# Supplementary material for: Molecular Regulatory Mechanism of the Iron-Ion-Promoted Asexual Sporulation of Antrodia cinnamomea in Submerged Fermentation Revealed by Comparative Transcriptomics
Source: J Fungi (Basel). 2023 Feb 10;9(2):235. doi: 10.3390/jof9020235 (PMC9959139; doi:10.3390/jof9020235)
Supplement: Supplementary file 1 [file jof-09-00235-s001.zip]

Archive with 4 entries (4 files):
- Table S1. The unigene database of Antrodia cinnamome by RNA-seq.xlsx
- Table S2. The FPKM values of the unigenes from RNA-seq.xlsx
- Table S3. The  differentially expressed genes (DEGs) of enrichment analyses.xlsx
- Table S4. The  DEGs from pairwise comparison and their functioin annotations.xlsx
