# Supplementary material for: Molecular Regulatory Mechanism of the Iron-Ion-Promoted Asexual Sporulation of Antrodia cinnamomea in Submerged Fermentation Revealed by Comparative Transcriptomics
Source: J Fungi (Basel). 2023 Feb 10;9(2):235. doi: 10.3390/jof9020235 (PMC9959139; doi:10.3390/jof9020235)
Supplement: Supplementary file 1 [file jof-09-00235-s001.zip › Table S1. The unigene database of Antrodia cinnamome by RNA-seq.xlsx]

## Sheet: Unigene
>Cluster-140.4514
CTGACCCTATCGCAAATGCTGCATGTGACTGAGTTGCTTGCAGCATAGATGATTGACGTTAAAGCGATCATCATGCCGAC
CTAAAGTGTTCTATGCAGCACAGATTAGAAGGTGTGGTAAATGTACCTTGATAAGATGTCCTGGTTCTGCAACCTGTATA
TGCATGAAACAACATTGGATGGGCCAATTCTACATGTGTTTATAGTACAACATATGCGTCGATGGAAATAATGACAGATA
TTGAAACACGGACGCAGCAACGAGAGCGGATACCGAGAACATAATACGACATCGTGATTGAATGTGAACCGATGAAAAAT
ATCCAGTCTGACAGACACTGAGTCAAAATACTAGGCGCTTCAGATGATATATTCCTTCACGAGCAGCAGCCATGGTATCA
TAAAGAACGCGTTCAGGTTGCGACTCATCCCGCGATCGCAGTCGCCAACGAAGAAGCGGACTGCTGAGCTGTCGGCGGAT
ACGTTCAAAAAGCGCGAATGCAGTTTCAGCGTTTAGTCGTCGATCCGGGTGTTGTTGTTTCATAGCATCTATTAGTGGCT
GCAGGAACTCGAGGCCGTGATA
>Cluster-140.1815
GCTCACTACATCCTTGCTTCTATGCGTGCCTCGAGTCTTCAATGTCAGTGTCTGTGCTCCCCTCCTTGTGCCTTGCTTGC
TCCCATCTTTCCACAAGTAACAGCATAGGTGCAGCACACGTCAATGCACCGTGACACAGATTTTCGAAATCCATGACTTG
GAAGCATCCTGTCTCCTCCTGCAACAGTATCATAATGATCCAGAGCGATAAAGCCATCCGCGCAGTTTTATCGCTTGAGG
TGCGAATTCATTATGGAGCAACAGCGGGGCGTTGAAGGAAGACCCATGCCGATCACCATCTTCAATTTTGTCGCCGGCGC
CCGACCGCGACTGCGCTGCTTGTCCACAATCCTTTTTCGCCGTACCGCGCATTGACGGCGGCGTTGTACAGCTGTGAGCA
TGGGCTACACGCAGACACCGCCGAGGCTCTGTGATGGCCTGACACGCCCAACATCCTGGCATGCCCACCGCGCCTGTGCA
ACCGGGTGGCATGTCCCCCACCACGGTGCATTGGGTCAGCAGCCGAGTTGACGCCTGCTTGATCGTGTCCCGGCTCCCCT
CCAGCGCCGCCCCTGGCCCCTTCAAGGCCGCACGCCCAGCGTCCTCGCCGGACCCGGCGTCGTGCCATAGATTGACCGAT
GCCGATGCGATCATTTGTCGAAGCGGGGCCGACCAGCGCAGGGCCGCACGCGCGGTGTCCCGCGTGTGCGGGCAGCGGCA
TCTATCCCCATCGTCCCATCTTCCCATTGCCGTTCTGCGGTGAGCATCGCACGCGTCTGATCGCACTCCGTTGTAGGCGA
CTCGAAACTGGACGGCCATCATGGCACCGCGCACCCCAGGCTGGGGACCATGCCGTGCCCGGGGCTCGGAGGCCCTCAGG
CTCGCACAGCGTCGAGGGAGACGATGGTGCCGATTGCATATGCATACCCAGTCTCGCCAGTCTCGCCGGCTCTGTTACAA
GACGTGCGCGGACCACATTCCCGTTGTGTTGAGCGGCGAAACGGAGCGCTGTTCCTGAAGGCCTGACCCCGCGCGCGGTT
CGCATCTCCGATCCCAGCAAATACCTGCAATGTGGATCCCAGAAGTTAGAACATGCATCCCGGCGCTCTGCTGGGACGCC
CTGGCACGCTGGGCGGGTTTGCAGCCCCGGGTCCGCAATGCTTGAATGCTAGTAGGCCTCTGCGCAATAGAAGGCCGATT
ATCTCAATGGCACATTCGACACGAGTCTCTGGTGAGTTTGAAAGTGACAACGATTCTCTGTCAGGCTCCTGTGCTCTTTT
GTTCCGACGGCAGGACGTCGGACGACGTCCTTGGCCGGGGCGCGCTTCTTGTGCAACGGATCGTGCGTGTAGCGCATCCT
TACTGGCGGTATCGTTGTGCATGTGATGACATCATTCCACTGGCTGTCGTGAACAGACTGAGCGAAATGCTTCCTCCAGA
TGGCCAGCGTGCGTTCTGAGGTCCTTGTACTGACTGCGAAACGGCAACTCGAACACTCGAACACGCTTTAAAGCAGGAGG
CGCCGAAAGCACCGCCGTTCGACATTCAACGTACAGACATACATACATTGGCATTTTGCACAACACAATCATCGCTCTAG
CAGTGCCGCATTCGACTCGCCCACCGAGTCCGCTCAGACAAGTGACGACCACACACGAACACGCACGCCCGCCCGCCCGT
TTCTCGGCCCGGCCGCTGCGCGCTTCCTCTCCCCTTACGCCAGCGCACCGTCCTTCACCGGGACGCGCTCCTTGCGCAGC
GCGTCCGTGAACGCCTTCCCGACGTTCAGGTGCGCCTGCACGAGGTCCGGCGGAGTGAGCGCGAGCCACTGCTCGAGCGA
GAACTCCTCGAACCTGCGCGCGCACGCGGGCCGTCAGCACCATCCTAGGAGGGGAGGGGCACGGACGCACCTGCGCGCGC
GGAAGATCTCGAGCATCTCGAGCGGGCCGTCGCCGATGTTCTCGACGTAGTGCCCGTTGTTCGCGGGCACGATGAGCACG
TCGCCCGCGACGGCGTTGAACGTGCGCACGGCGGCGGGACCCGTGAACACCGTCGCCTTCGCGTGCCCGCGCACGAAGTA
CGCCCACTGCGCGGGCGCGCGGGCGCGTCAGCACCGCGGTCAGTCCGGGCAGGCCAAGCGCCAAGCGGCACGCACCTCGT
CCGCGTTCGGGTGCCAGTGCATCTCGCGCAGCGCGCGGGGCTCGATGAGGACGTGGGCCGCGGCGATGGTCGTGGCGGGG
AAGTTCGCCGCGTCCGCGATGCGCACCTCGCCGCCGGGCGTCTTGACCGGCTGTTGCGCGAGCAGGCGGTGCACGAGGCG
CCGCGGCGCGGGCGTGACCCCCGCTGGTGCCTCTTCCGCGAGCGTCTTCTTGGAGAGGATGGACTGGAAGATGAACTTTT
CTGCGGTGGGTGGTGTGCGGGTGAGCGATCTTGGACGGGGGGGGAACGAAGGGGAGGAGGGAAGGGGGAAAGGGGGAGGG
AAGAAAAAAAAAGGCAAAGAGAGGAAGAAAGGGCCAGGAGTACGAGGGGGGATGCGCACCGGACTCGGGGAGGTGGTCGA
TCGTCTCAGGGCGTACCCTAAAGTTCTTGCGGAGGATGTCGCGGGGCGTGTGCGCGATCCAGTCGGTCAGGTTGAACGCC
TTGTACTCGGACGCCTCGCCGTCGTCGAAGATCTGGCGCCTGCATCAGCATCTGCGCACGGCGCGTGGCCTATGCGCCGG
AGGCGGACACGCACCAGCAGGAACTCACAGCCGCCCTCGAGGCCCTGGAGCGAGTGGGGCACGCCGCGGGGGAAGAACCA
GAGGTCGCCCTCCGCGACGTCCTCCTCGAAGTAGAGCCCGCCGTAGTCGATGCCGGTGATGCGCACGCGGCCCTGCAGGA
CGTACGCCCACTCGGACGAGTTGTGCCTGGGTGCAGCGTGAGCACGCCTCGCGGCCGTGAGCAGTCTCGGGCGGACTCAC
CAGTGCAGGTCGCGCACGGCGCCTGGGCACATGTGCGGGGGGACAGACGTGAGCTCCGGACTCGGTGGCTGGAGAGGCTA
AGTGGGCGCACCTTCGTCGAGGCGCATGTTGGTGCCGGCGAGCTCGCGGGACATGGGGAGCTCACGCACGGTGACCTCGC
GGGCCCAGCCGCCATCCTCGATGCGCATGTGCGAGTCCTGGCGTGCGGTCAGCAGGTTAGGCGGTGAGTGCGAGGAGCGG
GCACGGAGCGGGGATGTAGCGGATACGCACGGCGAAGGACCACTTCATGTTGAGGACGGTGCCGTGGTCTGTGGGCGGGG
GCCTGATCATGTCTGGGTTCTGGCGCTCGCGGTCGGGGTTGCGGGGGCCGACGATGTTGGAACCGCGGCCGTCGTAGGCG
GGCTCGGGGGGTGCGGACGTAGCCTGTTGCTGCATGGTGTGTAGCACACTGAGAATGGTGAGTTGGGTAATCTACCTGGA
TATGCGGCAGTGATGGTGTTGGGTTAAGGGATATGGTGCGCTGTGAAGGGGGATGGAGGGGTTTATATAAGGAGTGGGCG
CAGGTATGTCATGAGCGAGAGCTGCGCTGACGGAGGAGGCCAGTCTATGCTCTCTGCACGCCCATGATCGCCTTGAATGC
AAGAATAGCACACCCCACGTTGTGCTATTTTTGGCTGAGATGTTTATTTATAAACAGAGCCTCCCGGGCTAGATCGGGCG
GCGGTGGTCGTGAGCAGGTTTGGCTTGTCGTCGGCTCGCTAAATCTTCGAGTACGCTTACGTTTCGCAGTCTACCAATGC
CGCGGCAGACGTACCATCATTGCAGTGCAGCACTCATTCGGCCACCCGAGCGCATGCATCTCCAAGTACTTCGAGGACCA
ACGCGTCTGATCGATGATCGATGATCTCCCTAGAGTCTCTT
>Cluster-140.4459
AATTGATGTTTGATTTTCCAACGCAAGGCTTTGTCACTGCCCTTCAATCGTTGTATAAGCTCGTCCTTGACCTCAGCAAA
TTTCGCATAAAGTTCCCTTGACTGCCACACCGCAATCCTACAAAGCACAGTCGCGTAGTGCCATGCACCTATCGCGGTGG
AAATGTCAAAGGATTGTGTATGGCGTTCGAAGATATATACTCTCCCTTGCTTTATCCAAGCGCTTGCCACCACAGCTTGC
GGACCATCTGTTACAACGCTGAAAAGCGGGTAATTCGTGATCCCTAGAGACTCCAAGAACCTGGCAGCTGCCGTACAATA
CATGCGGTGCTGATTCGTGCCTTGAGCAATGGTTGTAGCCTTCTTGTATTCGGCGAAAATCAAGGGCAGCTCCAGGACAG
ATTCCGATGGCCCTTTGGGTTGAACGGATACTCCCAAGTCGGACATGCTTGTAGCGAGTTCTGATACTACGTCTGTTTTC
TCCTGTGAAAGGTTTCGGGTTGTTGGAGAAGTACATTTCGTACTCGCGAGTATATCGTAATTGTGAATCCCAACCGGAGA
CGGTGCCAAGTGATCTGATGAAGTCACAGTTGGCTCCTGATCTGATGAAGTCACCACTGACTGCCAATCTGATGAAGTTA
TCACTGACTTCCGATCCGACTGACCACTGGCTGACTGTTTCGATTGTTTCTGTTTCTGTTTCTTTGATTCCTCTGTCCTC
GATTCTGCATATGACCGTTTAGGAGGATCAAGTGAGGCAAATCGCACGTCACCCAAGAGCTTGTGCGGGATATCCAAGAC
TATACGAAGAGTGCCGAGTGCATCACAAACACCCTTGGTAGGCGCCTCCCCTAGACGGGTCAGTAAGTTCTCTCGGTAAC
AATTAACTCGCCAGGTGGCCGATTGAGAGTGAACGAAGATCGCATCACGTTCTTCGATGCTATCAGCAGCTTCGAGTTGT
TCGTCCGTTACAGCCCATGACTGCAGAGCTTCTATATCCATGTTCAGCTCCTTAAAATACTTGGGCAACTGACCACTCTC
GGCCTTCACGGCAGCATCTTCCTTGTCAACAAACATGCTTTTTGGAAGCCAGAGTAAGCGTTCCAACGACGGATACACAG
GCGGTTCAAACGGTTCCCTCGTGTCGATTCGAGGAGATATATCATCAGACTTGCCACTCGCTGACGCAGACTGGCTTTCA
GATTTATTAACGCCAACTGATAGACTGTATCCATCGTCTCCTGCATTGTTGAAGAAATCGAACAAGAGACGATCATGGTC
ATGGAGCCACGACGCTTCCGAAACAGTGCCCGAGTGATGTGCTTTGGTCCGCGAATGCTTGCATGCTTGAAACATGGCAG
AAAAGCTCCCAACGAGCAAGGGTAGTATATCATCCGGAACGTCATTAGTGGTGGATGAATCCAGACGGCCTTCACGCTGC
GCCTGTAAGACTTGCCTATGAAGGTCACCGAGCAAGAATCTGACGCTTCCGTCAACCTCAGGAATATCATCCTGCATTTT
ATTAATAGATAACCGGCCAAATGTTGACAAACACTACTCACAACATGCTTCCATTTGCTTGGCCAGATAAATTCTGTCAC
CCTTTGATACCTCTGTCGCATTTCTGGATCATGTAGGACAGACAGGACGACGGCATTCCTATCGAAAAGCCACTCGAATA
TTCGTACATTGTCCACACCTTCTGCTCCTCTAATTAGTGCCAATCGTAGTCCCCAAATTGCGCCAGGTGACTAGTATCGT
GACTAAATCAGGGAGCGCAGTAGCACCCCAGTCGCTCGAATCGACTGATGCATGACTGTTTTCTCCACAGTCAAGAAAAA
TGACTAAGGGTGAGGCATAACAGTATAGAACAATCAGATGGTAGAGCAGAAGCCGTGCATAGTTCAATTCCAGCTCTCGC
ACAACTATTACCACCGCCAGCCCTGAGTCACCTTACCATCAGACTTCAGGTCTCAGGCCTCATGCACTGCTGAAGCTGCA
CACTTATCATTGGACACCCCTTGCTTTCTGTAAAGCACCCATCCGTGGGTTACACGAAGACGATCAAGACAGTCCTAGTT
GGACGGTGATCTACGAGCTGCCACTTTCTGTCATAAGGCGCATGCGCTGCAGCATGCCCCGGGGTACTTCCGTGAAGGTT
CAACGTTTATCTGCCGAAGCCGCAGATTTCGGCCTCAAATAAACACCAGGGCATGAGAATGATCACAGCTTGGAATTACG
TACCTGCAGTTCTTGAAGGAAAGACGTCGAATTTCGTGGATAATATCTTGTCCATCCAGACCGCGACTTATCCCTCATGC
CGTGCCTATCATCGGACACCGACGCTTTGAAGTTGCAGATGAACTAGGAACCCATCACAGGATGTGCAGTCAGAATTCAA
GCCACTAGATACACGCACATACCCACCGGTCATCAAGGCTTTTCCAGCCCGGGAAAAAGGAGCCGTAATAGCGGGACAGG
CTTACCTTGTGCCCCGAGCATACACGAAAGGACTGATGCAGCACAGCAGCGTGTCCAGTTCCCAGCACACATCCTCTGCG
GGAGGCCCTACCGCCCGTCACGCATCCAACGCAACACCCCATTCCAAAGAAACGGTCCAGTACACGACTGCAACTACACG
ATTAGGTTTCGGAGTAGCATATAGAGAGCATCCGAATTCAAGAGCCGAGCGCGGATGCGGAAAAAAGAAAGCGCACGGTT
GAGCAGGCGAGACGGACAACACATAACCGCAAACACGCACCACGACAGCAAGACCGAACCAGCCAGGGATCCAAGCCCCA
AGCCCCAATTTTAAATACGGCTCCGCAACCTGCGCCCCAAGCACGCACGCACGCACCGCGCAG
>Cluster-140.4458
GGGCTCCTGTATTTCGTCGTTAGCTGAGAAGAGCATGATAGGTCCAGTTCAAAGTCAACGATCCAAGTCGCGTCGTCCAA
ATTATAGTTGCTACTAGTGACTGCTCATGTCTTAGCTTCAGCAACTTAGGCTTACATTACTAGGTCCGAAGCAGTCGAAG
GCCTCGCGACAAGGTATTAAAACGCAATCCAGGGCCCATGCGGACCTCTACGATGCTATGATATCACCAAAGAAACCTCC
TCTCGGACCCGAGGGACTATTCTCGCAGAGCCTCTTGTCCCTGCGCATTGTGGTGGTAATTGTAGAGACCTTGTCAATAG
CGTCGTTTATGTGCAGTCGCTCCTTGTGGCCAGAACAAGCTGTGATTGACCTCACTTACACTCTAGAGGATAGATGTCGA
AGAATTCACTAGAACTCGTGACTAGCTTCTAGCTACAAAGACTGGTCAAAGTATAAAGTGCCTTGCCCTGGAAAGACCTC
GTCAGACTGGCTGGCAATTGTTTTTGCAACTTTTGCTTCAAGTTATTGGGCAATCCTCATGGTATCTCAGACTAGCAATA
CCACTTGGCTTAGAAGACCGGTCCAAACTCGTGTACATTGGATTCACGAAGAGTGCATTCTCGACGCTTGCAGTGCTCGA
AAGTACGCAGATACACCTAGAGTCGATGACAGGCTTCAGAGATTCAGCATGAAAAGATTGATAATAACGAGTACAGAATG
TCTTCGCGGTCCTATATACCACTGAGAATGCACTGATATAATAAGGTAGGTTATTCTGCAATTGGCAGGGTATAAGACTC
CTGATGAAATTGCTCACGATCTATGATCCACAGCAAGCAACAAGCTTTCAAGGTACCGTGAGTTATCTGTTAATCGAGCC
ACTGGACTGCCATAAAATATGGGTTCTCCAGCACGAGTAATGGAACTGTGGACAGATTTCGAAGAACGGGGAGCTGGTGT
CAACAGGGCGTGATAACGAGTCGTGGTTTACTGCAAGAAGGGAAGGTGGATTGCTCCATGTGGATCACAACTTAAACGCG
AGGTAGGCACACGTCTTCAGACGTATGTACAACACAAAGCTCGATTCAATTCTTCCGGACGTGAGAGTAGTCAGACGAGC
GTATCTCCGTACATCTCAATACTCACACAGGCCGCCTGCTTGAATCCGCGCGACGCATGCAAGTGGCATAAACACCGCGT
CTCAGCAAGGTCATATGATCGATTGACTCCGGCGATACGACCAATTGCAAGTGGCTAGGCGCAGGGCCTGTGTGGATATC
CGCCCATCCTGATTTCCTCCGCGGCTAACAGTATGAATTTCCAGAAGGGACTGTTGAACACGAGTTCCAACAAATTGACG
AGTTCTTCTGTGCGGCCATCTCAAGGTGAAACCCGGTTAGAGTTAATTGTACAGCGTTGACAACTTGAGCGGTGCTAGAA
TTCCTTGAACTCGAAGTACTTGGGTTATCGGAACATAATAACATTGCCTTCTCCCATTATGGTATATGGATATCAATCTT
TGCCACTTCGGCCAATTTGCTTTGTCCTATCAGTGCACCCAAGCAACCCAGCGCTGGAATGCACAATCCTGGGTATATAA
TTTGAGCTGACTTGTCATCATGGAACACATGCAAGCATATTTCATCATTCTCACAGAATTCTCCCACCACGCACTTTCCT
GCTGTACTTTCTGACGAGGGCGCCAATCCCTCCTGTCAGTCAAATTTCAGTAGGTCTGCTGTATGGTGGTCTGTGTTATG
AAGTCGTTTCCCATTAAAATCACTAATTAGGAGCTTCAAGCTTCATCGCTTGATTGTGTCTATCTTCAATGTTGCCACCG
GTCATTTCACCAGTAATGACCGCGAATTTACCTATTGGCTTTACAAATTTATCTGCCCCAGGATCTCCACCGGTGTGGGA
CGGCGATAGGATGTTCAACATTTATTTGCACGATTACTTTCAAAAGCGCGGATTTCACAAGGCTGCCAGCCAACTACTGG
CAGAAGCGGATATTCTAGAGGGCTCAATCCCGCCCATCAATGCCAAAGAGGGACTACTATTCGAGTGGTGGTCTGCTTTC
TGGACATGTTTCAGGAGGGCAACTCAACCCACACAACGTCAGGGACAACAACTTGAAATTGTGGAATGGCTACCCGGCCA
AAGTATAGTTTCTCAGCAAGATCGTTGGAGTGCTCCCTCCCACTCGCCACCCGAACCAACCTCTTCATTGTTTCATGATG
CCGCTGCAGTTCATGATACAAACCCTACCATTGAAATGGGTCAGATAGACGCAGGACGCGCTGTGCATCCTCCGAGCATG
TATGGACCTTTGTCACCTCGAAGTGATTCCGTGACGGCCTCAAGCTCACCGGAGCAGGTCGCTCAACAGGATTTACAGCT
GCCTGAAGACTCAGAGCGGCGACAGGAGCGGATCCGTGTGCTCATGTCAACAATCCATCATTCCCGAGCCATTCGCCAAC
CTCCAAATAATATCCGGCAGGTACAGGAATTACTTTTTCGAGACCTGCTGCCTATGACCCAAACTGGGTCTCCGGTAGAA
GCAAAGCACGGGGTGGATGATGACGACAACCTCTCGACGTCTACCATAAGGAAAAATACGGTAGACATGGCACAGAGGAC
ATACATGGAGTTGGTGCACAAATTATCTGGAGAGGGACTTAGTTGTTCGTTCCCTGGTCCCCCTGGTTCCGGTTTGCAAT
GTCAACCATCTGAGTCCACGTTGTGTCGAGGTATTAAACGGAAGAGGAACACGCAAAGGCTCAATCTCGAGCATCTGCCA
GAGATCAATGATACGCACCACAGGAAGCGGTCACGGCCATCCCGGCCAAGACGTTTGTCATTACAACCACCGCCCATTGG
ACCCGCGAAGCTATCCTTTTCTGGACCACAATTAGGTAGTCCTGAAGTTCCATCGGTGTTGTCGGGCGGCGTATCCAGCT
CGCCGATGGCGTTTTCCAACAGTCAACCGTCGCTGTCCAGCACTAATCACAACATCTTATTCTTTGGACTCGGTGAGGGT
ACATCATGGGACACCCCCGTTCTGAATGGTGGTCACATACCCTACAACGTGCCGGCGACGGACGTTCAGTCGAGCACCTC
CATCCAGGACGCTGCTGCATGGTCAGAGCATGCACAAGTGTCTGCTGATGGTGCTGCCGCCCAAGTTGCTGACTCTCCGC
CTTATACCTCGAGGGCAATTTACGCAGACAAAATCACATTTTCCCCCACATCTATTTTTGACGATCCCGGACCTCCAAGC
TGCTCGAGCCGTATATCCATGTCGGTTACTTCGGATTCAATGACCCTCAGCCCCTCCCAGAATGAGTCTGCGCAGTTGAT
GCCTATAGACGAACCCGAGGACGAATTCAAGGACTTCTGGGTGCACCTCAATTCTGTTTGAGGAGACGGCATGTAAGCAG
TGTGATCTGGCTACTTCTCCGCTGACAGCCAGGCGAATGCCAGAGCTCTCCCTACTCGTGGATGCCTACGGTCATCTAGT
CATCTCATGGCTTGTGCCAGAGGCATTAGGGGAAGGCTGCAGCATCCGTGCAATTTTTCGGGCTTGTTCCGTCTGATCAG
ATACATCAGCAGCAGTCAAGAACTGTCGGAGAAACTGGACTGCCGTAATATTTGCACAACCATCATGGACCAGACCCGCG
GAGATGTTCCTTCTGCCTGAGGCTCAATGCTATCATCTTTTCAATTGCTTTCGTCACCTCAGGTTTTCCTGCTCTGACTG
ATTGTTCCTTCCACAGTGTTGTCTCCAGTATGTGTTCACTCTCAGTGCTCATTGTCGACCGTCATCAATTTTCTACTCGC
TCTGTCTGCCTGTGTCATACATTCTGTAGCTTCATTGTTTCACGCGTACGCATCGCGCGAGATCTTCGCTGCAATTCGTC
ATCCCCCAGATATCGTATACTCACGTAACGACGATGCCGCCCGGACCGGTGCCGAAGCGTAACAAGCTCGAAACGACTAA
GGGCTAGAACAGTGTATCAGGTGGTTGAGCACATCGTCCATGACCCAATGTCTGTGTCCGCAATTGAAAGTGCTGCATTG
GTTTGACGAATGTTTTGTGAGGACCGCGATCAGTTCATGACTCATAACCGCTTGATCGGAGCACTGCTGGCTCTCGCGTT
GTGTCACTTACTATGTAGACACAACTTTGATTCCCATCATGCTTCTATCGGATATCTGGATTTGCGGATTCAGCATGCCC
GTGTTCAAGGTGCTTGGTGCCAACCACATACGCCATTCTTGGTGCCTCGGTGAAGTCATCAAATGTATAAGTAGAAGCTC
CCTGGGCCTTACTACCACCTGGCTTCACCGCCTCTTTTAATATCTATACAACCGCTGGATTGTAGGAATCATCATCATGA
GCGCAGTCAGGCCTGTTACAGATTTATCGGTGCCTCGATTGTTGGAGGATGATAAAATGTTGAATGTGTATATTGTCGAA
TATCTTCAAAAGCGCGGATTACACAGAACCGCCGCAGCCATGAGAGCCGATGCCGGCATTGCTCCTAACATACGACCATC
GGTTGGCTCTGTCCAGGGTCTGCTGTTCGAGTTTTGGAGTACTTGCGCAGCGCTTTTGCCCATAGGCCATCAGCAAAACT
TCAAATTTCCTTACTGTGCTGACCGTGTCTTATAGTCTTATTTAAGACGAGTAAGAACGTTAAGGAATCATAAGAACACG
GGTTGCATTATATAAAAACGCGGATCGCCTTAGTCGACAAGTCGTAAGTTGTTGTAAGGAAAAGTTGGATTTTCCTGATG
CTACTTAGTAATACGTCTAGCTTGCAAGACACCACATGTATGGTGGTATGTTCCGCTCAGTATGCCAGCGAAGCTGACCG
TGGACGGTGACATGGCCTTGGCATGATGGGTTTGTGAACAACGAAACCATCAAGAGGGCTGACAAGGAGCTGCCCAAAAG
ACGGGGAAAGGATGTCTTACCAACCTGGATGATCAATACAACCGTCGAGTCGTATGATGCCAAGTATGTGATATATTACC
ATTTGCCCCAGCTTGAGAGACATAAGACGTACTTGAAATCGCCGCACATTCGAGTTTCTCTTTGTTACTGGTCCTATCTA
TTGTCGTGAAATTGAAGATGTAGCAGGAAGCTAGCCTGATGCATTACATTCAGGCTCTTCGAAGGTGCACCGTTTACGAG
CAGGTTTGCATGGATCTCAGGTTGCAATGTGAAGAGAGTTGCGATATCCGACTTCACTGCTGGCGCTAGTATTCCAAGTT
TGAATAAAGTTTGGAAAACGCAGTCACTCATTTCACACTAGGGATCTCACATCACCAGGCTCATACCGGCGCCCAGCTCT
GGATATCTTGATGATGGCCAATCTAGACATCTCTGCAGACGCCTCTAGGTATCTATCGAGTCCTCTCAGGCTCGCTGTAA
GCCCTTCTCTTGGGATACGTTTGCGTGTGGTCCTTATCAACGCTGCTCGACCTTAACATTCCACCACCAACGAATCAATC
GACTTTGGATCAGCTGTCTCATGTTGCCTTCAGATATGAACTTGCGGCTCTATCAAGTCTTGATCTAGAGAGTCGAAGAG
ACCTCTCATTGTGCCTGCTCCTCTGTCCGCCTTTTCAGTACTGTTCCAAATGGAAGATATAAATGCTGGTCAGTCAGATT
CTGATACATGGTCGTGGCAAGGTTGTGACACGCTTGACATCTTCATCCTCCAACACTGTATCAAGAGTGGCTATATCAAC
GCCGCCAGTGAATTGAGGGCGGAAGCAAATATTTCGTCCGATTTGTCACCACCAATCGATGCCAGGCAGGGTTTTCTATT
TGAATTGTGGAGCACCTTCTGGACCCTATACCAGACTCAGAGAGGCGAGTCGGCGTGCGCAGACGCCCGAATATACGTAG
ACCATCAGAAAGCAGCCCAGAGACGTTGGCATGATCGGGCTCATGAACATTACATACAAGAAGATCAAGCGGAAGAAGTG
ATTCTGTTCATGCCCAACGTCCAGGGACAAGCGCAACGACTTGGGTCCCTTGATCCTTCATCATCTTACACCTTGGATGC
GGGGCAGGGCTCTAATCCACAATTTCACACAGTGCCTGATTATCAACACATCCAAGGAGCATACGATTTCACCGGCGAGT
GCTTCGGACCCTCAGTTTCTGCAGGAGAAGCGGCGATGTGGCCCAAGGACGAGCCACATTTGCCGTCTGGCCAGAGCGGA
AACGACACAGACTTCTACTCGATTCAAGACATCTCGAAACCATGCGCTTCGGCGTTGGTGAATGGCCCAGCCGCTCTGGA
CGTATCACAGTATGGAGGACCCGCAGTGAACCGGCAGCAGCAGGTCTTGTACGAAGTGATAGAGCATGCGTCTGGTGGTA
TTCCCAGTGGGCAAGGAGTGCAAAATGTGTATGATATCGGATTGGGCACGCGACATATGGACAGTCAATGGACGACGCAG
ACGGTTTCGCCTCAAATGTGTGAACTCATGGATATCGAAATGACGTTAGGAAACGAGGGACAGCACAACCAGGCGGCACT
TGACTTGCCAGATAACTGCATCCAAAATGCGATACACAATGGGGTCTCCGGCATTCCTGCTACCCTGTCTTCCTTGTTAT
ATCAACAGTTCGTGAATTACACCCTACCACGGGATAGTGCAGGCCATGATATAGCAGGAATGGACGCCAGCCTCGTTCAC
CAGCAGCTGGGGCCTGATGCTTTGGGCGTCTGGCCGAGGGCTGGCATCAACGGCGTGTCACAAATACAGGACCACAACTC
CAGTGATAATATCTGGATGCCGGATATTCTTCCCGACCTGTCTCAACAACCTGCTGGTGAAATTACGGGACAAGGCGTAT
TTTCCCTCCCTGTTCCAACGCTTAGACCCGGCGCGGCTGACATACCATGGTCCTCAGCTCTCGCCGCATATGACTCAATG
GTCTCGAAAAACTCTGAAAATGCTGCTGCGTCGTTCGAGCTAGATGCCAACCAAATGTCTGAGCTCTTTCCGAGTTTAGA
CCGCACCCCGAGCCAATTTGACTTAGGCGGCGACTTGCAATTTGAGGAAAGTGTTGAGCGACTCATAAAATGATCTAATA
ATTCTAGACTTATTTTGGTACTATCTTGTGTTCGAATTTGTGTTTTCGTTGCCTAGTGGCTCAATAACTTACCTTACAGC
TCTTCGGCACTGCTTATCTAGCAGTTGTCCTGTCACGCTCTGTAAAAAAGGATAGTCGACTGTAGTCCCCAAATTGCGCC
AGGTGACTATTATGGTGACTGTATCAGGGAGCATAGTCATGCATTAGTCGTATGAATCAACTACACCTTGACTGATACGT
GACTATTTTCTCCAAATTTGGACAGTGGCATTTAAGAAAAATGACTAGTTAGTCCATTGGCGCAATTTGGGGACTAGGTT
TGTGACTAGGTTGACTATCCTTTTTTACAGAGTGTCACGA
>Cluster-140.4455
CGTAGGTGGTGGCATCTACCATCATGCGTGTGCCCTCCATGTCATTCCGGAAATGTAACGTGGTCTCCGTCGCGGTGAAG
GAAAATACCCCACTATAAACATGGTGGGTCAAGAAACTATTCTCGTAGTCACTATCTATCACAACGTCGTCACATCAAGG
AAGAGGTTGTGTTTTTTGTCTCCATCTTGTCGCCAGGAGTCAAGACCGCGCCGAGGAGGAATCTTTCCATGTACACTCCA
CGCACTTGTAACCCGTTGCTTGGGGTTTCTGTTGGCATCACGTCTTGCAAGTCCCCAAGCCCCTTGTCTGACATCCCGTT
GCCCTATCTCCTTGATTTTCCTGCTTATCTATACGGCGCTTACCGGTCATTTTCCTGTATAACTGAAGAATATGCTAATC
CTTCCGGATTGCCGAGGGAGGTGAGGGCCGAATGCTAAAATAAGTCGTGCAACTGTGTACGCTACGTCTTTCACGCAATG
AAACCGATAACCCCAACGTGCTTCCATGGGTGGTGATCTTCTGTTGACTCTGGGGCGCAGTGCGAGACTGAGACTTCCGT
ATGCCTCATGCAGTGCATGCCCTATACATTCAAGACACACTTGCAATAATAATCGAAATAAGGATAAAAAGTGCTCTCTT
AGTAATGACGTTACAACTGATTCGGGACTGACTGTCATCCTCGCCGGGTCTTCATCATCGAAGCCCCTCTGGAGAAGATC
CGCATATCAGTGAAATTAGACGAAGGGCACCTTGTATTGGGATACCAAGCGACTCCATTGTAAGTGCAGAGAAGAAAGGG
GGGACGATGTTGGCAGATGCCCTCGGGAGTTTGTGTGGGACATAGGTAGTATATGAAGAATTCCCATCTCATTAGGGACA
ACGTCGGCAAGGTGCCCACATCGCTGCCCTCCGCGCGTCTGGCGCTAACCTGCCTTCGGGTTTGCAGTCGCATTCCTGGC
ATACTCAAGTACCATATAACGATCGCAAGGAAACTGCGAAACAGCTTCTCCAAATATGGCAGCGCACCGCCAGCGGACGC
GCCCGAAGCCCAGTCAAAGTCCGAGCCCGAGCGCGCCCGGCCCTCTGGCTCCACCTCCGCCGCACCTGGATGTTCCACGT
CCGGCGCCGGATCCGACGATGTGGATCATCATACGCACACAGCAACGGCGGACGTGCCCCCGCCTCCGCATCATGCCGTG
CACGGTTTGCGGGACGGGTGAGGCATTTTTTTCAAGTTGTCGCCTGCTGAGTGTTTAGTTAAATACGGTGATTTCCGCGT
AGGGCGGACAGGGCACTGTTCCATGAAGCGCCCGAGAGTGTCCTCCAACGCCTCGAGCATTGGTACTTCTCTTAGAGGGC
GCGGTGTCGGAGGAAGAAGACGAAAGCGTAGCGACGACTCACGAGAGCGAGCGACTTGATGCGTTTGGAGCAATGCTGGT
CGGCTTTTCGGGTGCGTCTGCTTCGACCGATGGATCTCCCATGTTCTCATGCTGACCGAGTGTGTCCTGCTCTGAACGCC
GATCAACTTGAACGTGTCGGCGCTACATGCTATCTCCAGCGCTGAGTCTACGAATTGCATGTCCGCTACACACACCGCAG
GCTTGTGTCCTCTCGCGGCCCGCATGCACGTTGCCGGAAGTGCAGCACCAATTTGAATTTGAATTTGAATTTGAATATAC
AATTTACAGTCGCCAAAATCGGTGCCCGCAAGGTGCGCCGGATGTTGCCGAGATACGCCTCGTCAGATCGTTATCTCGGG
CAGTCTCCTGTGGATGTGCATGGCGACTTCCCGACATCTGCCGCTCCCCCGCCTGCACTTTCCTGATACTCAACGCGAAC
GTCTGAGACAACTTGCAAGGCCTCTCGAGTCAAGGCCACGCTATCTGAGCCTGTCCCAAGACTGGAGTGTTGGAGCCAGC
TTAGAGTGGGCCCACGAGCTCAGGGTTCGCCAGAGGGTGCTACCCAGCTCTCATGCGCTGGCGGCTTATCGCGGCTCATC
AGGCCTTCCGAGTCGGACCCGAGGGCACTGAGCAGCGCGGTTGGAGACTGAGGAGCAGGTGCGTTCCTGCTCGGGTAGGA
TCAGTCTTCGCTCATGCCGGTCCCTTGGTGGCCCTCGCCGATCGCAGACTGGGCGGTGGTGGCAACCGATCGCGCCAGTT
CGCTAGGCTCGATCGTGAATGCTGGTGCCAAGTGGTGCGTCGGCAGGGGATGTCGGTCGGACAGGCGGACGTCCGGGTCC
GTGGTCGCGATCCATAGACGAACTGATCCCTCCTGGTCGTGTCTTCATTCTGCTGCAGGGGGCCAAAATCTGCGAGTATA
GGAGGTGTATAGGAGGTATAGGAGGGTGTTGGCATAGCCAATCATAATATGCACCCTCGACGCTAGGGGTGCGATCCGTT
ATGTACACACCAGGCGGTTTGGGCTATATCTCCACCACGATAAGTACCCAAGCAACTCGAGCTCTTCTAATCCGCTCCAG
GCTGTACAGATTAACTTAGGGTATCCCCCCTCCCTCCTCTATCTCCATCAAACGAACCACCTCAGATCCGCGCCCGTGCA
CGCCACCCTCCATCCAGCCTATCCAGCAGCGCCTGCACCTCCCGCACGGCGCCCTTGCGCTCGCGCCGCGCCTCCTCCCA
CTCGCCCTCCGCGGTGATCGCGTCGAGCCGCAGGAGCGCCTGCAGCAGGAGCTCGCCGAGGCGTACATGCTCCTGCTCCA
GCTCCGGCAGGGGGGTCGCCGCTGCCGTCCCCGCCGCCTGGGGAGCGGGCGCAGACGCGGTGACGGTGGGGGCGGGAGCG
GGCACAGGCGCTGCGGGGTCGAGCGCGGATAGGAAGACGTCCACGCTCGGCTGGAGCGTGGCGCG
>Cluster-140.1812
TAAGGAGCGCTCCACTTTGCATTAAGCAAGCGAGATCTGGGTCCCTGCAGATACGCTCTAATGACATTGTCTACTCTCAG
TCTACCCAAATATACATTCATTAGTTGTAAAAAGTAAAGTACGCGAAGGTCATGTCCTAAGACTTTTCGGCTCGTCCTCA
TCATCACTCTCTCCCACACTGAAGATAGGCTCAGCAGGAGTGAGATGCGTCGCCCGCTCCTTGCCTTTTCTTGACCGAAA
TGAGTCGTGGTCAGTGTCTGCGTGTCCATTTGTTTCCCCCATACTTGAATTCAGTGGGATATTCTCCTCATGAGTCGATA
TGGGCAGGCCACGTAGACGTTGCCTTCTCGAGCGCCACCAGAGGAATCCTCCAACGACTAGCGCGATCAGGACGAGAACG
AGAGCCGCCGACCCTGCATTGTAGTATGCTTCCCACATTGCCTTATCTTGTTCAGGAGTCTTGCCTGGTGTCGGAGATGT
AGACGGGACATCGTCTAGCAGGGCTGGCAGAGGTTTACTGACATCACCAAGAGTGCTAGGTATCTTGGCTGAGCCATCCG
TGATTGCACTGAAATTTACGCCCATGAAACGGAGAATCATGTCGTGCGTAACGTGTGGTACATCGTAACCAGCCATATGT
GAAGCATTGAAAATTTTAACATAAGTTAAATTTCGAGATGTAACCCATGTTCCGGCAGGCGACCCGTCAACGGTCCACGA
CTGTGTTTGCACCGTGCCGAGACCAGTTGCCCCGTTCCATGTCATAGCTTGTATCATGCTTTCAATGCCCATGTAGTTGC
AGATGAGATCTTGATCACCAGCAAAGAGCATCACAGGAATCCTTTCGAGGACTTTCGGGATAACTGTGATCGAAGATGAC
GAGTTCTTGGCGTTGAAAGCCACATGAATAATACCCCTGCATTCCGTCCAGGTTTGCGGTGCACTAGTTGCATGAAGCGC
GGACACAACATCCCTGCGCTGCGTTCATTAATGTTATGGATTTGAATAAAATCGATCGTTAGTATGCGTAGCTCACACCC
AGATAAACACCGATCTCCTTGAGGTCAGGTGGCCAGTTCATCCCACAAGCAGGACTGTCGTCCTCAAGCCGCACATCATA
TATGTTAAGACATTTCTGCCTCCCGTCAACCGTCCTATCTTTGCCTGCGACCACTTCTCCCATTACTGATTCGCATACAT
CAACTTTGACAGGTTCCGTGTCTGTGTACTTGTTCATCTCCTGCATACATCGATCCGTTGACGCCTTGCCGCGCTTCCAG
TCCTACACAAGTACCGTATACATAAATGAAATATCTAGTCATAAGAATGAGTGTAGTGCTGACATCGGAGCCCTCTTCGA
CAAGACCGTGCTTGACTGCATACTCCAAAAACGACGGGTACTGTCGTCGTCCATCCATCCAACCATTACCTATTGCAGCT
CCACGTAGAGGAATGTTGAGATTTGATGTGAGGAGAGCATCCGCGAAATAAGGAATATATTGGCCGGCATAGCTTTCGCC
ACCGAGGTATGTGTCAACATGGCGGTACTCAGGAAAGACCATGTAGAAGTTGGTGAGAAATTGTACAAATTGCCTCGATG
CTTCTGGAAGGTCATGGACATAATGATTTGTCGACGTGTATGAGAATCCTGTACCCGCGGGCTGGTCCACATAGACAATA
GTCGTGTATTCCTCCCACCCCCCTTCCACCGTCTGCAATCCGCCCTTCCCATCTATTCGCCATGGGCCCACTTCCACCAT
GAGTCCATCAAACGACGAGCATCCTGGACCACCATTGAACCAGAACATCAAGCGCTCCTTGTCTGCGCTTCTTCGTGCCT
TGATCATTACGAAAAATAGGTGCGCAGTCACCTCGGACGATGGCGCAGAGGCAGCATTGGGGTCAGAGGATAAGTGTCCG
GAGAATATGTGCAAGGGGCGCATCTTATCTTGATGTAGGTCCGGTAATTGTCTCACGTAGAATGATGCAGCTGACGGAAC
ATCTGTCGGAGCACCGTGGCCTGGAGGTACAAGCATTAATGGAACAAGTAATGTCCATGCCAAACAGAAGGGTAGGACTA
GCACCATCCTCGCGCAGGTTGCAGATGAGAGTATCAGAAGTACGCAATTGTGATACGGTACCTGGGCACCCGGACGTCAG
TACCCACGATAAGGAGAATGTTCGTCAAACTTTCAAAGTCCAAGTGTAAGTACCGTCGACTTATCAGAGATGGAGCATAC
TGAATCGTGACTGCTGCCAGGTCAACTCGACGGAGG
>Cluster-140.4457
AAATGAATTGTAGCCCGACTGCGAATTCCAGAGCCCGACTCGGATGTATACCTGTGCTGTGGGAACGGAACTGCGTGTGA
GCTGGGGTGTGACCAGCGCGTCAAACAAAGACCTTCGTCTGCTTTTTAGAAAGTAACAGTCATGCTAACATCCACATTTA
TCAATTGAAGTACTATGGTGTCCAGAGGCCACCTGATGCGATGTTCGAGTTGAAGCTCGACTTCGACTTCTTCAAATGAA
CTTCCCTGTCGACACGTCGGCGTCGCCCACCACCCGCATCCACCGCGCTAGCTATTGAATAATGGCTTCTTATCGATTGA
ACGAACCAATAAGGGGTCAGTCATTTATTGACAAGTTACGGTTATACACGTGGCATTGTGAACATAACATGAAACAATAG
GCTGGTCTTTGTTTTAGAAGCGGGGCACAAGCGCGCAACGATCTTCTGGTTCCCGGGACTGTCAGCTGACGTCCCGCTGA
CTATAGTCAGGTTCGGACGTGTACCATGCAGGTCCTCTGTCACCTAATTTCTAAAGTAACGAACAAGGCGCACCCCGCGA
TCGTTATCTCCGGGAGTCATGAGTGGCCGCCAGCACCGACGCCGACCAGCCCACGAGAACGCGTTTCTGCGAGCCGGGAC
TTTGCCTTGCACTGGCGCCGAGATCGCAGTAATGCTGCGGGCATCAGAAGCTAGCCGCAACGCCAAGGTGGTAACGAGCT
CATCCAATTCCCGAGGTCATCAGGTATCGACTGCTGCATTTTCCGAGCCGGTGAGCATTGGCCGGATAGTAGAAGCATAC
AGTAAGCATTTATACGAGGAGACACGATCTATGTACGAATCCCCCAGATGGCAAGCATGTTATCGCCATCTTGACGGCCT
GTTTAAGAGATAGAAACCTGAAAGGATCTCAGCATGCTTCACAGAACAAACTCATGATACCTTCTAAGTCTGCAACAGGC
CACGAGGAGATAACGATACTAGTGGCTTTGAGTGTATCGGGATGCCGTGCAATTCGTACTCTGTGCATGGGAAGGTTTCC
GAAGGCACAAGCAGTCGCATCAGACAAAGCACTCTCAAGCCTAGCGTCCTGTTGCGTTTTTTTTTCTGACTTGCATGGTG
CACACTCGGACAACGGCACACTAATAAGACACAGACGCGGACTCGTCGAGCAGCATAACCAAGTCGCATGACAGCCCCCA
GCTAGGTGGCTGATATAATGGGAACACAACAGGATAGATAGAAGCCTTAAGGTTACCCAAATGCAACTGGGGATGGATGA
GGTGAGTCACTGATTTCTTTATGGGTTCGATGCTTGCTTGTACAATGATTGGGCCAGGTGCTTCAGATAACAGAGGGTGA
ATCGTCGAGGTCCCGGAGTTCAGCAATTCAGACGATCTTCCGAAAGGTGATGACTATGGGTCACGCAGAGAAGACCTTGA
ACCATCTCGTATGTAGTGAACTAAGGGGAGATCGCATGAACTCGAGAATTTCACAACTTGCTGTCCCTTCGGAGTCCCTT
GCTACCTTCTGTTTCGGTTCAGAACTTCGCAAATCGCAGTACAGGCAGATCAAAGTTGGACAAGTCATGCGGCAGTGATT
TCAAAATATTGGTACATATATGATGACCATTCAATTCATATTTTTCAGGAGGTTACGCATCAGGGTTTCCTATCCCCTTG
AACTGCCGACCTGACGTCGGCGGAGTTCATGCGCGCGTCACTCTCATTGCTCGTCAGACCACCTGCCTCCCTAGGTGACT
CTATAGACAGTCGGAATCTCTAACATTGAAAAATATCGCTAAACATGATCATGACAGTACGCACTGTAGATTGATGCCGG
ACCTTCCTCCCTCTTGGTCTGTACGCCTGCTACGTACATGTATCCGAGGGTCGCCACCGTCCCAACGACAGTCGCAATCG
CCAAGGGTCGGCTGCGAGACCTTGAACTCATTTTTTGTGAGATGTGAGAATCGAAGACAGCCAGCAAGTGAAGAAGTCGA
GGAAATAAAAGAAAAGACGGAGACAAGGGACTCTGCACAAAAAATTAGCTCGTGC
>Cluster-140.4456
CCTATGGAATGCAAACGCATCCTGAAAGCATGTTCCAGGATAGGTCACGAGGGTATGCATCCGCGAATAACGCCCTGCGC
TACTACCGCTTGTACCTTTTCTTGACGCAACAGGTCATGCGAAGAGTCACAGATGGGCCTTGGCCTAACAAGCGGATTTA
TCTTTCGCATGCTGCCTAACGGCTCCATTCATACCCGGGATCTCAGGGATGAATAACTATGGCTACTCGAAGTTCAGCGA
CGTAGTATATATACTCTGACAAGGTCGAGCCATCGATTCAGTGTGATCATGCAGTCGCCCTCAGCTTTACTCGTGCTTGT
CGCGCTTGCGGCGTTTCACACTACGACTGCATTATCGCAAGCCGCTACCTCGACAAGCAGTGCTCTCCCTACCTCTACAG
CCGTAGTCCCAGGACTGAACTATGTCGCGAAGGCCGCGGGGAAGCTATACTTCGGAACGGCTACTGACAACCCTGAGCTC
AACGACACTGCTTACGACGCTATATTGGACAACAATCAGCAATTCGGTCAACTTACTCCAGCCAACAGCATGAAATGGGA
TGCTACAGAGCCTGAGCCATTCGTCTTCACATTCGATGCGGGCGATGTTATCGCAAACTTGGCTCACCAGAATGGCATGC
TGCTTAGAGGCCACAATTGCGTGTGGTATAACCAGCTCCCGAGTTGGGTAACTGCAAACAACTACTCGGCACCTGAGTTG
TCGTATATCGTAGCTAATCGTTGCGAAACCCTTGTCGGTCATTACAAGGGCCAAGTGTTTGTTGTTCTGAATCTCCTCTT
GACTACTCAGTAGCTCACAACGGGTGCTTTAGGTGTACGTGAAACATTTTCGTAATAACGCGATCTTGTAGTGCATACTG
ATTTCGTCCTGTTATGAATAGACGCATGGGATATCATCAATGAACCGTTCAATGACAATGGCACATATCGCGAGGATGTC
TTCTATAATACCTTGAATACGAGTTACATTCCTCTCGCACTTAAGGCAGCACGGTCTGCAGATCCAAATGCCAAGCTTTA
CATCAACGAGTATAACATTGAATACACGGGGGCCAAGTCAACAGCCATGTTGAACCTTATCAAGGAGCTTCAAGCGGACA
GTGTTCCCATTGATGGTGTGGGCATGCAGAGCCATTTCATAGTTGGCGAGGTCCCTACTACGCTTGTCGAGAATTTCCAG
CAGTATGCTGCCCTCGGGATTGAGTTTGCTATCACGGAGCTAGACATACGTATGCCTTTGCCGGCTACGGCTGCTATGGA
GGAGCAGCAGAAGCAGGATTATGACACCGTGGTATCGGCATGTATGGCTGTATCAGCCTGCGTTGGTGTTACGGTATGGG
ACTGGACTGATAAGTACTCATGGATACCGTCAAGTTTCCCAGGTTACGGAGCAGCGTGCCCCTGGGATGCGAACTTCGTG
AGGAAACCTGCTTACGATGGCATTGTCATCGCGTTCCAAAACGCGACCACGTGATATGTGTCCCGCGTGGCTTGGATTCG
CAGAATTTATGGAGGGAGACTGAGGTACATCACAGGTGGCTTTAATTTTGTTCCATGATGCTGAATAATTCAGACTGTAT
TTCCGGAGCATTTGCGAGCAGATCTCCCTCACCTTGACATGATGGTTTATGATAGTACCTAGCGACTCGGAAAAATGCCA
AGGCGATTCTCCAAGCTTCAGCTTCGGACTTGCACCACAAATTCATAATCATTTTTGCTGTCTATTGTGAGGTTGATGGA
GCGTTCAACCGCTGCACGAATATATCTCGAGTTGAGACTTATTTACAATGTCTGACAGGTTGAACATTTGTAGTTAGCTT
TTCTCGTTGGGCGAGTGCGCGAGTGCGTGTGCCCTATGTCTTGAGGATGCTGTGGCAGCTAGACGCACGACGTCACCAGT
ATATCTCGTACGTCAATTGACGCCAGTCATCTTCTCCATTTACTTCCCGTCCTTGTCCACGGAGTGCGTCCATAGATATA
GCCTTATGTTAATGATTAGCAGGCCTATCAACACCCAAAGATATTATTGTACTAGTAGTCCAGCATCGGACTGGTGTCAT
CGCTGTACCTTCCCTTGTTCCCAACCTCCAAATCCGTCGTCTATAAGAGCCGCGCTCTCCGGCCTTGTTAATGTCGCATC
TGAGGACACTGATCTGCGATGCCCGTACTCGCTATCATCCTCAGCTATCATCCTTTCACGCTCGCTGTCTCCTCTGTGGG
GCGGTCTTACACTCTCTGTGCCGTGGCGTCTCGCTAGCGGACTACGGCTGCGAAGTGGGCCGCGCGCACCCTCATCCTCG
TCATCGCTTGCATCACCTAGCTGCCACAACTCTTCAGCGTCACCTTCTCCATCTTCAACGTCCCGCAACGCGTCCTGCTC
GTCCTCACCCAGCCCACCTCGTTTGCCTGTACCTGTTCCCCGAGGCGTGTGAGTAGAAAGAGCGACGGACCCAGCTCCTG
CTGAGTTAATGCTCTTGTCCTCAGGCTTCTTGAATGTAAGCAAGACGACTCCGGAGATAAGAATGAGCATAGAGACGAAG
ATGAGGAAGAGCGTCCAGGGTTGATACGCATCTACCTCGTCATTGAAGATCAAGGAGTCTAGGAAGCTGGACACCAAAAC
GGAAAAAGATAAACAAGGGAAGTAGTGCATACACTATTTTGGTACATACCCTGCACCAGTGTATACGCCATAGAATACTG
GCACGACAAGCGTTGACTCGTACACCTTGAGACCGCGATTGAGACAAACAATCTGAGATACAGCGGTCACTGCAAGGAGA
ATGAACGTGAAGATGGTCGACGCGTGCCCGAACTGATTGCCGGTGTTCTCGTGAGAAAGACTTCCTGAGATCAGCTTGAC
AGAGGCCTTGGCAAACACCAAGCAACCACCCGCCAAGCCCCCACCGCAACATGCCCATCCAATGCCCAGAGTCCACGCGA
TCCTTTTATCATCGTGCAACGCCGTCCATGTCTCCAGCCTCGCGGTGATTCTCATCATCAAACCCTCCCATACCGCCGCC
ATCTTCCTCACAACTCCCACAGGCGCTACCCCAGTTCTGCGTGCACTCATACCCGAAAAGGGCTCTGCGGTGAGGTCCGA
GCGGGCATTGAGGACTTGCTCAAGCTGAGCGTTAAAAATATAGACGTTGATGAGCGAGAAGGCCATGATGAAAAAGAAAA
TCAGCCAGTTGCCACGTGTCCAGAGGTATGTGAGGTGCGCAGCATTTGTTTCAGTGCCCAGCCCGCTATTGATAGAACCA
AAGGCAACGATGCCAGCTACCCCCAAGATGACTACAATGGTGCCGTAGATGTCATAGCTCGTGACCGGCGTGCCAATCAA
GAACTTGGCAAACAGGAAATTGAAGATAAGGGATGTGGAACCAAGGGGTGCAACATATTCTGCTCGCATGTATTCAAGAG
CGAGAGTACTACCAATCAATTGCGACAGGATATACAGCACCATTCCCAGTAACCACAGCGGCCGTAACCAATCTCTTCGT
CGTTGGTTTTTCGGAATTGCGCTTGTGCGAACATGGTCAAGTTTCGTCAGATTCAACCCAGCAGCATTTAGTATAGAAGC
TAGAGTAACGATGGCGAGACCGATGATGAATGCTACCACTGGGCTTGCATGGCGCACTGGCACCGAGTCGTCTTCTCCGG
GATCTGAGAGAATGCTGGGAGAAGGATAGAAAGTCGATACAGATTGCGATGCCAGAAGCGTTGAAGAGTCCATACAGACT
CAGTGATGATGGGTGAAGGAGTGATTAAGGGAGTAGCTATGGAACCTCCGTAGCACTTGCCGGGCGCTGTGGTCTCAG
>Cluster-140.4451
AGGAAGCCGTACCCAACCCCCGCCCGACCTGCTTTTCACGCTCTGTGTGTTTACCCGGCTCGGTGATCCCGTTCCGTCAG
TAATTCACCCTAGGAACTGAGTTGAGCCTTACAGGTTTCAGGCCTCAGTTATCGTTCGGGTAGACAGGGGGGTCATCGCG
GATACCGTGTTTGAACTTCGACGCGCGTACGTCGTGTCCTTTCCTTTTCTGTCGGAATTCCGCATGCAGGCAGAGGCGTG
TTTGCCTGGCGCACAGTGAAGCCCCTCATACGGCACCCATATGTTCATCCATCCACTACCTACGTACTGCCCAGTATCGA
TACGATTCTCATCCCAATATACTAGAAGAGTATGGATGATCCAACGTTGGTCTCCGCAGACCTCACACACACTGTTCTCC
TTGAGTCCCAAGATGCTTTGGAGTCGCTAGACCGTGCAAATTCTGTCTTCACTAGTTGTATGCACGGTTTGCGGCTTTCA
CTCCTCGAAAATTCCATTTCTTTGCTCCATGAGGCGCTCGGTCAACAATATGCTGTATCGAGCCATCTCTCGGGGGCTCT
TCTAGCCAGGTTCCTTCAGACTTTTCAACTCGATGATTTCCAACAGAGCCTTAAACTACAACTTGAAGCTGGCGCAATTG
CCAGCGCCCTTGAAAGTAGCGCAGACGATGTGCCTGCTATACCTGCTGCCGATACCCTTCTGCGTGATTTTCGTCGTTCA
GTGGATTCTTCCGGCCTTGATAGAAGCGTTCAATTGTATCGTGATGCCGTTCGCCTCCAGGTTCGTCCAGATCTCCGTCA
ATATGCCTCTCTCAATGGCTTGGCTGCCGCCCTTGTTACCCGATTTCTGTTCTCGGCTCATCTTCCTGATCTGGACGAAA
GCATCGTCCTTTACCGTCGACTGCTAGAGGTTCTGTCTTCCTCACTTCGCCTGTTTCCCTTATTGAGTCTTGCGGCGGCT
CTCTTGATGCGATTCGCTACATCTTCAGACAAACAAGACCTGAGGGATGCAAGGTCTCTAATTTCTGAGTTCTCCAAAGC
ATCAGAGGATCGGAGTACGCTCTTGCGTCGAGCTCGAGCCTGCTTTCTGCACTGTGATCAGCCTGATCAACTCGACGAGG
CGATTTCCCTTTATCGGGAAGTAGTAACGTTCCTGCCTGTCCGTCATCCAGATCGGCCATCCCTACTCAACAACCTTGCC
ATGGCCCTTTCCTCCCGATTTTCAGACAATCGTCAACCCTCTGACTTGGAGGATGCTGTAAAGCTCTATCAGGAAGCGCT
CAGACATTATCCCACCTTTCACCGGTCTTACGCAAATATTTCGGAAAATCTGGCAGTAGATCTCATGAAGATGTATCGCA
CCACTCGTATGCCAGATCATTTAGATTCCGCAATGGATGCTTTCCGATCAGCAGTGAATTGCGAGTCAGCATTCGTTTCA
TTTCGTTTCAATTCCGCCCGTGAATGGGCTCAGAATGCCCATACATATCACCATTCTTCGGCACTGGAGGCTTATCGGTT
CGCTATCAATCTTCTGCCTCGATTCTCCCTCCTCGGTGCCGAAAGCTTCCGATCGCGCCGGTCGCATATGGCATCGATTA
CTGCTAGTGGATTGTTTTGCAGTGCTGCGAGCTGTGCTATTCAAGAAGGTCAGTTTAATGAGGCAGTTGAGATGCTTGAA
AGTCGTGGGACTTTTTGGACACAGGCACTCCAACTCCGGACCCCTCTAGACGATCTCATGTCTGAGTCACCAGTCTTAGG
TGAAAGACTTCGAGATATTTTTGGAAAGCTACAGCAGAGTTCACTGTTCGAGACTCCTGGGTCTCAGAAGGGGACGCTAG
GTGAAAAGGAGAGAGCTGGTTTCCAGAGCCTTCATGATGACTACCTCAGTACGCTTGAGAAAATCCGGCGGTTGGATGGT
TTTCATGACTTCCTGCTTCCAAAATCCATAACATCATTACGATCAGCTGCATCCAATGGACCAATCGTCCTGCTCACGGC
TGCCGTGGAGGCTGGATGCGATGCCTTGGTCTTGACGCTCAATGGAGTTGATCATGTACCACTTCCTGGCATCACTCCCA
TACAGGTGGACACTCTGCGTAGCTTGCTACAAATCGCTCTAGCACCGAATGGTGCTCGTTCTGCTTTCAAAGATCACATT
GATGCGACTCTAGAGGATGTGGTCCTGCCAAACAGTGAGCAACGACTTCACGCCAAGCGTGTTCCCGAAGTGGGCCAAAG
TTCGGAAGATCGGTTTCGTGTGCTATTACTGACTTTGTGGTACCACATAGCACGACCTGTACTTCAGGCCTTGAATTTGC
AGAGAACCTCATCACCGCCCCGGCTTTGGTGGTGTGCCACAGGACCGTTTGCATTCTTACCAATCCATGCAGCTGGTATA
TATAACCCTGAGGATGGCGAGCTCGAATGTGTTTCTGATTATGTCATATCATCGTATACACCGACGTTGAGCACCCTTCT
TTTGCCTCCCGCTGCTTCTGCCAATGTGTTCAAAATGTTTGTGGCGATACAGCCCGAAATACCTCACGAACCTAGGCTCG
GGCTTCCTTATACTCGTGAAGAGCTGACTGCTATCCGGGGGTGCGTCCCAACCGAAGGCCTGGTTACGTTAGGCACACCT
GACGCACCAACTTCTGTACAAGCTGTACTGGACCAGATCTCAAACGCCTCCATCGTGCATCTTGCTTGTCATGGTCGCCA
ATTTCCGAATGATCCTCTCAAGAGTTCGCTTCTTCTTACAGACGGTGCTTTGGAGGTCTCTCAAATCATTAAACAGCCTA
CACCTCACGCACTGCTAGCCTTCCTGAGCGCATGCGAGACTGCAATGGGTGATGAGGAACTTCCCGATGAGGTCATTCAT
ATTGCTGCAACTATGCTCTTTGCGGGGTTCCGCGGCGTTGTGGCAACAATGTGGACAATTCACGATCAAGATGGACCCAA
GGTCGCTAAGAGCTTCTATCACCATCTTTTCCATAATGATACCACCAACACTTTCTCGACAAAGACAGACAGGAAATCTC
TTAAATTGAGGAAATGGCCTCGTAGTCTTTTCAAGTGCACATCGGATACCGCAATCAAACATGAGAAAATATCTGCATTG
TGCCCTGATACAAGGGAGGCGGCTCATGCCTTACATCTTGCTGTGGCGGAATTGCGTTCGGAGAAGAATTGTCGGTTCCA
GCGTTGGGTTCCATTCATCCATCTGGGACTCTGAAGCTTCAGGCAGATGCTCGACTATTACAATTATTCTACTTGCAGCA
TTTTGTTCTAGTTATGTGGTGATAGTTCCAAAACTATTTTATCTCGTTACTAGCTACGATTTTCTGGGTCCAATAACCAG
CGGTTCCGGAACATCTGCTACTGCACTACCTTTCCGCTTCCTCCCCGAGCTCCCATCTTTAGGTTGTGCTGTTGACGGCG
GCGGCATATAGGTAACTGGTCGCCATTATCCCCCGTCCCCGCGTCCCCGCCGGCGAGTCGGCGTTGTCTGATGCACTCAC
GGTCACGTGGAGGGTCTGTCGCCGACCCCGTGGAAACCTAGTAGCAGAGTGACTGGCCTCATAGCGGTTTTCACGCAGAC
ATGCCATAATTATTTAGGTTCAAGCTCAGGCTGCAACCATCGCCCTCTGAGCGGCTGAAGCTGCACCCAGGGGCTACGCG
TGATTTGACTTCCACCTCGTATTCACTGTGAAGTTTCCTATCTACGGTGCAAACTTGGTGTCGCACCGACATTCTTTGCT
CAGATGGCGGACAAGCAAGAGACGTCCTGGCAGTTAACCACTTCTAGCCCCATTGGGAGTTCAGTCAACTTGAAAAAAGA
TCATACCACTGCTCTCGAGCAGCGATTTGAGATCACCAGGAAGTAAAACTTTGATGTTTTTATGCTATTTATTTTCCGAT
CTCTTTTGACAGTCATGAGCTCAAATCTCGGAAGAATTAAAATGCGCTATCCTAAATGCTTTGTTGTTGTTCGGTGCTGG
TCCAATAGCTACAGAACTACGATTTCCTCCAGAGCGAAGGTAATCGAATGGAACCAGACCTTTTGTTTCGTAGCACAAGT
CGCACAAGTCCAAGACATTGTTGAGATCAGCCTTTATCGCAAGACCAAGAAGACGGAGTATCTAATTGGACAAGTCATTG
AAAACTTGCTACACCTTCCCAGGAACGAAGTGCTGACCAGGGTATGTTCAAATCCTCATAAGTCTTCTAACCATACCATC
TCCTTTCGCATTGGAGATACTGCCATCAGCGATCCTCACAGCCGCATATACGCGGTCATCATTGGGATTAACATATACAA
GTCTCCAAGAGTTCCCAACTTGAACGGTTGCTTGAACGATGCCAAGGCGATGAAGCTATTTCTTTCAGACCACCTTCACG
TGCCAGATTCACACATAGTTTTCCTCTCTAATGAGACTGCTACCCGAGCCGCTATTCTTTCCACGATACAAACCCACCTG
ATAGAAAATCCGAATGTCAAGCAAGACGATGCCATCATTGTTTTCTACGCTGGTCATGGTAGCCGCGTCGATGCTCCACC
CGGATGGGCCTCCGCCGATGGTAAAATAGAAACTATATGTCCTTACGACGAGTGGGCCCAGGACATTCAGGGTCACTATA
TCTCGGGTATTCCTGATAGGACAATCAATGAGCTTTTTCGGAAGTTGGCGAGCGAGAAGGGCAATAACATTACTCTTATC
TTTGATAGCTGTCATTCTGGAGGAATTACACGTAAGGATCGGTCCAGAGATGAATTATACGCTCGCTTGCTTACGGATCC
TTGTCCGATCACAAGACACCTCGATGAGGCTATCTGGGATGACGATTCCTCGAGATCTGCCCATCTCGTGATACCTCCTG
GGTTCCGACACAGAGCCATGTCCACCCATGTCCTCCTTGCTGCCTGTGAAGAAAACCAAGTCGCATATGAGACTCGGTCA
CCAGAGCATGAACCTTGTGGTCTGTTTAGCTATGCTCTGATCAATCAGCTACGCCAGACCACACTCCATAGCACGACATA
CTCCCATCTAATCGACTCCTTGCCACCGTTGAGTCATCAAAGGCCACAATGTGAAGGTTTAGGCAGAGATTATATCCTCT
TCAAGGGGATGGCTGCAGATACACAGGCCGCTTCATCAAAGAGGTTGTTCAGAATGAAGACTGTAGACGGAAAGTTTGAG
GTTGAAGCCGGAGAAATTCACGGAGTCGCATGCGGAACGGAGTTCTTGATACAGGATCCTGACAAATACAAGTATCTTGG
CATTTTGGTGGCAGAGGCAGTTCGAGTAAACTCCTCCATTCTAGTGCATCGAAAGGATGATACTGGTTTCACGGTACCGG
CGCAGGCAAAGGCCCAGGTGTTGGATTGGAAGAGCTCGCAATCTATTCTGAAAGTGTTCGTCGACCCTAGATCTAACTAT
AGTCCCCTTATCAATCCCTGGGCAGAGACTGGAGCTACGAATGCCGACAATTGGAAACCACCTCAGTATTTCGTCCTGGT
AGACTCACCGTCAAAAGCACACCTTGCTCTCTCTGTGACAGACGATGGACAGGTGCAGATAGAGAGACTCGGAGGCTTCA
TTTCCACTCCTGCGAACAGGGCAGTCACCTTCGAACTGAAAGAAGAGATGCCGTCTATTCTTAATGCAATATCCCATTTT
GAATATCATCTCGATCGGCGGTTGAATGACGATCTGTTTGTACAATCCCCCGAACACTTTGGTACCGTTGTCTCAGGTAC
GGTTCACATACGGCTATACCGCTTGAAGAGAGCAGAAGCAGGCTTCCTAGAGCCAGACAAAGACGCAGGAGATTGTTTTC
GCAACAATGCAGCAAAAATCAGGAATGAAAAGGGTGCTAAGTATGGCATCGAAATTACAAACCACTCTGATCTTGATCTG
TTTCCCTACCTCTTTTACTTTGATCCATCTGATTACAGTATTCAGGACTGGTATCTCCCTCCTGCTCGCATGATGGCACC
ACCACTGAAACGCATGCAAGCAGTGACGGTTGGATATGGGGCCGGGGGTGGCGACCCAATCGAGTTTGAGCTCAACCAGC
ATGATGAATCAGACACAGGCTTCCTGAAACTATTTGTGTCGACTTTTTACGTTGACATGGACCATATCGCACAACCATCT
GTATTTGAGGGATTGTGGACACGCAAGGCTACAAGGAAGGCAGAAGAATTTAGCATGTGTGGCTCGTGGGTCATGACTAT
CACAGTAACGGCAATTTAGTTTGGGTTCATTGCGCACCAATGTATGCCAGGGTCCCTTAATGCATATCCGTCAAAGGGCC
TGTTCGCCGGCGAGTCGAGCTCAGATTTCAAGGCGTACAACTTCTCTCTCACTGTCGACATCATCTCCGGTTTGACACCG
ACATAAACCCGTTTGAATATGTCCTTCCCTAATAATTATGTGTACATGCGGAGGTACTGTCGTCTGATTTTGGCAGCATA
TTATCTCGTCTTTTGCAGCCAGCCCATCAGGGTATTCTTCTGGACCGGCGCATCATCAATCTTTCTTTTCTTCCTAGAGG
AACCTGTTGTCCAAAGAAGTTGTATCCTCAGGGTGATCAGAGTCGGGAATTCACGGGACCATACCTGATCTTCCTCTTGC
CCCTTCTGGCTCTGAATCCAACATGGCATTCCATAGACGCTGAAAGACCTCTGTCCGCACAATCCCTCCGCTAGCCTGAC
GAAAATGGAACCCTGCTTGTTACTATTGCTCTCCACTTGTATAGGCTTCACTCCGAGGTGGATGGCCTCGATGAACGCTT
TCTCACCTGCGTGTGCCCCCTAGCAAAGTCGTCTCCCAACAATTCGCGTAGGCCTGGCACTCTTTCTGCATATGCCTTGA
GCATCGCAATGATATTCACACCACCGTCGTCTCCTCCGTTGCACTCCCCTTTGACTGTATCTCCGTCTAAGCTGGGCTTC
TGCTTGCCTTCGCCCCGGGAGACCGCACACCGTGCGACACGGCAGGAAAAGTTCGTCATACACTGTCCCTCCAGATAGCC
GTTGTTCGCGCACATGACAACCTCTAAGCGAGAGGACTTGAGCGTGGCTGCCCAGCGTGTTGCTATCAGCTAGTGGGTCA
TATCAAAAGTGGAAGGGACTGTCAGTAATAGAACTTTGAGATGTGGGTGGATGAAAATGCAAGACGAGAAGACCATAGGG
CTGGTAATCTTTGTGTGCCTCTGTCATCACCAGCTTCCTGTGTAAAGGGCTTATTACGTGCAACGGCAGATATGCCGGGG
CAGTCACGATTATCATCGCACGCTTTGGAACGACGTACCAGAACATAACCATTGGCGGACGAAGTGATCATTACAAAGGC
AAGCCAAACGCTCGACTCACCGGATGTACCTGTGCGGCGCTCGTGATCCTGATGAGTGCGACCTTTCCATCACCCGAGAA
CACCGGTGCCGCGCGTGTGCACCTCTCCACTTCTTTCCGGACCTCATTACGCGCTTCCTGGAGGCGTGTGATTTGAACAA
GCGGAGGCGGAGGGCCCATAATTGATTTTGCAGGTGAAACGAGATCGCGCGGAGAGCAGGTGCCAATGAGAGCAAGCCAC
GCAGTTTGGACATCGTACCGCGCTGTGCGACGTGCTTTGGGTTTTAAAGCAGTGGAGCAAATTCAGCTTGGACCGATTCA
AGAGAAACCGATCCTGACGGCTGCCTCGGAAGTCCGCAGGGTACCAACCGCTTGGCAGCAATCCAATTACACAGGAAATA
AGGCGGGCTAGGACTCACGGGCATTAATGAGGCTCACTGCTTCACCTAAGACTTTCTTGCTCCATCGCTTTATGCAGCTG
CTCATGTCAGGAAAAGGTGGCTCCCAGCGAAAAGTGGTGCCAAGATCACCCATTGTACCCATGACACAGAGATACTCGAG
CTTGATCTTCGTCTCCGAGACAAGATCAGACCCACACATGAGGCCAGAGGAGCTGTTGATGAGGGGGAGGGTTAACAGGT
ATGCTAGGGTTGACGAAGTTGCGACGGGAGGGTGGTGTGCCGCGGAAAGGATTAATGCGTCTTTCGGGAACTCCTCACTC
CAGTGGTGGTCTATGACAAGGGTCTTGACATCTTTTCCCTCGATGATGCTGGGCCCACCACGGCTGCCCTGGTCGACTAT
AATGGCATATTTCGGGTCTTTACACTTCAAAGCTATCTTCTTGCGCTCATGTTCGCTGTGGACATTTGAGCCCTTGTCCA
CAAAATGAACTTTTAAGCAGTCAGCCTCAAGTCCAAGACAGCGGAGGGTCTGGTGGATAACGAGCCCGGCACACAAACCG
TCTGCATCTTTATCTGGAAGCAGGATGGTGCAGAGCTGTGCACTTGCACTTCAATCCGGCCAGACGCATCAGATTGGAGT
CAAGATGTAGACATACGGGGAAATGCGGTGCTGACCATTCGCGGAGAAACTGCCTAGCAGCATGCATTGCCTGGCGACTT
GCAGGCCATTCCCTCGTGACAGCTACCTCCTCGTTAGATGATGTCGAGTCTGGCTGAATTGAAAATTGAGGTTCCTGCAC
TCCCGTTTTCGACGCCGATGCTGGCGCGGGAATCATCAGCGGGGTGTTGTGCATTTCGTAACCGGGTCAAAGTGCTGAGC
GTACAAGCAAATACACGAAGTAACGTCGCAGTTTTCCAGTCAGCCTCACATTCATTTCGACATTATACCAGTCTTGGGCA
TAAATTCAATTGCATTGACTAACCGAACTACTCCTAACCTGAACCTAGGGTCACGTTCAGCCGGGGGGTTAAGTCTCAAA
CATTTACGAAAGGCACCACAGGACAGTGGACACTGAACCTCAGGCTGCAGGACGACCTAACCCTACTCTAAGGTTTCTAT
CAATCCAGCGGGTCTAGCTGGGCTCGTTGAACGTCAATGACAAATATCGACAGGTTGCAATAAGTCCTACCTCATTGCTG
ACTTGGACGCATCTTGGTTATTCGTCCTTCTTGTCCAGACTGTCGACACTAGTGCATCTGACCAGTCACCCCTTCATGAC
GGTGGCCTTGGAAGAATTGTCATTTGTGAGAGAGATTATGTCTAATTATATGAGTGATCAGGAGCGAACCCAAGGGCAGG
AAACAAAGGCCCAGCATTGACTTACTGCTCTGGTAGTTGTCACGCATTACCTCCATCAGAGGCTCAGTGATTTCGGTAAT
GCTCAAGGCGCCTATTTGGCGCCTGCTCAGGACCACCTACTCCGAACCTTCTTCATAGTTGAAACGTTTATCCTAGCGTG
GTATAGTTCGCGTCTTAGCACCCGTTTGCTTGTGGCAGTATACAAATGCTGATTCCATCATCATCATCATAGTTGAAACG
TTGTAGAGGTGGTCAAAAGCATCAGAATGTCGTTACTCTTTGATCTTCTCCATGACTGCACTCGGCACCTCATCATATGT
CATCCTTTCTGACTCAAGCAGTCGATTCATGTGTCGGGCTGCGCGGTTGCAGTCTGCATGACGACATGGCTGTGAACAAT
CACAGCTCGGGTTTCATGTTTCATGTCTCAGCTAAACCAATATAGGTTTCAGTCGATATAAAACATGCTCAAGCATCAAT
TGTCTTTCCCAGCTCCTCTGTTCCCTTTCGAGCCAACTCTCCAAGTACTGGTACTGGCTACCTGACTTGTTTTATTCTAT
TCTACGTTTCGTTGAGCTTATTGTCATTTGATAATCTACGTCTCACGACCACTCTTTCATTCAACCTTGGTTATGCGTTT
CGCTACTTTTGCTGCTGTCTTTCTCAGTATAGCCGCTGTCCCAGCACTTGGGTTTGGCAGCTATGGTGCTCGTATGCCCC
AATATCAGCGATCGCTTGACGAGATTGACACTATACTTGCAAGATCGTTTGGTAACTCCGCAAATAAGGGTCTTTATTCG
GGAATACACAAAATCAACAAGCTCCCGTCAAAACTGATGGCTCGATCCACTGGCCTTGTTGGCACAACATATAAAGTGTG
TTGCACGGACTCGAGCACGAACCCACCCAGACAATACTCCTACTCTTGGAATGAGCAGCTGATGGGACACGGGCCAGAGT
TGCCATCCACAACGCAGTGCAACAAGTGCTGATCAGATCTAGGGCCCGTCGACAACACCCCATTACTTCGTTAAGCTAAA
GTGAAGCGGTACCGAGCACTGTCGGCATCGATTCGCTCCTGCTTTCTGCAGTGTTCGGGAAGACGTGGAGGAGGACTCTA
AGCTAGAGTTTACCTGCGTAGATACTTATGACTTTTACGAAATATGATAGATTGAGGAGTTCATAATTGGATTATGTGCG
CCTTGATCCGGTACAAA
>Cluster-140.4450
CTAGCTTGACTGCACCGCTTTGATGTGTCGCGGTGTTCGGCATGCGGTCATACGGTCTCGCGGTTAGGCAAAAGGCGTCA
AAGAGTAAGCCGAGATCAGTAATGACGACGTGAGACGGTTGATGTTGGAGAGACCGAACAAAACCACGATGAAATCTGAA
TCGGAAATTGAAGCGCAGAGCAAGTCAATTTCGGTGTGATTCGAGTACGATCCATAGTCGGGAAGAACAAACCGACGGCG
GAGGAGATCAAACAATACTAGACCAGACCGGCACAGAAGAATTGCTTCCAGTAGCGTGGGACAACATGAGAGCACAACCG
GAGAAGGACCATGTTCCACGCTGGATCTAGCAGGGTCGCTATGACTTTAAGGACACATTTTTGTCGTTGCCGACTATATT
CGATGTTCAGGGATTCAGGAATCCGATGCATTCATGGCCAGGGGAAAATATGGTATATTCGTGTTAACACCAGCGAGTTA
ACGGCCATTGGACGTCCATCTATGAGCACGAGCCTATGCCACTATCTCACCGCACGGACTGCGCGTACGGCTGAAACCAT
CCCTCTTGACATTCCTTGAAGCACTGTGCACTGTGAGGTCGACGCAAAAGGCAAAAGTCAACCCGCGCGGCACTCCAGTA
GCCACTCTGCACGTGCCGTGCACGATCGCTTCACGAATCTGCGATGTCGTCGCGTCTTAGGAGGGATACGAACAATATAT
CTAACGACAAGCCTCGTACGAAACCCCACCCCTCAACGCGCGCAATGGTGTGCCATCGCCTGGTCCTACTGTCGGCCTGC
AACCAGCGCCTTCCAGCATTAGGTTTGACTACTCTGGACCCTCCTGGGTGCAGTCTTCGCGGGGATTGCTACTTACGAAA
GCCGTATTTTGTCTGCGAAACATCTCGGCCACGCTGTTATGCAGCTCCCGGAGCCGTACGCTCTGTGCACAGATCCTGGT
AAAGTGTATACTGTCGACGAGGTCAAGCCGAATATGGACTACATGTTGGTCAGGAGGGACAGGATTATGGCGACGGCAGT
CTCGGTGTGGACATCCTCCCAATTGTTGATATCATTTCACTCCAACTATGATACAGAGGACGCCGAAGTGGAATATGACG
CGTACCAGAACGAGCTCATCGCGAAATTCATGACCCGAAGGCGAAAGCCATCGAAAGTCCTCAATACACCACCAGGAAGC
ATTGTCGTTTCCGGTTTAGGAATTGCGTCTGTCTCCGGTACTGGATACGTTGCTCATGAGGTATCCACACAATTGTGTAT
GCACATCCTGGCAAAGGGTCCTTCGTTCTAGAGAAGAATTTTGCGCCGTTTTGTTTGTTGATACATTGGCCCAAATTGTC
GTTCTCATATGGTGGGTCAGGCTCATGACCTGGCAGCCCGACTTTCCATGGAAGCATGATGGACTAGGACCGTGTGCGCT
TTGAGTAGCGTTTTTGATTCATCAGCGTCCCTGCTAGTGGACATGCACTAAAAGAAGTAAGTACAGCAAATGTTAATGCA
TGCATCGAAGCCCCATGTGAGTTATTACGTCATTGGAAGAAATGAATTCTTCCTTCACAATTCTGCTTTCCGTTGGGACA
CAGGCTCTGCAGACATCAATACGCGAGTCATTCATGATGCCTTATGCCTGTCACGGTGGGGGTACTAGACCAGTCTGCTC
ACACGCGAGGCTGCCCCAGCTTTCTTAAGGGAGCGTTCTTGTACTAGTGTATTGCTTGTTTTCACCACTGTCGTCGCGAA
AATGGACAATAGTGTGGACCTCCTGACATACGGTTGTCTCGTCGAAGAGACGTCTCGGAGAATCGTTTGAATCAAGACTG
CCACTCTCAAACATGAAACTCGTCTGCAAGACTCCTTGTCCGCATGCTGTTCATGCTTTCAAACCCACAGGCCACCTTCC
GTGCTATTCTCTGTTTCACCTCATCGGATACACCATGCCACTACCCTTGTCCCTAGACATGGAGAGAGCGCTTCAGCTTG
AACGCTAGGGCCAGGTCGGTTTGCTCCCTTGATAATTCAATAAGATAAAGGACTCATAAATCAGCCATTGAGTCAGTCAA
AATTTCCCTTATGGTGCCAATGATATGATACTCAGAAGAACGAGTAAAGGTCGATATTCTGGGCAATCTAGTCCAGCCTA
GTCTGACCATGGGCTGTCTTCGGTTCGGTATCCCAGGAGTCAAGTTGACAATGTTCTTCAATTGCCTGCAGGTCGCTGAG
ATACGCAAAATCTAAATCCACCGCAGAAGCAATCACCGCTGATAGAGGTCTATTCACTGCCGTAGCACGAGGGCAACATC
ATTGGGGTATAGTACACTTGGGAGTCGAAGCAGATCTCACAATCGATTGCATTATACAAAACATACTGCATACATATATG
TATTTCCCATGCATCGATACATAGAAGTCCGTATTTTTAGTCAATGCTTCACGCCCGGCGCCACATAGTCCCGCGACAAG
TCGATTTGTCCCTTCAGATGCGTATTCGTGATACGTACTGGGCGTTGTCTAGGGGCAGATTTTTTGCCTTTCTTTTTGGT
GGTGGGTGCTTTTGGGACGACCATTTCGGCCGCGGTGGCCTGTAAGCCTTCGGACGCGAGCTGCTTCAGAAGATCAACGT
CGTTCGGAACCTCCAGTGAATGCCAGAGGTCGTGAAACTCTGACAAGATTAAAAAAAGGATCATTACATATTTGATAAGA
AGGACGGTGTATATAGCAACGGCGGGAAGACACACCTTTCTCAACCGGTATACCCCCGCTCTCCTCGTCTGGCTTGATTT
CATTCCAAAACACCATCCGCATCTGTCCGTCTTTGAGTGTCCGAGTTACATAGACCTCACCCTCTTTCTCGAGCTCTTCA
ACTGCTTGTGGTGCTTCCTTCCAACTCTCCTTGAGCGTACGCACCGAGAGGCCGCCTCCTTTACGCGTTTGACGCTGTAT
CTCAGTAAGGAGTGCAGCTTTATTCCGAACATTGTAGTCGTGACGGTAAGAGTATAAGTCTGTTTTTGGATCGTATATGA
CACGGTCATGAGCTCTGAATTTCTCTAACAACGCCTTATCCGTGTCCACAGGTGTATTAGTGTAGATCGCCAAGTCCTGC
AGGCGCATAGGATTTCCGGTTGACTTGAGGTGGTTGACGACATAGACAAGTTGGGTATTAACGTTCGTTCCCGTACCTGT
GTCCGCAGGCTGGGAGTACACAACATCTGCACCGACGTGTCAGCCATGGGTCACTTCCAGGGCAGACTAGTCGAGCAGAT
GGGGAAAAGACGTGCTTGACTTGGGACGTTTCTTCTTGGACTTCAACGAGGACTCAGCAGAGTCGCTCGCAGGGATAGGC
TGTGTAAGCGCAGGAGACTGAGAATGCCATGACGAGTAATCCTGCCTATGCAAAGCTGACTTGAATGCAGCAGCGTCTCT
TGCTAGACCGGACATTCGAG
>Cluster-140.4453
ATTTTTGCCTAGAGATCCACATCCTGTGTATGCACATTTTTGAGCGGAAGTGTCGATATGCTTTTTCCTATTAATCATCA
CGTGCACTCGGACGCGCCGAGACGCAAGTGCACATGATTTGCCGAATCGGCTTGCCATACTTAGGGTGGCCAGGACGATC
CCCTTTTACTACCACAACCAAAGACACAAGTCCACTCACTTTCCCACCATGCGCAATCGCAAACAGCGCAGTCTATCGAA
GCCGCGTACCCGACAGGCAAGCACTCCATCCACACCGACCGAACATCTCGATGCCAGACGCCAGTACCTCAAGAGACAAC
GGATAAAACAGCAGAAGCAGCGTAAGCACGGTGTCCAGCAGCAGCCGAAGCGCACGAGCAAGTATGCCGCCATACTCGCG
ATGGCTGCGTTGAAGGCGAAGAGGGAGCGATGGGCGGCGATCGCAGCAGAGACGCAGGGTATTGTGCTCGGGGATGGCAA
GTACGTCGAAGAGCGCCGTGTGTCTCTTATTTTTCCTGCTCTAGCTCAACCCAACCGACAAGGATCTGGTCATGCGGGCA
CAGATGGAGGCGCCGCAGCAACCGTACGTGTCGTGCACGACGTATCGGCGCAGATCCAGCTTAGCCGGCAAGGCACTACG
TTCTACCCTCACTACTCCGAGCTGCTCGCTAGCTGGGCTCAGAAGCACCCCGCAGCGGGCACTCGGAAGACGACAATAGA
ATTCTCGCGTAGTGCGACGCTCACGGCTGCGCGGCACCTCTCGCACACGATGATCCATCTCCACACGCACAGCCCGTCGA
GCCTCACACTGACGACGCTGGGCGTGCTGTCCTTCGCGTCCCGGAAGCGGCCGGGCGGTGGATTCCTGCACGGCGGAGAC
GAACAGGAGGAGACGATGGCGCGACACAGCTCCTTGGTGGCCAGCCTTAGCGCACCTAACGCAAAGGACTTTTACAAGGA
GCACAGGAAGTACTGGGTGGAAGACGGTAGTGGGCTGCAGGACCACTCGATGGTGTATTCGCCCGGTGTGGTGGTGTTCC
GGAGAGACCAGGACGATGATCTGATGGTCGTTGGCGAGGAGCCGCACATCAGCACGGTTGAGCTAGCGTCGTCCGAGGAC
TCGGTTGGGGGAGACTTCATCCCGCCGTTCACCGTGAATGTCTTGTCGTCGGTGCCCGTCAATGCGGCGGCAGTTCGTGC
AAAGCACACCATCCTGCCATCGGAGGAGCAGTTTTTCGAGGATGGGATCCGGAGCGCGATGAAGGAACGGATGGCGCGTA
TACTGAGGCTGTTTGAGGAGAGAGGCGACAGAGTTTTGGTTCTCGGCGCATTCGGCTGCGGGTCGAGTCAGAACAATGTG
GAGACCGTTGCGAGTATATGGGCCGAGTTGTTGGTGTGCGGAGCTTTCGAGGGTAACGAGGATGACGGAAAGCAATGCGA
GGCTCGCTTCAAGGATACATTCGAAGGGGTAGTGTTTGCCGTTCCGGGAAAGCTGTTCGAGCCGTTCAAGAAGGCTTTTG
AGATGAGGATATTCGAAGAGGAGGTGATGCAGGCTACCTTGAGCAGTCCCTGATTCTCATTTTTTATTGCTTGTTCTTTC
TTGTGAAATGATGTAGCCTTATCTCCATGTATTTCTAGTGCTAGGCTTTTACTAGTGTAATTTCTTCCCGTATACCTTCT
GTGCTTTGACCAGATATTTGCTATGATACTTCTATTGCAGTTTGCACGGAACGAGTTGCGCGACCAAATACACGCAAAAT
TCCGCCTCGACCGCGTTTCTGGCACCTCCACTTTGATTTGTGATATCTCTCGAACCTCTCGACGTTTTTGCTTTCTGTCA
ACGGGATCAGACTCTGCTTGTCGATGCGGAGGGCATGGTGCCCACTGTGTCTTTATCTGGCTACTAGGTCATGGTTGGCT
GTCTGTGTTCACTCCTGAACTTCGAATTGAATTTATACTCAGCGAATGGCTCGGATGGTCTTACGAACTGATGGAGTGGT
GTTAGATGGTGGACAGGGCACCATGCAGACTTTGGGAAGGAGATGTGTGAGGTATGATGCATGCCACTTGGACAGTAATC
ATATCTACCTTTTCTGCTTTTCTCCCTCATGCACCTTGCATGATTGTGTACCAGACTGTTATATAAAATTTTCAGAACAA
ATATCTATTCCCTAGAAGTGAGCTACGTGGCTGAATAGACACAAATTTTCATCTCAGCTGTGTCTGCACCACCCCCAGCT
TTGAGCTGCAAGATCTCTGAATAACTCAACAAATTCACTTTCTATCAACAGAATTGGTTTATGCTTGCTCGAAACAGTGT
TCATGTTGAATGGGGTGCTCAGACAGCTCTCAGAAATGATGGAAATACTGTATATGGACTACAGGCAAGACAAAATATAA
TTTTTCTTGTGGTATAGGATGCCCTCTGGAGAACTCTGACCATTGTGTACTATTCAGACACTTCAAAACACCAACAATAT
TCCAGAGCATTATGAATCAGTTTCAGCTGTCCCAACATCAAGCATTGTGACACCAAACAAGTTTCTAGCCTACAGTAACC
AATACACTCTGCTATGATGGATTACAATACATGTGCCCAAGATGTTGAAAGGAAATGGCAAAACATAAAGGGAACTCCTG
TCTA
>Cluster-140.1813
AACGCTACTATGTTCCCATCAACCCGCAGCCCCAGGCCCCTGCCCCGCCCCCGAGCTCGCCCACATCGGGTATGCTGTCT
TGTTTTCATTCTTACAACTGTGCTCATTGGTTGTCCAGATTCTAAGGATCACACCGATGCGCCAGCGCCGCGTCTGCCCC
GTACCAAGACAGGCACGATCCGCGCCAAGGGTGGCGGGCTTGTTCACGGCACAGGTCGTGTGAAGCCCAACGGCGGCATC
AAGCGCGACAATACTGTCAAGGACAATGCGAAGAAGGCGACACAGCAAGCGGGCGGTGCTGAGGCCTCCCCCGTGCGGCC
CGCGGGTCCAGTGCGGCACCGAACAGTCATTGACCAGTCGCCGGTGCCTTTGTATTGCTCTGACGAGTGCCG
>Cluster-140.3313
AAGAAACCGAGTACGGCGTTCAACTTTCAATGCTGCCCTGAGCGCTTGCGCTGACTGCACACTTATCTACGCTGTAGCGC
TTGGGTCGCCGATGCTGCCTTGCTAACTACGTTTCTCACCGCCGGAGTTCGCCTTTTCTGCCTGGCTCATACCGAGGATG
CTCCCGAACATCGCATCAGGATCAGCCATGGCACCATCCTCTCAGCCACAGGCTTATGACTATACAGAGGGCGCGTCTGC
AATTGACATAGAGCATGCCCTGGCCACCAGCGGCCGCGGAAGGCGCGACTCTCGATATGGCACGCAGGGAGAAGGCGCCA
TGTTTGACGGGCCAGGCCATTCCGTGAATCCCAGCAGCGTGTCCAGGATGTCCGTCGGCGATCACAGACGGCGCAGCAGT
GATGCGTGGTCGAGGGACACGAGAACACGGAGACGAAGCCAAGGTGGCACGAGCAGCCGAGGAGCGAGTCCTCGTCGGGG
GCTCAGCCGCGACAGCAAGGTTTCATATGGGTCAGTAGACCACGGCGAGCAGCATGATCAGACCGAGGGTCTCTCAGACG
AAGGGGAAAGCCATGGAATGTTAAGGCGACCGACAAGGAAAAGGTCGCCCTCCTCTTCTCCACATCGACCTACGGTTTTT
GAAAACATAGCGCACATGTTCGGCAGAAGCGCTCTTCTCACAGAATCACCTTTGCATAGTCGCCGCCCTTCAACCTCAAG
TCGTACTTCCACGACGAGGCTGCTACACCGCTCAAGTAGCAGACGATCCGATACCAGTTCTGACTACGCCGTGGAGAGCC
AAGACGAGGGCGACGACAGATGGGGATACTCATCCGGAGAAGAAGACGAGAGCGAAGCTTCTGCTGATGCGAATAACGCT
GAAGCTGTCAGTATAGGTCCGAGTGGGAGCGAGCTGGATTACGGGTCATATCCTCCGTCACCTACAGGGGGGCCATCTCT
ACCACTCATGTCTGGGGATGCAATATTTGGGGGTGAAGCCCGTATAGACATCGGGGAATTCGAGCCCTTGGATCCCCCAC
CTCCAGGCCCTCCTAGTAGGCAGACCATCTACATTGCAGATGAGGACTCCTACATTCGGATGCTAGGTTATGAGATTGTA
CTCTGGCGTCAATGGCTCTGGCGACTCTGTTGTGTCCTGACTTGTGGTGTCCTTACTCTTCTGGGCCATTGGTTCCCTCG
CATGTGGCTCCGTTGGGCCACTCAGGAGAAAGCTTTCAAGGATATAGAGGATGGTTTCGTTGTTGTGGAGTCCACCTACA
GAGATATTTCCCTCTTCCCACTACGGAGAATAGAATATCCATATGACATATTAACTGTCTTCTCTTCTCCCATCGATCCG
TCAATGCGCCTTTCGATCTCCAGGTCCTCGGACGAGAACGCCAGCGAGAAATTGGGCAGTTTACTTGTTCTTGATTATCG
GTATGCTCGATTCGCGCTGGACCCCCGGGTTGGGCTGTTCACTATGATTAGGGATTGGCGAGATTCCTCCTGGGCAGGGA
TTACCTCAGTTCAGCATGGTTTAGGCACAGCTGTGCGCACGCAACGACATACATTGTTTGGATCCAATGCAATAGACATT
GAAGGCAAGTCGACAGTGTCACTCTTGATAGATGAGATTATACACCCTTTCTACGTCTTCCAAATTGCTAGTGTAATTCT
CTGGTCTCTCGACGACTACTACTACTACGCGTTCTGCATTGCGTTAATCTCTGCCATAAGCATCACTTCGACGCTTGTGG
AGACCAAAAAGACAATCACGCGAATGCGTGAAATGTCGCGATTTACATGCAACGTCAATGTCTTCGTCGATGGAGCATGG
AAGGAATGCGACTCTTGTGCCCTTGTGCCTGGTGATATAGTCAATCTCATCGAACCCCAGCTGAGCACGCTACCCGCAGA
CATGTTCCTACTCTCAGGAGATGCTATCGTCAACGAGAGTATGCTCACTGGAGAAAGTGTGCCTGTTGGAAAGCTACCTG
TAAAAGATGTTGACCTCGCGCGGTACAGGGATGGCAAAGAAATCACTGGGGATGGTGCCAAGAGCTTCTTGTACGCTGGT
ACTCGTGTAGTCCGTATGCGAGGCAGCTTAGCGGCAGACGGTAGTCTCAGGACACCCGCGCTGGGTCTCGTCGTGCGCAC
TGGTTTCAACACGACCAAGGGTGCCCTTATTCGCTCGATGTTGTTTCCCAAACCTGTAGGTTTCAAATTTTACCGTGACT
CAATCAGGTTTATTCTGGTTTTGAGCGGCGTCGCGGGGCTTGGATTTTGCGCGAGTGCTGTTCAATTCGTCAGATTAGGA
GTCAAATGGCATACAATCTTGATCAGAGCTCTAGATTTAATCACCGTAGTGGTACCTCCCGCCCTTCCGGCTACCCTCTC
GATTGGCACCAGTTTCGCGATCGGCCGGCTTCGAAAATCTGGAATTTTCTGCATTTCGCCAAGTCGCGTGAATGTCGCGG
GTCAGATCAACGTTTGCTGTTTCGACAAGACAGGAACGCTCACGGAGGATGGTCTCGATATTCTTGGTGTCCGCGCCTTG
GAGCGGAACGTCGACCGATTCGGCGAGCTCATAGAGGACATTCACGACTTGCCGTCTAGCAAGGACAAGGCGAACTTCCT
TCATGCTTTGGCGACCTGCCATTCGTTAAAGAAGGTTGATGGAGAAGTGATTGGCGACCCACTGGATGTCAAGATGTTCG
AATTCACTAAATGGACTCTGGAGGAGGGCGATGTCGCGGGTACTGGCGTTGTAAAAAGCCGAACCGGAGGTGAACGTCCT
GCTGCACTAGTGCAAACAGTGGTACGTCCTCCTGGCAGTGCACAGTTTAGACTTGAGGATGCTCTGAAAGGCGGTAGACA
TGCCCATTTCCTGGAGTTGGGTGTCATACGAACATTCGACTTTGTCTCAGCACTGCGTCGTATGAGTGTCATCGTTAAAC
GGCTCAAGAGCAACACTATGGAGGTCTACGTCAAAGGTGCACCCGAAATCATGGGGGATATTTGTGACAAGGACTCATTC
CCACAGGATTACGATGATTTGCTATCCTACTACACGAAACGGGGTTACCGCGTGATCGCAATTGCAGGGAAGAGTATCGA
GGGGCTCTCGTGGCTCAAGGCCCAAAAGCTCAAGCGTGAGCAGGCTGAATCCGGCCTTCGTTTTCTCGGTTTGGTGATTT
TTGAGAATAAATTGAAACCGGGGACGACCCCTGCCATACAAGTCCTTCGTTCTGCACACCTTGCATGCAGGATGATAACA
GGAGACAATCCGCTCACTGCTGTCAGTGTCGCAAGAGAATGCGGCTTGATTAACCCAGCAGCCCATGTATTCATGCCGGT
GTTCATCCGTGGTAATGCATTGACGCCCTTGTCGAAGCTCGAATGGTCAAGCATGGACGAACAGGCTTGGAAATTAGACG
ACTACAGTCTCAAACCACTAGCACCTCCTGCGCATCACTTGGTCGACTCGAATGAGATTGATTACCAGGACTATACTCTG
GCCGTGACGGGCGACGTCTTCCGTTGGATGATCAATCATGCACCTTTAGAGACATTGCAGCGAATGCTCGTCAAGACACA
AGTCTTTGCCCGCATGTCGCCGGATGAGAAAAATGAAGTTGTGGAACGGCTGCAAGGCCTCGGTTACACTGTGTTAATGT
GTGGTGACGGTGCAAACGACTGCGCTGCATTGAAAGCGGCAGACGTGGGACTGTCCCTTTCAGAGGCGGAGGCATCAGTT
GCCGCACCCTTTACAAGTCGTACCCCGGACATCAACTGTGTACTCGAGGTGATCAAGGAGGGGCGGGCAGCTTTGGTGAC
TAGCTTCAGCTGTTTCAAGTACATGGCTCTCTACTCCCTCATACAATTCACTACCATCACTTTGTTGTATTCCTTCGCTT
CGTCCTTGGGTGACTTCCAGTTCTTGTATATTGATTTGTTCATCATCATCCCCATAGCCGTCACCATGGGCCGGACCCTT
CCTTTCCCGCGTATTCATCCAAAACGTCCGACTGCCAGTCTTGTATCGAAGAAAGTATTGGCGAGTCTTGTCGGGCAAAT
TGTAATCACAACTGCAATCCAGTTCTGGGCGTTCTTCTGGGTGCGACGTCAAGAATGGTATACGCCGCCAGTACCTGCTG
ATCCGAATGCTGGTGACGATAAGCTTGAAGCCACAAATTACGAGAATTCAGTGCTGTTCTTGGTATCATGCTTCCAGTAC
ATTCTTGTTGCTGCTGTTTTCAGCATAGGTCCTCCGTATAGAAAGTCAATGTGGACGAATGGTCTTCTCATGTTGTCAAT
CAGCTGCCTAACGTTCTTCAACGTCGTGGTCATGCTTGTTCCTCCCCGTCCAATCTCCAGCATATTGGAATTGGTACCGC
TGCCATTTTCGGCACGGATGACACTCCTCTCTATGGTAGTCAGCAACGTTGTGTTGTCAGTGCTATATGAACAGTGGGGC
ACGCAAGGCGTCGCGCATGTCATTGGATACCTGTTTCAGTTACGTCGACAGCACCGAAGTAAGGATGGCAAGATATACAA
GGTTGTCGAAGGTGGTATGCGGTGACGGCGGCTGTCATAAATATCACGATGACATGATGTAAAGCGTACAGCTTTTGCCA
CATTTAGATATCCGAATTCTACGTATACTAATTGGTTGTATATTAGATCCACAATCTACGTCGATGTTTTCATAGCAAAG
GGATTCTCTCACTGCATTAATCTCCGGTGGTCGTTTAAACATTACCTCCAGCCCAGTGTATCCCTTTATCTCAAACAAAT
TCAGACACAAGACGCATTGACTTGTCAAGGTGATGATCAGAGGCTAGAGCCGACGTAGCTGTCCAGCAGCCGTGTCGCCC
AGTGTGAGCCTGCAATCAATCTAGAGGCAATGGCGTCCAAACCTTAAGTAGCAGACTTCTACCTACAAGTTTGCTGTTGC
GAGGGGCGGCTTGATTGTTGCTTCCTGCACAGCTGCCGGTTGCATTATTTACGTGCCGAACATCAGAGTGGATAAGAAAT
GTCTACGAATTATTCTTACCTGTATAGAAGTTGAGTTTGAACCCATAGAATGATGGCTTATGATGTGTAACATGATGGGT
GATCGCGCAGGCCGGCGGTAGCTAACCGTGGGTTCTTTTGTACAGGCTCATTTGGGTTGTCCGCCCTTCGTTTCACCTTC
GCCTTTCTCCACCACCTCTTTGTCCGTTTTTGCCCTGGGGGCTCCTCCATTCTTTATTTTTCGCGACCGTTTTTGCTGGT
CGAACACAGGGAGCCAGTCTCCGCTCATTCACGTCCCCACTTGCCTAGATCCAAACTTGTCTCCCTGTTTTCGTGATAAC
TATTACAAGATGCTCGGTTCAATCAAGACCTCCACTGTGCTCTACCTCTTTTCGCTCTACATCTTCGGTTTTGTCAGCGG
TGTGCCAATTGCTCTCCCTCAGTCTCAAGAGAACCCTCCCGCACTTGCCGCCAATGGGACAATTTCGCAGCCGATGACCG
TACAAATGAATCAGACAGTTCAGACTGCTTCTGGCCCTATGATGCAGACTTGCTCCATCACGCTCACTCCAATTGCTGGG
CAGAGCGGGGAAGTACAAGAGATCAAGTCGTGTACACTATCAGCAATGCCAGGCCCAGCGGACGCATCTCCTTCAGGAGG
TGTATCCTCTGCAGGTGGATCAGATCCAGCTGCGGGCGTGGATTCCCCTATGTCAATCATTGGTGAAACCACGATACCGG
CCTCGTTGATCTCGACCGCCGCGCCGGCTGCAACTGCCTCCGATTCTGCTGCTGCAAGCGGTGTCACGAGCGTCGCTGCC
TCAGGGACAGCAGCAGCAGGGCTCGGCGGCCCGTCCGGCTCAGCGTTGGCAGACAACAGCCCAACCGCTGCGAATAACGC
TGCCGGTGCGACGTCTGCGACCGCCGAGGCAGATGCTGCGGCGTCAAGCCCCCCGCCGTTCCCCATTCCCGGCAGGCATA
TCATGATCCTACCCGTCGGATTGGTCATCTTCTGTGTGATCACGGGCATCACTATACTGGTCGTGATGTTTGTTACCTAT
GAGCGCATGCGCTACCGCAAGGCGTTCAGGAAACGCAAGCTGGCAGAGCAGGGTGCAGCAATGGGCTACGGGGGCATGGG
GAAAGTCTAGGACTCTTTGTGACAGAATGCTATCTAGCGTGCTTCGACGTAGCCAGGATACGGCGCTTGTCTTGTTTCTT
TTCTTTGACTCTCATCGCTGTGGAGACCCTTGCGATCGCGTCTGCGTGTACACTATGTACCTGGATTTGCTCCCACTTTA
TCTTATATCCGAGGGTGCTTTCTGTGCTGCGCAAGATATGCAATGTTCGATTCTGGCAATGCTTTTTCTGAGCCTCTTAC
CGGCGCTGGGAATCCGCAATTTAAGCTGGCAGCTCGCTGGCGACGCATGCAGCGGCAGCCAGAGCGTGACGGGGACCCGG
GCCGGCAAGACGGTGACGACATAGCAGAGTTAGGCTCGGGTGTGACGGTGTGGTTGAGACGCCTTAGTATATATTGACGG
CTTGCACAGGTGTTCATCTTGAATACGCACCCCAACGTTGTGAGCATGGGCCTTGTCAAGACTGTGGACAGACTTGCGAT
CACGTTCCTCGTGGACAATTGCATAGAATGGTTTGGCTGGTTTATCTTATCCTAGTCAGTTCGATGAAGCTGAAGAGATC
TCGCCCTCCATCCTTCTCGCAGGATGACAAAATTACCGCCAGGCTTCACGCATGAGATGCGTCAACATCTGGCAGAGCAC
GACCCGCCGCTTGACCCTCTCACCGGCGTGCCTTTTATTGACTTGGAGAACTTCTGCTGTGGTAAAACCATGCATAATCA
TGGCCTGTCTGCGAGATGCTGATGCTTGAGAACATGGCGTTCACGTCAGGTGCGCACGGCTTTTCGGCGCTCATCGTTCG
TCCACATCCTCGTTTCACTTCGAAGCTGTGACGGCCGACATCATCTCCTTCGCAGGAGACACAGGTGGAGGGTTCGAGCC
CGCACTACACACTGTTCGACACAGGACCAGACTCACGTTCGATTGCCCGGAACGTCGCGTCGATGCAGATTCCCCTCGCG
CGCATTGAACGTGTCATCCTGTCTCACTGGCACGCGGACCATAGCGGCGGGATGCTCTCGTTCCTCCGTCTGCGTGCGGC
CTCCGCGCCGGACGCGGCGCCCTGCGTGATGGATGTGCACCCGAGCAGGCCCGTCGCGCGGGGCATCGCGCCGCAGGACA
AGATCATCGGACGTCTGCCCGCGGATCCGACGTTCGAGCAGATCGCGGAGGCTGGCGGGGTGGTGGAGGCACACGGCGAG
GGGCATGCGGTGTCGGGCGACACGGTGTGGGTGAGCGGGGAGATCCCGCGGGTCACGCACTTTGAGGGCGGGCTTCCTGG
GGGGGTGAGGTGGATTGCGAGCGAAGGCGCTGGGGAGATCAAAGGCGAGTGGATCAAGGAAGAGGTCACTTTGTTTATCA
GCCTTTTGAGGCGCAGACGAAGACTGATCGATGATGAGATAGGACATCATGGATGAGCGGTATGCCGCAATAGACGTTGC
GGGCAAGGGCTTGGTCTTGTTCTCAGCGTAAGTGGTTTGCCGGGCTCGCACCGCTGGCGATGCTGAAATGCTGAAATGAC
CGACTTGCAGTTGCTCTCACGCGGGCATCGTGAACGTTGTCAAGGACGCCGTCTCGAAATTCTCGAGACCGATTCACATG
GTAATGTTCTACACTAGTCGGCGTGTCTCACATCCTGAACACCAACAGATCATAGGCGGGCTGCACCTCGCAGGACCGGA
GCTGACAGAGCGCATCGAGCCTACTGTCAGCTTTCTTGCTAACCGGCTGAGACCTGCACCAGCGTACGTGCTGCCGATGC
ACTGCACCGGGTTCGCTGCAAAAGTCGCATTGGAAGCGGCGTTGGGTGAAGGCTGTGTGCCTGCAGGTGTGGGGATCAAA
GTGGAGGTCACTGGAGATCGAGACGGAGAGCGCATAATGTTCCCGCCTTCCATCGAGTAGTGACTGGACTGAATGAGATT
TAGCGGGCATGGCTTACAGTACAGTAAAGGAGAAACAAAGCAAGGCCCTTTCCGACTGCTTGTCGTTTTTTGAGTCGGAA
AAAGAAAAGGAAAAAACATTACATATGCAAGATTTGAAGCTCCAGCTGGACGACAGTCAATGGCCGAGCCTCATTCGTCA
GCATCGCCGGCGGGGAGAGCGCCAGAGTCACGCCGATCTTCCCCGCGACCTTTGCACCGTGAGTACATGAGTGCATACTT
CGACTCGGGCCTGTACTAGCCTAGCTTTACTATCCACCGTCTGTTAGAATGTTGAGGACACTAGCAAAGGTACCACTTCG
TCGCTGTCTCCACACTGCATCTTCGTCACGTTCCGCGTCAGTGCTACGTCCCACTCGGCTTGGTGCTGTTCTCGGCGCTT
CAGCAGTCGTGACCACGTATCTAGCCTGGAAAACATTGCAGGGCGATGCGATTGCGCTGGACTCTGTTGCTTCAACGTCG
AAGCAGGTCCCTCTCAAATCCCAGTCTACGGTGTCTCCCGATGCACTGACAGATTCTCATTCCGCAACACATCATGAGCC
CTCCCTCGAGTCCGCATCCGTGGAGCCCGAAGCAAAACCGGAGGCCCCAGAGGAGGAGGAAAGCAGCGGCGGGGCGTTCA
ACCCCGAGACAGGCGAGATCAACTGGGACTGTCCCTGCCTCGGCGGGATGGCACACGGGCCGTGCGGAATGCAGTTCCGC
GAGGCGTTCTCGTGCTTTGTGTTCTCGGAGAAGGAGCCGAAGGGTATCGAGTGCATCGAGAAGTTCAAGGCGATGCAGGA
CTGCTTTAGGGAGCACCCCGATGTGTATGGTGAAGATATTATGAACGATGATGAGGATGATGACGAAGGTTCTCCTCAGC
CGGGCGGGTCGCCCTCACCAGGCGGTGCTATCAGCACGCAGGCGACTTCGAGTTCAGAATCATCATCTGGTCCTCAAGCA
GAAGCCTCGTCTACTCCTACCAAGAACAAGCCTCGAGCTGCAGCGTAACACTGCTCACAAAAGTATAATGAAGCATTTGT
ACGGCCACATATTTTCCAGGCAGTCCTGGTCCGGGACCTTTAGTACATAACTACTTTCCACCGCTCATGTCATGTAATAG
ACTACAGTCATTGGCATGGGTATCCCTGTCACAGTGCATACCATCCGCGAGCATCTTCGCGAAGCAAGGGGCATCGATAG
CGAACGATCTGCATTTCGTCCCGATGGGCAATCAGGGTCGATGCAGCATGAGGTAGTGCAGCGAAGCAAATGATAACAGA
CCACTGGACGTATTCTGCACATTCGAGAATGAGGTCGAAGTGAAGAAGATTCATCAGGGCAGTTCAGCGGGAAGCGTTCG
ATGACGGAGAGAGGGAGCCGTCCTGAGCAACAGAGGGTCTGAACCCACGGCGCGCCTATGGCGACAGCCATGCTGTCACC
CTGTATGGCCCTTCATGGGCACGATGATCAGCCGGTATGTCCGAGGAATGAGTCCGAGGAGAAAACCGACAGCAGGGCCG
GAATGTTCCCCGTCAGAGTGCATGCGGTGCATTGAGCAACGAAATGGATATGACCATACATAGCGCGTGGTCCGCCCGAG
TGTGGGCTGATTTTGCGACACATCACTTCATAGCTGAGTCTGCAAAAACATCGCTTGAAAATGAAGAATGAACACGGGGC
CGAAGTGACGAGCAATATGGTCGCAGAGAACAGGAGTGTATCAGCGTGGGCAGGGACAGACGTTGCATAGCCACGCGTTG
TACACGGGCTATGTCGAGTCGTCATGTCCTCTACCAACATACCACGCTTTCATGAAAAGGACGCCACGAAGCCAATGCAA
TGGATTTCATTATGAAGAAAGCGCCCCGGTTGAATACCGGGTCATTGGAATGAAATTCGCTGTTCACTCGCGCTGCCGCA
TGCTAGCGTCCCATGACCGTTATGCCGTACGCAATGCACGTCTCGTAGGCGCCCCGCACGAGAGAGCTAGGCGATAGGCA
TACCTCGAGTTGTTGAACGAGCGTTGCAGAGAGCGATGCTGGTCATGCGTTTCGCGAAAAGGACGAACCTGCCGGATCTG
TGGAAACGTTTTCACAAGTCAAGGAAGCTCGAGCAGCATTCGTGGCTCTCCCAGGGAACTCCGGGTACCTGGAGTGATCC
CGCGACTAGCACCGAGCGCAGCACAAGTATTCAACGGCATGGACGCCCTCGATTTCCGCACCGAAAGACCAGAAATAGAT
AACTCGAGATCAGCTGTTGGCAAATAGCGCTCGTAAAAACCACTTAGGAGCCGGTATTGACAGAGCATCGTTGAGTCTGC
AGCGACCAGCCTTGTGAAGGCCAAAATTCGGATTAGCAGGGATGCTTTGCAGGATGGGGTGCAAACTGCCTTTTCCAACT
CTCCGAGCCTCTATAGATGTCTGTTTTGAGAGAAGTAGAAGGATCGCGTAAGCTGTAGTCTATCACGAACGCGGAGATAT
ACGTGGGGATCCAGACTAGAGAGAACTAGAGAGGGAAAGAGGAACGCCAACCATGAAAGGAGTGAGGGGGGCACGAGGCC
GTGAGTGTCCGTGACAAGTCTGAAGTCTATTTGGG
>Cluster-140.1796
GCTCAACTTCTGGAACCCGCAGCCCGAGCTGCTCAAGTGGTCCAAAGCGCACGGCCTGCTCCTCGAGGCGTACTCGCCGC
TCGGCAGCGCCAAGCAAGTGCAGGCGACGCTCCGCGCGCCCGCGGTGCAAGCGGCCGCGGCGCAGCTCGGCATCACGCCC
GCACAGGCGGTCGTCTCGTGGCACGTGCAGCGCGGGGTGCGTCTGTCTGTCTGCCTGAGTGCTTGCTCTGGTCTGGTCTG
GCGGTGCTGACATGGTGCTACGGCGCTGCTAGACGGTCGTCCTCCCGAAGAGCGTCACGCCAGCGCGCGTGGAGGAGAAC
TTCCAAGGTGCGTATCCGT
>Cluster-140.3312
TGCTACATGTCAGTGCTCCGATCATTGCTGTAAAGGGGCCAGCGAATTTGAACATCGTTTGCGAGACAATCTATCTATGA
CAAATTCTCGCGTTTCCAACTGTATCAAATTCGAAGAGGCGTTCAGCCATTTTCTCCATTACAGAGGTAGGTGCAACTTT
CAGACCATTTGTACTGATTTTACCAATTCCTATACAATCGTTAGCTATGTGAAAAGTTCTGGGTTCTGCCGCTTAATGAT
GTGGGAGACGAGATCGCCTAAATGAGGTAAATAGATATGATGGCGCAGCGCACGCATCTGTTGTTGGGTTATGTCTCGAC
CAGGTACCCAAGTAACGTTAGGCAAAGCCAATCCCAGCGAGACCTCGAATTCAAGCATGGACTTCGTTGTGGTTTGAAGC
TTGAAGCTGAGATCACTTTTCTCAAGACGCCAACAACATGCCGGTATGTTCCCCCCCTTCTCCCCAAGGCCCCCCGGTCA
TCAGCCTTGCAATTTGTCAGGAAAGGGTCTCCCAATCAAAGAGCGTACGTTCTGTTGATCACCGTGTCATATTTCTGTTT
TGCTCAAACTTGTATCTTCACTCTCCCAACCTGTCTTTTCTTTCAGTACCTTATAAACGTGATCAACAACGGCACACTCG
CGTACGCTGATGCATACTTCGAGATCCTATACATCAAGGTGTTCAGTGCGAGCGGCGCCATCAACACGTCTGCTTCTAGT
GTTTCGCATTCCCCGGCCTCTACAGCTAGCTCTATCTCACACTCTACTTCTGTGTAGCCTACAAGTACGGCCGGTAAGAG
CTCAAGCGCAGCGCCGGTGATCTGGATGAGTCGAGAGGCACAGGCTACTGTCTTTACTGCAACAGTGATTGCGCTTGCGG
CTTGGTCTGTGCTTCAAGCGGCGTTTGCGTCTCAAGGGTAATGGGGATTCAGCTTCAAACAATGTTTACAGGAAATTCTT
CTTTGTCTCAACACTATTGCTATATTTCTAGCACCATCCCGCCCGTTTGATTGTTATTGTTCCCGTGCTAGTTATCCTCT
TTTAGGGTCAATTTGTCTTTGTCGCCTGACTTTCATGTTATAGCCGAGAAAACAATGACAATACCAGTTATTTACACCTG
GAAGTCTTTGTAAAATGCTGACATTTGGTGGATCAATGACAATCGGACAAAGTAGTTCAAAACTGACCCCTACCTTCCTC
GTTCCAGAGGAAGGTAATCGGTATTGCACTACATGATTGAAGTGGTATGAGTTGGACAGATCCATTTCCGGTACCTGAGC
TCACAAATTCCGTTCCGTCTCTTGTCGATTAATGATCTAATGCCACGGGCGAAAGCCAGACAATCATGGTCACGAATACG
TACCACACATAGTGCATTAAGGCCAGACTATTCCTCCCTTAACTTCATGGACCACAGCCACATTCTCGGTTGACTTGAAA
GATGCTGTCAATGATGTCTAAATCGTAGCGCCATGAAGTCTATTTGGCTGTAGGGAGACATGATGGAACACGGTACGGAA
ACAAGAGAGGAAACAGATGGAGAGCAGGACTAGAGATGAGAATGATGAAGATGATGGGTAGCGATCATACGGAGAAGGAC
AGACCAGCAGACACAGACCGAGATACCAGCCACGAGATGAGGATGAAACATGAAATGCGGAGAGCAGGCAATTATGAAAG
CAGACGAGAAATGATACGATGGTGGGGGTGGTTTGGGGTGGTTGAGACATGCAAGACGTCGTGTTGAGAGAATATGATGG
TGAATGCTTCCAAAATGGCACGCAGAGGAGCGAAGAGCCTGAATTGTGGATACAGTATGAATCTTGGCATCTCATGTGCA
GTGCAAGACACGTGCATGCGACGGCTTTCGTGGGTAGTAAGAAGCCTTGTACGCCGCAAGTGGTCAATTTGAAGATATCG
AGACACATGGGAAGTAAAGGCAGTACGGTGGATCACGAGCGAACACGGACAGTGTACACTTCAATTTTCTTTCGCGTAAG
GAAAGGGAAGAGCAGGAGGTTGATTTACGCGGGAGGGTGCGAACAAACACAGCGGTAGAAGCGGTAGAAGTGGTTGGAGC
GCGGATCGTTCCTCCTTCCATACAATCGATGCTTGGGCAGCAGGCGACAACAATGAAATGGAGAGTAAGGACCTGAGATT
TGACCACAGTATCGCACAAGGAAATAGATACAGAGACGGTTCATTGTCGATGTAGGTGGCAGGTGAGGAAAGATGTTCGG
TGCCGACTCAGGGTGAGCCCCATGTCCCGTCGGTCCGTCTAAAGGAAGTAATGTAACAATTTTTTCTTCAGCGGCAATTC
GGGACTGCATGTTGTAGCGTGTACATGGAGTAGACAGTGTTGATAGATAGTCAATCGAACGAGGGAGATTCTATGCGGGA
AGGTATGTGCGCACTTCGTGGTGGGTTTATCGGGCGATGATAGTTGAGGCGGATGCAAAGCGCGGGCCGGAGTCAGTGGC
GCAAGTCATGCGAACAATACGTATTATGTAGGCTTGTAATAGATCGTCGTTATATACTTCTTCCTGTACCGTGTCGTGTT
CGCGACGGCTAGCACGCCATTCCTGATTGCACTCGTACTCAGATGATGCAGAACAACATGAGACGGCACGGGTAGCACGC
TCGCATCATCCGCTAGCCCCGCAAAATCGAGTTTCGCACCCGCGATCTTCGCGGCGCCCTCAAGCGCAGGGGACGGTATC
GGCGCAGCCGCTGTAACGTCTGTTCCAGAAGCATTTACAACGGGCAAACCGAGGGATGGCGGACCCATATGCTCGCCTTC
GCCTGTACCGTCTTGTGCAGTGCTCGTCATACCGAGGGCTGACGGTCGCGCACGACTATCTCGGTCCCTTCTAGAGCGTT
CTCTCTCCCGCCCGCTGCGCCGCGTCCTATCGCGATCCGCACCTACCGCGCCTGGTGAGCCCGTAACTGTTGCTGGGCGT
ACATTTAGAATAAGTTTGTCAAGATGCCGGGGGAGTATAGGGGCCGGGGGAACATTCGGGGCGGGGACACCCATGAATGC
GGAGGCAGACGAGCTCGACGACGGTGCGGGCGAATCGGCGATGGCGAGATACGTCTCCTCCTCTGCGGCCGCGGCAATGA
GCTCGAGCGGAATCTCCGTTGTCCAAACGGGCTCTGCATTCCCCCGCCCTGGCTCGGCACCGGCTGCAGCACCGTTGGCG
CCACCGGTGCTGCTACTTGCTTCACTCCAGAAGCTGTTAAATTGGTGTGGGTGCTGATGGTGTGGGCTACCCAAGGGCGA
AGTCGGTCCTGAGCCTGAACCGTGGGGAGTATGAGAGGCCGACGACGACAGAAAGGGCACCGCCACATAGTTGGCTAGCG
TGCCATCTCGGTCGTCCGCTGCGGTTGGATAATCATCTGCGGTCAGCCATTGATCGTCTACGATGAACTTGAGGTGGTGC
GTGCCAGGGAGGAGGGAAACGTATGTAGACCATTCATTGGTGTTCGGATCAAATTCCATCGGTTGCCGCCCTTGCCAATT
ATTGTCTCCTGCACGTGCAAGAATGACAGATTTACCACCTCCGCGCCAAGCAATCTTCACAGAAACGGGCTCGAGTTTTC
CAACATCCTCTTCTGCCTTGATAAGAGCAAGCGGAAGCGTACTGTGCACAACCTCAGGCACGAATTCCGGCTTGTACGGC
TCCTCCACATTGGGCGGCGAGCCCTGGCCTCTGGACAAGAAGGACGGGTACGCGCTGCTCAAGTACGACTTGTACCTCGA
ATGATGTGGATTGGACTGGATCTCATTATGGTCGATGCTGATGTGTGCAGCAGATGGAAGATTATTCTGAGGCCGGAACG
TGGGCTGTGGTGGATTGGGTGCCGCGGGAATAGGGATAGGCGACGAAGCGCGAGGGCGGTGATATGCCGGGTGTGGCGAC
ACCGCGGACGGGGAGGAAGAGGCTGGGGTAAGTGTTAGCGGCGACAGGTCGGGCAATTCTAGAGACTTCTTTTTGTGGCG
AAGTGAGGGATGGACGCGATGAGAAGGGATTGAGGACGATGCTGAGGCTGGACTGGCGTGTCGGACAGGGGAGCGAAGAT
GACTGTTGGGTGAGGCGGGGTTTGATGTGGTATTGCCCATGCTAGACGAAGAGCAGGGCTGAAATAAAGGACGCGATGGA
GCAGGAAGGCTGCCCGTTGTATGATAGTATCAATACAGTCACTGAGCAGATCGTCCCTTCATCGACCGACTGCTTTGGGG
CCTCGTATTTGCGTCTGTTTGGCGATGGCTTCCTCCTTGTCTCCGACACAATATCCCGATCAGGGCTTTCTCTGCTCATC
TCCTCGACTTCTGGCCTCTTCTGGCCTCCTGCTTTGCCTTGGAATATTAGTCTTGTGTCTTCCGACCAGGAACGCTCTCG
TTGCGTCACCGGTGATCTTGCGGACAGTAAAGTTGGAGAGCTTCCGCGATTTCGCACCACACCACCCGAGAGGACAAGCG
CGGAGTCACTAAACAGTGCTCAACGACAGCTCAATCACAGACCGCGACGTCTCTTAGAGACTTGGAAGCAGCCGTTGACT
GCGATCGCGTCTGTGAGAGCTTGTACAATCACGTGAAAGAGACTTGGAGGTGCAGCGATGCCGAGGAGAAGGGTGGTTTA
CATCTCACGAGGACAAGCGGGCCCCTTATATACCGTCAGCGTACCTCGAAAGCTTCTCTGAAGAGACCAAGCCTCTCAAG
CGACGTCGTCATCGTCGATGTATGACGTCGCACAAGCCTCCGCGATGCATTCCGGATTCGGAAGGATCCGACCCATATCG
GGCATTCAGTGAAGCGGTGGGGCTCGACGCTCGCACACCGGCAGTCATCGGTCTCGATGTCGTCATAGTGTGAGGTTATG
CGGTCCCACCTTTCAACATAAATACACAGCGTCTTCTGCTCACTCGTTGGCTTCCACTCCCGGCCAGTGCACCGTTACAA
CGACTCACTCCGTCTCAGACGCCGGTGTCAGCACAGCTGCGGACCGCTGCAGCTCGTGCAGACCTCGGGTAAACCACCTT
TTTGTCTTCTCCCAATTCGTACACACCTGAAGCGCGACGATCCGATTCGCCTCGCACGCCATCGGAGCGCCATGCGAAAA
TGCAAAATACTGGTTAAACCTATGAGAGAACATGTAACATGAACGACAGCTAAGTGGACGTCGCAATGACAAGGCGAAAT
CATCCGCTCGGCATCTTCCACAATGAACGAGAATGGAAGGTGAGCTGTGTTCCACATCTATCAAGGTACATCAGCGTTCG
CAGGCTTCCGGTATCTCGTTCATCGGCACGTAACTCGGACGTAACGACCGTTCCTTCCACCAGCAATATCGCACGAGCCA
AGTTTATCGGAGGACGATCGTTAGATACCTCCCGGACGGATAGTAAAGCAGCTACGGCATCCGTCCAGCACCCCTACATT
GTAAAGAGATCACCACGTTTGTCCTAGTGGGTACCCTTGACCTTCAGGAGACGGAAGCTCTCTGGGATATTTGGCCGGAG
CGGAAGGCAGATTTGGAACTCGCAACATGCTCCACACCACCATACTCGTCGGCTGTCCGTTTCCGAGTTGCGATTCGTAA
GCTCTGTGGTTCAGGCGCGAGCGAAGAGTGTCACATATATTGATTACACTAGACAAGGCTGACAGAGCACAATGGACCGA
TGGGAATCAATTATCCATTGCTTTCCTGAGACGTAAATGCACTCGTAGAAGGGATTTCGCATGCCGAGGGATAGATGTCA
GCAGGAGGATAGACAGAGACTTAGCATGGAGCGTGGTAGCCCAATAGAATGCTGAAAGATTGCGACCTCGGAGAGAAGAT
GGGTCAACAAGGCTGAGTATACCTAATCTTACGATGCGACAACGGAATGCCCGAGGCTCCGAAGAGGACGTCTCACTTGG
GAATCTGGTGGAGACTACCGTCGAAGTCAGGACTTCCAGAGGTCTAGAAACCGTACTCCTGACTAGCACGTGAGGAGTGA
TGGGACAAGCCAGTACTATGCCTACTGGTAGAGCCGACTCCATACGTAGGCATAATAGAACTTTGAGGACTAGAGAAACA
GCTTCAAGGTGTGGTCGCGTTTGAAACACGAGCTCGGCCAATCAGGTGGATTGTCATGCAACGGCGACGTGAAGCGCCCA
GAAGTGGCTGAAAATCTTCGAACGAAAAACTGTGCAGCTATATAGCTGCAGAACGATGCTCGCAGCTGGCGACTCTGCTG
GCTCCGGCCACCTACCGCCAGACGAGGTTCTGTCAACGGTCGTCTCTGAAGAGAACAGCCTGAACGGCCTGAAGAAAACC
TACTTGAGCCTCCTACCTCCGGTACAGATCATTGAGATATGTCTTGCCCTCGAGACCCATGTGCCTCTGCAAGTGCGGAA
CACGATATGGCCTACGGACTTTGAGGCCGCGATCCTTGCTCTCAAAAAGACTGCTGCATCGCAGGGAGACGCTGCTATCC
CCCAACCTGGCAAGGATGCACTCTCAAGTTCTAGCGGCGCAAATTTTCTCTCTCAGGGAGTCCACCCTCCAGGGATTGGT
GGGACACAAGCCCGAGGCAACCCACCAATGGGTTCGTTGGCTACCTCTTCAGGAGAGGGACAGGGGGCTTCGATGTGTGC
CATCGATCCATCACTGCATGTAGGACCTTCAAGGAATGCAGCTCAAGATTCGGCATTGTCTCCTTCTGCTGTGCCTTCTT
CGACTACTTTGACGTCTGCATCTGCATCTCCTGTTCCGGACGTAACCTCCCAGAGCGTACCCTTGTATCCCTCCCAGCCA
CAGATGTCGCAACCCGTATCGAACACGCAGTCCACCAACCTTTATCCTTCCGCTAGCCACCCGCCTGCACCCTATCCCTA
CGCGCCGTACGGCTACCCTCAAATGCAGCAGCCCGCCTACCCCCACACACCCTACTACCCACCTCCGTCGCACCACCCCC
ACGCGTATCCGCCGCCGTATGGCTACCCAGGTTATCCTCCTCCAGGGTACTCATCCCCGCCACCTACACAGGAGCATCCG
TCACAGCATACCCAGCACTCGCTCCTTGCTTCTACCCCGCTTGTCCGGCCTCCGGCTTCACATTCGCCACATCCACACGG
TCCCTCTGGCTCCGCCCCTCCCCCAGGTGCTGGCCCCTCTGCCCCGTCTCCTGCCCCGCCGACAGATGACCTTCCGTCGT
ACGAAGAGATGATCGTTGAGGCCCTGATGGACACGGCGGACCCTGAGGGCGCTGCGCCGAAGGAGCTGTTTGCGTGGATG
GCGGCACGGTACCCGCTGCAGACGAACTTCCGACCGAGTGCGAGCCAGGCGTTGCAGAAGGCGTATAAGAGGGGGCGCCT
GGAGAAAAGGGCAGGAGGTCGATATCGGCTGAATCCGACGTGGGAGGGCGGCGCCACATCAAAGCGTACAACCCGTCGCC
CACAGACCCTCGCTCAAACAATCTATGTAATGCATCATCCCCCGCAGCCCTCCTCCTCACCGTTCACACATGCACCTCTT
GCCCCCCATCCACATCACCCACAACATCCGCAATACCCGCCTCCGAGCGGCTCGCCTCCCCCTGGTTCAGGGCAGCCTGC
GCCTTATCCTGGCTATCCCTATTGGTACCCGCCTCCCGGCTACCCACCGTACCCTCCCACTGGTTATCCACCGTATCCAC
CGCCTGCAACCGGCGACACATCAGCACAGGAGAAAGCAGCGGCAGCAGCACCCTCGTCAGCTCAGACGTCAACGTCCGCG
CCTGCAACCTCCGGTTCTGCACCTGGCCTGGCGCCAGCGAAGAGCGGTGAGGACAAAGACACGTCGGGCGAGCTGAGCGA
CGCGTGGGAGGCAGCACAGCACATCTTGCAAGCGATCAATTTTGGCCTGCAAGGCGCGACATCCACTACGGAACAAACGA
CATCATCTGCCGCGTCGACCGGCACAGAAGCCGCTGCAGATGCGAGTGGTGCGTCTGGACCAAGTGGGTCCGCGCACCCT
CCTCCCGTAGTCGCTCATGCTGGGTTTGACTTCTCAGCCAGTGTTGGGGCGGGCGCAGCTGGTAGTATTGGCGCAGGTGT
GCAGCGCACTACTACGCTTACGGACGAGGAACGCGCGTCCCTGCAGGCGCAACTCGCCTTGTTGGCGGCGCAGCTTGACG
AGCTTGCGGACACCGAGGAGGATGATGCGGAGGATAGTACAGTCGGCGATTCCCCCGTCCAGGCTCAAACGTCGAACGTC
AGCGTTTCCCCTGCTGCCGATTTACGGAAGGACAAGAGTGTGCCAATGGACGTGAATCAGTTCCCTGAGCAATATCTGGA
TGGAGATGGGCATCACTTGACTGCAGTGTTCGGGAAAGAAGACGATGCCGGGGCAACCAGCGAGGATTCTGACAGTGACG
AGGACATGGAGATCGTGGAGGTGCCTTCTTTCACCGGGAGTGACGCATTGCGGACTTGAAGCTACAACCTACATACTTGT
TCTTCTAAGTCGACACCTTACAATTAGGTTTTGTGTACACTCTTCTGTAGCCTTAGCATAATTCACTATACCTGGAAGAG
ATGCTGTGATGAGTCTCACCCAGCTGGGCCATATGTATGCTACGAGACCGGTATCTTAGTATCTTCCCGCGCATCTAGGT
TGATGGTGTATAAGCAGATGATCATGATAGAACTACTCAGTGATTTCTCGTTACACACTGCTTGTGAGTCCTGACCTTGA
CAGTGATTAGCAGTATGAAGACAGTTGTGAAGAGCCTCGAGGCCAACCCGCCTCTACCAGTTTATTCACACGCCACGGTC
TCTAATGGGACAGTATATGTCTCTGGGAGTGTCGGATGTGATGCCGATTTCAAACTGGTAGGAGATGTAAAGCAACAAAC
CCGAGCGGCATTAGAGAACATGCAAAAAATCTTGAAAGCAGCTGGATCAGGCTTGGAGCATGTACTGAAAGTAAACGTCT
ACCTAGCAAACATCCAGCGCGACTTTGCACCTATGAATGAGGTGTATTTGGAGTTTTTCCCTAAGGATCCGCCTGCGCGC
ACTTGCATCGGCGTTGCTGCCCTGCCCTTGGGCGCAGATGTGGAAGTTGAATGTATTGCAGCACTGCCTTGAAACTTTGT
TATGTTCTGGGGTAAAAGAAAAAACTTGTGTATGGTCCCTGTCGCGTGTTGTAGCGAACATCGATCATTAGTGACTCGAT
GCATTCAATGCCTCGAGCAAAGGCGACTGCTCTGGAAAGCTCAGGAAATTGCAGCACGTGGTCGAATCGATGATCATAAA
GACACGCACCGATCGCGACGCGTGTGCGCCTGCTGTTACCGACCTCATAACAGCTCGTATTCTTATTTCTTGCCGTGCTT
AGCCTGTATCCCTTTTGTCCTCTACCTATACCGTTAGATGTCAAATAAAGTAGAGATTTACGTGTACGATCTCAGTAACG
GTCTTGCTAAGCAGCTATCGCTGCAACTCACCGGAAAACAGATCGACGGCATCTGGCATACGTCAGTAGTTGTCTTCGGA
AAGGAGATTTCTTATGGCCAGGGCATCTCTATAACTGTGCCTAGGCAGTTTCACCTTGGGAAACCTCTACAAATTTTGGA
TATGGGGGAGACAGCATTGGATGAAGAGACATTTCATGAATACCTGACAGAGATGCGGCAGCATTACACCGCAGACAAAT
ATCACCTCCTAGAATTTAACTGCAACTCTTTCACAAATGATTGCGTGGGATTTCTTACAGGAAACTCCATTCCACCTTGG
ATCAAAGATTTGCCCTCCGACTTCCTGTCTACGCCTTTCGGTGCCGCTCTGCGACCCACTATAGACGCAATGTTCCGTCG
TCCGGCTCCTGGTGCTGCACCTCCGCCAGCGGCATTACAACCGTCTCCAGCCGCCGCATCCGAGGCTGTGTCTGCATCAC
CAAATCCTGCTCTCGCGACTTCTCTTCTTCAGGCTGTTGCCTCCCAAGCGTTCTCTCCTTCCGCCACGGCGCCTACTCCT
TCTGCTCCCATTCCTACTCTTCAAGCCCCTCCCACCTCGTCCTCCTCTGCTCTCACTGCACCCGTCCACATCTGTACCAA
CTCCGCTACGCTGCACAACCTGCTTCAAACGCACCGTGCGGCTGTCGTGTTCTTCACTTCCACAACGTGTGGGCCGTGCC
GTATGGTGGAGCCCGTTTTCGAGGACCTAGCACATGAGAAGACTCGTGGTATTGGGGCGGATAGGACGGCATTTGTCAAG
GTCGATATGGATGTCGGACTCGCGGGTCAGGTAGGTGGGGAGTGGGGCATCCGGGCCACGCCGACTTTTCTGTTCTTCTT
GGATGGTAAGAAGGTACACGAGCTCAAGGGCGCGAATGCTTCGGAGCTTCGATCTCAAGTCAACCTCCTGCTATATCAAG
CTTTCCCGCCTCACCAGCACACTTCACTCTCACTTCCATCTGTCGAAGCTCTTTCCACGAATCCCATCCTTTTTACTCAA
GTACCGGCATTCGATAGCGTGCTCGCTAAACTCGCCTCCTACATAGATGCATCTTCACCTTCTGCCGAAACGCAAGGAGC
GAAAGACAAGCTCTCTACCTCTCTTTCTTCGTACCTCAAAGTCCGCTTCCCAACGGCAGACAAGACAGCTAGTGTGAACG
GCACGAAGAGACCTTTGGCGAGCCCACAGCTTGTTGCATCATGGGCGGAGGCATCATGTACCCTCTCGAACGCTTTGCCG
ACGGCGCAATTGTTCCCTCTTGTAGACCTTTGGCGTCTCGCGCTCCTTGAAGACGCGGTTGGAACTTGGTGCGCTACTGC
GGCGTCTCCCTCAAATCCTGTCCACATCTTCCTAGATAAAGTATTGCAAGTGCACGGGGAGTCCTACATGGATGCGCGCA
ATTTTATTCTCGTGACCCTTCGCATGCTGGTGAATGCGTTCGCGAGTCCGCTTTTGGCCAAGAACTTGCTCGCGACCGGT
GCTCATGCAGGGAAGCGCGGGGAGACAACGAAAATGCTTGTTTCTAGCCTGTTGCACGATGATGCGGCAGTGCGCACCGC
TGCTGCGAGCCTGGCCTTCAACGTATCAGCTTTCTTGCAGAAGAGCAGGGTGGACAAGGTCAGGGGGACGAACCCAGGTT
CTGGATTTGTAGGCAGCATAGACGCGGAAGACGATGGCGAGTGGGAGGTTGAGTTGGTGAGTGCAGTGTTGGAGGCTCTC
TCAAACGAAACGCAGAGTGAGGAAGTCGTGCACCGACTCACTGCAGCACTAGCATTCCTCCTGCGCCTTTCGCCCGTTTA
CGACACCCAACTCGTACCATTCCTTGAGGTGCTCCAAGCGCGACACATCCTCCACGGGAAACTGCAGAAGGGCGGATGCG
GCACTGAAGGCGTACGGAAGAAAGAGGTGAGAAAATTGTTGGAAGAGGTGGCAAACAAGCTCTGTCCATGATACATGCGA
GATTCGAACATTCCGTTATCCTAATGTACGTACTAATTACCTATCTTTGGGTTTTTCCATGACTGTCCAAAGTCAACGTC
TGGTGTTTCTTTCGCTTTCTCTTGCGTTGCTATTAGTAGTGGGATGCACAAGTGGCGTGGCATAGGAAAAGAATGGTATT
TGAACCTACGTTTTACAAGAGGGAAGCGGCCGACGGCTGCTAATTAGCCAGGCCTATTTCCCTGTACCCTAGCAGCCATC
CTAACTGTAACTGAATGAACTAACGGATTGAGGTCGATACCGTCTGGCCGGAGCGTCGAAGGCGAGTGTATTACAAATAC
CCTGCAAGTACAAGCTTGAAGCAGTCCAGGCTCAGACACCGTGATAGCGTGCGCTCCCGCGTGGCATATTTCGAGCACCT
CTATTGATGGTTTTGCGCCAATTCTGACTTCCACCAAATCAATATGCCCGTCATAGCCAGTGGAACTCATTTCATAGAAT
TTGATAAGCCGTTCAGTAGAATAAGCCCGTCGTGCTTGTTCACCACCATCCTAATCGCGAGCACTAGGCCACTACATCGA
CCATAGCAGAGGCTAAGATCCATAACAAGACAGAAACGTTTAAAGAATGCGGCTGACCATTAGTGACAGTGTAGCCGGGA
GCTCGTCATGCATGGTGGAATAGAAGGAGAAAGTCAATGGATCATGCACGAAGTTGGTCCCATCGTAACTCGCACAATCG
ACAATGCAGTCCGAAGACTCATTCTGCACTGAATGAATGCCGGCGAAAAAGGTGGCAAGACTCATTGCTTCCAACCTGCA
GCTTAAATCTTTACATGCATCGACTGGAATACGAATATACCGCAGGACAAAACAGAATTCGTCGCCACCAGTTGGGCCGG
GGACGCCATCCTGTGCAATGCCAGAAAACAGATCTTCTTCCTGTCGTCACACGACCTTGGATCAACATATTGTAGCCCAA
TGATGAATCGATGTCAAGCGGTGAGTGTCGGTGACTGCACTAAACAGACGACTCGGAGGTGCGGACTGCAGTGACGGAGA
CGGAAGTGAGTGCGGAGAAATGCGGGGTAGAGCAGGCAATGATAGTAGCCGGTCCGGCCGAGCCTTGCCCGCATAACTTC
GTACCTTACTCGTTGCAGCTAAAGTTCTGTGTATGTATTAGAGGTTGAACCCCGTCTGCTCCCCTCTATACTCTTCTTGT
CTTATATTACCGGTAGGAAGACCAACGGACTCTGTGTTTCTGGCTCACCCATCGCCTACTTCTCTCAACGTTCGTATGTT
CAGCAAGTCTTCCTCAATTACTGCCTCGGCTTGTTCCTTCCGTCCGCCAGTGCCTCATTACAGAACTGTCATGTCAAAGC
CTCGCACCTTCAAGTCATCTGCTCCTAAGAGGTCTGCAGATGGCGTGCCACCAGGCTACGCGGTAGACCCTGCTGCAGGG
CCTATGCTCCGCTTCGAGGCCTCTCTCCCTCACTTGCCAGTCCCCTCTCTGTCGTCCACCACTGCAAAGTACCTCGAGAC
TGTCCAGCCGCATCTGACTCCAGCCCAGTTCTCCGCAACGCAGGCCGCTGTGAAGGCGTTCTTAGATTCAGATCAGTCGA
AGACTCTTCAGGCAAGGCTCGAGGAGCGCGCGAAAACTCCGAATGTCAAGAACTGGTTGGCTGATTGGTGGAACGATGCT
GCGTACATGGGTTACAGGGATCCCGTGGTCGTGTATGTCAGCTATTTCTACGTGCATGTGGACGACAAGTACAAGCCAGG
GCAAGCGAAGCGGGCTGCATCCCTGCTAAAGGCAATGCTCCCATTTAGATACCTGGTAGAGAGTAAGCAACTCGAGCCCG
AGAAAGTACGAGGTATGCCTTTGTCGATGGGCTCGTATAAATGGCTATTCCATTCCAGCCGTTATCCTGCTAAACCATCT
GACATTGCGCACAAATTTGACCCGACAACGCATAACCATGTTGTCTTCGTCAGGAAGAATAAATTCTTTAAGGTCCCTTT
GGCCGATAATAACGGTCGGGAGTTGACCGCGGCCGAGTTGGAGGCTCAAATCGACAAAGTTATTGCGATGGCAGGTAATG
ACAAAGCTGTTCCTGTAGGAGTACTGACTAGCGAGAACCGGGACAATTGGACCGATGCTCGAGCCGCTCTCTTGGCCGTG
TCGCCATCGAACATCGCTTCCCTTGAGGCTATCGAATCTGCAATGATAGTCGTTTGTCTCGATGACACAGCCCCTATCAC
TCGGGAGGACGCCAGCTGGTCCTGCTGGGTCGGCGACGGCAGAAATCGGTTCTACGACAAGCACCAGTTGATCGTTTTCG
AGAATGGCAAGTCCGGCTTCCTCGGTGAACACTCATGCATGGACGGCACACCTACACTCCGACTGAATGAATTCATTCTC
GCCTCCCTCGCTACTGGTAAAATCGACTTGGGACTTACTCGCGCAGAGTCCACTGGCAAGGCCCTGGAGCCGCCAGAGGA
GTTGACATTTGTATTGGATGGCAAGGCCCTGGGATATGTCAAGCGAGCTGAGCAGGCGTTTGATGACCTCGTCGGTCAGC
ACGATCTACACGTCCTGCACTACGAAGGCTACGGCAAGGAGTACATCAAGAAGTTCAAGGCGTCTCCCGATGCTTGGGCA
CAGTTGGTGAAGCAGTTGGCGTTTCACAAGATGTTCGGTAGACCAGGAGTGTGCTACGAGAGCGCCCAGACGCGTAAATA
CCAGCTCGGGCGAACGGAGGTGATCCGAGCTGCCAGCAACGAGAGTAAAGCTTGGGCGGAGTCCATGTTAGACCCCAGTG
CATCGGATGAGCATCGTGCAGCCATCTTCCGGAAGGCAGTAACACGACACCTGCAATATGCAGCTTGGGCAGCAGATGGC
CAGGGTGTGGATCGCCACTTGTTTGGTTTGAAGAAGATGTTGCGTGAAGGAGAGCCGGTTCCACCAATATACACTGACGA
GGCGTTTTCGAAAACCAATAACTGGGAACTGTCAACTTCAAATTTGTCATCTGCCTACTTGGATGGTTGGGGCTATGGTG
AAGTTGTTCCGGATGGATATGGTTTATCCTATTCAATCGGAGATGACCATATTCGCTGGACAATCACCAGTTTGAAGAAA
AGGACTGCAGAACTCAAGCACTACCTAGGAGAGGCAGCAACAGAGACAAGATTGATGATGGAGCGGGCTGCAGCTGCGGA
GGCGAAGAAGCAGGCGGAAGTGAAGGCCAAACTCTGATCTTCAAAACCTATCGTTACTTGTATACCCCATCATATCTGCT
GACAAGATCTGCAACTATCCAATACACTCTGTACTTGTCCTTCAACATATAACCAGTAAGGCAATCGAAGAAGGGATGGA
AGGCAAAGCACAGAATCTCTAGACCGACACTACAGCCGCGAAGGCAACCGTGTGCTACTGCCACTACGATCATCTTCAAC
ATCCCGTATACGATATGAGTCCATCCCTGTTACCGATAAATCTTCCCGATTGTCGTACCACCAACGCATGGCAAATTCTT
TCTCTTCATTCCCGACGTTCTCCGAAATTTCCTTGAATAATGCACGGACTAGATCAGCCCGTCGCTGCTGAACGATCGAG
CGAAATTCAGGGTTTGAACCACTATTCACTAGTGCGGTTGAAGAACAGTCTCGAATGATGTTCTTTAACTCCGTGAGTAC
TTGGGGAAGAAGGGATAGTGACAATGAAGGAACAGTAGCGATCAACGCCAGATGCAGGTGGTGGAGATGCGGCGAAGATG
ATGACGGTTCCTGGACAGACGATGCAGAAGTCTGGCGGATAACGTTGAGTAGTGTCTCGATGCAATACCAGGCCATGGCT
TCGCCGCCTGTACGTGAATCAGAGTAGGACGTCATCTTCCCGAATGCGCTCGCACTGCGCACTAGGGCGGCGAAGGCTAG
ACACAGTTGGTTGCTACTTAGTTTTCCTTCCCCTGAATTCTGAGAACATGGCAATCTTGAGCACAGAAACAACGGGGATA
CAGGACTGTTGTGAGAGAAGCATACATCGATTAGACACTGCACGTAGAATGGCACAGCCTCCTCTGCGAAGGAAGGCAGG
ATCTTGAGTGTCGGACGGCCTTGGTCCTCATGCTCTCTAGAGTTCTGAGCATATGAAGCGAATATGGCTAGCAACACTGA
GTGCGCGGATTCGTACGTTTCCCGATGGGATGAATCAGAGAGATGCGGCAAGCACAAAGGTACAACGCTTGTCCTAATGC
AGACATCATCGAGAACGGATATGAGCTGCTCAATGCAAGCTAGTGCGTATGCTTTCTTCATGAACACGAGTGCTGGAGGA
GCCAAAGTATTCTTATCGAACCAGTCGCAGAGGTCGAGCACAAAGCGCTCGCTCTCTGACGGACTTGCTGAGAGCACATC
AAGGGCCATATAGAATGTCCTCTTCAACTCTGGAAAATCGCTCGCAGATGTCGATATGACTCCTCCAAACTGGCTTACGA
CAAAGGAGAGATGCGAAAGTGTGCGAAGGACGATCAGAGCAAGAGAGAAAGCTGAAGGGACATCGGCGGACACGTTAGAG
GATGACGAGGATGCTGCTGCAGGAGATGGGACGAAGACAACGGTGGACAAGATTGATTGTGATATCATGATCACTGTGAA
CAGTAGAGTTTTGAGTATCGACCATAGTTGTGCAATCAACTCGCGACTCTCGGATGCGATGACATCTTCGTTGGAAACTG
CTGGTAGCGGACTTGTCATCCAGTCTGCTTCGACATTCTGTGCTATCAGCTCTAATCTCGATAGCGCTCGTTCCATTGAC
AGCCAGCCGTACAAAGGTCGTGATTCTGCTAAAACAGAGATTGCTTGTGCGCAGAATCTAGATAGAGATGCCATAGAAGT
GATAGCTTCGGATGATACAACGGCTTGGACGGTCTTTGCAAACGGGGTCGCAGACGTAGACATTACTCTGCTGTTATTGC
ATCTCGAAAGTAAGCGAGGCATGTCGTGGAGGAAAGCCCCGCCGTGAAATGCGGATTCCACGGTTGAAATGAGAAGGTTT
GATAGCGTCTGTCCTGTATCAGTCGGAGTAGGTCCAATAATGTGTGCGCCATCAAACGCACAGGTAATGGGAGTGTTTGT
AATCTATTAGGTGACACCAGGGGTACGAACTGAGATGACAGCAACAGAGCTAACGAGAGGGGTTCTACAAGAGTAAGACT
GTCATATCTTGACTACTTATATGTGTCCTACGGCAGGACTGACCTTCTCCGTCTTGCGGATCCGAGCTGTAGTCTTTTGA
CCAGTCTGCAGAGGGCGGGAGGTAGGAATAGGTGTCGATGACCTCTGCCAAAGCTAGAATGACTTCTTCCTCGACATCCC
TACGCATTCTACTCTCACGGGCATGCACTTCCCCCTCCAGGTCCTGAAGGCCAAGTAGAAGGCCACCAGAGCAGACCAAT
CTCAACATTGGGTGGCCTCCTCGAAGCCCCGCCAAAATACCCTTGACCCATTCCGTAGCCCTGCTCTTTAGACTTCGCGC
AAAAAGACTTCCTTGTTCCCCCTGCAACAACTTGACCTTGATGTGTACGCCATGACGGAGAGCAGTACAGAGAACTTCAA
GTCTCGCACGCGAGAAAGGACGAAAGAAAGGACTGCTGACAAGAGACCCCGCTAGCGAAGTGGGGGACGGCTGCAAATGT
ACAAGATAGTGTGCTATTGAGGTCTGTACGGTAGATAGCGAAAGGTTGATCGTCGGGTGATAGAGGTGATTCAAGAGAAA
GAAGTAGCCTCTGTCCGTCATCTAGTCCCAGACGTCTTGTTCTCCTGGAACGGTTGGAATATTGCACGGGTCTTTGCAAG
GATAGTCTCGGATTTGGTAACCCACAACTGTGATTCAAACTTAAAACGAGGACACTCTGACCAGAACAAAAGTACGATTG
CAGGTCGAACCAGGTCTGCGGTATCATCAGACTGTTTACTAGGCAGAAGCCAGTAAACAGTCCATGCAATTACGTAAGAA
GGTTGCTCGGAAGTGCATCTGCTGGGTCACAGCCAAAAAGGAAATTTTGTTACGTTTCCGCCACATGACTGGCCGATAAT
CGCCGAGACGTAGGTCTCTGCAGATACACTCTGTATTGTTGTCAGCGCCGAGTGACCGAATACTAAATATTAAACAAAAT
ACAGGACCACTACATTACAGAACGTGTTGTACATCATCACGGTGCTGGAGAACTGTCTATAGCAATGAACCATGGGGTAC
GAACTGAAGCGAATATTCCGCGTGAGGACGCACTGATCTGGATCAGCGTAGTAGCCATCCCCCCAGTATCGCTTGGCCGA
TCATCACTACGTATTCCAGAGCAAAGCATGCCCGTCTGACTCCTAAGGTCCAAATGGACAAGTAGCGCGAGAAGACGCAG
AGTATATTCTCGTGCCCCATGGACGCTAGATCGAATTGCATCCCGATTCGTGCAAGAGGTTACAGTGAGTAGGGACCGCG
ATCTGCGTTCCAATACTTATAAGCTCGAGTCTTGCAGTGAAGAATACTATCCGCAACGTGGCCTTCTTCTCGATCGGAAA
GATGAGTCCCATGCAGCGACGCGCCTGGGATCTGGGACAGCAGACATTCCAATGTGCGCATGCGTGCAAATGTCTTCCTG
CAGGATCAGTAAACATGTACAATAGCGGGCAAGTTGATGTCTCCACTCCTACTGGTAATCAGCCTCTTGCACACTCAAAC
GAATATTCCAGGGACCACACTCCGAACCAGAGATAATATTCGCGATATTCTGGATAACTGTCTAGTAGGTGACATCCCAT
TACGGGAGGTTTGACCCTAACCCCTTGGTGAAGCCCCTGACGATCAACACGTGATACGCCTCGTATTGGTAAGAAGCACA
GGAAAGTCAGAGAAAGCTTGAGAATGGACGGCACTCGCGACTGCAGGGGCGAAACTGTCCTTGCGAAATGAAAACAACGT
GGCTGTACTCGACGGAGGAATGCCGGGACGGAAGTCAAGATCGCTGGGCGACGGGCACGGCAATCCTAAGCCGTACTCCA
ATGAGGCAGGCCTCCTGAATGACAGCGACTACGGGAACAGAGACCCATCAGAATACCAGAGCGCGCACGATGGCGGCCTC
CGCGTGAAGACGCCCGACACGCGTGAACGGCGACTTGGGCTGACGGCCAAGGGCCCTGACAACTGTAGTCTGATTCTGTC
TGGAAGTGCCCACCTAACGCATTACGTATTGGGATCGACGTGGCCTTTGAGTCGCCCAGTGCAATAAGGTCTGTGAGTGG
ACGGTCAAAGAGAAACGACACCCAAGGCCGCAGACAACAGCCGAATATCATGACTCTGCAGAGAAGGGGAAGTTCATCGA
GCACAGAACAAAAGTTGATTGTGATCAGACGAGAGAGGACAGATGGCAACTGCTAGATAGCTGGAGGCGAACTCCGAGGC
CTTGAGAGTCGGGACATCGCCGGTATATAGTTCAGTTCATCATAGGTTCCTGTGCCTAAACCAAAGTAGAAATCTGAGCT
CCATGTGCACCTCCCTGTACCACAATTGGGTGGGGGCAAAGTTTGATGGTGATATCATGCGAGCGTCAGTGTCGAGTCTG
GTACCCAAGACTCGCCATGCATGCGGTAAAAGGAAAAAAAGAAAACAATTCCTGGGGATTTCACGCAACAACTATACTTA
GAATTCGTCGGCCCTGTTCTGAGATACTCGCCATGTGGTGGGAGCAGCTGGAGCGTTCGCCGGTGCGTGAGAACGGGGAC
TGAAAGGGAGGGGAGCCAAATTTTCTCTGTGCGCGAGCGGTGGATGTGTCTTACAGGTCCTAGAAAAATACAGAGAAATG
TAGAGCGCGGTCGAGAAAGCGGACAGATGAGAAAACATCATATAACTTGGGAGGGAGAAAGAGCGAGCAAAAGAATCCCA
AGTCCCTCGGCGCTGTGCCGAGTTGTTGGTGTTTGGAGGACTCCCAGGCTCGCCTTTTCGCTGATGTCGCCGCCCCCCCA
CCGTCACCCGTAGACCCGCGCTGTAGCTGTTCGCCGTCGTCGCCGCCCACCAGAACGATCATCCAGCGCTGGGCTATCGT
CTCTCTAGCCCTCTGCCTCAGTCTGGATAATGCGAAGTAGCCCCTTCTCACCTGCCAGATATTCTCTCCGTCGCGTGTCA
CCAATCGCCCCTTCCGCACCCGTCGACTTTTCCTCACCCACTCACGCACTTTCCGGCCTATGTCCTCCCTGCCGGACCCC
TCCTGTACACCGCAATTTGCGACACCAGTCCCGACAGCTTCCCCAACAAAGCGTAGAAGACAGTTAGACCGCAGGTCTCC
GTCAGACCGTAACGACTGGCATGCGCGGTCGCATCATGTCCTGAGGAATGACATAGCTGATCTGTCTGAAGTTGAACAAG
CGATGGAGGAATGTCAGCTCAATTCCGGCAACAACATCTACTCATGTTTTCCCAACTCCAACACCACCATCCCCCAGCAC
GATTGGGCAAGTTTCGTCTGGAACAGCAGACTGCCCCAATTTACAGAAGACAATCTGGTCAACATCTTTCTTTTCCATGC
GGATTCGTTACAGCCTGTACTTAATTTCACTAATTGTGTCAATCCAAGCGGCCAAGCGGGACTCGTCAGGGCGGAGGTCG
ATGACTCCTGGTTCGGTGCACAGGGGTCCAACTGGAATGGCGAGAACATGTCATACCCGTTCTACTGGGTGATCAGCCCT
TCTACCGAGGCGCTAGACGGCTCGCAAAGCTCTTTAGCTACCTTCGCTGCTGTCCAGACCACCTACGCCGATTCCGTTGT
GGCGTCCATGTCTTCCGCTTCTGCCGCCTCAGCTGCGTCTGCGTCTGCGTCCGCTGCATCTGTATCCGCCGCGTCGTCCA
GATCAGCTGCAGCCGCATCCTCGGCTACTGCAACCTCGAACCCCTCTGGCTCTGGCTCGTCCGGGTCTCCCTCCAATCGA
CAGTCAGCTGGGCCGACGTCGACTGCTGTTGGCAGCACAGGCTCTGTCCAATCCGCGGCAAGCTCGACATTCCCGCACTG
GGCGATCGCCGTTATTGTCGTCCTCGGCTTCCTGGCGCTCGTGGCGTCGGGCATTCTCGCCTTCTTCATCACGCGCCGTA
TGCGCAACCGCAGGAACAGCATGCTGTCCCACCGCGGCTCTATGAATTCGGCGTCGCCGATGATGGCGAACGCCGCGACG
GGCAACACGCCGCAGTCGCCCCTACTGGGCGCAGTCGCGGGCGGCATGGCGGGGGCATCAGGCCGTCCGACGTCCCCCGA
TGGCCACGATGGCGCCTCGACAATATCGCGGACAAGCGATGCCGCCCCATTTTCGGGCGCAGATGCCGCTATCATGGCTG
CCGCATTCAGATCGGCGCTGCGAAAACCCGATTTCGCTAATCAGCCGGGGGACGAGGGCGAAAGCCCAGATGATAACACT
GAGAGTACTCGGCCAAGCGGGCTCCTCAGTCAGGAATTGGCCGAGGAAGGAAGAGACATCCGGAGCGTCGGCTCATCTAG
AGGCGTTAGAGTGGAAACCTTGAACAGCGATGACGATGCGACGACAGTACAGGACAATCCACACTAGTCTTGTGGGTCTG
CGCTGTTGTCCGTTCATCATGTCGCTGTCGTTTCCTCCTTCCACGGGCTGTTGTTTTCTGGATATCCTTGCAGTTGAATT
ATGTGCGGCTGATGTTATGTATCATTCTGACGTTACTCCCCCTTGCCGCTGTCCTTGCATTATTACTCTTCCACCCGCTT
ACTATTCACTGGTCGTATAGTTTCAGTTGTTTCAATATGGACACTCGACCGCTTAGTTCAGCAAACTTCGTTACTGCTAC
GGACCCTTCACTCGTATTCGTTACATGTCCTTGGTACCCGTCCATGCGCCTATGTTGGCCAATCGGCCTGTCCGGTCCTT
ACTCGAATCTGCCCTGTCCGACTAGACCACCTCTTCCATGTAGCAGTGCTCGGCCACGGAGCGTCCCGTCTCTGCCCTTT
CCACTCTCCCTTCGCATTCGCTGGCGCATGACTGTGCGCGCTCCAACTCGTCGATACTGGGTGTCTGGCAAACCACGTTC
GTTATTCTCCATGCTCGTGTTGCCCTAGGTGAGGGGGTGAAGGGACGGAAGTCGTTTGCTTTTGCTCCACTCTCGGGTGC
CAGCTGTTCTAGATGGCTCCAGTATGACTGCCGTAATGACCCAGGATACCTACTTACTCCAGTTTGTATCATCTCTAAGC
TTATTTATTTTTACCAGCCCAATTAGAGGCTTGCGGCACCGCAGAAGGACTTCTTGCGCAAACTTGCTCCTTTCGCTTAA
ATATACCCAATATACGATCGATCGCCTGCTGCCTGCCACCGAATTGGAGCAGGTACAAGTAAATCCTGGTCTCGACCGCC
GGATCGCGAGCAAAGCACGACCAAAGCCCTGGCGGGGAACGTCGCACAAATCAGTTGAATTCTTTCACGACAGACATGAC
ATAAGGTTCACGGGAAGCTAGGCAGGAGACAATGTGTGGTCACAAAATCTTGAGTATGAAAACACTATGATACGATGAGA
GAAAAAGAGCGTGCGGATTATACTACAATGCCATGCCCAACAGTGTCTTCTAATGTGCACCCCGTGTGTACACGACAGAA
GCATTTATCCAACAGAACACCACCGAATCATGATGGCTATGATCGTGCATTTAGGTATCGCATTAGCATCTCATAGGTTA
GCATTGTTACAGCACTGTTCGGCACCGTCCGTACTAGGTTAACGGATAGCCCCCTGTAGAGTCCTCTCCACCCCTCGTTC
ACAACAATGTTCTTAACTGTCTGGATGATCCCTGCTTGCGGGCCCGAAGGCGTAGCGCTATTTCGCACACCGTCCTTTAC
TAATGGTCTTTTCAGCGTCTGTAACCTTGTCCGCACAACTTCATGAGGATATGTGGTGATGGATGCCGTCATCTTCGAGA
TTGCGGAGCAAAACAGAATTCTGTGTGGTGGAAGCGGCTCTCTGGAATCGCGCTGAGCCCATCTCTTCAAGAATTCATAC
AGCGGAAATTGCACGGCGACATGTGCTATGCCGAGTAGACTCGGAAGTAGACCTCGAAAAAACGCTCGCCATCCCTCGGT
CCGGTAAATAGTCAAGGCGGCATCTATTGTATGTCGATATCGTTTCTCTTGAAATGATTGAGTCATGAACCGGGTCTTAA
TGACCCATAGAGGGTTTGTACAAGTAGTACTGGTCGCGCCGGCAGCCATAGCCGAAAAAAGATGTAGTGACCAAGGGTGC
TCCCGTGCCAAGGGCTGATAGCCTTTCACCTGGGCAGCAGGATAGACATGACGCACGGTCTCCACGTCTCCCAGCGGCTT
CTCGCCGAAATGACTCTTAATTCCGTCGTAAACCGCGAAGTAGATTGCCCAGGTAGGAAGATAGCCCAGGATCGTCGGTC
CCAGGCCGCGATAGAGCCCACGGAAGCCATCATGCTTGAGGACGGTTTTGACGGTGGCTGGAAACAGAATGTTGGGATAG
GACGTACGTTGAGCCAACCTCACTGAACTGGTGCGCTGTAGCAGGCCGAGAGGACCCCTCACCGACCACCCCTTCATATC
CCTTCTGTCCGCTGACGGCCTGCTGAGCCTGGAGCCGAGTCTTGATCACATCGAGAGGACACGTCGCGATGCTAGCAACG
AGACCACCTCCCGCGCCAGCAATCATGCTGTTCGCGCTCGACGGCATAGCTCGAGCTTGCAGCCGCGAGGAGTGATGCTT
GTTGTGTGTCGCGCTCGCAGTTGCCTGTGATGACTAGAAGAAAAAATGAGCAGAGAGCGCTGCAAGCGATAGCGCCGCCA
CTAATGGGGGCACAAGACCTGCTGAGATGCCGGTAATCGGCTCATCCCGCAATCGTAGCTGCAATATTCTGCAGTGCCCC
ATGAACATTTTATTCCTGGAAGCTGCCACCTAAAGTTATTTTCTATTTCCGACTGCCTCGGAGGATATCATGATTCTGAT
ACAAAATGGTATCGGGAGCCTGTGTTGTACATCTACCATGTCTAGCCGCCGTAGCATAGCAGCCAATTCAGGGACACGTC
CAGCATCACGTGCTGTGTCAGCATAACTTGTCCAATTGGCCCGCACTGGCCCAGGGGCCTTCACAGGCTTAAAAAGACCA
GCGCCGGCAGTAACGCCCTGTTGCTGTCTTGGCCCCCTTCCTCCAGTGCCAACCAGTCCTTCGCTGAAACCATGAGCTCG
ACAGGGGCTCTTCCACCAGCCCCGACTACCCCGGTCCACGAGCTCAACGAGACCTTTGGCGTGCTTCTGATAGGATTCAT
CTTCGCCGTCACCCTCTATGGTCTGACGTTCTTCCAAACTTACATTTACTACTCTCGTTATCCGGCGGACAACGTGATAT
CGAGGTATACGATAAGTCTACTATGGGCGGTGGATACAGCCACAACCACGCTCCTATCTCACACCTTGTACTACTACCTT
ATAACTAGCTTCATGGCCCCTTTTAATGAGCTCGACATCACTAAGACATTTGTTGCAGAGAATGCGCTGGCGGCGTTCGC
AATATTTGTTGTACATATCTTCTACGCACAGCGCATCTATGTTGTGAATAAAAAGAATCCTGTCATTCCTGGTTTGATTG
GGCTTTTCGCGCTAGTGTCATTGGTGCTTGGCATCGTTTCTGCAGCGAAAATTTCTTCGCGCGCGTTCTTCTACAACTTT
GTCGATCATTCAATCAAGATCATCACTGGAGTACAATACGGCCTGTCTGCGCTCTGCGACGTTATGATTGTGCTGTCGCT
ATTCTGTTATCTGCAGCCTGAACGTTACCCTGCAATGAAGCAGAGTAGCAATCGGTTTGACCAAGCAGTCGTAATGCTCT
TCAATCGCGGGACTTTCTTCACACTCCTCCAAATTGCGGCTCTCATTCTCTTCGTATCCATCCCTCGGCAGCAAGTCTGG
GTTTTGTTCCACTTTGTAACGAGCAAAACTTACATCAACAGTTTGCTGCTCATGCTCAACTCCCGTAGCTCCCACCGCGG
ACGTGGGATTAACGAAGAAGACAGCCAGAACCAACACAAGAATACCAGCGGGGGCCTGAGTGGCAGTGGTGGCCGCTCAA
GGGAAATCTCGCGTGGACAGCTCGGTGTTGTTGATACCGAAAGCAAGCCCCCAGGTGCGATGACCATCGAGCTCGACACT
ATCCACTCACGAAGCAATGCCGAGTATGATGATGACAGCGACAAGCACAAGGGTACTGTCTCAGATATTGACCTACAAAA
AACCGATCCAGGATTCTAAGACGAGAAGGCTTGCATCACTGACGAATTCGTAAAGGGTATCACGCGATATGCGTTGCTTT
ATTCCGGGGTTGACTCCCTCGTTTAGATTACGTGAGATGTGGGAATGCCTGATATCTAATATCTATTTCTTGCCTATCAC
CGTGCTTTCGATTCATGTATGACGTACAAATTCTTGCACTTGCTGTCTACCTGCACACAATGGGAACATTGGCCATCATG
TCTATGAATGTGGCAAGGAAAATGTATTATACAGCATGAACACAGCAAGGTAACAAGCCAAGAAGACTGCCGGACATCAA
GGGTGAAAGCGAAGGAAGATGTTTCTTCACGCTTTTGCAAATTTTTTCTGATCCGCAACGAACCACTCAAGCGTTTTCCT
CAAACCCTCCTCCATGCCAACCTGCGGTTCGTACCCCAACACCCTTCGCGCCCTCTCTATGTTATGGCATCTCCATACAC
AGCTAAATGTCACCCTGAAGCGCGTGAATCCAGGGTGCTTGCCAACCAGCCATGCCCACCACTCCGCCGCGCTCGCAAGT
ACCATTCCAACTTCCTTTGATAGGTGGAATGTCCGGCGCTGTGTCTTGTTGGTCGCGAAGTGCTCGTCGAAGAACCGCCA
CGCAACGCGCGGCACGTCCCAGAAGTACAACGGTTCTCCGTTCGTGATGAAGAATACTTGCCCGGCGACCTGCAGCGACG
CATCATCCTCGCGCTCTAAGGCAGTCTCGGAAAGAGGGTCAAACCGCCCCCGTATGGCTGGTCGCTGGGCGGACTGGTGG
TGCGGGTTGTCCCAGTTTGCGGTGATCTGCTCCGCGTTTGGCGGTGGGGTTACATATGGCCCGAGAGGGCGAGACTCGGA
GGTAGGCAAGCGTTTGCTGCCGGTAGTGCAGCTAATATAAGGAAGGGCGTATTTGAGCTCCTGCTTGACTGTTTCGGCCT
GGTCAGGTGACATGGGTATAAGACGATCAGCAGCAAGGAGGTGCGCATGGGCGGCATTTGTGATATAGGTCCAGTCGAAG
AGATTGGTGTTGTCTCCAACCTGAAAATGGGTCTGATTGCGCTCATAGACCTCATACAGACCTGTCATCATCTGTCTGTC
TCCTGGACCAAACAGACCTGCGGGGCGCAAGGCAACGGTGTAGAGGCCGCCCTTCCCATTGGCGGCAAGGACCATTTCTT
CTGCCTTTGCCTTCGACTCATTGTAGGCGTCCATAGCTTTCGCAGGAGGCTGAAGACGTTCGTCAATGTCGATAAGACTC
TCTCCATTGAATACGACACCCGCAGAGCTCGTGTATACAAGCTTTGGAACACCGTTAGCGACGGCGGCAGCTATCACGGC
CTTGGTACCATCAACATTAACTTTCCAATAGAGAGCCGGGTCATCCATGCCGTGCGGTGGGGATGCGGTGTGTATGATAC
AGGTTGCACCACTCCTCTGTAGTGCTTCCCCCACCTGTCCCTCTTCACTGATGTCGCCTGAGTAGAAGGGGACATCGTGA
TATCTCTGTACTATGTCGAATACCGATACGGTATCGCCGCGAGTCACCAAAGCCTCAACGATATGCCTTCCAAGAAAGCC
ACTTCCACCGATTACTAGGTAGACGTCGCGGATCAGTGCAGACATGGTTGGTTGTTTCGACCCAGGTTGCGTGGGGAGAT
GCTGAATCTTGAGCGGACCAGGAAAGGCTTCA
>Cluster-166.0
TAAGACCCCGGGCACCAGATTAGCACCACAGCACCTTCAGGATAAGATAACGCTGATCTATGAACGAGTTCATGCTGCTT
TCCGCTGAGGCTATTGGTTATTCTTGCACCTCTTTGAGTTCCAATGATCCAAAAGTGGATGTGGATGACCTTTTTTTGTC
AGAATAATAATACTGATCTCACAGAGATCACAGGTGATTTCATGTTATCCTGCATCTGAATTGAAATGTGTGGAGAGCTG
TCTGCCATTTTCAAGTTAAATTTTAATAGATGGAAGACTGTGGCTACAAGTTGGCTGGTCAGACATCTCAACATTGTGAG
CAATGATAAGCAGTGAACAAG
>Cluster-140.3448
CCCCACTATCTTGTTAGCTTTTTGTTTGGGCTGATTCTCGGTTGCCTGTCCAGATTCTTCCGCAGGCGGCGCACTAGGCA
GGGCACCAGGCCCCATCAGGTCATCTAGTTCCTCGGACTGACCCACCCATCCGCCGAGCGGCTATATCAGCCAGAAATCC
CTTGGACCTCGTTCTGTGGTTCTTGCAGGCTCAGGCTCAGGTAAATTGCTTCTGGGATTATCCGGGTTCGTGCAACCCAG
GGAAAAGTAAAAGTGACAATGTGGCGGTCAACTTCATGTCTACGGTCAGGCTCAGCAAAGAGGAATGTCAGATGTGTGTC
GAAAGCTTTGCAGAAAAGTGGTGTATTGGAGTGCCGATCAGCTCTTGCGTCGAGAAGACGGGAGCACGCCGAAACGAATC
GCACGTACACTACCAGTACGCTCCCTCGATGGGCATCTGCTGCCGCCGCTCTGAGACCGGCCGCTCAATCAGTGTCCTCT
GAACACTCTACCGACAATCCGCCCATCGAGTTGCCAATTAGCAACATAGATGAACGTAAGGTGGTCGTCGGTTGGGATAC
TCGGACGTGGTCTCGATATCACCATATTTGGCTACGGGATCACTGCAGATGTCCTCAATGTTTCCACCCTGTTACAAAAC
AACGGCTCGTGAACACCTTTGAGATTCCCCCTGATATCAAACCTGTCTCTGTCGAATCTAAGGCCGAAGGGTTAGAGGTG
AAATGGCCGTCGTCGCACCCTCATACGTCCTTCTATCCCTGGTCATGGCTTCAGCAAAATTCGTATGATCCACCCTTAGC
TTTGCCTTCGTCTACTGAAAAAATTCTATGGGGCTCGAAGATACAGCAGTCCCCGCCTGCTGTAACGTATGAGGAAGCAA
TGGCGGAAGATGATCGAGGGCTATTCAAATGGCTAACGAACGTTGATAAATTCGGTTTCAGTTTCGTTACGGGGGTTCCG
CCAACACCAGAGGCTACAGAGGAGCTTTCCCGTCGGATCGGTTTCATCCGAGAAACGCAGTACGGGACGTTCTGGGATTT
TACCTCGGACCTCGCCAAGGGCGATACTGCATACACAACAATGGCCCTGGGCGCACACACAGACACAACCTACTACACCG
ATCCTTGTGGTTTGCAACTCTTCCATCTCCTCTCTCACACCGATGGCACAGGTGGCTCAACGCTGCTTGTTGATGGTTTC
TACGTCGCTTCGATCCTCAAAGAATTGTATCCTGATGCGTATTCTCTTCTCTCCCGCGTGCGTGTCCCGGCACATGCTGC
AGGCGAGCCGACCGCACTATATGTGCCCACTCCACACAAAGGGTACCCAGTTCTGAGACATGAGGATGGAGAGCTTGTTC
AAGTGAGATGGAATAATGATGACCGGAGTGTGATGAAAGGGTTAGAGCCTGGAGTGGTGGAGGAGTGGTATGATGCAATC
AGGCTTTGGCACAAATTTTTAACCAGCGCCGATTCAGAATACTGGGTACAACTGTCGCCTGGTACTGTCGTTGTGGTGGA
CAATCACCGCGTACTTCATGGCCGCTCGGGCTTTAACGGCAAGCGGAGAATGTGTGGTGCCTATATCGGCATCGATGAAT
ATCGCTCGAAGCTTGCTGTCCTTAACGAGAAGTCCTCACCGAATGCCGTGATGCTCGAGACAATGTCGAACGCAAGTGTC
AACGGGCGTAGTGTGTGGAACCCTGCTCTTTAAACATTCGCTGATGGAATGCTTGCCATCACTAAAAAGTACCATGTCAT
CTTTTGCTATGCATTGAAGATCTGCTGATCTGTACTTGTACGATATGCAATATAATGACCATGCTGATGTACATTTATTG
TAACCTTTTTCCCCGCATAACTCAGCTCTATAGGAACTCCTGAGACTTGTGCATCGACTCGAAGGGGGATTCGAGTCATG
ACTAACTCCTGGATCATTATATGTCAGTGACCCAATGTTGACTCTTCGAGTTTAAATCAGATCCCAGCAATGTGTTATCT
GTATCTAAGTACCCCATGAGAAGTTCACGACTAAGCTCAAGTAGGGCTGCCAGCATGCACAATTGACTGTAGGTAATACC
GTCACCGTACCGAACTGATTTCAAATATCTCCATTCCATATAAGGCATGCGTAGTCACTAGCTTTTTGCTATCATTCATT
ACACGATTGTTACTCTACACAAGCTACAGTTGACCCACACGCCGGTGAGGTGTCCCGCTCAGTCATCTCAGGTCAATTTT
CACAACATCGATATTTTGTTATTACTTGCGAACCCCTTCTTGCTATCTGCAGGTATCCTCACCGGGTCGTCGCTGCCATG
GTGTCTCTTGAGTTCGTCATCGAGTAGACTCTCAATACTAAGTTAGTGGGTGCGACATCCCAAACGCAGATAGTCTTCAT
TGAGAAACATATTTTGATATTGGTGCATTCATTGCTGTCGTCATATCTTCATTTTTTGAACTGGGACCAACAAGGGAGGC
TGACTGCGTTCAGCGTCCACCTATCGTCATGTCGCCAGTCTCAAACGATATCCGCCGAAAGCCACTACGAGTAAACTAAA
GCTCTGTACAGGTGTTAAGCTGCTCTAAAAATTCCAGCATCACGCTAAAACATACTTTATTGAGTCCCTCATAGCCGACG
AATTCGAGCGCTGAAGGATGTCGGACTATGCAGAGCAACATCGAGATTTTCGACCCCTCCTCCTGTCTCTCCAACCTGCC
ATCAGTGCCAAACCAGACCTAAGCGCTTCTACGTCAGCGCTCGAGGAGTGCCAGCCTCTTGATTCAACCCATCCACTTTC
AGGGTTTATATCAGCGGCTGCAGGACAAAATCAAAAGGTCTCCGTCGCACGTCAGGCTCATGGGCACGAGGAATCTGCTG
CGCGTGCCATCGCATCCACCTCAGCTTTCCCCGGACATGTCGCTAAACCCGAGGTTGAACGGTCCATTATCTCCGGCTAT
CTAAGTGTTCTAGAAGAGGACACGTTGGCAAGACAGCGTAAACAGGGAGCGGCTCTCTCTTTCCCTCTAGCCCTTCAATA
CGACAACGATGTAGACAGCCATCCCGTTCTGGAGTGCGGACCACAAACTATGAAAGGATCCCTTTCCGTTGCCCAGTCAA
TCCTCGCTCAAGGTACGACAAAAACCGACTTTTGTCAGGCTCTGGAGGAGGTCCTAAAACAGAATAAAGCACTTGTTCAC
CGTCTCCATGAGCGTGATAAAGAAGTCGAGTCTCTTTCAACTGACCTCCGGAAAGAACAAGATCTACGCAGCCAGGCCGA
GGGCGGATTGGCCGCTTTCCTCGACAAGCTTGAAGTGATTTTAGTGGAAAAGGATCAGCTACGGGAGAAGCTACAGAATG
CGCAAAAAAGTAATGAAGCATTCTGCAAACGCATTATCGATCTCGACGAGAGCCTCATCCGAGCGCGAGAGCGCTTAAAC
GCTTCTGAAGCCGCATCGGATCTGGAGAGAGAGCGGCGATTTACGTTTGAAGCCTTGGTGCAAGAACATGTCGAGAGAAT
GGTCAAGAAGAACTATTCCCTTGAGAAGGAAAAAGGTGCATTACAAAAAGCGAATCGTACTCTGACACAGAGAATGGAGA
CCCTTGGGCAGGAGAAAACTTGTATGGAACGGGAAATGCTCAAAAAACAGGACGACAGCAAGAAGATCCAGGTTACGTGC
AACGCCATTGCTGCCGAAGTGGAAGCCATGGGGAAGGAGAATGGAGATCTAAATGCATCGCTGCAAATTCTCAAAACGAA
TACGTCAGCGTATGCCGTGCAAGAGGTACAACAGGTCGTCATGAAATTAACCAAGCAGGTCACAAAGTGCAAGAGCATGG
TGGCGGAATTAGCCTGCTTGTTAGAAATGCGGGTTGATACTTTGGATGCTCAGAGGGCGGCAGGGCGGTCAAGGGACAGT
CACAGTATCCCCGGGATGACGAAATGCCAGTGGACTAACATGTTTCCCAAGAAGGATCGAGAGCCGTTTGGGAATATGTA
TTCTAATTGGGATTAACAGCACCTTCGACGTGTTATACCACTGCTCCTCATAAACATGTGTGTCGCCTTCCTTCCAAGGC
GCTCTTGCTAAGCCATAAGCTTTGCTGTGTCTCCAGCGTTCGGATCGGTAATTGCCTTGTTCCCTCTATACACCAGGGTG
GCATGCCGTCCTCGCGACCGACGCACGTCACTAATTTATTCGAATTTCCATAAGGCGTACTTTTCGTCGCGAGGATTCTC
GATTCAAGTCGGCTCGGATGGGATTCATGCCATCTAGGGCCCTTCCAGACCAGCTAAAACCTGTACCATGGCGCGGAATA
TAGCAAATTCTAGCGCAGCTCTTTAAGACCACCTCATTGAGTGATGCATGCCGGAGAGATAAATCACTGTTCGGGCTGAA
CGTAATTGAAAGTACAAAGAAGCTTGATATGCAATATACAACAAATCATGCCTTTCTGGTTCTCAGAAGACGTAATGTAG
GATTGAATTAATCATACGGCTGCATGACCTCGTTCCCTCTCACATCGGTCGCGAAGTTGCTTTGCACACCTTTTTTCCAT
TCTGGTTGCTCAAACGTAGAAGTATGGCACCACGGCTTGAGAGTAAGCTCCTTCTCGATGACGCAGGCAAAGTGCTCCGA
CCACCCCTTGCGAGGAAAGGCGGCAGTAGTTGTCTCGATCAAGCGAGGATGGATTAGATTGGCACGCAAGCCAACATTGT
CGAGTATAGTCGCCAATTGCAAGATTTGTCCAATCATTGTGATATTGCCGCCTTTCACGAAAATATCCTGGTGCCTGATG
ATGGCATCGCAAACACTGTCCGCCTGGTCCTCGACCCCTCCCTGCTGTAGTATGAGATCGCGGGCGACGATCGCACCCTT
GAACTCGAATGACATCTTGGTCGTTGCGAGGAAACGTTCGGCGGTGCCGATGTCATGGAGCAGGCACGCCAGGTAGTACG
TTTCTGAGTCATAAATCCAGCTCGGGAAATGTGTCTTCACGAGCGCAGTCCCTGAGATGAAACAGTATGCGCTGGTGAGA
TATCAGAGCAGAGCAACAACGATGCTCTACCATAGACGTATACTCTGTGACTGTGATTGTACGTCTGTTCGTCGAGTTCT
CTCTCCACGAAGGCCTCAACTTCACGCACCACTGGTGAAACTGGGAGGGGAAAGTCCATGACGACGAACAAGTCTTGCTT
GGGGTTGGGACCAGAAGCAGTAAGATGACCCTGGAACAGCACCTCCGGATCCCTCGGGACAGGGGTGAAGCCGTAGAACT
CGACGTTCCTATCAGACATAGGTTAGAAGATGTTCGCGAGGTAGGTCCTGCGGGTGGAAGGCACCTGCGAATATATACTA
CTCGAGAGTATGTGTGCGGCCAGCCGGGCCGACCGATGAGTCTCGTGGCACATAAGTAGAAAAAATGACGACAGACTGAA
TAAGAAGTCGATACTCGAAGCCGACAAGACGAAAGAGTAACGAGAGAGGGTATGCTGCGGCCGGATTAGACGCTCCCAGA
AGTCTGCACTACTGCCACGCATGACTCGCTGTGCGCCAGATTGAATGAGTGAATCAGCAGATAGATCATGCAGGAGCGCG
CGTCGAACGCTCGAAGAGAAGTCAAGAACACGCCGCCGGATGGAAGATCTCCTTGCTCAACTGAAGGCGTCCTTCTTCCG
CAAAGGATTGAATGGTAAAGTTTACCTTAGCTTAGTTCGCAATCTCGCAACCAATTGATGGAAAGAGGGTCAACTCATGC
CAAGTGTCCTTGATCCGCCGCAACTCTTTTGCGTGTAACGTTATGTGCTAGCACGCACATTGTGAGCCAATCTGAGACGC
TCAGAGGTCAGGAATTAACAACGAGGAGCGATAGTATTACCACAAAGTAAAACATGAAAAGTACAGATACAAAAGTCATG
CACTGGCCAACCCGGCTGCCACAGAGGCTACGGCGACGACAGGAGCTGTAGCAGCCGAATCTAGGATCTTCTCTGAAACT
GCTGCCGCCGTCGATGCGTTAACAGACGAAGATGATGTAGCAGATGCAGAAGCTGATGCTGATGCGGGTGGACTGTGCGA
AGTCTTTGCTTTCTTCTTCTTCTTCAACATAGCCGCAGTGACTGCACTCTTGACGTTGTCAACAATTTCTCTGCTTTGCT
CCAAATACTCCGTATCATCCAAGCGGTGCTTCTTTCCCGCCAGAGGGTCGGGCGATGAGGAACCGGCGCCATCCTGATTG
ATACCAAGCTTCTTCTCTAAGGCCTCCAGCTTGGCCTTCTGCGCCTCCTGCTGTGCCTTTCTCCGCATAGGCTCGCTCTC
GATGTACTCGGCAAGTCTGCAAGGGACATGAGTAAAGAGCACTTAGTACTCAGGTAAATTCACAACGCACTTCTTAGCCT
CCTTGATGGTGCTAAGGCGCCTCCCACTGAGGTCTCTACATGAATCGTTATTGCTCGTCTTCTGGCTGCTCATCCTGCCA
CCCGCTGCGCGAAGCTGAGACCCGAAACCACCTTTTCCTCCCCTGAGCCTCGGGACAAGGCGCAAGCTGAGTAAGTGACC
GATAGCATCGTTATCACCATCTTCGCACAAGAACGAAAGCGGAGTCTCTGGTGAGGGTATGGATCCACGGTGGGGAGAGA
GGACAAGACCAGGAGGGAGCTCTGGGTAACGTTCTGCAAGGAGATCGTAGAGACAAGAAAAAGGTGCATCGGCCGAGGCT
GAAAGTGAGAGAGTAGAGAAAGGCGAAAACGTAGAAATAAGGATAGAGGCCGACATGGTGATCAGCTCGATGTCTAGTAT
CGACAGTCGACGTTGACTGACAAGCCAAGTGTAGCGAGGTGTCGCCGCTCCTTGAACCAGTACCACCACCATCTCGATTT
AGCGCCCGTGTCTGGCATGTCTAAATCCCATCG
>Cluster-140.3311
GAAGTTTCTCGAACAGCCATTGCCATTGAATAGCACTTCAGACGGGAGCCAAAGCGGCTCCGAGACATGCTATATGTATC
GTCGAGCTTTACTCACAGACATAGACTGTGTATATCGAACCGTTGGCAGACTAGTGTCACTCAATTTAAGTTTGACCCAC
CGCGAAGGCCGTCACTGGGAAAGTGCTTTCTAACCTGGCCAGAAAGGCCAAAATGTCATCATCAGCATCAGGCAAGGAAC
CTAACACCTAACCAGTCGCCAGTACGCACCACACGCACGCCATTGAATGCAACGCGAGAAGCCAAGATCTGAGGAACAGA
AGCTAAACATATGGACGTGTAAAGAAATGCAAACGCTGCTAACGTGACATCCTTTTCCACGCGCCCGCTTCGAGACCTGA
CCGTTGTATTTCCAAATGGTAAGGGCTACCCATTCATAGATGATAGAAGTGCATGCACATAGCTCGGAACAATCAGACGG
TCTCCTGCGGACGCGCAACCAGCTTTACAGCACTGACCCCACTCTTGAGCTTCTCCAGTCCGCTAATGATACCCTCTAGC
CCGTTGGGGAGCAACTCGACGTGGTTTGGTTGGATCGTGCCATCTTCCAGTAACATTGCTAACTTATTGCACAAACCCAC
ACTCATCGCGTGGTTCTCAGGAGCACCTACGCTCGCAAATACGCGTGCAATGCGTTTGCCCTTGCCTCGGCTCTTTTTCT
CTTGGTCAATGTGATCTGCACCTGGGATGGTGACTACGAGGCACCCGCCTGGCGCGAGCAAGTCGTACGCCGCGTTCTGA
GTTTCTGCTGTTGTGATTGCATCGTAGATGATATCGATCGGAAGGGATGTGATTTTTGCAATCTCTTCCCGCAGGTTATC
CGCTGATAGGTGACGGTCAAGGACGTGCGTAGCTCCGAACTGCGTGAGAATCGTCGTGTTCCGCAAGGAGGCTGTAACGA
TGATCGGGGAAAACCCTGCCAGTTTGGCCAGTTGTAATCACTATCATGCACAACACGAAAGACTAATTATCGAACGATGA
CATCACCAGAACTACACGGCGTACTGTATTGGCCGACAGAGCTCGAACCACCGAAGACCACAAAGGGTTTACCTGTTTGC
TTTCCTCGTCCGCTGTCCTCCCAAGCAGGGTGAAGTCCCGCGCTAGTTTTGACATCGTCGTTCTAAAGACCCAGTGCGGC
AGTCGCTAGACCGATTGGAACAGTCGCAGCTTGCTCAAAAGATATATTATGAGGTATCCTAGCGGTCACGTCTGCGTGGA
CAATAGTGTATTGTTGGAAGGCAGCTTGTCTGTTGTCCCAGTAGCCTTGTGAAAATACTCTGTCACCGTTAGCGAAGCCG
GTAACATTCTCGCCGAGTTCCTCGACGGTTCCAGAAATGTCGAAGCCGAGGATAGCAGGATAACTATCGATGAACATGCC
GAACGCTTGTATTTTCCAATCCGTAGGGTTTAAGGCGGCGGCATGGACCTTGACGAGCATTTCGCCAGGACCGGGCTTGG
GCACTTCCACAGTACTAATAAAGAAGGAGCCCTGCTTAGATGAGAGCAAAAGAGCCTTTTGCTGAGTGGGCATAGTGACA
GATTGGCGCCAAATAAATCTGGAGGGCGTTGTGCGCCGAGCTGCGTAGCAATCAATATTCTAAAGATTGCACTGAGCTTT
TATATTCAACGAGAAGGCTTTGTGCTGACATATCCATGTCAATTTCAAAAAGGCCGATGCATACGAAGAAGACCGGCACG
GCAGTCCACCTGTACTTGAATGATGATCAGATGCTGCAGGATACGTACGCGTCAACACTAGCCGTCTGCGGCGATAGTAG
CCCGAAATGAAAGGTGTCCATGATAGGAAGATATGGAAGAATGAGTGAATATCGCAAGAGGCTGACTGTTTTTTTGTTCA
AAACCCACTTCATCTCCGTCAAGGTCAGCATCCACCGTTGCAGGATAGGTTTGAAAGAGAAAATCGAGTGAGGAAAGAGC
TATCAATGAGACTTGTCATTGACTGTCATGCCTGCGACACATTTATCTACCGTAGTAGATGATGTACTATCTTGTAGATA
TCGACGGCCCAACAATCTCGCCCATGACGTCAGCAAACATAATGAAAGGTCTGACCAAGACTAGCACTAGTAAGTATGAT
TAGTGACTGCTTAGCACCTTCAAAACTCATCTATATTCATTCCTCACTCACAGCGCTCAGTCTCGAGAGAAATTGGTAGC
GCAAGTTAGCTCCTGTAGGACGTTCAACACTGAAGCACCGCGATGCAACTTCGATTTCCATGATAGAAACAAACTTGAGG
TCTGAGGTCTGGGGAGTCTTATAACAAATGCAAGGGGGAGAAGTGTTAATGCCAATCAGTGCAATGATAGAGTACATACA
TGACGACCTATTACAATATCGCCAGGCTCCCACCTGTCAGACCCCCAGCACCCTCTTGCCCCACTGCCACACCGCAAAGC
TGACTGCAGTCATCGGGACAATCTTCAGATATCCAATACTGAGCCCGACATAGAACCCGCGCCAACCCCCTGCGTCCCAT
ACCGCACGCGCGGTCTCGCTCCAACGCATCCAGCGATCCGGACGCGTGAGACCACCAACTTGCATGCGCCTGCGGACAAC
CTCGAAGGGGTACGAGACCGTTTGTGAGATCGCGCCTGCAACAGCACCGATAGTGAGATCTGCAACAGGTGTAGGTCTTG
GTCTAGGCTGCTGTGATGAGCTAGAGCTTGAAACCGGGGTAGCTGGCGGAATAAAACGGGCACGAAGGAAACCCCAGGTG
AGGAAGGATGTACCAGCATAGGGAATCATGCCAACGATAGTGACCGTAAAGCCGCGATAGAATTTGAGGACGGGGAAGCG
CGTAAAGATAGTGTTCGTAGTCTCAGGAATGACGCTGGGAGAAGAGGTAGGCATTCGAACAACGGAACCCTCATGATAGA
TTTGTAAAATAGCATCGACGAATGAATGACGGGTCTTCTGTAGAATGATTTCATGTGATAATGCAGAACGTGTTCGGAAC
GCCATACGGACGCGGATTAATTCGAGGGGATAAGTAAAGAATACAGATATCATTCCTGAAATGGCTCCAGCAGAGAATCG
GCGAAAATTTGTTTGGGATTCTCTTGTTGGCATCAGAATACTTTCAACCTGATCATAGGCCATGAACTTGATGGCCGCGT
AAGGGAATATGCGGAGAAGCGTCGCCGAGTGACCCTGTAGTAAACCGCGTATACCATTGTCCTTGTAAATCTGGGCTCCC
GCTTGAAAAGCACCGCTCCACGTCCCAGCATATTTTTGGAAGTCTGGATTAGAGGCCTGAAAAAGGATTTTGACTCTGTC
GAGAGGAGCAACAACTGTTTTCGCCACACAACCAGCGATGCCGCCAGCAATACCGGAGCGAGCTATGTAGTGTAGGCTCT
GTTTATTCGAGGAATCATCGGAACGCATTCGAGTAAACAACCTGCTCTAGTTCATGCGATTCACAATTAGTGAATGTTTG
ATTCAAGAGAGTCGAAGGGATAGATGGTCTCGAATCAAGAGGCAACAAACACTTGGCAATCTGGGGCTGTCTGGGGTAGG
TTGTCCTCTCCAGCCTTGGCCAAGGTCAGCGACCACTCACCAGCCTTTTAGAAGTAAGCACCGAATCCACGTGATTATGC
AATTTCCCCACGTGGTCGCATTCGCGTCCGTGCTTTCGCGCGTCTCCTACATTGTTTCCTCCGTAACCTTGTCGCAATGT
CCGCAAAAACAAAAGCATTAGAGGTTAAAGTGCCCGTACTCAAAGGACAGGAAGGTTTGTCTGATGATAATATGACCGTT
TGATTGCATATATGCGTTAAACCTCTGCCAAGCTGAGGACAAGGTCCTCGAATATATCAAACGGGTAAGTCTCATTTCCA
GGAATGTAAGAGACAGCACCTTCCACGGAGTTGCATGCAGATGAATCGTCCATTCGGTGCCGTGGATGTCTCCGCGAATC
TCAAAGGCGCTGTCCCGAAGACGGCAACCCAGAAGATACTTGTCACGCTCGCAGAGAAGGGCGAGCTCGTTCAGAAGACA
TACGGTCTGCACTTATGATTATGTGTGCGCCCCACTGACATCTGACATGCTATTTGCGAACAGGAAAAACGACATTCTTC
GTAGCCAACCAGGCTAACCTGGAAGACATGCCAGCAGAGAAGCTTGCGGCGTTGGAAGCACAGTACAAGACCATGGAGGA
GGAGAACAAGGTCCTCATGACCGAGGTCAAAGCGGCATCAGCGGGTGAGCGTGATAGCCTTCAGAGTATGCCGTCTGAGA
TTGCGACGGAACCTCCTCGGAAACAGAGTTGGCGAAGCTGAGGAACACTCCCACGGATGCAGAGCTTGCTATAGAGCTTG
ATCAGGCCACAGCTGTGGTAAGCTAACATTTAGAATCTACACTGCCGTTCGGCGGAGCCGCTTCATTTCGCTGATCACAA
CAATGTCTTACTGAAAATTGTTTCCAAATGACCGTTTACACTTATGTGTACGACTGCTGTTAGATTGCAAAGGCCCGCGA
TCGTCTCCGGCCCCTGCAATCTGGCACTCCTCTCGTCTGTGCTGCGGAGCTAGCTCAGCTGGATACGGACTGGACCAAGT
GGAGAGCGGAGTGGATGCGCAGGAAGAAAATCTTCACCGAGTACGTCCTGAAGACATACTTACTTTGTGCACCCAGTAGA
TATCATCGTCCTTGGGGATATCAAGACTCAATTGTTTCCGCTATTGATCGACGCTAACGTTGCCCTTCTGGATAGTTTCT
GGCAGCTGGCTACAGACGCAATTCCTCCGCAAGAGGCGACTGAGCTCGCAGAAGACCTCGGCATTGAATTTGATACAGCT
GAACATACTGCTATTGAACGCGGAAGATTCTGCTCTCCGGCGAGCGCGCTGGGCAAACGGCGAAGGTGAGTTGTGGGAGT
GCCAAGTGGGCTGCGGACGCTGTCAAGCCCCTGTGTTGTATCAAATACTGTCTCTGCTTTATGTTGTGCATGTGTCGTCC
TGAGTGCTGGCAGTCTGTGTATCGTTGTCCATGTATGTATTGCGCTCTGTGGATATTTTTGTCGTATGTAAGACGGGAAA
ACTTGAGTGTCGGGCGCTCTTCACAACCGCGTGCAGGCCTTGCCGACGGTTCGAGGCTGACGGGTTGAGCCAATCACAAG
GGTGTGTGCTGGCGGTGGAGAGCCAAGAATAGCCATGTGGCTGGCGAGAAGTACTGAGCCCCAATCTGGGTTTGAATGGA
GAATGCCGGAAGGTATATGAGGGTGTTTGTTGATGCTGTTACCCATCTTCTCGTTCGTCCTTCTCGCAGACGGCGTCGTT
TTCCGCTTCCCCCTAACTACCATACGTCTCTGTGTCCGTTCCATGTCTACTGTCGCTCTTTCCGCTCTTTTGGCCGTAGC
CGCCGCTACCTCTGGTGCTCTTGCCCAGACTACCTCTCTTACACCCCTCGTAGACTTCACTTACGCCTATAGTGACCTCC
CCTACAAAGTGGAGCCCACGGGTGACATCCGTGGTAACCAGGAAGGTTACAACATTTGTAACTCGACGACCCAGAACCAG
GAATCCTGGTGCCAGACCCTGCTCGTCAATGGCATTGATGACTGGTGTCTTTGGTCGTCTCCCAAGCCTCAAGATACTAT
TGGAGAATCGGAAGGTTACGAAGTCGCGTGGTGCTCGAAGAAGGGTCACGGCACCCGTCTTATGCCCGCTGGTACCCTCC
AGGGTGTGACGCACATCACGACGCCCGACTATGTCATGATTGTTGCTTTCATCGACCAGTCCCTCGTTAACCTTCAGGCG
AACGACTCTGGAGGGGAGCTTGATCCTCACGGTGCTGACCTTCTTGGTAATCCCATTGGTGCTATGGTTTACTCTAACTT
ATACCCGACCGGCAACACAAACAACAACTCCTATACTCAAGTTATCGAATGGACCGAGTACATTGGCAGTGGCCTTGTGT
GCCTGAAGATCTGTGATCCGTCCAAAACGAGCGCCAACAACGTTGGTCTTTGCAACAACATCTACGACGAGATTGGCATC
AACTACAACTGCCCGAACTCTGCGCAAAACGGCTCGTTCGTCGTTTGTGACGGTGATTCGATGACCCCTGTTGGACAGTA
CGTCTCGAACGGCGTTACCATGACTTACTCTCAGCCCGAAAATGGCCCGGTTACTTCCGTCCCTTACACTCCGAGCGTCC
CCGCTACCTCTAACTGTCGTACCTATCAGTCCACTGACCTCTATACCGACCTCACTGCGCCCACCAGCTCCGGTGCCTCT
GGCTCTGCTGCAACGCCTGCACCAACAGGTAGCAGCGGTGCCCATTCAGGTTCGGGCACTGGCGCCACTCGCTCTGGTTC
TGGCAGTCCGTCGGCAACTGGTGCAGCTGCCCAGACTGGCGGCGCTGCTAGCCTGCGTATTTCCGCGATTGCCACTCTTG
CGGGTGTTGCGTTCGCCGTTGCATTCCTGGCATAAGGATACGCTTAGGCGGTATTATGTACTCGACACTGATGATGGTCA
TGCACCGTATGGATGTTGGAGAGGGGTGATATTACATGGACTGAACCATTAACACCCTACTAGTCTTTAGTCGTCTGTCT
GTTGCACAAGCCTGCATTTATCTCATATCATCTGACTGAGTTTGTTAATTGATTCTTGACCGTAGAAATGGACTACACTT
TTTTCTATGGTTGTTCTTGCAATATTTGAGTGCTGTAGGATGAGCTGCATACCACTTCCTCGTCTGAAATGCCGACTTGG
ACGTCTATCGTAATGTTGATGATACCCTAGCCCTATCTGTGAAAAGCTGTCAATGTTGCTGGGAAGGACAGGGATCCGCC
TTGGGCAGGGCATGAGGACATCGAAAGTTGGAATTCTGCTCTTGGGCTTGAGCACCGGAGCCTGGGTTTGTAACTGAGCA
TGCCTTGCAGTCAGGAGACGATAGATCTACGTATGTAAAAATGGAGTTGATGTCTGCA
>Cluster-140.3840
CGGAGAGGTTTCCTCAGCCCCGTGTGTACAACATATACCACTAACGGCTTGGTCCAGTCTCCATTTTGGGCAGAAAGCTC
GTATTTTTACTTTCCATGTACGCTTTCATATTCTCTCCGCCTTTGTGGACTCACTACGCTTTTTGATCATTAGGAATGAT
CGATGTGCCGCTGAGTATTTCATAGTTCATAAGGTCATAATGCATAAAATGTCCTCATCCTCCTTTCCGTTCCCTGCAAT
GTAGAGCTTATGGATACATCCGAAAGTGTGCTTGTCAATTCAAGAAGGCTGGCGTCTGCCTTTCATGCTTAGTCAACAAT
GCTGTCAACTTTTGACGTTACTGATATGGAGAGCATATTCCTCCCCCTTTTTGATCCATCTTACATCCGACTTTGTTCGT
TCTGGCTTTGCTTTAGGTAGACAGTCGGCGGGAGAATGAGATACTCAAGTGTGACGATTCACAGTGGTAAATTGGCTGAA
TTAGGACGTGAAGTGAACTACACGGATTGATTTGGTTAAAAAATATTTACTGGACTTTATACACATGCCAGTGCACACTG
CAGATACTAACAGAAAACCACAACCTCTGACATCTGATCTCAAAGTCCAAAACATTCCAAAATGACCCCAATGAAGCCGT
TTGATCAGCACTCGGGCACAAATCATGAGATTAGCTCAAAACTCTACAGCTGGGACCGCAGAAAATAAAGTAGTGGGTCT
ACATGTCAGATCGGTTGCTATCATCGTCTTCGTCTGATCCTTCGTCAAATCCGCCCTCGTCATCATATGGATGCACATAC
GACGCAGAGCGACGTTGAACGGAACCGTCGTCGCCATACATTTCACTAAATGAGACGATCCAATCAGTAAAATCGGAATA
TGATAGCGTGCATCTACTCACCGCTCGCGGGCTGCCACTTCCGCAGCCAAGTCACTGTCATTCATAGTAAAATCAACGGC
GCTGTCAGACGGTATGGAGATTAAGAATGAAGCGTACAGATCGCCACCCATATTTTCGTCTTCGTTTTCCTCATTCAGAT
TGACTATGTCCTCCTCGCCATCCGATGCAATCATCATCGGTCGACGCCCACGCTGTGAGGCATGCCGCACTCGCATAAGT
CGCCGTGGTTCACTCTCATCAGTCATGTCATCCGCTGAAGAAATGACAATGGGAGCGGCATTACTCCTTCTACGACGTGA
CCTTTGCGTGCCACCCCGCGTTATCATCCTCCGGCTACCCACATGCGTATTCCCGTCGTGAGCGTCGTCATCGTCTGCAT
CCGATGTCAGATCTATCATTCGTGATCTGGAACTGCGTCCGCGTCCGAAGGGATGGGGTACACCATGATCGTCCTCATCG
TCGATAAAGCTGCTCTCATACCCTTCGCCATCATCATCACTATTGTCCTCTTCCTCTTCATGCTCATCTGGATGAATTGA
CACAACACGAGGCTGCGGGGGCTGCGGACCGTCATCGACTTCCGTATCGCCTCCTGCACTCTCACCGCTCACGCTTTCGA
CATCCGTATCGCCCCCAAACATACCCCATCCCTGCGGAGGAACAAGCGGTGCACCCCACAGGAACCCTCCGAGGTGGCCC
CCTGGGCCCATCGCTGCATCCCACTCATCAAACTCCTCTCCATCCCAATACTCATCATCCCATCCCTCCCCATCGCCCGA
AGGATCGAGATGAGCATGGGGCGCATGAGCGTGTCCGGGGTACACGCGCCCACATGATGAGCAGACGCCATCCCATAACT
CGTGGCCGCAGTCAATGCAACGATAGATGCTACCATCCTCTGCGTCATGTAGTCCAAGAACTTGGTGAAGCATTGCGGGG
TGTGGGGGGTCGGGGAAGATCATTGGGTGGTGATGTTCGGCGCCCATGCCTCTATTGAGCTTGCGGAAAATCCCATCCCA
CGGATCTTCACTCGCAGTGTCCGGCGCAGGATCAGGTGCAGGAGAATCAAGGGAAGGGTGCGCGAGTTCACTTTTCACTA
ATGTGGACACCATATCCTTCACCGCCCATACTTCAACTGGGCGTTCTTTCACCGTTGCACGACAGTGGGGGCATGTCTTC
CTTCGAAGCCACGGTGGGGGGACTTCTGCTGGTGGAATATCGGCAGGGGGAGCGCTGAACCACTGAACAAGACATGCATG
GCAAGCTGTATGTCCACAGGGCGCAAGCGCGTAGGGTTTGTGCATGAGGTCAAGGCAAATTTGGCAAGTAAGTGATTGTT
GAAAGGCACCCATAAGGGTTGTGTGGCGTTCCAAAAGCTGTTCTTTTGTAGTTAGTCGGGTTGTAAGCTCTGCCAATTCC
GGTGCAGGTATAGAAGATACGGGAGGCGATAACGACCGAATCTGCCCTTCGTGTGCAGGGACCGTTTCGCTTCTCTTTTT
CAATATCTCCAAGGTTGAGGGTTGTGGAGACTTCGCTTCCGGGCTACACGTTCCCGCAGTAACGGAGGAAGGACCCTCTG
AAGACTGACGAGACAGACTGTGACCAGCATTATGAAGTTGATAAAAGGTTGATGTCTCGGCGGAAGGAGAACGAACGCCA
TCCGGGACTACAGAATGCGACGGAGAACCTGAACCAGAGCCAGACGCGACGATTGAGCGTCTTGGCGCCTCTGCATCAGG
GAGGTTCGAAGCATCGGTGACAGACTCAGAAAGCTGGACAACGGACAACTTTCTCTTCTTCTTGCGCCTCTTCTTCCTCT
CCCTCTCTTTCACCTCGTGTTTCTTCTCGCCATCACTAAGCTTGATCCGTTTCGTGTCTCTTGTTCTCTCGCCGTCTTGA
TCATTTGTATCGTCTAGGTCAGACAATCGTCTTCGAGTGTGGCCAGGCATTGTACTCGGTTCGATACCGAGGGCTCGAAG
TGAAGTAGACATGATAGTGAATGTTAAAGCCGTGATTTTTGCTTTATTCGACTAAAGTGGCTTATAAATGATGGTGAAAG
CTCTGCGCTTTGCCAGTGCCAAACTTCACTGCCCGAAAGAAGCTCCCGCAGAAAAGGCAAGTAATCGAAAGTATGTTCAA
TTTGCTGGTTCCAGTACACCGCAAACCTCAAAAGTCAGGATGGCTAGCAGCTCAATTATATCATCATAATCGTGGGAATT
GTTTCCTTGTCCTCCTAAAACGGTATGTTTTTATCACGCCTTCCTCACCGCGACTTTACCAGTTGCGAGTTTCAACTACT
ACAACTTCAGCAACGAATCATCAGTGCTTCCCACTTCGTGTCTGTCTTTTCTGATCTTCATATTACTCCCTGCCGTTTCT
CAAAATGCGGCCGTCGTACTTTCCCGGCGATGGTCCCGCAGTACTCGACCTGGCCGTGCAACGACCAGGTCACGATCGAT
TCAATTGTCCTAAGAGTCCACAATTTAGCGAAACGTCGCACTCTCTATTCCATTCATCATACACTTCAGAAGTTAACCAT
TCACGATGGCAAGCTCTCAGGACTCAGACGAGAGAGAGCTCAAACAGTAGCTCGCACTTGATGAACTATGATGGCCTATC
GCCCTTACTAGTTCCAACACAGGACTACTTTGACGGCGTTTTCAACGATCCACAATGGACTACGTCTCCACAGATAAGGC
CTCATCCCAGCTCTTCTCCCCGTCATCGTCCGGCATTCTCTCGCAGTACGCCAGGTATTGTTGAGTCCACACCTCTATCT
CCCCTGCTTCCGGACAGTGGCATGCCATCACCAGCTCTTCCTGTTCTCTCTCCGCATGCCTCTGAGCGCTCTCGCCGGTC
AACCACACGTAAACGCAGGCGTTCTCGTCTCATTGTACCGGCATTCATGAACTCTCGAGCGTCTTGGCTTGCCCTATACT
TCGCGTTCAACCTTGGCTTAACCCTCTACAACAAAGTCGTATTAGTGCGCTTCCCATTCCCCTATACCCTGACTGCATTG
CATGCACTCTGTGGGAGCGTCGGCGGGTGGTTACTGCGCCGCCGCGGAGCCTACATCCCCGCGCAGTTGACGACAAGAAA
TTACGGCGCATTGGCTGCGTTCAGTGTCCTTTACGCAATAAACATTGCTGTGAGCAACGTCTCCCTCGAGCTGGTTACCG
TACCTTTTCACCAGGTAGTGCGCGCGGCAACGCCGATTTTCACTACTGTCCTATCTGTGCTATTCTTTGGTACACAGTTT
AGCAGAATCAAAATTCTGACCCTCGTGCCCGTCATGGCCGGCGTGGCCCTCGCGACATATGGTGACTATTATTTTACCGT
GTGGGGCTTTCTTCTCACCCTCCTCGGCACATTTCTCGCCGCACTGAAAACGATATATACCAACGTTCTTCAGTCATCAC
CGCCGCCCGACTCGACTGCTAAAGCAGTCGCGCATCCATCGACTGGCATCTTTCTGCAGCCGCCACACATTCTTCCGCCG
AGGCTGTCTCTCCATCCGCTCGACTTATTGACGCGGATATCGCCCTTGGCCTGCGTGCTGTGCTTGCTTTACGCATGTTA
TTCTGGGGAGCTTGGGCGGGCGCGTCACTCTTTCGCTCAGTCAGGGGGAATAGGTGGAACACGAGTGCTAATTTTACTTG
GCAATGGCGCGATCGCGTTCGGACTTAATGTCGTAAGTTTGAGCGCGAACAAACATGTTGGTGCCCTAAATATGACCGTT
GCCGCGAATGTCAAGCAAGCCTTAACGATTTTGTGCGCTGTCGCCCTCTTCCACTTGACGATTACGCCCATGAACGCGCT
CGGGATCGTCATCACGCTTGCAGGTGGGGCGTGGTATGCGTGGGTTGAATATCTCGACAAAATGGCGAAGAGAGCACAAA
CTAAAAGGGTGCTCACGAGCGCTAGTTCATCGTGATTGTGCGGATCAAGGAGCAGTTTTGGACTTGTTATGGGATCAGGA
CTTGGATCAGGGACACAACTATATCTGTATCAATTAATCATGTATTGTTATCTGTACTGGCTTTGTCATTTCCTCACAAG
CTCTCATAGTAAGTATCAGACGTTCACATGAACATTCTAATCACATTCTTTCACCGGGTTATGCTTGTATATATGTGTGG
CCTGTCCGCAGCTCGATCATAATATGACTAGGAACCATGGCTATTGAAGTTATGGAAACCTGAAATGACCGCCATTATGA
TGTATGCATGCGCCAGCCTCGTCGCGTATTCTCTATAATGCATGGCCTCAGTGCATAAGTTCATAGATCATCTCTGAGTC
TGTCCATCCTGATCAGTGATGCGAAGCATTGCGATGGTCACTGCGGAGGCTTCTTCATATTCTAGATAACACGTGCGGGA
CCGAACAACAATTGATCCCAGAAAAGATGATATTTCTAGGTGGCTAGTCTCAGCGACTGTACCATAAAAAAGACCACATG
CCATTGGATCATGCCTGTTCTTCTGAAAAGACTCCGAATGGGTAATGTCCTTGCATCAGTCATGAGTTGGTCCTCAAGGA
GGAAACGACACTGAATGCCAACATCGGGAAAAATCAGGGTGGCTCCCGGTGCTACAGCTACTACAGCCAGATTTGTAGCA
CTATATAGTGCTATAGATTGGGTAGGTAGCACATCCAGCTACATAGTTACCTGCATTTTTCCTGATGAATGCTATAAGCA
TCCGTAAACCATGAACGCCTGTGCATGGTGCGATTCTTGTCGACGGTATCCCCCAGACAATATGCGTCGAAGGCAATTGG
CAAGCTTGCGGTGGCTTTGTGGTCCAGGGCAAGACAACATCGCTCCGAAGGTTCCTCACTGGCAGTGCAAGTGACACGCA
TAATCGGTGACACATTGGGGAAGACGTTGCATGGGCCGATAGAAGATCGCAATAGTTTAGGATGAAAGACGCAAGGATTT
CAGGAGGTAGCTGCATTTCTGCAAAAACAAACGGCAGACTGTAATCTTGTGCCGTATTCTTCAGCGAGGCAAACAACAGG
GGATCGTCATCACTAGCATGGACTAGAGGGTGCATGAAATGAGGAGGAATCGCACTTTTCGCGTACAATCCATGATGGAT
AAGTTTAACTTCGGCGGACATCAAAGCAATGTGGACGTAAACCTTGTGGAAATTTGGGCCGTTTCTTCCAGAGATATTAG
GTGCATTCGGGCGATGAGCCTTCATATACGTTTGGCGAAACCCCAAGGTGAGTAAATATCATGATCAAAGAAAACTCATT
TTTGCGAGAATTCACGAGGGTTCGGCGCTGTCCACCGCGAAATCTAGGGGTGTGAAGAAATATTCGCCATAAACATGCAG
GATTAAACCGCATTATTGTCGATAAAGAGAGTAATAACACGTACCAGGAATTGCACACGGAAGCGATCTCAGCGACTTGG
TTGGCTGCATCACGTACGTAGATCGTTTTGATTGTGTCATGGTACAGCCGTGCTGTTCGCAAAGGGCGTGCATCCAATGT
CGGTTCTCGGAATAATGTTGAAGACGAATATAGAACGTAAAAGCAAGGATCTTTACTCACATGCGGACGGACGGCGGAGG
ACCTGGACCCCTAAAGTTTCTTGGGTCAAGTTTCCTCATTGGTGAGCCCCCTCTCAGAACAGTGTAAGTATACTGAGTAG
CATACTAGTACCGTATAGTAGTGGGACCATGGCTAAATATATAACAACATCTGTCACCGGCGTTTCTCATTGTTCGGCTT
GAAATTCACGTCTTCTGGAGCATTTCCTTCGTTTTGAACGATCTTTTCTGATATCCTGATACCAAGCACGAAACGGATTA
CATCTGGAGAAATTGAGACAGAAACGGTCAGATATTGTCCAAAGATTATATG
>Cluster-140.1957
AAACGGCAGTGAGTAGATAATCCATTTATTTCTCCAAGTCATCGAGTGTACTCTCAGTTTATAGAACCTTCAGAGTCTGC
CTATAAGAAGTTTTGGGAATGACTAACGGCCATCAAGAATACGTGGTGACCTTCTCGTTCTTCTTTCATTTTCAGATCCC
TACATTTCATCTCCAGCCAACCAACGCTTGACCATCTCGAGTGACTGATTCGGCGTATCGTATGGGACCATATGTCCAGC
TCCGTCAAGAGTCACGAAAGTGAAAGGACCAGCACTTCTTGTCAGTCCCGCAACGGCACCGTCGACCATCCATTCCCTCA
ATGGCTGTGAGGTAAATTCTTCTTGTCCCGTCCACTCTAGTGCGAGTGTCATCCGCTCATTTCCGACCCAATTACAGATC
CAGTCATTCGCACCGACGTAGATTAGCGCGCGGACGCCACGTTCAAGCAAGGCCGCGATGTAATATTGTGTCGGGAAAGT
CTGGTCGTCGACAGCATGGAACGCGGCATTCACTTTGTTGTTACAACTACTGAAGTTTCCTGTGACGGAGGGATCGACAC
CGATAGTAGAACGAACATCTGGCCTGTCAAGATATGTACTAATGGCCTTCGTGACTGGATAGCACAGTGTCTCCGAAATA
GGACCATCACAGAGTTTGCTGATGTCATACGGGTTGTACCCAGTGTTGTGAAACGGAACGGATATCTCGGCCTGACAGAA
TAGGTAAGCTGCCTCGCAGTTAATACTATCATACGAGTCCACGCAAGACTCCTTCATAAGCTTCTCGCAACGAGGCACCA
CTTGCTTCATCCGAACGCATGAACTAATGTCTTGTACAGGAGCGACAGACATGGGCTTGCATTGCATGTCATAATATGAG
AGTGTCATCGTAGACCAATCAGTACAGCCATTTCCTATCATGACAGACGTGAGATTGATTGGAGTTAATCCGGCCTCGAC
TAGCTTCACATTTTGGTCATACACCTCAGACGCGAATACTGGGATGTAGCGACCCCCGTACGACTCTCCAGCCATGTGGA
ATGCTCTTCCTTTGAATTTATTGAAATGTTCGAAGAAGATTGCGACAAAGGCCGCGATATCCTTGGCAGCTTCCGGCGTC
GTGCTAACCGCTTCACCGTATTCTGCATACGAGAAGCCAACGCCGATAGGCTGGTCAATGAAGAAGATGTTCGCTTCTTC
GTTCCAAGAATAAGGATTGAACGCTGTGGTATTCGGGCTTGTAACCCGACAAGGACCGAGCTCCATGAAAAGGCCAAGTG
AAGACGAGCACCCAGGTCCTCCGTTAGTCCAGAAGATAACATCATCCTTGTCAGGATTGCTTCGGCTCTCAAAGAAGTAG
AAGAAGAGGTGTCGAGCCTCGATATCAATGTATCCAGTGTACGAGCCTACGGTGCCATCGCAAAAGTCAGACTTCTTTAT
CCTCACATTGTAGTTGGGGAACGCGGGATGATGCAGTGCAGTATATTCCGAGGTTGACAAAAGGCTCAAGTCCTCCAGCG
GTGTAAACAACTCCGCGTCGTAGGTCTCAAGGCCAGTTCTGAAGTTCGGCGCCTTGTAAGTCTTTTGAGGGAGTAGTTTC
TCGGCCAGGCTAGACTGGAAGAACGGATGCTGGCGAGCGGCCCTAGCGACGAGGGCAAGACTGAACAGACCCAACAGGCG
TATTGAGAGCATGTTGAAAGCCGTTGTTCACGGGATTCCCGTCGACATACCCTTGTATATAAATATTGGTGAGCTTCAAG
ACAATCTTACTTATCTATAAGCTTCCCAGGGCCATGCGACGACCTCGCGAAACCCCGCACTTATCGCCGCGGTCATGCGT
CGCGATACGGAAGTTGTTGATCGACTCTTGCTCTTTGCGCCACAGGCCGTCAACTTGGTTGAACGGAAGCCAGACAACCT
CTACGATTTGTAGCATGACCCTTGGAATGAAAGTGACAGCGACAGCTATCGACTGCGATGCATCGCAGTGACTGTCTCAC
GTCGCCCTCTGTTTGTCTATCTATGTTGAAATCGAAGTCCAGAACGATATGCCAGGCACCGACATATACATATCCGGCGA
TATTTTTGGCTACTGAGGACCGCTCAAGCCTGGGTTCCGTTACGATAAACTTCAACTTAGCATTCCTTCGAGCGTATCTA
TCATTCCGTCCGTCATCTACAAGATCATATCCAGCCTCGACTTAAGGGAATGTTATAGGCGTGCACTTCAGTTGCCAACG
AGGCTCACCATGTTCATAGGCACCTACAAGATCAGAGATACGTATGCTCTGGTTCAGTCAATACAAGCTATCAAAGGTTC
TTCGTAAACTGTTCTCCAATGTTCCATTCTCTGGCTACTTCTAGAAGAAGTTTCATAAATCACGAAGTGCGGTTAGATGG
TAGAAAAGGGTCGAATCGAATTGCATTGTTGTCATCAGTGCTCATCGGTTGAAAGAGGACTCTGATGAGTAGCCAGCTCC
AATCCCGATGTCAATCCGAAAGAACACAGCACTGCTGGACTGTTGCGACGTTGTTGTCTGTCACTACACACAGCGCACGT
CATCACTAGAACCTAATCGATGCTAATCAGCTAAGGCTACAATAGCTCAAAATTCTTTTGAATGACTTATGTCCGTCAAT
CACAGATGAACTACATACACATACTCCGATCTAACATCCCAAAAGCCCAAACATTCAACCTGACATAAGGAGTGCATGTC
TCCCAGAGCAGCGCAAATATGACAAATGACCCAAGTAAAACTGACTAACCCATTGTCCCAAAATGAAAAACCTACAATTC
ACCTCCTTCGATCCCACCACCTTCGCCTAGATCCTCGTCGCGATCACAGACGCGAACAGCCATGTGATTGGTAACGCGGT
CACGTCGTTTCCTCTCCATAATGATGAAAGTTATCACAATCATATCTGTATTCAGTGATGAGGGTTGAATTCGAAGATAC
CATTTCTTCTGGCCACGGAAGAAGCCATCATTGACTAGGTCCTCCGTGAAGCGCGCCACTTCTTCGCCTGTACTGTTATT
GGTGAGCTAGACGATGCCGGTGAGGACCATACTACCACGAAACTCATACACCTACGACGAAACCAGCGCCCTTCATGAGC
TTCCAGCGATAGACCTCGTCGTCGTTACCAAGAAAGTAGCGAGTACTTTCCATCGATGCGTTAACTCCTCGTAGCTATAC
TGGCATGACATTAAAAGACCCACGGACTGTAGTGGCCGCCAAGCTTGTATAAAAAGTCTTTCAGCTGTATTTCTTGGTCC
GATCCGTCGAAGACATTACTCCGCACTACAGGATGCGCTCCCCATCTCTTCCAAACGACCTCAGCTACGACGCTATTCCT
TTCGGAGTCTGCTGGTCGTTGAATCTTCGAGACAGCCGGTCCGCCGAACGCTTGAGATTTCGAAGTTGTCACTTGATAAT
ACGCGACTCCATTGGAAGAGACCAGCGTGGTACGCTCAGGATCATTGGGGACCAAATAGAGATTCATAGATTGTCTGTGG
GAAATACGAAGGCGGTGAGAGAATACTGGCTGAGTAGATGCCTGAGCGATCATAGCCCTGAGTGGAGGCTATACAGAGGA
GCGGGGGATGTGGGTCTCGACTGTCGAGAGCCGTACTTGAGGCTGCCCCTTGCTCTTCTCGATTAAGTACAAATCGCGGT
CCAGAGCATCAGAGACCGATCAATTGCACTTCTGTCCGGTGTTTGAGTATATGGGTAGCAAAGAAATAAATTTCTCATTT
TGAACCTGGATACAGTGATTTGTCACTCGAGGGGCAGGCTCAGAGTCGCTCCGCGATCGACAAGAAAAATGGCTTGAAAT
TGTAGAACCGCACATTTTACATTATGATGCTAGTATGTGTCGGTCACGATTGTGATCTTGTGTAACAGACAGAAGAAATC
GGGATGCACAAGACAAACTTACTAGGTGACCCTTCCAGTGTACGAAATGGTCCTTCCGTACGATTTATGGTTGATTAGGG
TCGAATATCGAATCGTAATCATTCTAATGATGGTGGATCGGACAAATTTGG
>Cluster-140.3310
AAGGTACAAAGATTCAGCCATAGAATTACAACTTTCGGCCGTTTTGTCTGGGCTCAGTGGTCGAAATTTGTCCAATCCAT
GCATCATTAGAATGGTTTAAAATTCGACATTCGATCCTAACCGACCATAAATCGTATGGAAGGACAATTTATACACTGAA
AGGTCTAAATTCAGCCTGTGTTGTGCACGGTGCCAGTGTCCAGGTATGTTAGTAAGTATACAAGTAGACAATTTAGTGCA
TGCCCGTGCCTCACGATCGTACCCCTCCAGCTACAACAACAGCCACAATGCATGCAGCTAAAAGTAAAACCCCACTCATG
ATGGCCGCAATGCGACAACGCACGACCCAGCGGTCCATGCGGCTGGCGCTTCCCTTTTGCCACCTCCGCACCGATGTAAT
CGACGTGCGGCTGCCCACCGACGGCGACAAGCCCTCCACTGGCGGCGCAACAAGCGGATACCACAACTTCAGCCCAAGCT
TTCTCCCTCCAGACTTTTCTCTCTCAGCCGGACCAACGTACTTCTTACTTCTCCTTGTCCACATTGGAAGGGCCGCGTCA
GTGTCTTTCCCGTCCAATTTGATCTCCCCGCTTTTGGAAAGCATCCATCCCCCAATGAGCCAGCACCACGGCCCGACGAA
GCCCAGCCAGAAGAGCACGTACGCGGAAGTGACCGTCATGTGCTGCTGCTTGATGTTAGAAGTAATGAAGCGATCGTTGC
CAAAGTACACGCCCTTCAGCCATCGTTTGTGGATGTACGACTCCGACGGAGAAGCGGAGCGCGAGAGCCGCGATTCCGCC
GTCGAGATTGAGGGTTCCCCGGCAAGTGTGTGCGTTTCTTTGCCCCCCTCTCGCTGCTCTGGCTTCGACGGCACGTCATA
TAGACCCTCTGGCAGCATTCCTGCTGGGGCACCCAACGTCTCCTCCGTCTCGCCGACATAGGATGCCGCGTAGTCTTTGT
GCTCCTGCTCCCCTTCTGGATCTGGGGTGTTTTCTGAAGGTGCTGTGATGAAGCTCGCCGTACGCACAGATGAGCCATCC
TCATAGATAACGGAGTATTTATTTGGCCGCGTCGGGCTGCCTGCCACAGGGGACAAGCTAGACACAACGAGTCGGGTCTT
ACGCGCAGGCAGGCCGAGCGTGTTCTGGAAGTCGGGCCGCAGATCAAGCGGGGGGATCTTAGGCGGGACAACGGATGTCG
TTGAGCGAAATGTGCTGGTGGATGCCTGGCTGATGGACCGGTTCAGTGGACGCGTAAGGAAAGCCGGGTAAGGTGAAGAG
AACACATGTCCGTCGTTCCCCCGGATGGACTCCGGGGTGGGCGGCACCGAGTCCATCGACGGCCGCCTGACTACGGGAAA
GTGTACTTGCTCTTCAGTCAGCGAGAGCTGTTTCACAGGCGGGACGTCCACCATACTCCCCCTATCCGAGTTCTCCGACG
CCGCGAGTGACTGTGAACGCAGTGACTGCGAGCTCTGGCGTCGCAGAGACGACTTGTGTGCAGTTGCTGATCCCGGGGTC
AGCAGAAGCAATGAGGGCGTCGACGCATAGTGAGCCCCGTACTGTGCGCCCCACGCGGGGTCGGGACTCGACGTGGGGCT
ATTGGGTGTGCTTGGGCTCTTCCACGAGATGTGTGAGGGGGCAGGTGGGCGCAGGCGTTCCATCGTGACGCTCAAAGTCG
ACGAAGGCTTCCGGTGAAGGCTTCCATGATCGGAAGCCGGCGTAGTGGCCTCCGCGCGCTCCTCGCCCCTCGTCGACGAG
CGGTCGTACTCGGGAGCAGGACTCGCCTGAAACATACGGGAGAGTGCGTTGAGCATTGCTCCGCGTCTTGATTAGGCCCA
GCCCTTGGGAAATAGATGGAGAAGGTAGAATAGAGGGTGGGGTCTCGCGTCACTATAAGCCTACCTGCTGCAGGAGCCGT
TACTTATATGACCTCGTCTGCCCCCTTGCGAAGGCACGCTGTAAGGAGCCAGACGCGTGTCGGAAGGACTGACGCCATGC
TAGTGATATGGGCGGCTGACGAACAGCAGGACGCCGCCTGCCGCAGCGGAAGCGTTGGCTAGTCTATGTGACATTGTCCT
GGCTGATCGGGTCGAGATTGTAATTTTTGAGATGCTTGAATTGCGCAAGCTCTGTAGGGAATACGCTGGAGCCATGCAAG
CCTGGAAAGAGAGGGCTCTACCTTACAGCGACACTTGCACTGCTTCGGCACCCCGCAGTGGCGCGACCACGAAGTTCACC
GGAGGGCACAGTGCTGGAAGCAAACCGAGTGCTGTACAAGGGGACCCGATCAGATCTCGCATGGTTAGTCGAGGAAATGG
ATCGCCCTGTAAGTGAGTCTGCTCGTGTAAACTCCGAGGATTGCACGAGGAAAATAGTGCCATATAGAATGAAAAATAGA
CGAAATCGATGGCCATAGGAGCATGTCTAATTGTCGTTAAAGTTCAATGTGCAGCGAATGCGACAAATACAATCAAGAAC
AGGAGACGTCGTGTTTGAAAACAAACTGTCTTGCGACAACAAAGTGCGAGAGTCAGGAATTCCGATACAATAATAAAGCC
GTACAAGATCAGTAGAACAACACACATTGATATAGATTAGCCTCCATGAAATATGTCCAACCTTGCAAAGGCCGGGGTAT
CCAAGCGTATCGATCGTGATCAGGGATTGTCGGCGGGCTGCTCCTTCGTTGCGACCACCGCCGAGGGGCCCACCTTCTCT
GCGTCGTGCGCATCGCCCGCTGTCTTTGCCATCTCTGCGGCCTGCTCAGCCCCTGCAGTCAGTCCGGGGATTTCATCCTC
GTCGTTAACTCGTGCATCCACTTGCTGACTCTCCCCCATTCCGGACTCTGTAGCATCGACGGGTTCCTTCACCACTAGGG
CCTCCCCCTCCTCCTTTGTCTCCTCGGTTACAGCGGCGTCCGCATTGGGTTCCTGTGACGCATCTTCTATGGGCTTCGCT
TCTTGAGTTGCCTGCAGGATGGGTGATTCCGGAAGGGGTATCGCAGCGGCATCAGCATGTGCAGAGGAGTCGGAAGTCTT
CCCGCCCTCCAATTCGACGTCTCGCACACCCTTGGTGACCTCCTTCGCGCCTTCAGTCTCCTTTCCTGGTCTGCATGGCG
AGGTTTCTCTTTGTGGTTCATCTTCGGACACCCCTCCCGGCTCGTCTCTTCGCTTCTTCGCTAAGGGTGAGGGCTCATCA
GGCTCTGTCGTACTGAGACGCCGTTTCCGGCCTATTTGCGGTGCGGTCGACGTGGCATCTTCACTCCATGGCCGGTCCGG
CCTAGGGAAGAACGAGCTCGATATGCGGCGGAGGAGCTTGTACATAGCGTGCGGATAGCGTGTTGTGTGACGCGACGCGA
TACAATAAATGTAAACCTCGACTACTTAGTTTGACTTTGTTTGGCTCGGCTCTCTTTTCAACTCCGATTGGCAGACAATT
GTCCTTCCTAGTAGGGCCGAATTTGTGAATGAAGGAGTCAGGGAACAGAACGGTGCATCATATGGTGAACAGCCCGTAAG
TGGGGAGCGGTGCGAGAAGTGTGAGCGTGCGTATTCAATAAGAGATCTTGAATTTGTGTAAGCCTTTCCGAAGTTACAAT
ACCAGATTAGATTACCGTACAGTCTCGATCAAGAGATCGAGACTGGGTTTAGATATCGATAAGCCGAAAATGAATCGATG
ACTCGGGCGGGCTGAAAGCTGTGGCATCGTGCATAAATCGACTGGAATTGGGACTTGGGACTTGTAGAACGACATGACTC
TCGACGTGCTACACTTCATTGACAATAAGGGCGGGAATGCTGAAGAAATCCGCGAATCCCAGCGGAAACGAGGCCTCTCG
GTTGAGCTGGTCGACGAGGTCATCCAGATGTACGCCGATTGGGTAAAGATGGACTTCGACGCTAGTGCCCTCAGCAAACA
AGTAAACGCTATACAGAAAGATATTGCTGCAAAGAAGAAGGCCAAAGAGAATGCAGATGAGCTGGTTACCAAGAAAAAAG
AACTAGATGCCCAAGTGCTGGCGAAGAAGGCGGAATCTAAGGAGTTCGAGCAGAAGATGAGGCAGAGGGCCTCTACAGTC
GGCAACGTCGTTGGAAAGGGCGTGCCTGTTAGCTTGACAGAGGATGACAATGTGACACTGCGGACATGGCATCCAAAGGG
AGACGGTGTTGCAGTGGAGAAAAGAAATGATATCATGCCTCATCACGAAGTTCTCCTCCGATTAGACGCAATGGATCTTG
AACGCGGCGCAAAAATTAGCGGTCACCGAGGATACTATCTGACAAATGACGGTATTGACCTCAACCAAGCGCTGATCTCA
TATGGACTAGACTTCCTCCGCAAACAGGGATACAAGAAAATTCAGCCACCGTTCATGATGAACAAGGATATCATGGCGAA
GACCGCTCAGCTCGACCAATTTGACGAGGAGCTATACAAAGTCATCGCGGCGGATGACGAGAAGTACCTGATCGCCACCT
CCGAGCAGCCCATTTCCGCGTTCCACTCCGACGAATGGTTCGACTCTCCCGAGACCCAGCTGCCCATCAAGTACGCGGGC
TACTCCACGTGCTTCCGCAAAGAGGCGGGCTCTGCGGGTCGCGACATGTGGGGCATTTTCCGCGTACACCAGTTCGAGAA
GGTGGAGCAGTTCTGCATCACGGAGCCCGAGAAGAGCTGGGAGACGTTTGACGCGATGGTCGGCAACTCCGAGGCGTTCT
ACCAGAGCCTCGGCATCCCGTACCGCGTCGTCGCGATCGTGTCCGGCGCGCTTAACCTCGCCGCGGCGCAGAAGTACGAC
TTGGAGGCGTGGTTCCCGTTCCAGGGAGCGTACAAGGAGTTGGTGTCCTGCTCAAATTGCACAGATTACCAGAGCCGAAA
ATTGGAAGTCCGTTGTGGTCTGAAGACCAAGGATCAGACACGTAAAGTTTACGTGCACATGCTGAATGGGACACTCTGTG
CGACAGAGCGTGCTCTTTGCTGCATAGCGGAGAACTACCAGACCCCCGAGGGCCTCATTGTTCCAGAAGTGCTGCGTCCT
TACATGCAGGGACGTGACTTCCTTCCATGGGTGAAGGAGTTGCCCAAAGGTCTTCAACGAAAACAGGCATAGACGACAAG
TCATATGTAGATGTTTGTGATCAGTGTCTTAGTATTTGCATCGTGTACACTGTGCCAGTTAGTCCTCGTTATTTACTAAT
AACACCTAGTGAAACAGGAATGTGCTAGCCCGAGTGCCAATTATAGTACTTCACTTGCGACGGGAATATCAGAACATGAG
TGAGATTATAAGATACAGAGATGCTGGAGACGTGCGGATGAGAGCGAAGATAAACGCAGCAATAACAACAGGGTATGGTC
ACACATGAAAAGGAGAGCGATGCAGAGTCTAATTAAGATAACCACGACATTTTGCAGAGCCGCACAGACAAGGAATCTTG
TCTTGCTCGATGGGGAAATGGTAGTCATATGTGATCTCACTACCGAGTTCGATGTCTTGCTTTGCGTAGATCACAATCTT
CTTTTCACCATTGATCGTAATGATCTTCGCAGTACAATTGGGATCACAGGAGTGGTTGATCAGGCGCCCTAGGTTACCCT
TCTTCGTAGCATCCACGACAAGGTCTTCATCAATCCGGAAGAGATAGCTACTGCCTATACCTTGTCTTTCATACGCTTTC
TCGCGTTTGTCGGCTACTTGCGCACGGATGATTTCACCAACATACTCGATGACCATCTCCCCACGAGAGATCTTCTCCAT
GGCATACAGCCCCCAATCGTGGATGGGAGAACGAGCAAAGCGGAGATGCTTCTTACGTGTCTGCAGCTGGTTGAATTTGA
CCAGTTCTGTGGCAGCCGACTCTCCTTTGGACAACGCCATGGCGCGCTGTACCTGATTGATTTCTTCAAGACCTTGTGCA
CGACGTCGTGCATTTGCCCTGTTCGATCTCGATGAGGTAACATTCTGCTGAGGCTGTTCAACCTCAGCGGCAACCTCATT
CACGGTGGTGCGTGACGCGTATTGCGCGACGTACGCAGACTTCTCTGCGTGTGAGATCTTGTAGTATCCTTCCGTACGTG
CTGATCCTGTGACATGAATGCGGAAAGGCGGCGGTGAATTAGGATCGGGGGACGGAGCTCTTGGAGGTGTGAATGTAGAA
TCGGGGATGCGCAAATCATGAGACAATGCAAGTCTGGCAAAGTACAGATCTTCGTCGTCTTCGCATATGCCTTCTCGGAG
CGGATCTGGCGGCGGAGCAGTGGGCACCACAACCTTGGGCTTGTGGACGGGCGAGGAAGGCGGAGACAAAGACGATTCGT
ACTCAGGGGGAGGAGTGAGTCGAACTTGAGCTACATCAGGAATGTCGAAGTCAAAGTCATCAGGCAGGACCTCGTGTACG
ATCTCATCGACTGCCGCAGTCTCGGTCTCCCGGTTGGACTTCTTCGAAGGTTTCTTTGACTTCTTGACCTGTACCTCAGT
GACCGCATGGTCCTCGCCGTCGATGCGTATTTTGGCTTTCTTCGGTGAAGGTTCCTCGAAATCACTGACTTCAGACGTCG
CCCTCTTCCGAGCGGTGACTTTCGCAACGGTAACTGCGGGAGTGGCCACGTCTTCATCTTCGGACTCGATATCCTCGCTA
GCGACTTTCTTCGGAGCGACCTTCTTTGGCCTCTTCTTCGGTCTCTCGACGACGTCAGTGTTCTCTTGGTCGTGCTCAGG
AAGGACTGATGCAGGCAAGGAGACCTGGGCCTCCTCTTCTCTTACACGTTTCCTTTCCTTCCTGAAAGATAAACCTTTTA
ACGACTTTTCCCAAGGTCTTTGCTCACTCGCGGTGCCCGGCTCCTGATCAGCAGCCCGACCATCAACCCGAGGCATCCGC
TCTTCCGTGGCCCCTGCGCCTTTCATTCCTCTCTTGCCCTTCTCTTCCGCCACTATTCGTCTGACACCACCACCGACCAC
TCGTTCGGTGACGTCCTTCTCCAGCAAAGTCTTTAAATCTTTTAAGATGATCTTTTCCGCCTGTTCTACCAATTCACTAT
CGTTCCAACGCGCTTTCGAAGGTGAAGAAGGGGCAGTCGGAGCGGGATGGACTGTAACGTTAACAGAATGGTGGGCGAGG
GTGCGGGCTCCAGAACTAAGTACCAAGGCCGCTCGACGGGCAGAGTCGCCTGTTTTAAAGGTGACGTACCAACCAAGTTG
GTCTCGCAAGACTTTGTCGACCTTGAAACCATCAAAAAACTGCCTAACGTCCTCCTCCCTCACTGCTCCGCCGAGCTGCG
CACCATGACCGTCAATGGTAACATGCTCGAAACCATTCCGCGCCAACTCCTCCAGAACAGCTTCATGTTCCTTCTGTCGC
GCGTCCCGTGATGACTGACCGGGTCGTCTCGAGATTGGAGAAGGTGACCTGGATGGGGGATAAGGCGAAGGACCATCGTG
ATCGTCTGCATATGATGCGTGCCGATGACTACGTGGGTGGACGGGCGTAGACGACGACGAGTGCGATGGTAGCGGCGAAC
GAGGAGGAAGACCGGTTGAAGCGACCGTTTTGGCAGACATGATGCGAGCTCGCACCAATGCCGCGGGCGGTCGACGTACC
CGCGCAGGAGGCGGTAGATTCCTAGGACCATTGGGTGTGCCGTTCAGGTATGAACCGGAGGTGCTCGAAGCCATGGGCGA
GCCATTGAGAGCAGCAGATGGCGGACGGCCATTCGGCGGGAGAGGGAGGTTTGGACGAGGAGGTATTCGCGAACTCTGCT
GTCCAGGATGCTGACCCGCCCTCCAGGGATTACTCGCCTGACCCGGCGTCTGACCGGCGCTTCCGGTCGGTGTGCCCTTG
GCAAGCGCAAGGTTCGCGTCCTTTAGCTTCTCCTCCTTCTCCTTCCGCCTTTTCGCCTCGCGTTCCTGGCGCCGACGATC
ATCCAGCTCCCTCAGAACCGCCTTAAGCTTCTTCCCTTCCCCATCGAACATGACCGTCATCTCCTCGCCCCCACTCACCA
ATCCGATCCCTGTCGCCAGCTTCTTCCCGTGCTCTTTCTCAACGCACTTCTTGGCCTCCTCGTGCGTAGAGTACTTGATG
AAGACGATTCCGAGGGCACCGCCAGTGGCTTTGTCAATCTGGGGCTCAAAGGAAGTGATAGTCCCATGAGCCGCAAAACA
CCGTCGAATGTGTTGATTCGGGGTCAGAGGCGAGAGATTCATCACAAGCACAGCTGTGGGTGGCGGCGGCCCCGTAGAGT
TGGTGTCATACTCATACTTGACTTCCATAAACTCTGTCCGCTGCGGCCTCAGACTTGACAGCTTCCTCGCCCTCCCTTCC
TTCCTCGGATCCCGCAGAACTGCCGGGTGCTCTCCCTCGATAACTTCACCGTTATACCTCAATAGCACCTCCTTCCCTTT
CCCCTTGCCCTTCACCCGTGGCTCCTCGCCCTGGTCAGCACCCAGCTCTCGTAACTTTTCGCACAGGGCGCGAATTTGCC
CATCGCGGTCTCTATCGACGACGTGGTCAAATAGAACCTTATAGTTCTTACCTGGCGGGTACTCAGAGGGAGCAGGCGGC
CATGGTGGTGGTGGAGGGAGGGAATAAGTCTTTGGAGGAGACGGAGGACGCGTTGGTGGAGGCGGCGGACGATCTTTTGA
GCTTGAAGGTAAAGGTGGGGGATGTGATGATGGCTCAGCTGGTTGACGCGATGAGGATGCTGGTGAATGACCATACTGAG
GTGCTGAGGGAGGGAGTCGTGGTGCTGGGGGAGTCGGTGGTGGTGCGGTACTAGGCGGAGGCGGTGGAGGCGGCTCAACA
GTGGGTGGAGGTGGTGGTGATATAGACAATGGTGGCAAGGGTGGTGGGGAAAAATCGGGCGGAGGATGATGTTCTGGGGG
AGGAGGTACATTAGAGAGAGGCGGCGGAGGCGCTGGCGGCGGCGAACTTGATGGTGGAGGCGGCGGCGGCGGCTCGACCG
ATGGCGGTGGAGGTGGAGGTGGCTCGGACGATGGCGGTGGAGGAAGTGGTGGTTCAACAGAGGGAGGGGGCGGTGGTGGC
GGTGTTTTACTTGGCGGGGGTGGTGGTGGTGGTACTGATGATGGCTGAGGAGGTACAAAGTGCCGCGGTCGAGGTGAGGT
TGGCGGCCCTGTGAACGCCTGAGGTGGGGGCTCTGCTCTGGGTGCTGAAGGCTGCGTGGTCGGTCGTAATCGAAACGAGA
TTGCCTGAGACCTTGGATTTAGTACGCCGACTTCTCCATTGATCACAGGCTGGCCCGTAACAGCATTACGGCTGGAGCCT
GCACCATTCAGCTGTGGCTGGGAATTCTGCAATCCACTTGAGCTGGCTTGCGAATTCCAACCGCTCTCTACTTGTTTACC
CTTTTGTAAGCTTCTCGGCCCTGTGGGCGGTGAGACCGCACCAGGACCTGCAGGGAACGCGCTATGGCCATTTACGTACG
GTTTTCCTCTACCACCCCTCAATGCGGCCTGTCCAGCAGCAGAATGACCATTAACGAGACTGCGAGGTCCAGTAGGAGGT
ACTCCTCCTATCCTCGTCGAGGCAGGCGCAGATGGAGGAGACGCGCTCGAGGCTGTGGCGGAAGAAGACGAGGCGGCGGC
AGACCCAGCGAGTGAGTTTAGCAACGCTCGAGGAGCTCGAGGCGGTGCCTTTCCGGACATCGACGACCGCGACGGACGTG
TACGGTGAGATACAGCACGGGGCAGAAAACAAAGAGATGGCGGTCAGAGCAGAGAAGCAGTCGGCGCGGCTGTGGTCACT
GCCAGTGATCAACACCCACTTAGGTGGTCATACTCTCAATTGTTGCCAAAGACGGCCATGATAATTTACGACAAAAAAGC
TGACCCGGCGGTGGATTTTCGTACACACAATGTTCTCAAAAGTTCCCGCCTTACTACCGCGATTTCCACATCACCCATGA
GGCGAAAAAGCCATCAGTCCCCTTTCCGCCATCACCAAAGCCAATCACCTATCGATTTCGACATCGGGCGAGCGAAACCA
CATCGTGCACGATTCTAGAAGCAAGAGGAGCTGAAAAGAGAGTAAGGATGGGCTGCAGCCAACCTGGGCGTACAAATTTC
AAGCGCTGTGGCACGCTGTGGGCGCGGTGGCGTGCCAAACCGATATCCTGATCATGACTCGGACATGGCCACCCCGTAGG
AACTTGACCCCATGTAGTCTTTCCGGAAGTGCGCACTATGTCTGTCCCACCTCGCAGGAGCAGCCTGTTCCGGCCATGTA
TCGACCTCCACAACGGCCAGGTGAAACAAATCGTGGGCGGAACTTTATCGGAAACAGACCCAAGCACCCTCAAGACAAAC
TTCGTCGCCAGTAATTCGGCGGTGTACTATGCCGAGCTATATAGGAAGTATGGCCTGGAGGGTGGGCACATCATCAAGCT
GGGCAACGGCAACGACGATGCCGCGCGGGAAGCGCTGCATGCATGGCCGGGTCATCTGCAGGTTGGCGGAGGGATCACGG
ACAAAAATTGCCAAGAGTGGTTGCACCAAGGTGCCAGCAAGGTGATAGTCACATCATACCTCTTTCCTGATGCCAAGTTT
TCTCTGGAGCGTCTGCAAACAATATCAACCCTCATTGGGAAGGACAGACTCGTTGTCGACGTCAGTTGCCGCAGACGAGC
AGACAAATGGTTCGTGGCAATGAATAAGTGGCAAACAATCACAGATGTGGAGGTCAACAAAGAAACACTGGATATGCTTT
CGGAGTATTGCAGTGAATTCTTGATACATGCAGCTGACGTTGAAGGGCTCTGCCAAGGCATTGACGAAGAACTCGTCGCG
AGACTCGGGCAGTGGGTGATCATACCCACGACCTACGCGGGCGGTGCCAGGAGCGTTGCGGATCTAAAGACTGTCGATGA
GCTCTCAGCGGGCAACGTTGATCTCACGTTCGGGAGCTCTCTGGATATCTTTGGGGGAACTCTAGTGAGATTGGAGGATC
TCGTACGATACAACTCAGACAAGGGCCCGTCGACAAGCCGATGCGAATCTGGCGGGTGACGTGCGCAGCAGCCGTAGGGT
GATGAACTTTGCGGCATTTTGTCGGCATCCTGGCTCTCGCCGATTCCAGCCTTTAAGTGGATGCGAGTACATTTCCCGGC
GACATGTCTGACAACAGTCTCTTCGACGCAACACGTGTGAGGAACGACCAGTATAACTACTTGCTTTGAGCTGTGCCGAG
TTTTTCTAGGGACGAGCCGTACCGTAATCTTGTTACTCAAATCATGTTTTCAATTTGCCTTTTGAGAGCCGAAATATCCC
GAGCGTTCGCACCGCGGCCGGCCGAGTTCTGCCTGCAGGCAAGGTGGATACGTTCCAACTATTCCACGAATCAACACAGT
GGTTTAGTGCAGCCTTGAGAATGTTTGTGTGTGCAGATAGATAGCCCAGTAGAGTAGTCAAAAGGGGCGGGATCCAAGTT
CACGCACCGCACGACTGCCGCGCTTGGCAAAAGCCGGTGAAATCCCAGACTTGTCATGCACAGCAGCAATTTCCCGGCGG
CCCTTATCATGCCAAAGAACTGCCAGGCGTCACAACGTCGGCTCCAACTTGCTCAGAAAGGGCTCGAATAGTAGCGCTCA
GTCTCCCCAGGCCTAGGCGGCGCAACGCCTTTACACACTTACGACCACCCGACCTTCCCATACTCTACAGGTTTTCCTGT
ACGAGGGCTTGAGTTGTGTACAGTATGACCTCGAGTCACCCACAACCCTTTCCGGATGTGATCCAATTCACGTTACAATG
TCTGTTGGCGTGTCATTTGGCTCCGTCTGTGGCAGCTGCACCCCACTATGACCTCGTTCGAAGATCTGGCAGCTCAGAGG
CCTCTCATATATGGGTGCCCATTGTCGTCGTCGTCGTGTGTCTCATTGTAGGAATCATCATCATTGGTCAAGGCCGCGGC
ATGCGAAGCCGGCTCTCGTCAATGCACGACAAGTTTCGCACATGGGCTAGAGGAGCTGCTCGGATCCCTGGCCATGCCAA
TCGGTCCTCTGGCGCTCAGACCCGTGAGCTGACTGCGGAGCAGCTCGCAGGGACGACCGCGAATGGACGGGGTGCAGCGA
ATCGGGGAGCCAACCGACGAGCCTCTGTACGATCTACAATGTCACTTCCTCTTTACATGAAGGAGCCAGGGGACCAGGAG
GTCGTCATCTTCCGGGGTTCTCCAGAGATGGCGGAAGACGCCATTCGGTTGACAGTCATCCTTCCGCCGGTTGATGAAGG
AAGCGATGAACGCACACCAGCCAACTCGCTTGACCTCTCACGTACACGCTCCATATCGTCGATTCATGTCCCCATGCAGG
ACACCCCGCTCCTCGAGGGGCAGGAGACGCCGGAAAGACCCCAGGGTGCCGTGTTGACAACAAGACCCAGCCTCGATACA
GTTGGGGGGAGCTCGGAAGAACGCTCAGCTCTCATGCCGAATGAAGAGAGTGGAGAAAGAGGTCCCGCGCCTCCCTACAC
TGAAACAGTAAGTAGGGACAGCGGGATTGGTCTCAACGATTCTATGGATGATACTCCTGCGGAAACTTCCGGCGTCGCTC
CTTCAGACTCTGGGCATGCGCGCAGAAACAGCAGCAGACTGTCGAGCGTCTTTGCTCACCCGGATTCGACTGTGGAACAC
ACCGATCAGAATGGCAATAGAGGCAGTAGATTTAGCATCTTCTCGCTGTTCAATGCACGCCAGAATGCAGGCACCACATC
GTCTGTTCCCAGCCGGCCTTCACTAGACCGGAGCAGGCACTCGCGTGGTGATTCCGTGCCATCCATGCTTTCCGTTTCGC
CCTCAAGCTCAGGCCATGGGCATGGACACCAGCGCACACACCGGCCCTCTCACTCGGGCGGATCGGGCCTCTCCATGTTC
CGCACACGCTCAAACACACCGGGCGGCGTGCCGCTCAACTCGCCGTCGACGATCTCGCTGCACTCCATCTCCTCGCCGCT
CACGCACACGCTCCTGCGCACCGAGTTCACGTACCCGCGCACGGGCCCGACGCCCGAGCAGATGAAGCTCATCGCGTCCG
TCGAGTCGTTCGCGCGCTTTGGCGTGCCGTACGGCCCCGATGCGGTCGCGTATGCGTCGAGCTCGCGCGTCGACCTGCAG
CCGCCCCCGGTGTTCGAGGATGTTGTGGGCTCGTCTAATGCGCCGTCGTCTGCGAGCGAGCGTGCGGAAAGTAGTGCCCT
CGAGTCACAAGATACATTGTCAGCCAGCCCTGAACTGCAGGAGGCACCGTCTTCCAGCCCTGATCCACAGCAGTCGTCGT
CTAATCCTGATCCGGAAGAGACATCGTCAAGTCTTGTTCCGGAACCAGCATCCAATGCTCCTTCCCCAGCGCTCGCTAAT
GAACCCGAGACTATTCCTGCCACTGCGGAGCGAGCACACGAGTCCCGTCCGACTGCGGCTAACTCAACGGAGTCTCCACC
AGGCCCCCTATCCGCTGATCACACCCAAAATGCGCAGAAAGTTACAAAAGTATCCGCTCCGCCATCGTCGTTCAGACTCG
CCTCTCCCCTGCCGTCAGTGAGACCCGGATCGCAGGCAAGCTCGCATGCCTCGTTTGCTACGGCTGAAGAGTCCTTCCAC
TCGGGCTCACCGCAGACTACACCTGCCAAGCCGTTCATCGTTGTCGATGCAGCCGAAGAGCTTTTGTCCGCTCCCACCAC
CCCACGAAATACGACACGACACCTCCATGAAGACACTGATATGACACTCACGTCACTTCCACTGCCTGCCGCTGTGCCTC
TGGTAGAACCTGTAGGCGAAGCCTTGTGATCTTAGGTCCATGTCTTGTTTATAACACACGGACGTTCTCTATTCTTTATC
TACCTAGTGGAACATTGTCGCTCGTCTGTACCACCATCTAGTTCCCCTGCTCTTCACACACGTACTGACTTTCTGATGTA
CTGGATGATACTACAAGACTAATTAGAAGGTCTGAAGCTTTAGTAATTCCTGGACCGCCTTGGGCGTATGTCACTGCGTG
GCGCGCCTCCCTTGTGAAAGTATGATACACTGTGACTTTGTGCGAGATACATCATCTTTTATTGTGACTTGCGACGACAG
GTGTGCAGTCCATCAGCACAATTGGCTTTTTTGGCTTCCCCTTGAACATCGTTCATTCTGTAACTAGTCTGAGTGCATAG
AATGGAGCTGGTCCACGGAAGTGTACATGATGATCGGTACGGATCATGAGACCAATACATATATATTGATCTAGCGAGCG
AGCGCTCGCTGGAGTCCACGACGGCCGGTTTCAAGCCCCTTGTTAGTTGTTCCCAACGATGATCTCGAGACGAGCCCTCA
GCAAGTTATCCCGTGCAGGTCCGACACGCGGTCTGTCGAGCCGAGCGTCGACCATCCTGTCCGCGCTCGACATTCCGGCG
GACAGGGAGCTGCCCGGGGTATACGACGGGGAATGGACGGGCACGGGCGATGTCCTGGAGAGCGTGTGCCCGGCGACGGG
AGAGGTGCTTGCGCGTGTGCGGTCTGCATCACCCCGGGAGCTGCAGGCTGTTCTGGGGAAGTCACGGGAGGCGTACGAGT
TGTTTAGGGTGGTCCCGGCCCCTGTACGGGGCGAGATACTCAGGCAGATCAGAGAAGCACTCGCAGCCAAGAGAGATGAG
CTGGGCGCGTTGGTCTCGCTCGAAATGGGAAAGATCAAGACAGAGGGTGTTGGGGAGGTGCAGGAATTTGTGGACATTGC
TGACTATGCGGTGGGTCTGTCAAGAATGATGAATGGCAGAGTCATAGCGTCCGAACGACCGGGACATAGTATCCTAGAGG
TTCCAAACCCACTCGGTGTGGTAGCAGTTCTCTCCGCGTTCAACTTCCCGGTGGCCGTATACGGATGGAATTTGGCGTTG
TCGTTGGCGGCTGGCAATGCGACGCTTTGGAAGCCATCGCCCAGCACCCCGCTGTGCTCCATTGCGGTCACGAAGATCGT
CTCACGCGTTCTGGAGAAGAATGGTATCCCAGGCGCCGTCGCAGGCCTTGTGACTGGAGGCAAGCACGTCGGCGAGGGCA
TCGTGGAAAGCCGTGATGTCGACATGGTCTCGTTCACTGGCAGCGAGGCCGTCGGCCGCGAGGTCGGCAAGGTCGTCCAG
TCCCGTTTCGGCAAGGTGCTGCTCGAACTGGGCGGAAACAACGCTTCGATCATCATGCCCGACGCGGACCTCTCGCTCGC
TGTTCCCGCCGTGTTCTTCGGCGCGGTGGGCACCGCGGGCCAGCGCTGCACGTCGACGCGGCGGCTGTACCTGCACCGCG
CCATCGCGGCGTCCTTCCTCGAGCGCCTCCAGTCGCTCTACGCGTCCGTCCGCCCCGGCGACCCGCTCGCGCGCGGCACG
CTGCTCGGGCCGCTGCACACGCGCGCGGCGGTGGGCGTGTACTCCAGCGCGGTCGAGCGGCTGCGCGCGACGGGCGCGGA
GATCCTCGCGGGCGGGGGGACGTACGCGGCGCTTGCGGCGCCGCTGGACGGGGGCAACTTTGTCGTGCCGACGATCGCGG
TGCCGAGGAGCGTCGAGCTGGCAGACGCGGTGTGGCGCACGGAGACGTTCGCGCCGGTGCTGTGCGTGGGCGTGTTTGAC
GCGCTCGAGGAGGCGATCGCGTGGAATAACGGGGTGCCGCAGGGCTTGAGCAGCAGTCTCTGGACACGGGATTTGAGAAA
CGTCGGCAAGTGGATCGGGCCTGCCGGCTCTGACGCCGGTATAGTCAATGTGAATGTTGGTACAAGCGGAGCCGAGATCG
GCGCCGCTTTTGGCGGAAACAAGAGCACGGGATGGGGACGTGAGTCGGGTGGCGATGCCTGGAAGCAGTACGTGCGTTGG
AGCGCGTGCACAGTCAACTTTTCGGACGAGGCGCCGCTCGCGCAGGGCGTCCAGTTCGCGTCGACGGCGTGATCCGAAAT
GCGAGTGAATTCTGATTGTGGCGGGCTCCCCCAGGCTCAGAACGAGGATGAGCTCGGGCGCCCCGCGGCATATGCGGGGT
ACTCGGGCGGGGAATGTGATCACATATGTGTATGTGCCTGGGCTGTGAGATTGCGGGTGCCAGTAGAGTGTCGTAGAGCG
CTTGTCATATCCAGTCGGAAGAGGTTTACGGTGGCATGAATATCTGAGAAAGTGGGGATGACCGGGACCGGGTACTCAGT
GTCCCATTACTGCCAGCACGGGCACAGATCTAGGCGTTGTGAGGCGACAGACGCGCGTCCGACGTCTCCTTCTACCGGTC
TGCGTGAGGATCTGCGCGTGTGCTTTGGCTTGTAGTTTGCTGTTCAATACTACTACCTGTCCGCGAGCAGGAGCAGGCGC
AGACACCGAATCAGCATCGTGTTCGATTTATTTTTGCTCGTCCGCGGCACTCGCTCGCTGCGAGGGCCTATCGCGGGGTA
AGTAGACCACCCTCACGTGGAATGCGGGGACTCTTGGTGGTGGGTCCGACATAAAAGAGCCGGCAAGCAATGGAAACCTA
CCCGGTGCCCACTGCCCTCTCCCACCCACTTCCAGCCTCACAGCTCGTCCGAGCACCCCAGAATGACCGAGATACATGGC
CCGGGAGGCCCCTTGCCCCCCGTTCCCGACCATCTGACACTGGCACAGTTCATGCTCGACTATCACCATGTCTCCAAGCC
TGTCGTAGCCGCGGAGCAGTCCAACCCATGGCTCATCGAGGACGCGACGGGCAGACAGATCACCTACCAAGAGATCCGCA
CCCGCACCCAGGGATTGGCAAACGCCCTCAGTTCTCGATGGGGAATAGGCGAGGATGACGCCGTATGCATATTCAGTCCC
AACCACGTCGAGTACCCCGTCGCAATCTGGGCCGTCCATCGACTGGGTGCAATCATCACCGCGGCCAACCCGTCGTACAC
CGCGGGCGAACTAGAGCACCAGCTCGCCGCCACAAAGACGAAGCTCCTCATCGTGCACCCCTGGAGCCACACCGTCGCGC
TCGCCGCCGCACAGGCCGTGGGCCTCTCGCCAGACCGCATCGTCCTCTTCGCGCCCCTCGCAGACTCGCCGTCCTCCCGC
ACCTCCCATCCGACCGTCGACGAGCTCGTTGCAGAGGGGCTGGCGCAGCCCCCGCGCTTCGTCGAGCGCCGGCTCGCGCC
GGGCGAGGCGCGGACGAAGCTGGCGTTCCTCAGCTTCTCGAGCGGGACGACGGGGAAGCCGAAGGTGAGCGCGCGCGTCG
ACCGGTGCCCTGCGTCCGATGTTTTGAGCGGGATCGCGTTTAGGCGGTGTGCATCCCGCACTACGCGCCGATCGCGAATG
TGATACAAAAGGCGCACCTCGCCAACATGCAGCCCCTGCCGTGGGAGGAGAGGCGATGGCGCCCCGGGGACATCGGGATC
GCAGGCAAGGTTTCTTCTCGTGCTTGGCTTGCCACTCGAAGCTGACTTGAAGCGCCAGTCCTGCCGTTTTTCCATATCTA
TGGGCTCGTCGCGGTCATGCACTTTTCGCTTTTCTACGGGGTGCGTGTCGCGTACGTCTCTGGCACGTCTCCGGATGAGC
TGACAACTTGGGCCAGGGAACCATCGTCGTGATACCAAAGTTCAATTTCGTGGAGATGCTCAAGAGCATCGAGCGCCACC
GCATCAACTACCTCTCAGTAGTCCCGCCCATGGTTGTGCTGCTGTGCAAGCACCCTGCAGTGAAGGACTACGACCATAGC
TCCCTCCGCTCGCTCACCTGCGGCGCAGCGCCGCTCTCCGCAGAGCTGACCCGCCAACTCGCAGAGCGCTTCCCGAACAT
CAGCATCGGGCAGGGATACGGCATGACGGAGACGTCGACCACGGTCGCCTTCCCCCAGAGCGACCAGAAGATTGGCACGC
TCGGCAGTGCGGGGCGGCTTATCCCCGGCATCGTCGCGCGTGTCGTGAAGCCGGACGGGACACTCGCTGGATACGGCGAG
CCCGGGCAGCTCGTCGTGCGCGGTCCGGCCATGGCGCTCGGGTATCTGAACAATGAGGAGGCCACGAAGGAGACGTTTGT
GGACGGGTGGGTTCACACCGGAGACGAGGTCATCATCAACAAAGGAGCCGAGCTCTTCATCGTGGACCGCATCAAGGAAC
TGCTCAAGGTGAGGGGCTACCAAGTGGCGCCTGCCGAGCTCGAGGGGCATCTCCTCGACCACCCGGACGTGTCCGATGTC
TGTGTCGTCGGCGTGCCGGACGACTACAGCGGCGAGCTCCCCCTCGCGTTCGTCGTTCCCAGCCTGGCCGCACTCGAGCG
CATCCAGAAAGACCCCGCAGAAGCGGACAAGATCCGCGCGGCACTCGCAAAGCACGTCGCGGACGCGAAGGTGCACTACA
AGCGCCTCGCGGGCGGCGTCGTGTTCCTCGACGCGATTCCGAAGAATCCGAGCGGGAAGCTGCTCCGCAGGGTTCTGCGC
GAGCGGGCGAGGGAGCTGAAGGTGCAGGGGAAGCTGCCGTCGACGGCGAAAGCGAAACTGTGATGCATTCTGGAGCGCAA
TGCCGTTTTGTGCGTGTATGTATGCGCGACACAAATATACCCGTTAAGGACTGGTCTTGTGGGTGGGAGCCGCCGTAAGC
GTATACTTATATGTGAGAAATACCTACCTTGTGCTGTAAGGTCTGCTATCGACATTGCCTCGGAGTGCTGGGTAAGGTAC
GTCCCACCTCAGGAACACAAGCGGAAACATGACCCATGTGAATCGGTTACCTTCTTCCCCGAGTCTGACACCAAAATCAA
AGAAAGTTTAAAATTTATTCCAACTACTACCCTCCCCTGAGCCTATGCATGACGCTCATAAATCAGCGAAGAATGAGCGA
TCGGCATCCACCTCGTTCCGACCCTTGTTTCGCTTCGCAGCTTTCAGCGGGTCTTTATCTTTCTTGCGTTTGCGCTTCTT
ACGCTCAGGTTCTGCTTCCTCAACATCGCTTGAATCCTGTCCCGGTTGCTCTTGCTTGCTGTCCTCGGGCGTTTTACCCT
TCTCTTTTGCCTTCGCTTTACCTGCACCATCATCATCGGGACCGCCCTCTCCATCGTCCTCATCGTCACTGCCATCGTCA
CCTTCTTGCTCACTCCCATCCTCGTCCTCGAGTACCTCCTCCAAGTCCGTCAGTTTGAGTACCTCTTCGTGCCCTGCGCT
CCCGACCCATCGGCCTTCGCCATTACGGTCTACTGCGACCCGCTCAATCGGGAACTCGCCATGGGCCGCCACGACGCCAA
GGAGCTTTGTCGGAAAGAGCTGCACTGCGCGCAGGATTCCGTCAGAAGAACCTGAAAGGATCGTCGACTGCGCGGAGGCG
TAACGCGAGGGTAGTGTACAGAGCGTGTCAATTGAATGCGGATGGCCTGGAACGCGGTCTACGCAGTCTCCCCATCCATT
CTTCCTGTTAAATATGGACAGGATGCCAAGTTGTGTGCCCACTACAAATTTCTGCCCTCTGATAGGAGAAAGTCGACGTT
GAGGGCTGGTGATGCAGCTAAGCAGACTTACCCTTTGATGGGGACTATGGAGAGCAGTTCGTCCTCCTGATCCTCGGAAT
GCGCGAGCGGCTCGGTCTTCTTTGACCGGACGTCGATGACGGAAAGTGTTCCGTCTCCACTGGTGCAAACAAGCTGTCGC
GCGTCGTCCAGCCATAGGAAATCTGAAATGAAATCAAAATGGTGGGTATATGCACGTATCGCTTCTGGTTGCCGCGGGTC
CCATAGCTTGATTACGCCGTCATCATCGCCTGACGATAACAGGTGCGGTGTGAGACATTTTAGTCGATTGATTGGTGCGT
CGTGCGCGCCTGAGCGCGTATCGACTACTTCGCCAGTCACGGTGTCAATCGTGTGTAATGCCTTTGCCTTTCCCGCCGCC
CATAGCCGGCCCCCATCTCGGCTGATAGTCAGAGCACGGCATGACCGTTTGGACGGTCGAAGAGTGAATTTGCTTTCATG
GTTGCCTTGGTCATCGTAGCTGAATGCTTTCACCTCTCCAGTAAGCAATCCAGTGAAGACAGTCGAGCTGTTTGGATGGA
ATGTGAGGTCAAATATCTGCGCCCCCACAGGTATGTCCGGCATGGTTTGAACGGAAAGAATGGGCTTGGGCTTCAAGTTC
CAGCCACTTGCAGTCTCTTCACACGTGACGATCGACGAGAGCGGTATTCACTGAAACCTTGTTTTCTTGAATTCTCTTGA
TCATCGACAGCCTTTAGCGGCTTGTGTTAGACGACAAATTGTAATACATTCCGTGCACAGATGCTCGTGCTGGGGAGCAT
>Cluster-140.1956
ATTTTATTCTAAGCTTTCATACTAAAACCGAATGCAAGTCTAATCCCTACGCGTCCTATCGGCTTGTCCACATCGTGTCA
GCACTCTTGAATCCGAACCGAGCCAACTGAAGTTACGAGTACTCTACGACGTATCATACTGCCCCACAAGTACACAAAAG
GTGCCCAGAAAATAGCGACGTCGTGGTCAACATTGGTCTAGACATCCTGTGAGTGCGCTGTATAGGCAGGAGTGCATCTT
ACTAGATTCGGACAGGACATATTCCCCAGGGTGAAACAAATTTGCCAGTTCATATATGTACTGTCGCATGTTGAGACACA
GAAGCCGTCTGGTGTCACCCACTTTCTCTCTTTCGGCAGCTTTTCCGCGAAATTCAGCATATCGCGAATACCGCTCTTCC
AAATCTCAGTCACAAGTTGCGGCCGATGCGTCTCACGTATCCCTGGACTCCCCCATCAGGTCGCGTCCGTTTGCAGTCGA
GCGCATCGGTGGTAGAGAATGCCATATTTCTTGGTCGGACAAGGGGATTGTGAAGGAATGGCGAGAGCTGGCTACTCCAT
CACAGCAACAGGATCAAGCTGTATTATCACGAGGCTCTTTGACCGGAAAGTTCTCCTCGTGGCTTAGACAGATGTTCTTA
CCGACAAATTATCCCCAGTCTGTTCATCGGTCCTATCTTTCATTCCACGTTCTCCAGTTCTTCGAAACGACTCTCGGAAC
TGTTGTCTCTGTGCTTTGTAATCAGGCCCTACTTGAATCTGTTGGTGTAAGCGCAGAGGGAAGTATTTTCGGAGCCGTAG
CAGTCCAATGGATCATCAAGGATGGTGCTGGCGAAGTGGCGAAGCTATTTTTCATCCGGAAGTTCTCTCCCTATTTTGAC
AGCCACCCGAAGACCTTCACCTTATTCGGGGAGACCATTGTTGCTGTTGGGAGTGGACTACAAATCGGAACGCTTCTGGT
GAACCCTTCGCCAGGTAATTTCTTACTTTGCGCAGCTGGTGGAAACGTATTTAAGCTCATTGGCTATGCGATCTGGTTCA
CGACCCATATCAAATTCATTCGCTACTTCTCGCAACAAGGAAACATGGGTGACGTTGCCGCCAAGGACGAGTCACAGACG
TCCATTGCGCAACTCGTCGGTTATGCTGCAGGTATCGGACTGCTCACTGTCTCTCACTCTGCCAGCTACCTGTATTCGCT
TTTCTTCCTCATGTCCCCGGTACACTTGGCCATGACCGCATGCATGATGCGCGTCGCAACATTTGAGCACCTGACATTGC
CAAGATTGAGTCTACTTGCAAACGCGTATGTCCGGGACGATGAGAAGTGGCTTCCATCGCTGCGAGAATTGGAAGCAGCC
GGACGCACAGGCCTCTTTGGTGAATTTTACCATAGGAAACAGGATCGCTACGTCTGGTTGGGCCCGAGAGTAGCAGATGT
TGTTGGACCTAATTCCGAGCGTGATCCTGTACAATGGGACATCTGTACGAACGTCTTCCAGGACGAGAATTATCTGCTCT
ATCCTACTGCGTCGTCATGTAACAGCCCAATCGCCGTGTTCTACCATCCAGAAGCTACTGCAGATGACATGCTTCGTTCT
ATGTTGAATGCTTCCCGCCTGCGTCATTATTTCCTAGCAGGGACGTTCAGCGACCGAAGCGCCGAGTCTCTGCAAGCCGC
GTTGGCAGATTCACATTCGTGGACAGCGCGGAACTTTGCTTCGTTCAGGCAGAAGCTTGAGGAGAAGGGCTGGCGGACGG
ACGAAATTGGTTTCGCGGACCATGGTAATAGACTGCTTTGGGGACCGGAGGCAGAACGTCGCTGAACCGGGCCTCCTATT
GCGGAACGATGCCCAACTTGACTTTCAGCCGTCTGCAGACAGGAGCACGATGAATCTGCCTATGCCTGGTGTTACGATAT
CCACGAGGCCGCATCTGTATTCGTTGACATCCGATGGCGAAAGTCGACCATCATGACGCGCATCGTGATATGGCCTAGGG
TTGGCCGACTTATTCCGAATCTCGCAGGATTTACTCGTATCTATTGCAATGTTACCATAGTGTCTCCAACGTGCCACAAT
TGCAGTTCTTAGATTTAGATCATAGCGGCTACCAGCGGACGATAATGTGCCCTCTTATTGTACTGTCAGACTAATCAGAA
CCTCACCTACCATGCTCCCTACTTAGCTGTTTCGCTTCGGCTCTACATTCATAGATCGTTTTTGTAAACCCGGGTCGTCA
GCATTGCATAAAATTGTCGAGCTCGATTGGCGGCTTCCACGAACCAGAGGTTGAGTGATTGGCTTCGTCCACGTGGGATC
CCAAATCTAGACAGGATGATATTCTGTCTTCAAGCTGACTCGTTGATAGTCAAAACTATCGCTTGACCTCGAACATATAC
TGCTGCCACGCCTCCCATTCTCACCCTGAATACGGAATGCAGATTCTATCTCGCAGGCTCTACAATGGTGGATTTAACCA
CCTGAAAAGCGCTGCCTCGTGCCTGTATAGAGCGTCCAGCATAGTTAACGGACCTCCCCTATCCAGGCAATTCTGCGTCG
CAAAAATGCCCGATTTCAATGTTTGTTTTCTTGGGGATCTTCTTGACTTTTTCATAACACCATTCCTCGTCAAATCCTCT
CATTAACGCCGGGGTCTCAGTTATGGGGTCGGAATATGAGCTACGTTCAGAGGAATTACCAGGTCCGACGAAGTAGCGTG
TGCTCAACGACGTCTGAAGTCGACGGGCCCTCGCATTCGAGTTGTCACTATGCTGCTTTGAGGACTTGGATCGACCAGAT
TGGTTCTGCCTGTGAGCGATCATCTGTCGTTATCGTCGTAACGCCATCTATCGCCATTTCGCTCCATCGTCGCGTTCTTG
CGCCGTGACGTATTTCTCATGTCTTGTCATTTTTAGAATAGCTCTGCTGACGAGGAGGGTATTTACACATCCGCTCGCGA
TGCAGGCGTTTCCTGGCACCCTACGGTCAGCCCGGAAATGTCTGCTCATCTTGACTTCGTGTCTTCCAACGAGAAATACG
CCGCCGAATATGGCGACAAGGGGACGTTAGCCACCGCCCCTGCCAAAAAGCTTGCTATTGGTGAGCATTATCGTTGTAGG
TCATACCAATAGGCGTTGTTTACTGAAGAACTTGAAAGTCACTTGCATGGATGCTCGCTTGAAGTAAGTCGGGGTAACCA
CGGGTTTGCAAAGTGTTAGCTAATATGCATGTTCAGTGTTTTTGGCCACCTTGGTCTAAAGGAAGGTGATGCTCATGTAA
TTCGCAATGCTGGCGGTGTCGCGTACGTGATGTTTGCAGGGAAGCTGGTATAAACTAACACCGTCCTCCAGCAAGGATGC
CTTGCGTAGCATAATCATATCGCAGCGTCTTTTGGGCACCCGAGAAATTGCCGTCTTTCACCATACAGCATGTGGGATGC
TGACGTTTTCGACCCCACAACTTCGCACTCTTGTTAAAGATTCCGATCCGCAGAACGCTGACCTCAGCGTTGTCGACAGC
ATTGATTTTCTTGAATTTGGTGATGTGGAGAAGAGCGTCAGAAGCGATGTCAAGTTTCTAAAAGAGAACCCTCTTGTACT
TCCTGAGACCAAAATCACCGGGTGGGTGTTTGAGGTTGAGACGGGGAAGGTTAAACAGATTGTGTAATTTACGATATTCC
CAGCAAGCCTCCTATGGGGCATTGCCGAAAACAGTGCATGACTGATCATCAGCTGGGGTATTCGCTTAGTGATTGTGCGC
TGTATCTGACGATGCTGTGTAACATTGGCTTTGCATTGACCGTCAGCATGCACGAGCATCACCGGAATTGAATGCGTTCG
GAGAAGGTTTGACGCCGCTACCGCTTTGAGAAAGTGGCGGTCCATCACCTATTTTGTGCAGCTGCAACGCTGTCCGACTT
TCTCGGTGTGCTGTAAGGGCACATCCTGAGCCTTCCAAGTCGCCCCAGAGCACGAATACAATCAGTGTTGATGGCGCTCA
AAA
>Cluster-140.3317
ATGGCACTTCTTGTTGTAATGTCCTGACAAATAACAATCATGTCTACACGAACAATGACGTCCAGTTGAGTAAACAGCGC
ATTGCAGGTCGAGGGCCTGCCTCTCGTCTCATTACAAAAGGTCATGAGTACATTTTCTTATACATAGAGCTCACTCTAGT
ATATGTTAATGACGTGATGCTACCGAGACGACTGATTCTGGGAGTAGCCCAAATAGGCAAAGATCGCACGCAACAATCGT
AACGCAATATTAAGCTTGCTATGGGCGCGCCTTGATACTATTAACGATGAGACTCTTGTACGCTTGCACGTCGCCCTTGA
ACTTAGTGACGGCGCCATCTGCGCATACCCACAGCTCTTTGGCTACAGTGGTGATGAAACGCTCGTCGTGAGAGATGATA
ATCACACCTCCATTCCATGCTTGCAACGCCGCCATGAGCGCATCAAGACCCTCGATATCCAGATGGTTAGTAGGCTCATC
CAACAATAATACATGAGGCCTTTGCAACGACAACATGGCAAAAGCGACGCGGGACTTCTGACCTCCACTCAACGTCCCAA
TTAATTGAAGCCCAGTCATACCACTAATCTGGAAATTTCCTAGATGTTGCCGGTACTCTTGCTCGGTTTTCCCGGGGAAT
TTTGATGCGAGGAACTGTACAGGAGACATGGTCGGCGTCAAAGTATCGACATGATGTTGAGCAAAGTATCCTATCCGCAG
ACGTCCATTCTGATTCACATGCCCTGTCAGAGGCTTCAACTCGCCCGTTAGAAGCTTAATTAGTGTCGACTTTCCGGCTC
CGTTCGGGCCTACTATGGCCATCCGTGATTCGAGCCCGACATCAATATTCACACCTTTCAAAAGAATTTTGTCAGGTGTG
TATCCGAACGAGACCTCGTTCAGTTGTAGCACAGGTGGCGAGACTTTCTCCGTCTCCGGAAACTTGAACTTTTCAGTTTC
CTCCTCTTCCGGCGGGTGCAGCTCGGGAAGCTTTTCAAGAATCTTGATCTTCGACTGAGCTTGAGCTGCACGGTTCGCAT
TGTATCGCCAGCGGTCAATAAACGCCTGTAGGTGCTTCCGGTACTCCATTTGCGTCTCGTATTCTTTGCGCAAGTTCCGA
TCACGTTCGGACTTAGTGGAATAGAACTGCGTAAAGTTTCCTTTATAATAGTCAAGACGTCCAGAATGCATGTGGACAGT
ATCCGTTGCTACCGCATCCAGAAACGCACGGTCATGTGAACTTAGATCGACGGACAAGAAAAATCAACAAATATCAGACA
TTAGGTGGCGGCTTATGAGGTGGAGACTTACACTACCAGGAGTGTGCCTGCCCATGTTTGTAAGTAGTCTTCTAGCCATG
CAAGGGCATTCAAGTCGATGTGATTTGACGGCTCATCCAGCAACAGCAATGCGGGCTTCACGAACAGCGCCCTCGCCAAT
GCAAGCCGCATCCTCCAACCACCACTGAACGCCTTGGTTGGTCTCCGCTGGTCCGCTTCACTGAATCCAAGACCAGCAAG
CAAAGCCGCAGCCCTTGCAGGTCCACTCTCCGCCTCCATATCCGCAAGGCGTGCATGCACCTCCGCAAGGCGTGTCTGTG
CTTCCTCTCGTGCGTCTTCAAAGCGCTTGTCATCGCCCTCAGCTTCAAGCTCCGCGAGCTTGCTGTTGAGATCAGCCTCT
TCGCGAAGGAGGATGTCCCGCCAGACATCGGCCTTCAGGACGGAGTCAAGCGCAGTCGTGTCATCGCCAACGATCTCCTG
CTCAACGAACAGAATCGTGATATGTGGCGGAATGGGCACCTCGCGCATGGCGATGTGTCGGAGTAACGTTGATTTACCAA
CACCGTTGCGACCAATTAAACCGTACCGGCGGCCGTAAGCAAGCGTAAGCGATGCACCAGACAGAATACGATTTGAGCCA
AAATTGACGTCGATACTTGGCAGATATATATCTTTCGACTTGTTCTTCGAAGCGGCAGCGGCATCCAAGGGATTGATTTT
CATGAACATTTCCTCATATGATTGTTGTTTTTTGTGTTGGTCTAAAAGCTTCGAGCCCTCGTAAAGGGTTCTCTTCGAGC
GTTTCTCTATCTTAGCCCTCAGCTTGGCTTCCTGTTTCTCAAGTTTCTTCACATCGACTCGTGAGGCCCTGAAAGTAACG
CTATTCGCGGTGACTTCCAAACATCATGTCAACACTCACTTTCCCTTATTGACGCTTTCCAGGTCCACACCCTCCGTGAA
GGCAATCGTATTGCTCATCACTCCCGTCTTGCTCATATGCATGACCTTGTCCAGCCTCACTAGACCAGTACCTTTTCCAG
CTCTGTTCCTATCCTCTCTTTTACTGAGGGGCTCAGCGAGCATCTGCCCCAGGGCCTTCATAACTTTTCCTAACTGCGCA
TCCTGATTCTTGCGTGAGGGAACCGCAGACTCAAGAATATCCCGGGCGACTGAGAGGACATCTTCATCTTCCGCTGCATC
GTCAAGGTCGAGAAGGTAACCAGAGACGTATTGTACGATGATTTCTTCCGTCCCAGGGAGAGATGTGCGAATCTCTTCAG
CAATATCTTCTGATGATATGCTCATTGTACCAGGAAATTTCCAGGTGTAGAGCTCGGAAAACCTTGCTGATTCAAATGCA
AAGTCTCAGCCAGAAGACGAAA
>Cluster-140.1955
TTAAGGATGGGTTGCGGCAGAGCCGCCAATACAAACGATAAGTGATATTAGCATATGTGGGCAAAAACCAGAGGTTTTTT
GACCCGAAACAAGAGCCCGAACCTCGGTCTATTATCGAGCAGGTGGCATGGTGTACCGCGTGAAGGGTTCCAGGATGGGG
GTGCCTTGCAGATATGGTGCCATGACCACTGCATGCTGCCGGAGATAAAGTGTGAAACTGTCTCCGCTCCAGCGGCCGAG
AGATTTGACAACATCAAATGGTACTCCCCGAAGTAGATACTCCAGCGTAGCTCCAATCCGTATGCCGTGCCCTTTGAGCG
ACTCGACTCCAAGCGCGCTCGCTGCAATGTTGAGCCGTTTCAGAAAAACCGATCGTGTAAGTGGCTCCATGCCTTGTCGA
TGTCGTCGTGCGAAAAGCGGCCCATCCCTTGGTGGTTTGTTGACGGCGAGGTGGTTTGCGAGTGCTGCTGCGGGATCCGC
AAGTCCCATTTGGGTGGCCCAATAGACATCTTCCCCTTCCACTGCGGCGACTTTGGTGCGTGGGATATGGAAGACTGTGA
CGTCCAAGCCATGACGGTCTTGCCTGGTCGAGATATCACTGGGTGTGACGTGCGTCTGGTGGTCGAAAGCTTTGGAATTT
GTTAGTGTGAATTCACCTAGTCTTGCCATGCTAAAGAACGTCGTTGTCAGGCATGCGAAAACTGCTGCGTCCAGTGGTAA
TGTGATATCGAGTTTTGACCGAAGCTGGGTGATGAAGTCAATGGTGAAGGGGTGACGCTTCGGTCTTCTGGAGGTGGGTG
GAGCAAGTTTGGTAGCGCCATCGAGCGCTGCATTCATTTCGGCATGGTTCATCTCCCAAGGCTGGCCATGCAGGGTATGC
CATGCTTTGATTGCATAGAAATAGTTGGCTAACGACTTGCCTGAATATGCTCCTGCACAACTTGCGATGAATGCTAACAT
AAGAACATTGCCAGCTGGGCAACGCTGCGACTCTGGAATGTTGCGAGTATCACAGAAGACGTGAAATACCAGAAGACCTG
CCCCATACGTCTCCCGAGTGCCTTGTGCCCATGACACTGTAATGACTGCTAGCACCCGGTCAAGGTCAGCATCTGTTATG
GTGATTGGCTTCCCTTGCTGATCTTTGGGTGTGCGCGATGTCAATGGTCGCCAGAGTCGTAGCCGATCTCGTGCAAGGCA
GTGGGGACGCAAGTTTGATGGTATGGGAGTCAACCCTACTCGATATGGTTTTGGTGTGTTATATGCAGATGTCGATGATG
GAAGGGGAGCCGAGAAACGCTGAGTACCATCAATGGTCGTCATCCTGGAGACTGCTGTAGATGCACTTGTCACGGAAGTC
GTCCGTGTCAAATTGTTCACGGGCACGAGTATCTGCGACAGCGTTCGCAATTGACTTTGCGATCGCTTTTGGATAACGTC
CCTCTCGGAGGCATCGTAGCTCTGTAGCTGTGTAGGGTTCTTCAGCATCGATAATAAAGCGTCCGAGTTCTGATGGAAGC
TCGAGTGGTGGGAGGAGGAGGGACTTGGATGAGTAGACACCCCGAGATGGGGCATCTGCTGGATTGTGCTTGCTGGGTAT
GTAGGCTGTGTGTATGCACTCGGGATTGTTGCCTTCGGTGAGGTACTGATGAATTCTTTTGAAAACGGCATTGATGGCTT
TGCTCCGACTTCGGCTGTTTCGCCATCCATCAACAACGCCCTGGTTGTCCCCGTATATCCTGTAATGGCTCGTAAAGCCG
CGAGTCCTGGTGAGGGTGCGTACTGCAAGTTCAAATCCGACTGCCTCTGCCCATCCAATATCTCTGCGTCCATCCAATGT
TTGCCATCCTGGGATAAGCCGCCAAGCTCGCCACCAGCCATTGATGATGACGCCAATGCCAATGCCTGAACTGGCATCTG
AGAATGCTCCGATATCGACGACCTCGATGTTGCTGTCTGGTATGGACCGTATGGGTCCTGGAGCAGCCTGGCTGAGGATG
GCAGCCCACCATTCCAGATCTGCGGTGACACCTTTGGCAGGTGCGTATGGCATGAAAGGGCGATCAGAGCAGATTCCGAG
CATGGTCTCCAGTCCAGTGAGATACGCACGTCCTCTGGGAACAACCAGGCAGGCATGTAACAACTTGCCGTAGAGCCTTT
GTACCTCGAGAAGGGTATGCCTGCTTTGATGTTGCCAATCAAGGATCGCTTGTTGGTATTTCGCCGTCTTCGTTGCTGCG
AGACTGACTGTCGCTTGCGTAAGGTTCCATACCAGGCCAATGAATGTTGCCGTAAATGCGAAGGCAATGTCCTTGCTGCG
CTCCCATGGAATGCCAAGGTCACTTGAAAGGGCGTCAATGTCAGTGAAGTTGTAGGTGTACTTGGCCTCATCCTGGCTTC
GTGGTGAAGATGATGATAGGTCTTTGCATGCGAAAGTGTAGTCTTCATCAGACTCCCTACTGACATTGTTGGCTGAGGAT
TTTGTGCCATACCAGATGCGTCCTCCATCATGATGGCGTTCTCGTGTGGCTGGATTTTGATGTAAGTCGCTGCGATGACT
GTTGTATTGCTGAAGCTCCTGTCGAAGAATTCGAACAAAGAGGTGATCATCCACCCATTTCGATAGCGGCAGTATCCCTT
GTGATCTAAAAATATCATTTTCGGCATCTGCAACATAGCCATATACTCCTGATGATGGTGTGCTCCCGAAGGATACACAA
GTGTCCACTCGAAACTCGTTGTCTCCTGTACATACCACTGATCCTGGCCACTGTGAGTAGTGAAGTGGAATGGTGCGATA
GGCTTCTGCCACATCTCGTGTGGCTGCTTGTGAACCTGGGGGTAGTCCTCGAATAAGTTGCGCAATGATGGTGAAGGTCC
CCCATGTGCTCGGAAAGTCATCGGAATTAATGGTGGAATTGATAGAGGGGTTTGGAAATTGAACGGATGGACGACGAGGA
AAGGAGAAATTCTGAACAATCCGATACTTGCCTGGCTTTCCTGGCTTTGGAATGATAGAGAACGGTGATGTCTGAAAAGG
CCCAATAAGCTGCTCAAGTGCATCCTTTGAGAATGGACCAATGTATCGGCCTTTTCTTGTCTCCGTGGCAACAATATTTT
CAAATTCATGCGAGAAATCAAGTACAGAATCTGTGTTAGATGGAGTTTGTGTATGCGATATATCAGGTATGTTGATGATG
AAGCCGTTTCGCAAGCCTGCCAGTAGAAGATCATATTTCGGAAGAAGTCCCGCGCTCTGTAAGTAAATCTTCCAATGATC
TCTTTTATACGGTGTGATAGGTTGATGCTTTCTCTGCTCGAGGACACTGCTGAGCTCCGTGAGTGTTCTGTCCACACCCT
GAGCATAAATGACGTTCGTCGTGGTTCCTGCTTGTGCATCCTTCGGGGCGTTGCCAATTGAAGCATAGGGCTCGGCCGTC
TCGCAGCGAGAGAACTTTGTTGATTCGCTGCGCCAGAGATGAGTGTGTTTTGTCCCATATGCTTGTGTCGCAGCATTCCA
TGACACGGTGTTGATGACGTCCAAGACAGATGGCACAAGCAGAGAGGACACGTCCACTTGTGCCGGCTTGAAAATTCTGT
TTTCGAGATGGATAAGGTTGTGCCGCAGTTCTCACATTGGCATGCTGATGGCTATCTGATGGCACTCGACCAATGTTCGA
GCTGCTTTGGGCATGACTCAAGTGTCTTGGCAAGGATATCACCATATTCGGATTTTGCATACTGCGCTGTTCAGCTCGGC
TTTGCGATGGCACATGATGGCACATTGATTGATGGCGTATGATGGCAGATGGCATATGATGGCAGATGGCATTTGATGGC
AGATGGAATAGGAAATCTCTCTGATTGTCTTTTTGTCGTCGGTCTTCCCAGTAAACTCA
>Cluster-140.189
CTTCCATCTCTCCATTTTCTGGTTGTGCAAGATACATTTTGCATACTACTTGCACTGTTGCTTCTTCTGCACAGTGTAAA
GTAGGGCAATACACCTTCGAGAGGCCTTCAGAATCATGAATGAGTCAGAGATGTTGGATGATGAATTGTTGCTGCCAGTA
CACGGCATTGAAATCATCATGGTCATACCAAGAGAGACTGCAAGTGTTGTGCAACTTTGGAGGATATGACAGGGTCAACA
ATGACATTACGCTCGGTGAAAGAAGTAACTAGGTTCAGGCTGTTGATCGGTGAGTCAGTCAATTGTAGGATGTAGGAAGG
CCCAATCTAGGCTATGTATTGGTAGTGCACGACTTCGTGTGTCGGTGTTGTATTCTGTAGGCGGTATATGTGTGAGATGG
AGGTGCTTTACATGTTGCGTTGTGTTACACGGGAAGTTGCTGATAACGTCGACCTTATGTGTGTGTGATTGGAGTCCTGG
CCAATCTCGAGATATATTCAATTTCGCAATGAATACATGATCGACTCGATCGCGACAGGTGCCCAGCTGCAAGCAATTGA
CGGAAAAGATCAGACTGACACCACGTAGTGCTCTAATGGTCTTACCAGTTCTCCGTTGACAAAAATGTGTACATTTCACA
TTGGACCAGTCCATTTGACAACGCGTTATTCCTCATCGTACATGTCCCTGTCTTTCTTTCCGTTCATTTTCATATATTGC
CTCTTGATTTGTCCAACTCATCTCATGCGGTCGCTGAGGCTAGCTGGACGCTTAGAACTTGGAGCCGCCGAGGCCGTCAA
GGTAGCGCTTCTGGGCCTCATCAAAGTTGATAACGTTCCAGATCGCATTCAAGTACTGTTTGCCAGAATCAAGTGAGCAA
CCATAGGTAAAAGGCGTGCTCCCAGATATTAACACCGATAACGGGGACGTGGCGAGAAGCAGGTCCTGGTTTGCGGTAGT
CACGATCTCGAGACGTTTCGTCGTCAGGTTGAGACCGAGTCAGCCCTGAAAACGGGTGGTGGTGTTGAACTCCTTATTGA
AGTTGTCAAAGGTGCCGAAGGGCTCGACGATCGCGTTCTTGAGATCATCCTTGAGAACGCCGGGCGGGAGGTTTTTCAGA
AGGGCGAGTGGTTGATGTGTCCTGTTAAATTGGTCCGCTGCGCGGACATCGACTTTCAATACCACCTGCCAGGCTGGACA
CATTCAAGAAATTCATATACAGGAGGTCACTAAACGCCGGAAGGCAACATTGAGC
>Cluster-140.4946
TGAAATCAGCATTTGAGTATATACCGCCACAAGCAGCTAAGACGCGATGTTATATACAAATAGTAGGCATTAGAATGCGC
CACTAGTCTATACTACTTTAGAGTAACATTTTGAGGTTGGTGCACTAGGTGGACGAAATCGGGTTTGGTTGTGCAACTTG
TGAGAGTGATATAGTAGTCACATGAATGGAGGCGTTGTCTCTGTTGGTAAGATCCGTTGTGCGATAGAAGAATAGACTTG
GTCTCTGTCGTTCGTTTGTCGCATATGTACCTGTATCCGCCGCGTAGTGTGAGGTCGAGAAAGTTTACTATCACTTGTGT
TAACATTTTGGCCGGACAGCGAG
>Cluster-140.1954
TTGGACTCGTCGACACTTCGCTTAGCAGCTGCATAGCACAATCACTCAGACCATCATGCAAGGGATGTTTTCCAAGCAAA
AATACACGTTAGAGGAAAAGAAGCAGCTCCTTGCTAATCTCGACTTGGAAGTGGATCATCGTACGCGTCAATTAGAGGAA
TGGCTAGCCGATGCCCTAGAGAACTTCCGCAGACACCAGGAAGGCCTCATTTCCCGCATGCCACGTCTCGTACGCGATAT
CACAATGAGAGAATTTGCGAAATACAATGGCAATGTTCAAGAGTGTGTCAAGGGCCTAAAGAGAAATATCCTAGGTGCAG
ACGACAACACAATTGATAAAGGAACGAGGAAGAGGAAATGGGTTGCGTCGCAGGACGCGACAGATAAATCAGAAGACAAG
ACAGGGCCGAGTAATGCTGCACAGGAAGCCGAGTCATCAAGACGCGTGAAAAGCGCTCGTACCATGATTGCTACTCCCAA
GAAGAAACCAGGCCTTTCAACTGGTCTAGGAACTACTCAAAGAGCACGATTTCCCCTTCCGAAGACTCCAGGGACGTCCC
GAACATTACAACGCATACCTTCTGGGGCCATGTCTCCCAGTCCCCACAAGGGTAGCTCTATGAAAACTCCGCTATTCCTC
CGCCCACCATCCCGCCCGGCTTCACCGTCCAAACTCGCGTCACCTTCGAAACCTTTGCATCCCAATCCCTCATCGCGACA
TGTCCGACCTCCATCTTCATCTTTCAATCCTACTATTCCCGCCTCACAACTTCGCTGGCCTCGTAAAGATGAGAGTATGC
TCAGCCTCAATGGTTCTCCACTCGCTAATCCATATCAACTCGGCCTGAACGGCTGGATGAAGACAATGGCCGAAGGTGGG
GGAGGCGATGAAACTGAAAGTGACGGCAGCGAGAACGAAGTAGGCAAGAATATCGTAGGTGGAAGGATATTACACAAGAA
GAACAGCATTACCATCCGCTCATCGTCGCAACCGTCGGGTGCCCCGAATGGCTCACATTCCAGAACAAATTCCCAGGCGA
GCATCATTGCAACACCACATGCCACACATTCGCGCTCTAATTCCCACAACAACACCAACACCAGCGGCTTCATTCCTACG
CGTTCAAACCACCAGCCGAATCAAGTCAGTGCACCCGACCGGACCCCGATGAAGACTTCCCCGTCGTTAACGGCGCTCGT
AGCTGTACCCACGAAAGACGGCCATGTTCTCGAATTCGACCCTTTCAAGACTTCGCCTGAAGAAATAGATGCGCTTGAGG
GCATTATGGATAGCGCCAAAAAGCAGGCGAAAGAGGATATGACTCGGCTGATACAAGTTGCGGTCGAGCGCTGGAAGATC
AGCTGATAACAGCATGTATTCCACATTCATTGCATTGCATCCTCTCGCTATATTATAGCTGTATTCTTGTGTTTCGTAAC
TTACTAACAATTTTTGGACCTCCGCGCAACGTAACGACTTATGTATGCATTTTTGTGTCCTCTCCTGCTCATATCCTGCG
GCTAAGATAGTGCAATTCAATAATGAGAAGCATTCACTGATACGGTTCATCCTGTCATGACTTCAAGATGTGCTGCTCTA
CATGTCGTCTGCTCACGATCACGGACCTTTACTAGAAGTGAAGATCCGACGGCAAGTCTCACGGCTTGCTGTTTGAGCTC
AAAAAGTTGCGCAACGGAGATGGCTCCAATGGCATAACCTTCTCCGCGGGAGAGCGAATAGTGACCAGTACTAATATAGC
CGATGATCGAATCTTGCGAAGGTACTAGTTTTGAGAGCTCAGTTTCATCGGGACTTTCTTCCGTTAAACCGGTACCTTGT
CTCCGCACCGCAATTGACTTGTACCACTTTTTAGCTTCTTCATCAACCACCGTATAGATGAGTGCCAGATCCTGAGGGCA
GCCCCTTCCGCAGAGAGTTAACCTTACTGATACTAGTGCGCCTGTCCATAGCTCGTCCGCCTTGACACTAGGGTTTAAGG
GATTCTGCCGGCGCTTGATGCGCATCTGGTCTAGGCAATCCAGTAAGCCAGCCCCCGGGTTGAACATGGACGAGATATTC
CCAATGATTGATTGCACATCTACACCTCGAAGGAGCCAATGTTGAATTTTCTTCTTCGTCTTGTTAGTATTCTCTGACGT
TGAGGCGATAGCAGCACTATTCCTCTGTGCACTGATAAGGTCCATGTCGTCTCTACAGCCGTTTTCCCCAGCCGGAAGCG
CATCTTCCAGGCCCAGGACGATCTCCCAATCAGGCTGCCATGGGCTCTTCGTCCCCACCTTATCGAAATTCGTCCTTTTA
GCGGGCGGTTTGCGCTCCCACCTGTCCCGCTCCTCTTGAGCCCAGTCGTCCATGTATCTACCATATGCCTCCGTTGACGG
ATAATCGCGGGGGAAATACGCACAGCCAGCCTCGAAAGCTTGTGTCTGACGCTCACGCTGGCCCCCTACACGAGTGCCTG
TATAGACGAGAGATGAGAAAAAAGGCATAGCCCATCCTGAAGGAATGATCAAAGTCCATCCGTGTAAGGAGGGCGAGGTA
CTAGAATGCTGCTCGGAAGACGGAGAGACTGCCGACGTGCTCTCGACCGATCGTTGTATGAGTACGACAGGTACGCGATC
GTCTTGACGCTGCGCTAGTAAGGGGGTACCAGGCACAAGGTTGTTAGACTTCCGTTGGTCAATGTCTTTCTTTTTATACT
GCGGCTTTCGGAGTCTATTTCGCACGTCATCTTTCCAGATTTCGGTTTGTGCGAGCGCTGCAGACGGAAACACAGATAAG
GGCGACGATTCTGGTGAAGTGTAGTCAATCTTTGTGTTCTTGGGGGGGAAGCTCAGTCGAGGATCATGGACTGTAAAGCC
GATGACCATCCCACGCGGAAGCGATCCAGTGGTCTGCAGACGATCGAGAGAATTCCAGAAATTGAGAAACTCCTTGCACT
TGGTAGGATTAGTAGCTTGCATATCATCTCGCGCTGGTTTAAGAACACCCTTGATGACTTGGGTCGATTTCGGGCCCATA
ATCTCAAAGACATTGAAATGTTCTCTCAAATCTACAAGCTCTACTTCAGCAACTTTGTCGCCAGGGGTGGATTTACGGAA
TGCTTCCAAAGCGAATGACGCAGCCGTCTGCAACGTCTGGTGGACTTCAGTGACGACCAACGGATGGACACGAATCCAAA
TGGTTCGAAAGGTGCCTGCGTTAGGGGCGCTTTGCGGCATAGAACCTATTGCTCTTTCCGGCTCCTTTCCCTTTCCCTTG
CCCTTTCGTTTCCGCTTACTTGTGGTCGAAGCCTGAGCAGCAGACCGAACGGGAGCGGCTCCAGGATCGACTTCGGCTGC
TGAAGGTATTGGTCGCCAAATGATCGTGATTGGTGCAATCAAATCATACGGATATGACTCGTACTTATAGATATGCGTCT
CACATGCCCGAGCACCGGTCAAAAACCTTTTGGCGCTAGGGCTCGGACCTTGAAAGTCACAACAACTGTCCATTATTGCC
CGCAGGACGTCCTCGGGCCCATTTATTTCCAGGAACGCAAAGTAAGATGCGTCATGAAGGATTGAACCATGCATAGATGC
ACGATGAGAAGGTCTATAAGCTTTCTCAGTGGGCTGCACTGCTAATCTGTATCCCCACATGTTTTCCATTTTCATCCGCT
TGGCATGCCACAGGTGTGTTTCCAGCCATGTCTTATCACGTTGCCGCTTAAGTAATTCCTGGGTACGTGAGACACGTTTG
GCCTTGCCGCGCTTGGGTATGGAGCGTCCTAATGCCTTGCGGCGCATCGGGTCCATTTCGGCTTGGGCCTTGTCTCGCAG
ACGCAGCGGCACACGACGGACATCATGACTGGCAGCTCTCCTCCGTAAATGCCTGGGAAGCTGCTGCCAAGCTCGTTGTG
TGGCATTTGAACTTGCATTTTGCATGGCGTCATGCATAGCATTCATTTCATATGCACGAGCCTCTGCAAATCTCTCAACA
TCTAACGAACTCGGCAATCCTTGCATGCCATCGAAGCGAACAGATCTGGACGGACCTGCGACAGCGTTCCCAGATACGGC
AGCGGTGGAGGAAGTTGGTTGCACAGCTATTGTACGTGCAATTGCTGTCTTTTGTTTCTTCCGTTCGCGTGCAGTGGGTT
CGTTGGTGTCCGTATAGTCATCGCCCTTGCGCTTAGGTGGCATGATCTACGACTTGTATGCTCGAGAAACTCAGAAGCAG
GCCGCAAACAGACTTGCCGGAAAATTAGTATGATAAACGTGAAATCGACAACCGTGCGGTGAAGGAGTCGACGAACAGGC
CATCGGGCACGCGATCAACGCGCCTTCTTGTTTTGGACGACGCGTCCTACACGACCCGAAGGCGACCTGGCATTCGCCAC
AGCGACCATGTCCTCCATCCTGGCCCGTCATCTCGCATCGTCACGATCATTTCCGTCTCGCGTTGCAGGCCGGTTTTTGT
CGACTACTAGGGTCGTCCGCGAAGAAGCAACACCCAATCTCGGGACGGTCCCACCGCCTAAGAAGCCTGTGGGCGCATTT
CGCGGCGGGTGCGTTGGCCGACCAGCTCTCATCTATCTAACATACAGGAATTTATGTGGAAGGCTTGGTCATGAAGGATT
GTAGGCTTCCTGTTTGGATTCTCCCTAGCGTCTTCACTGGCGGCGTACCATCTACTTGAGGAGTATAAGCTAGCTTCCGC
AGCTTTGCAGGCAAGTGTGGAAGAACTGGCGCTGAGCACACAGAAGGTCTCTGCTCATGTTCGAAGAATAGAAGCCGTAG
AGAAAGATCTGAAGGCATTGGGTGATGCATCTGCGACGAAGGAGGACTTCTCGAGGGTGCGGGCCGAGATGAAGAAGTTG
TATGACGGTCTGCATGTTGAATTCCTGGATCTCAGGTCACACGTCTGGGGTATTCAACAAGATCTCCACTCTCTATCAAA
AAAGGAGTCTGCATCTGTTCGTGTTGTATAGAGCTGAATATACCATACCGCCTTCTATTGCAATATGCGATGAGACTTCA
GGACGGCCGCCTATGTCTAAAAATTTGGTCTCTCGGTCTATTGCAACTCTTGTCCTGCCAACTGCTTGATATTATTTCAT
TGTACATCAGCTGCTTTCAGCTGTCATATTGATAATTCAAAGAGCGGGGTGGCTCCATAACAATCTGGTGATCCAATGAA
TCAATCATCATGTATTGACTTCTGGATCTCTTCTTGCCACAACGTTGCGAACTCTTCTACGTCTCGCCCACTACTTATAG
CCAGCGCTTCCATAGGAACCATGTTATGTTGATGCGTCGGCGCATTGCGCGTTGCAGCAGGGTGACTCGGAGAGTCGACG
ACGCGTAACTCCGGATCGGACTGAGAGCTTCTTCGGGCCAGCAGGATTACGAGCAAGTCGTCGTACGTGAAGAGCAGCGG
GTCTGTGCGTGGCGCATAAGGGTTGAAGTCAATGATGTGCGCATGGGAGAGGTCGCGTGTGAGCAGTATATCGAAGGTGT
AGTCGCCGTGTGTCTGCTCCCATTTCCCCTTGATGTGAGACTCCCAGAAGTGTGTCACGGCTTCAACAACTCTGCTCTGC
GTGCCGGGACCGTTCCAAAAGTCGTAATAATTGGGATCGCGCTGGGATAATCCTAGCGATATAGGGCAGCGCAGGAAATT
GGGTAGTGAATTTCTGTAATAGGATCGAGAGCAATGCATACCTAGCAAGACTTCCTGCCTTACAAAACATCTGAGCTCCC
GGCTCCGGTCGACAGGGTACCACTTCCGTAGCACCAGCTCGAGTTCGTAGTCCACGTGTATCGTGGCGTCAGCTCCAAAA
GATGGTTGTGGTTCGCAGCCATCGAAAACAAGGTTGATGTCGAGATCATGTTGGACAAAGTCGGATGACTTCAGCAGGAG
ATACACGTCGGCTGGAGATGTACATTTCAACGGCGACGACGCCGGAAGAATCCATGCGGAATCCTATGCGTCTATTAATT
TCTTGATTTGTACGAAGACTGATCTGAACAAAGCAGATGTTCACGATTGGAATCACGCACCCTCGGCGACGAAAAGTTGA
GCTTGGGAAAAACCGCCCCATAGTCCGAGATTGCTTCTCTAATTTGTGCGTCCAAATCTGGGAAGGCAAATTTCCTCTGG
AGTTCGTCTGCCTCTTCTGATCCTTCCAAATCATATCCTTCATCGTCGGAGAGTGTGCTCTCAGCAGGCCTATACATAGA
CATTCACTGGAATTTCAAATGGAATTTGCTGAGTGACTGACACATCCTCTGCACCTTCTGGAACAAAAACACTGTCAGAA
TCCAGATATTCACGAAATTCTTGGCTCAGAGGGCGAATAATAGTAGACTTGATGCTTAAGCTAGAAAATCTAGGGTACCA
CGAGGAGAATTGGAAAGCTAGGAGAGAATCCGAGGCCAGGGCAGGAAACAAGATAGGGATGTTCGCCGTAGAGGGCATTC
TGGAGTGAAACAGTCAATCCTGTTGCAGGACGGTGTTGTAAATTCGAGTAGGAATGTTG
>Cluster-140.4900
GTTCCTAACAGCTGACACTTCGACATATTATCGCTAAACGCACCTGGCCGCCGTGTCTCCTCATTACTCACCGACCATCA
CGCTCAGCTCATTGAGTTCCAAGAATGTTCGCCGACGACTCCAAATGCAACGTCTGTAACGACAGTATATGCAGCTATCC
GTATGGCTACAGTTGCGACAGTCAGTTTACTTCACGTTTTGCTACCTCATCTGTACGTGAAGAGCGCTATGGCTCACCGA
ACCCTCCTCCACCCACTCTTGGATTTCGATGCTACTGAGACTCCCTCGCTCGCTTCTACCCCGTACCCATCACACACCCC
AACTTATACAGTCAAACGCTGCTCAGAAGTTA
>Cluster-140.3315
GAGCTTTAGTATTAGTACATCCTTGACCGCAATCGTCCATTCTGCTAGCAAGAATCTCGGATCTCCTCTAGCCTCTAAGA
CGTTGGATTCATACCGAAACTCATTCTATTGTCGTTGGTGTTGTAAGCCATGTCCGACATGGATGAACACACGTCCTCTT
TGAACTTCATCGTTGGCAGCAACTACCAGGTGCTGGACGTTATCGGCGAAGGGGCCTATGGTATCGTGTGCTCAGCACTC
CATCTGCCGTCGCAGCGCAAGGTCGCGATCAAGCGTATTACGCCTTTCGACCATTCCATGTTTTGTCTGCGCACGTTACG
CGAGATCAAGCTTCTGCGCCATTTTCACCACGAGAATATTATATCTATTCTCGATATCTTACGACCGCCGAGTCTGGATG
ATTTCAAAGAGGTTTACCTTGTGCAGGAGCTTATGGAAACAGACCTCCACCGCGTCATACGCACACAACAGCTGAGTGAT
GATCATTGTCAATACTTCATCTACCAGGTATGTTGCATTTAATATTCTGAGACGTTACAGATGGCTCAGCATATCCCATA
TCCGATCCATTTTCTGCGTTATATCTGATGCGATCATTTATTATTGACATCGATCTTATCTGGTAGACCCTCCGAGCTTT
GAAAGCTCTACATTCAGCTGATGTTCTTCATCGGGATCTTAAGCCTTCAAATTTACTCTTGAACGCCAATTGTGATCTAA
AAGTAAGTGACCAATGCCCAATACGCATGTGGCAAAGGTCTGCTCGTGTGTCTCTGTCTCCCATTACGACGTCTGCAGAG
CGTGCTGAAACGTATCCCTTCATCATTCTCATGACCCATCAGCTCTGTGATTTTGGTCTCGCCCGTTCCGCGCGACCGCC
CCCTAATGTTGCAAACGACAGCAGCACGTTCATGACCGAATATGTTGCTACAAGATGGTATCGGGCACCTGAGGTAATGC
TCACCTTCAAGGAATACACACGAGCGATAGACATCTGGAGCGTTGGTTGTGTCCTTGCTGAGATGTTGAGTGGAAAACCA
CTGTTTCCGGGCAGAGACTATCATCACCAGCTATCGATCATTCTCGACGTCCTCGGGACACCTTCGCTAGACGATTTTTA
CGCCATCACTTCTCAACGATCCAGGGAATATATCCGTGCTTTGCCTTTCAGGAAGAAGAAACCACTAAACACACTGTTTC
CCGACGCGAATCCTTTGGCAATCGATCTCATGGAGAAATGCTTGACGTTCAGTCCAAAGCGAAGAATTGAGGTCGAGGAC
GCTCTGAAGCACCCATACTTGGCGGCATATCATGATCCTCAAGACGAACCGACAGCAGAGCCCCTTGATCCTTCGTTTTT
CGACTTTGACAATGGTGATCCCCTAGGTAAAGAGGATCTGAAGGTGTTGATCTATGAAGAAGTCACCCGGCCTCGACCTC
AGTGATGATGGAATGGGCGGGATCTGAGAAGAGAAGGGTCCATGGTGATTCTGATATGTTACTTATGTTCATCTGGTATG
CGTGGGATCTCTATAACCTGACGACACACGAGTCGATCTATAATGTGTACATTGGCTACCTTATTTACCTGTACGCTGCT
TCTAACTGAACAGGAGTATATAGAACATAATGTTGCGCGTAGTAGAGGGGCACGTGAGTGAGCTGCATGACGTCGACGCG
TGACGACACTCAGTACTCATCCCCTGCTCTCTGTCTCTTCTCTGTTATTTCGAGTTCACGCTTATAATGTTATATAAGCG
GTGTTCTCCCCGGAGTGGTGCTCTCGTGTGTATCCCTTCTTTCGTTTTCATCCTCCAAGCTTGAGAGCCAGATATGTCTT
TCACAAAGATTGGTGTGATTGGCGCCGGGTCCATGGGCTCCAATATGGCTATGCCTTTTGCTGAGAATGGTCTCCAGGTC
TCAGTATTTGATATCAAGGGCGAGAACATCGACAACCTCTCAACTGTCTTCCAAAACGGCTTAGATCGCAGCCTTCGCAA
TCGTATCTCCACTTTTAGAGAGTACAAACCGCTCATGGATAGCCTTGGCGGCGCCAATTCTCCCAAGCTACTAGTCCTCA
GCATCTCCCACGGAAGTCCTGCAGACATGGTCATCGAACGGATCCGGGAATGGTTGACCCATGGCGACATCATTCTCGAT
GGCGGAAACGAGTGGTATTAGAACGCGGAGCGTCGCCAAAATGAGCTCCAGCCACATGGTATCTCATACATCGCAATGGG
GGTTTCTGGCGGTCTGCGCGCCGAGGACCATCCATCTCTCCTAGTGGGGACAAGCAGGCGTTGAATAAGATTCTTCCACT
GCTAGAAACGTTTGCGCCAAAGGATATCAAGACGGTCTCCCATGTGGCGCGAATCTCGGTCCTGCTGGCTGTGGACGCTA
CGTCAAGATGGTTCACAATGGCATCGAATAAGGTTGTCAATGAAGCATGGGAGATGTTGTGCAAGTGCCCTGGACAATAT
TGCTGAAATTTTCGACAAGTGGGGATCGGAGGGCGAGTTGAGACGGAACTTTCTCATTGATATCAGTGCCGACATCTGTG
GCCGCCATCGATCGAACGGCGAGGCTGGACATGTTCTGAATGAGATACAAGACAAAGTAGTACAGGACGTCGATGATACG
GAAGGGACGGGGATCTGGTCCGTTATGGATGCCGCGAAACGTCATGCGACCATAGCCAATGCACAATTCTTCCGCCCAGC
GTGTCCTCGTAGTTGAGAATCTTGGCGAGTTGCTCGGCGCCGCGCGAAAGCAGCAAGTTGATGACGCTTTCCGCTTTGCA
TTCATTGAAGACCTGCGTCTCGCTGTTTACTGTGCATGCCTTGCATCGTTCGCGCAGGGTCTTAATTTGATAGCTCGTGC
AAGTGAGGATGAGGGATGGGGCGTGGACCTTGCCACTTGCGTCCATATCTGGCGCGAGGGGAGATCGGAGTACATCGCCG
ACCTCTTTCAGCCGCTCTTGGAAAAAGAGCGGGGGATTTGAAGCCTGTGGGGCATGAAATCCGCCGCACATTTCCGATGC
TGCAGAAGGTGGTCGCCCATGCGCTAGAGTGGGAACGCTCACATGTGAGTGCTCCTGCACGGAGCATTGTGGAAAGCTGC
TTAAAAACACCCATTGTACGTCGTCTGTGGCAGCCCGTCGCTTAGTGCTAGCCTCAAATATCACAAGTCCTGTGTTTGCC
GAGTCAGTTCATGGAGGCCGAGATGGACTACTTTGGTGCTCATTCGTATGACCTGAAATCGGAGGGACCAGGCGAGGTCA
GGAAAGGTCGGGATCTCAACCTTGGTCTCCTGATGCTACATCACCTTGAGTGGAAGCCTGCGTGAGCGGTAGCAATGCGG
AGACGTGCCCGACAAAAGCGAACGATGGGACCGCCGCACTGTATTGCGACGACCGTTTAGTATGTCCATGTAGCTATAGA
CGATGTAGGAACGGTAATAGAGTGGCCGCTGTGGTCTGTACCCCGCATGGAGAAGGGATGGCATTGGAAACACGTGAATC
TGGGGGTGACCATATAAGGTAAGGCGCTGGGGTAAGAGGACGAGCATCTCGAGCAGCTCTCGATTGTTTCGGATTTTGGT
TGATGCATGTGACTCGTGTCCTCGTCTAACGTCCATCTTGTTACGGACTTACGGACTTATGCCACTGCTGTCCTTCTCCC
TCCTACAGCCATGTTCCGCATCTCCTCCGGGCTATGGGACAAGATCCACCATTTTGCCTCCTTTCCCCAGACCGGAGTCT
CTCTGCAACAGATGGTGTTGTTCGGGCAGAATCCGAGTCAGGGAACGCTGCTGAGAGCTAGTCAGTTCTTGCTTGAGGAG
CTGCCTGTCCGCCTGGCCCATCGAGTGAAGGAGCTTGACCAGTTGCCTCACAACCTCAGCGCGATGCCCTCCATCAACAA
AGTCAAGGATTGGTACGCGCAGTCGTTCGAGGAACTCATTTCATTTCCTCCACCAAAACTGCCCGCACATACGCGTGAGG
CCCTCATGGCTCCATCGGACCCGGTCTCACTGCCCGAGTCGACGACCAATCCCTCCTTGCCCTATTTCAGTGATGATTAT
GGCAGCCCGGTCGGCAGCGCGCTCTACGCCGCGCCGAGTCTGCGGAAGGGGGATGACGAGGGCAACAACCGTCAGAAGAA
GCGCATTCCTATGGAGAGAAGATACTATGCCAATACCTCTGACGTGGATTGGCCTCCCGAGGTACAAGACTACAACCGCC
GCATCACAAAAACTCTGGAAGCTATTAAGAAACGACATGATCCGACGGTGACAACTGTCGCCCAAGGTGTGCTTGAGTGG
AAACGAAGTCGGAATGCTCGGAACATCAATCTCGACGTTCAGCACTGGCTGGATCGCTTCTACTTGTCGCGTATAGGGAT
TCGGTTCCTGATTGGACAGCATATCGCTTTGAATACCTTACAGCCACACCCGGATTACGTGGGGATCATCTGCACATCAG
CAAATGTACATGACATTGTCCAAGAAGCGATAGAAAATGCCCGCTTCGTCTGCGAAGAGCACTATGCGATGTTCAAGGGC
CCACCTGTGCAGCTGATCTGTCCCACGCACCTGCACTTTGCCTACGTCCCTGGGCACCTTTCGCACATATGCTTCGAGCT
TCTCAAGAACTCGCTCCGTGCGGTCGTGGAGCGCTACGGCCCGGAGAACGAGGACCACTTTCCGCCGATCAAGGTGATTG
TCGTCGAGGGCAAGGAGGACATCACCATCAAGATCTCCGACGAGGGCGGTGGGATCCCCCGGAGCGCGATCCCGTTGATC
TGGACGTACATGTACACGACCATGGAAGGGCAGAACATCGATCAGGACTTCCAGGCGAGCGACTTCAAGGCGCCTATGGC
GGGCTTTGGGTATGGCCTGCCCCTGTCACGACTGTATGCGCGGTATTTCGGTGGCGATCTGCGGCTGATCTCGATGGACG
GGTTCGGTACCGACGTCTATATCCATCTGAACCGGCTGTCGAGCAACCGTGAGCCGTTGCCATGAACGCGCCGTGGGCGG
AGAACGGACAGACATACGTTATGATATCATTGCATGGCACTATTGACGCACACAACTGTATTTACCATCGCACGTCGGGT
TTGTAACACTAATGGCTGGTCTCTGCATGTACATCGTGTATGCGCGATTGATTGGATGCGACGACCAAGTACTATGAACA
AAATGCTTCCGGGACAGCTCTAGAGTAAACGATGCAAGTTGTGTCCATTGCCACACTACGAACGGAAAACAGAGGATTCA
GGTGGGACCGCCGTCGGCGGACGCGTTCCACGACCGCTTCATGGGGAGATGATTTGGGGCCAGGGGTAAGACGTCGTGCT
GGTAGTGTACAAGATGCGGGCTCCAGTGATGGTGGATGCCGTGCGGATGGAGGCCAGCGGGGTACTGCAGCTCGTGCAGT
TCGAGCGGGAGGGACACGGCGGTGCGGAGGGGGTCCGGCGGCGGGGGCGGGCGCGCGGCCGCGCGGACGGTGTCCTCCAG
CGCGGCGACCTCCTCCTGGAGGCGGTGGTTGGCGAACTTGAGCTGCTGGAGCTCGTACTGCCAGCTGCTCCCGCGCGCGA
TCTGGAGCTCGTGGAAGACGCTGTCCGGGAGCGGGTGCACGATGCGGCTCGCGTGCGGGGCGGGCGCGGGGGCCGCGTCG
GCGCGCTTGACCTGGCAGACGAGCGGGCACGGAGGCGCGGCGGGCGCGTCGCCGCCACTCTGCGGGCGGTAGAGCACGAC
GCGGACGACGATGGGCGCGCCGTCCTTGCGGCGCATCTCGCAGGCCACGCTGTGGGTCTCGGGGACGCCCTCGGGGGCGC
ACGCGCGCGCGAGGGCGTCGTCGAGGGCGTGCCGGGCGTCCGCGGGGGCGGGCCCGCCGAGAAAGTCGCCGATGCCGCGG
CCGATGACCTCGCCCGCGCCCCAGCCGAGGACGTCGCGGACGGCGGCGCCGACGAAGAGGAACGCGCCGCGCGCGCTGAG
GAGGCCCCAGAACTCGCGCTCGAGCTCGATGCGTTCGTCCTCGCCGCCGCCGCCGGCTGCTGCACCGCTGCTGTCGAGGT
CCGCATCGGAGCTGCGCGGGCGCTCGTGCGCGGGGACGGGGGCGGCAAGCCCGCCGGCGCGGTCGACGGGGCCCCAGTCG
AGGCGGGGCATGCTGCGGACGCGGCCGCTGAGGATGATGGCCTTGCGGCCCTTGCCGGGCTCGACGTGGAGGCGGCCGCG
GCACTCGAGCCAGACAAAGGCGCCGTCGCGCGTCTGCATGCGGAACAGCAGGTCGACCGCGCGCGGGCCCCCGCTGCTGC
CGCTGCCGCCGCCGCCGCCGCCGCCGCCGCTGTCGCTATGGGCGCCGGGGCCGGCAGAGGACTCTTTGAGCTCGCGCATG
AGGGGGACGATGTCGGCCTGGTGGCAAAACTCGGCGAGGGAGCGGCCGACGAGGTCAGCGGGGGCGTAGCCGAGGACGCG
GCGGACGGCGGGGGCGACGTAGAGGAAGGCGCCCTTGAGGGAGACGACGTGGACAAAGTCGGGGGCGTGGGCGAGCAGCA
GGAGGTGGAGGGGGCGGTTGCCGTCAAAGGGGTCCGGGCCTGGCTTGTCGGCTGGTGCGGCGGCGGACGCGGTGGCGGTG
GCGGCCGGGGAGAGGGGGACGGCGCTGAGGAAGGCGGGGTCCTGGAGCAGGTTGGCGAGCTCGGGGGAGAGGCCGGTGGT
GGCGCCTGCGCGCCAGTCGCGGGGGGCTGCGGTGGAGAGGGCGGGGGAGAGGGCAGAGGGACGGCGGCTGTAGTCGACGA
TGTAGGATCCGTCGCGGAGTTTCTGGAGGATGGCGGTGGGCTGCTCTGCGAGGTCGACCTGGAAGCCGACGTGGTAGACG
ATGTCGTCGGGTGCGTCGGGGGAGGCGGGGACGGGGACGACTGTGACGAGGTTGATGAAGGCGGCGCCGCCCTTGCGGTA
GTTGATGATGCTGGTCTGGCATTCCTTGTCCTGTGCGAGGCAGCGGCGGAGGTAGGCGACGGCCTCTGGTGCGGTGTAGC
GGCGGTGCTCGCCGGGGAGGACCCGGCCGTCGGGGGACTGGAGGAAGCGGCAGTTGCGGCCGAGGACCTCGTGCTCTGGG
TAGCCGGTAAGCTGGCAGAAGGAGGGAGAGGCGTACACTATGGGTGCGTCGTAGCGGCGGATGTCGACGACGACAAAGGA
GCATGTCAGGTCGACGGGGCCGAGGACGATCTTTGGGTGTGGGCGGGAGGCGACTTGAGCGAGGATGGAGAGGAGGTCGA
ATCCGGATGCGGAGTAGACGGGGAGGCCGAGGGAGGAGGAGGGGACGGGGAAGGGCATGGAGATGGGGACGGGGTGGGAG
GGGAGGGAGTAGGCGGGAGAGGGGGCGGGATGGAAAGGAACTGGGTGGGGCGGGGGATACGAGATGTGGTGGGACCCATC
GTCGTCTGGCTGCTTGGGCGAGTGTGGGAGCCAGGGAGAGGCGAGGGAGGCAAAGACGCCGGGGTTGAGGACCTCTGCGC
CGCCGCCGGACGCGAGGGTGGGAGCCCCGAGGATGAGATGGGGGACCTGGAAGTGGACGTGCGTGGAAAACGCAGACGCG
GCGAGGGCACCGTCGCCGTCGCCGTCGCCGTCGCCGTCGTCGTCGTCGTCGTAGGGCTCGAGATACCGCTGAAAGGGCAT
GGCGGGCGAGGGCAGGCAGGCAGTCAAGGAGGGCGAGCACGTATTTGAGCACGGCGAGCATGTCCGCATCGGGGGTGTGG
GTGCTTGTGGGGCCCGTCGCCGCTGTCAGGACCCCGTGTGCACAGCGTCCGTCTCTCTCGGACTCGTAGCACGCGGTCGT
GTGCCACTCGCCATGAGGTTGAGCCCTCGCACACGTGACCTAGATCGATTAGGCAAGCGAGTCGATGGCCTGATTCTCAC
TCTCTCTCGTTCTTGCAACACAACATGGGTGTCCTCGATATTGTTCCCCCTGGTGTCCTCACCGGCGACGACGTCCGCAA
GCTTTTCGAGTATGCAAAGGAAAACCAGTTTGCTATTCCCGCCATCAACGTCACCTCTTCATCCGTGGCCAACGCCGTCC
TCGAGGCCGCCCGTGACATCAAGTCTCCCATCATCATCCAGGTCTCCCAGGGCGGCGCTGCCTACTTTGCCGGCAAGGGC
CTCCCCAACGACAAGCAGCAGGCCTCCATCACCGGCGCCATCGCAGCCGCCATCCACGTCCGCACCGTCGCCAAGGAGTA
CGGCGTCCCCGTCGTGATGCACTCGGACCACTGCGCCCACAAACTCCTCCCGTGGTTCGAGGGCATGCTCGCCGCCGACG
AGGCCTACTACAAGGCCCACCAGCAGCCGCTCTTCTCCTCCCACATGCTCGACCTCTCCGAGGAGCCCAAGGAGGAGAAC
ATCGCCACCTGCGTCTCCTACTTCAAGCGCATGGCCCCGCTCGGCCTCTGGCTCGAGATGGAGATCGGCATCACCGGCGG
CGAGGAGGACGGCGTAGACAACACCGGCATCGACAACAACAAGCTCTACACCCAGCCAGAGGACATCTGGGACGTACACG
CCGCCCTCAGCCAGATCGGCCCCAACTTTAGCATCGCCGCCGCCTTTGGCAACGTCCACGGCGTCTACAAGCCCGGCAAC
GTCCGCCTCCACCCCGAGCTCCTCAACAAGCACCAGCTCTACGCAGAGCAGAAGCTCGGCCGCAAGAAGCCTCTGTTCCT
CGTCTTCCACGGCGGCTCCGGCTCCACCAAGGAGGAGATCAAGACCGCCGTCCAGAACGGCGTCGTCAAGATGAACGTCG
ACACAGATACGCAATACGCGTACCTCGTCGGCATCAGGGACTTTGTCCAGAAGAAGTCGGGCTACCTCCAGTCGCAGGTC
GGCAACCCCGAGGGCGCAGACAAGCCGAACAAGAAGTACTACGACCCGCGTGTCTGGGTGCGCGAAGGCGAGAAGACGCT
CGTGGAGCGCGTCAAGGAGGCCTGCACCGACCTCGGGAACGTCAACCGTCTGTGACCGGCGCGACTTGGAGAAGATTAGA
AGCACACTGCAGCAGTATCGGTATCGGGAGGAAAGCGAACACACAGAACGTTGTATCTGTACGATGTAACCCACCGCATA
GCACAATCTTATAGAGTTCCACGTACATGTCTGTTTTCCCGTCTTCACCAGCAAAGACGAGTGAGTGACAAGCGTAAGCT
GTCATCGAGTATGTTTCAGCAATAATGGGCTATGTAGCGACTTCTCTACGGGAGAGTTACTCTGTGTAATGACTGCATGC
AATGGCGAAAAGCACATGCATGAAAAAAGATGCTCCAAAGAGATGCATTTCCATTCATTTCTCTACGCAAGATAGCAGAT
TCTCCTAAGACTCGTCTAGAGTCGCATCGGAATCCCATCGGTTGACCGAGAGCCCGGTGTCTCTAGAAAGTCCAGGACCG
CAATTGATTGCTAGCGTAGTATATGCACGCACTATTGCATTCATACTTTGACAATTCTGCTTGTGTTGATAGATATACAT
GATAGCCAATCGGTTCGCCAATGCGCGTCTCAATCGCAGGTTCATGTGTAAGACCTGCATTTGCTGTAGAAATGAAACCT
CGGCGTAATTCAGGGGCAAACGGTTCAACTCGAGGCAGAACAATAGGTGATAGAGAAGAGAGGGAAATAAGCAACAGCCA
GTCTAATTCGTGAACAGTGTATTAGCTCGTGGCTCCGCCGAGAAGGCCTTTAGCCAGAACCAGCGGCATAGACCTTGCCG
AAGGCGAGTTCTTGGAACTTGTCATACAGAGCGAGCACACCCGCACCTGCGACGCCACGAAGGACATTTGCGCCAGCACC
ACCTGGGGAAAAATACCGTGTCATCGGCCACGGAAAGGTGGATGGACAAAATAATCACCAAAGAGCGCCTTCACCCCTTC
CCTTGCGATGATCTGCCTCGCGGCGTCTATGGTCGACTTGTAGTGGACCTACGAACGGTTCATCATTCTAAAGAATCGTT
TCCAAGGATAAATACACGTACATTTCCGCCGGATGTCATCATCATCCGCCTGCGGATCGTGTCCAGCGGATAAGAGGCCA
GGGCTGCACCCTATTGTCATTAGCGGCGCGGCCTCAGCAAGATGGTTCTCCTAGCACGACATACCGTTGTGCACGCCCAT
CCCACGGCGAACGACGCCAAGAAGCTGCCCTGCAAGGGCCCAACAAGAAACGTGTCCTTGATGGTATCATAGCCTCCAAA
GTAGAATCCACGATAAATGCAGATGCCGACCACGTTCGCACCGAAGCCGCGATACAGCCCAATAATGCCGTCCGAGCGCA
GCGTCTGCTTGTACACGTCGACGATGCCAGAGAACTGCCGCTGGCCACCCTTGGAAGCGCTCTTATTGTCCGCGGCCAAA
CGCGTGCGAGCACTGTGTCATAGAAAAAGAAAAGGAGGAACCCACCGGCCGCCGTGACACGGAGGTGGTAGGATCCAGTG
AGTTGTGTTGGAGGAGAGCCGATGCTTGAGATGCCCACTAGTCGAGAGAGTAGACGAAGACGGAAGAGGAAGCCCCCGCC
GCTGCTCCGCTCAGTATATTTCCGAAAACCCAGAGTCCGAATCCCTCGGACTTTTTGAAGCCGAACATCTTTTTAAAGGT
GTCTTTGAAGGCGAAATTGAGGGCTTGAGTCGGGAAGTACCTCAAAACATTCGTTCCGTTGCTTCTCCAGAAGCTGAGCA
GACCTTCCTCTGCATACGTTCGTTTAAAGCAATCGACGATGCCTGCGTACGGACGGTCAAGACGACCTGCTGCGATCATG
GCACCCTGGTTCTGTATCATCAACTTGACACGCTCAATCGGTGCGGCACCAGTCTTCGATATAGCGGCTGCGGTTCCGCC
CATCATGAAATCGATAAAGAAGGAAGCAGGGGTGGTCGATTTAGACATAGACATGATAACAAATATCGGTCAGATGGTTA
ATGAAACAATGAGAAAGCGAACAAGAAAGAACTGAGTGGGGGTTGTAATGTTCGTAAAGACTATGACTTGTCTGGGTCCT
GGTTCCGCAGAATCATGACCTTATGTAGATATCAACAGACGCCCAGAGTAGCTGCGACAGGGGTAAGAGGGTGACACGGG
AGAGAGCGGGTCGCATCGGATCGTCAGAACTGTCCACTCAGACTCAAGAATGACTCAATATTGTTAGCAACCACGATGTT
TATTGGTAGAGCGAGCCGCCAAGCAGCGGGAGGTGTCGCCCCGTGGTGGTCCGAGATGTTAAGACATGAGAACGAGACAA
TGAAGATGCATGGTGCATTTTCAGGACGTAGTGCCGCATTGTTGGCAGGCCGTTGGTCCTTACATCGCCTGGATCCCTAA
ACCAAGTCTGTATCAATTTGAATTCTGTGCCATGCTCTAGAGGCAATAAGATATCTGAATCTGTGGGCACACTGAGTCCC
TTGTTGCAACGGTGACTTTAGCCCGGAGCACAGCCTCATTTCTGACATTATGCATTCAGTTAGTTATCTGAGATACGACA
TCGAGTCACCTTCAAGCCTCAACAATGACGAGCCGCGTGCGGGACCGAACGACATCACTTGATAGATCGACGCAGTTGTT
GACGGTTGTTGTCCAAAAGCTTCTAGCAATCCGGATTTGGGTGGTAACATCCTTCAGATCTTACCTCGATGCAGCTCCAT
GCATATTGTACGACACGTTAGACGTCAACACCACAGACGTTCTACAGTGTGCCATGTTCACCAACAAGGCTATTTATACG
TAGTGAAAAGTTGGGGAGATGGGATTATTTGATGTGGGAATAGAGGCGGAGGTGCTCTTTTTGCAGCATTTTTGGATGGC
ATCTTCAATTTTGGAGTATGAGCCATAGCTTGAATTGGCAATTTCAGAGGCCTTCTTGAGGGCTCCAGAGGCCTTGAGGG
TTGGCACACGCTCGGTCGGGACACCAGTGTCGAAGTTCTGCAGAGCACGTTCTGTCTGCGCTCCTCAGCACCAATTTGCA
GGTACCAGAAGTTCACCGAACGCGTCCTGTCCCGCGTGGTGCTTTCTTGATCCTGGGAGTTCATCCACCTTCACTACATT
[truncated: 284,946+ more rows]
