# Supplementary material for: Molecular Regulatory Mechanism of the Iron-Ion-Promoted Asexual Sporulation of Antrodia cinnamomea in Submerged Fermentation Revealed by Comparative Transcriptomics
Source: J Fungi (Basel). 2023 Feb 10;9(2):235. doi: 10.3390/jof9020235 (PMC9959139; doi:10.3390/jof9020235)
Supplement: Supplementary file 1 [file jof-09-00235-s001.zip › Table S2. The FPKM values of the unigenes from RNA-seq.xlsx]

## Sheet: fpkm
GeneID	CK_7d_1	CK_7d_2	CK_7d_3	CK_8d_1	CK_8d_2	CK_8d_3	CK_9d_1	CK_9d_2	CK_9d_3	Fe_7d_1	Fe_7d_2	Fe_7d_3	Fe_8d_1	Fe_8d_2	Fe_8d_3	Fe_9d_1	Fe_9d_2	Fe_9d_3
Cluster-140.4581	23.82	24.93	26.07	34.51	34.79	37.02	39.52	40.49	42.29	26.47	24.64	26.3	34.55	30.64	34.32	27.6	37.24	35.07
Cluster-140.2304	40.16	42.47	44.63	49.82	51	51.28	33.75	38.86	34.98	50.73	44	42.19	44.19	46.16	46.5	27.98	35.69	32.92
Cluster-140.1917	49.69	41.16	43.3	42.08	49.66	47.34	93.95	66.88	86.32	46.15	55.56	49.93	42.3	50.21	47.36	147.74	89.46	102.42
Cluster-140.2266	15.05	15.14	15.45	22.78	23.84	23.44	21.71	19.32	20.7	15.24	16.11	19.44	27.6	26.21	30.4	19.48	16.65	20.19
Cluster-140.2138	23.74	23.29	24.33	34.24	35.16	36.09	30.01	30.27	29.68	24.96	23.81	22.22	33.52	30.78	34.32	28.13	27.29	28.98
Cluster-140.4301	36.79	35.99	38.08	54.9	59.24	54.9	84.44	71.16	84.15	41.72	43.89	40.41	57.61	56.68	63.47	60.44	67.53	70.57
Cluster-140.3732	9.43	10.48	9.63	14.7	14.28	15.14	15.83	15.49	17.16	9.76	10.71	12.46	20.3	17.99	19.24	13.68	15.45	15.94
Cluster-140.2553	80.65	79.59	83.61	79.34	78.04	81.19	65.13	67.36	65.91	77.05	78.41	78.84	81.25	76.3	83.31	57.81	60.75	62.08
Cluster-140.3406	71.67	73.88	76	58.96	52.73	56.54	39.15	43.71	41.23	71.26	74.17	74	62.25	66.2	62.16	31.35	38.48	38.09
Cluster-140.4412	55.25	48.89	53.84	109.09	91	90.7	126.62	122.67	140.21	54.85	46.81	41.78	50.01	49.67	58.59	193.88	128.37	131.99
Cluster-140.3892	22.4	23.66	23.06	27.46	21.89	29.41	24.06	20.18	20.48	21.62	27.32	29.72	41.05	38.9	38.97	26.01	21.47	23.46
Cluster-140.933	3.9	4.72	2.75	5.1	3.61	1	1.63	0.54	4.65	3.26	3.9	0.54	3.44	3.91	0.99	1.07	1.65	2.24
Cluster-35.0	0	0	0	0	0	0	0	0	0	0	0	4.45	0	0	0	0	0	0
Cluster-140.3240	74.67	74.55	75.86	99.12	98.19	94.9	119.46	113.2	123.33	79.27	77.99	77.24	93.63	95.81	100.84	127.48	118.46	122.07
Cluster-72.0	0	0	0	0.52	0	0	0.56	1.67	0	0	0	0	0	0	0	0	0	0
Cluster-140.3164	28.72	28.38	29.51	34.56	35.49	34.55	39.07	35.37	36.28	27.94	28.5	28.2	33.71	33.56	35.52	34.8	34.86	35.13
Cluster-140.3309	34.35	33.93	35.7	41.82	42	44.26	47.54	43.17	50.94	34.01	37.94	38.63	47.16	45.2	50.14	47.12	47.78	47.77
Cluster-140.4496	13.07	15.15	13.09	17.18	18.61	17.99	19.5	15.13	17.48	12.01	15.52	17.79	26.27	25.17	27.06	16.01	16.02	15.47
Cluster-140.805	3.69	3.29	3.42	7.52	7.3	6.44	10.23	9.27	9.76	4.1	2.87	3.39	7.84	6.38	6.84	6.25	7.59	7.04
Cluster-140.191	0.56	0.64	0.34	0.5	0.24	0.52	1.01	0.5	1.42	0.92	0.38	0.29	2.54	0.51	0.96	0.18	0.91	0.77
Cluster-140.1985	12.71	15.23	13.03	16.95	19.57	17.46	29.79	23.69	26.89	12.87	15.16	16.96	18.84	22.36	20.21	30.39	24.86	27.87
Cluster-140.4255	14.68	12.08	14.47	18.24	20.29	20.66	29.57	24.57	25.31	14.95	14.5	14.09	16.59	17.88	18.38	31.11	24.67	27.67
Cluster-140.3443	85.85	91.28	92.21	96.16	93.27	85.24	77.17	67.22	79.23	80.86	91.35	92.11	90.77	91.91	96.38	82.56	76.58	76.63
Cluster-140.612	27.28	21.53	14.98	39.68	35.74	30.87	36.13	47.67	29.99	34.79	22.09	25.86	18.72	25.53	18.35	21.43	35.73	31.53
Cluster-140.3843	16.11	16.32	17.03	21.54	20.49	21.59	18.01	17.02	17.13	16.15	17.84	20.35	26.66	23.94	27.51	12.89	15.25	16.39
Cluster-140.2997	45.89	43.13	38.73	40.98	55.74	44.94	39.66	47.74	41.03	40.33	39.47	33.46	49.24	48.5	50.46	22.81	36	35.46
Cluster-140.1926	43.7	37.74	43.59	71.72	59.95	64.16	39.94	65.19	42.9	59.37	53.01	50.23	79.26	79.27	70.39	39.01	56.34	50.21
Cluster-140.1102	8.37	8.82	8.92	9.24	9.35	9.99	8.83	7.34	8.03	7.58	9.51	10.68	11.55	11.33	12.68	7.69	7.22	7.79
Cluster-130.0	1.37	0	0	0.84	0	0	0	0	0	0	0.41	0.45	0.41	0	0.82	0.44	0	0
Cluster-140.4130	7.4	7.19	6.8	6.3	8.59	8	9.71	9.76	9.22	6.06	6.68	7.44	10.12	8.92	9.61	10.02	9.25	11.03
Cluster-48.0	0	0	0	0	0	0	0	0.45	0	0	0	2.33	0	0	0	0	0	0
Cluster-140.2609	101.02	99.72	100.44	106.57	91.82	113.49	65.27	84.99	78.08	89.09	103.99	107.02	104.67	117.61	108.79	73.47	78.27	69.94
Cluster-140.3247	91.23	87.88	92.93	93.58	95.18	97.28	80.52	103.82	83.89	99.93	88.79	87.4	87.81	95.12	87.76	63.74	82.09	82.45
Cluster-140.4359	11.95	12.23	11.95	14.29	14.63	14.49	22.96	17.29	19.38	11.39	12.88	14.75	18.57	17.4	16.36	23.55	19.13	19.9
Cluster-140.2595	19.06	17.95	19.68	24.04	23.91	25.81	19.59	24.06	19.73	19.55	16.8	15.35	20.74	20.66	21.04	16.22	17.95	18.48
Cluster-140.147	0.32	1.29	0.85	0.3	0.91	1.15	2.19	1.25	1.69	0	3.22	2.24	1.47	1.78	1.17	0.94	2.22	0.95
Cluster-51.0	0	0	0	0	0	0	0	0	0	0	0	0	0	0	3.85	0	0	0
Cluster-140.4752	6.58	5.63	7.24	8.84	8.29	9.12	7.07	5.05	6.62	5.41	7.22	6.7	9.43	7.79	9.43	6.01	4.9	4.74
Cluster-140.4067	14.76	13.54	13.79	12.82	12.11	13.06	13.85	15.38	14.9	12.98	14.6	16	13.64	12.96	12.32	14.77	14.3	13.8
Cluster-140.1603	26.26	28.73	26.24	30.02	32.21	32.57	33.19	28.77	33.89	23.94	30.74	34.04	37.93	37.27	39.38	24.34	28.57	29.39
Cluster-140.1670	7.93	8.18	5.24	8.7	5.3	4.39	8.8	5.87	6.33	4.47	5.43	10.71	8.87	10.99	6.13	7.3	5.94	8.23
Cluster-140.1986	6.26	8.09	10.37	8.46	6.86	8.51	5.72	8.31	6.03	5.95	6.15	5.11	6.68	6.64	6.86	5.05	4.92	5.58
Cluster-140.3973	21.08	19.75	22.27	26.52	25.04	27.09	20.23	23.57	20.76	20.46	19.09	19.52	22.68	22.96	23.76	19.44	20.68	19.96
Cluster-140.3901	100.55	82.33	97.11	123.46	148.21	127.39	279.08	218.07	270.23	103.78	107.98	98.56	95.88	111.19	108.66	432.27	290.3	298.78
Cluster-140.1739	34.39	30.73	34.1	36.97	43.9	39.66	33.95	36.86	34.08	38.26	33.78	33.08	42.35	36.03	43.9	25.37	31.31	32.51
Cluster-140.3969	40.27	40.86	39.67	47.38	48.22	49.93	46.34	43.09	47.07	39.73	42.29	44.42	54.46	54.93	57.15	41.01	42.11	44.47
Cluster-88.0	0	0	0.12	0	0	0	0	0	0	0	0	0	0	0	5.4	0	0	0
Cluster-140.2005	25.79	25.57	23.96	25.67	29.3	27.98	28.4	29.63	24.59	25.59	24.22	25.92	30.94	31.98	31.83	24.14	24.18	26.52
Cluster-140.4224	17.97	20.88	19.4	24.7	24.4	26.49	24.61	21.25	26.8	18.16	20.93	22.15	30.13	28.05	33.52	22.08	23.29	24.27
Cluster-140.4675	10.28	20.8	18.16	4.96	5.58	2.71	42.87	27.01	47.2	10.58	21.51	20.79	2.12	10.51	8.55	60.92	61.26	70.82
Cluster-140.2070	134.62	130.04	137.43	83.72	66.1	95.78	48.16	64.66	58.18	115.94	115.48	111.02	62.07	63.76	65.33	28.22	39.92	42.52
Cluster-140.1067	9.14	10.19	8.04	6.63	5.31	6.01	7.44	7.02	7.78	9.88	11.97	12.77	7.71	8.14	8.38	6	8.56	8.09
Cluster-140.4853	0.65	0.28	0.61	2.41	0.98	1.27	1	1.13	0.68	0.52	0.73	0.13	0.49	0.38	1.44	0.38	1.4	1.13
Cluster-140.1936	63.29	60.72	59.02	63.54	62.6	66.76	66.84	72.77	65.84	62.05	55.33	59.96	56.78	61.26	66.81	54.64	58.26	60.82
Cluster-140.26	0	0	0.48	0.54	0	0.53	1.15	0	0	0	0	0	0	0	1.05	0	0	1.19
Cluster-140.3714	14.41	16.14	14.16	14.46	14.58	14.56	11.13	12	10.98	12.47	14.95	15.59	19.66	17.28	17.28	8.14	9.18	10.27
Cluster-140.802	1.17	1.64	1.43	0.54	2.71	1.57	0.57	2.28	2.44	5.13	2.04	1.12	7.2	2.05	0.52	3.38	1.73	1.18
Cluster-140.1578	16.54	17.76	17.63	16.78	15.53	19.7	12.26	12.86	11.38	14.97	14.03	13.65	17.44	18.71	16.98	11.5	11.47	11.7
Cluster-140.705	4.64	1.18	1.8	1.61	2.73	2.6	3.38	7.64	4.88	2.59	1.06	1.44	3.19	2.15	1.06	3.09	3.71	1.43
Cluster-140.1030	1.16	0.76	2.34	4.29	3.63	1.39	5.65	3.02	2.03	4.21	5.22	2.29	9.1	3.17	4.89	3.34	4.2	1.92
Cluster-140.3567	35.63	32.23	35.17	36.82	31.49	42.16	22.71	32.17	24.92	32.84	33.77	32.23	34.92	36.21	34.47	20.14	25.45	22.61
Cluster-140.4323	8.4	9.56	8.52	9.75	12.01	9.84	9.49	9.45	10.51	7.21	9.62	11.21	11.65	11.96	12.66	7.91	9.28	9.2
Cluster-140.1770	20.2	19.57	19.36	24.18	22.34	23.52	18.77	20.55	18.89	16.7	16.79	17.91	21.22	21.5	21.51	14.42	15.07	16.37
Cluster-140.906	17.46	10.8	13.53	20.32	20.96	19.28	23.47	23.19	28.1	14.91	14.05	14.63	15.48	16.25	19.68	29.02	26.22	22.36
Cluster-140.2048	12.38	14.2	13.76	13.05	12.61	14.71	7.55	7.15	7.7	10.51	16.6	16.83	18.62	16.34	17.92	6.81	8.08	6.11
Cluster-140.3418	162.88	218.59	189.97	164.18	122.99	143.17	65.88	114.02	84.17	292.88	180.45	135.94	123.4	180.62	117.28	48.28	77.01	70.86
Cluster-140.4790	0.44	0	0.37	1.61	0	1.56	0	0	2.28	0.43	0	0	0.78	0.39	0.78	0	0	0
Cluster-42.0	0	0	0	0	0	0	0	0	0	1.39	0	0	0	0	2.54	0	0	0
Cluster-140.758	5.21	9.97	9.34	3.14	1.58	1.55	4.21	4.2	1.79	15.82	21.2	12.13	0.74	2.18	5.28	5.81	5.11	5.32
Cluster-140.1097	3.36	3.42	2.84	4.29	3.35	4.7	4.16	4.56	2.95	3.14	2.84	3.34	5.83	4.44	5.18	2.24	3.04	3.67
Cluster-140.3527	27.59	29.65	26.36	34.92	44.2	43.71	33.15	40.42	31.79	28.73	29.49	31.88	46.54	45.61	46.28	29.48	34.27	33.38
Cluster-140.1975	17.19	17.15	16.31	17.54	22.81	23.31	28.81	25.13	24.73	14.06	17.03	19.08	26.21	24.73	26.97	25.45	24.32	25.71
Cluster-140.1621	23.85	23.84	24.31	22.58	21.61	24.18	19.11	21.49	21.08	22.26	23.93	25.19	26.03	25.59	25.81	16.8	19.82	18.59
Cluster-140.1417	17.04	19.28	18.59	25.96	25.92	23.14	14.61	15.04	14.36	18.29	19.64	22.66	29.57	27.83	27.88	14.17	16.8	16.15
Cluster-140.4494	5.5	6.66	5.98	5.82	8.05	7.85	6.67	6.54	5.92	6.13	7.39	8.3	9.01	7.66	10.89	5.24	4.92	6.05
Cluster-140.1452	2.85	4.19	3.73	4.51	3.89	4.12	3.08	3.77	2.8	2.8	3.14	3.16	4.53	5.06	5.28	2.4	3.21	3.6
Cluster-140.1154	10.6	19.75	16.6	16.17	9.11	14.88	6.03	11.44	8.15	18.85	12.44	14.34	9.97	9.79	10.24	3.42	2.65	4.89
Cluster-140.1962	44.46	43.37	43.58	50.98	46.79	54.65	42.98	47.46	41.29	42.7	45.83	41.98	48.77	50.19	47.68	41.83	40.22	41.85
Cluster-140.1105	15.57	14.27	17.67	16.96	16.2	16.38	15.81	16.78	15.14	16.28	14.76	15.46	19.14	18.26	20.25	13.38	12.03	16.08
Cluster-140.1773	51.47	52.53	51.02	40.49	37.18	39.47	47.62	48.68	45.07	39.91	51.38	51.53	39.06	39.69	44.15	48.13	51.65	51.66
Cluster-140.4419	24.03	25.93	23.69	29.92	31.57	31.89	34.41	29.75	32.87	23.21	28.71	31.57	38	36.21	39.29	31.14	30.72	32.74
Cluster-140.4684	5.96	6.59	6.58	9.47	9.47	9.31	8.45	7.37	7.35	5.7	6.28	7.02	11.01	9.73	10.46	7.88	7.37	7.55
Cluster-140.2881	2.86	4.02	0.37	3.41	5.21	6.2	5.14	2.38	4.94	2.65	1.7	4.11	4.17	4.83	3.75	4.94	5.21	2.58
Cluster-140.3862	79.71	74.98	83.05	132.66	143.55	117.43	179.85	143.64	164.74	93.03	86.25	85.88	116.24	128.37	127.46	217.01	172.43	177.14
Cluster-140.1047	19.15	18.85	22.22	32.81	35.32	30.41	112.8	88.21	99.95	25.39	22.61	27.36	26.19	26.81	25.76	136.23	110.58	134.85
Cluster-140.2302	29.73	29.71	28.69	30.27	29.34	31.23	30.6	31.16	31.56	28.18	30.49	31.94	31.85	31.23	32.5	30.74	32.25	32.09
Cluster-140.4669	1.07	1.15	1.1	3.24	2.37	3.41	2.58	2.85	2.53	2.51	1.52	0.73	2.53	3.13	4.05	1.29	1.83	2.82
Cluster-140.1523	154.74	146.89	145.27	161.12	183.73	182.9	141.91	167.6	136.69	177.4	156.13	143.17	149.49	158.6	146.87	105.07	138.2	150.65
Cluster-140.157	0.82	0.4	0	0	0	1.84	1.2	0	1.29	0	1.84	2.01	0.37	1.11	0	1.59	0	1.64
Cluster-140.1355	118.04	119.01	93.36	80.32	131.06	86.22	84.05	129.12	90.5	93.82	83.43	83.25	97.72	107.9	104.45	45.68	77.89	79.24
Cluster-140.2479	20.32	17.07	19.89	18.62	29.52	24.83	67.67	56.96	63.08	21.12	29.82	20.41	21.24	29.72	27.92	86.98	60.03	69.01
Cluster-140.2590	22.77	23.68	24.15	31.54	33.43	32.46	34.06	32	34.92	23.49	26.26	27.38	35.72	32.86	37.22	31.04	32.39	31.81
Cluster-140.2727	33.34	34.73	34.05	40.42	40.25	39.74	38.27	38.03	34.1	35.56	30.32	31.67	38.57	38.09	36.59	30.41	33.03	34.87
Cluster-140.4220	12.59	11.78	11.67	19.67	24.29	17.46	27.34	24.32	25.27	11.81	10.07	11.28	18.48	17.14	20.22	20.48	23.87	23.94
Cluster-140.2408	4.9	1.87	4.51	8.99	5.92	3.51	2.38	3.81	7.17	4.8	2.59	4.27	8.71	4.79	7.87	2.36	7.24	5.4
Cluster-140.2999	44.34	45.13	43.65	55.5	55.9	56.46	44.04	47.62	43	44.66	42.02	45.68	65.77	66.41	65.56	37.02	43.51	40.76
Cluster-140.3463	143.44	116.77	131.56	191.78	165.07	188.48	121.82	183.08	143.06	119.93	130.64	121.76	146.22	152.73	150.6	115.41	150.24	134.54
Cluster-140.4881	0.84	0.86	2	1.04	1.06	0.75	0.82	1.09	0.3	0.28	0	0	0.52	1.31	0.51	0.27	0	0
Cluster-140.4543	9.06	8.19	7.32	10.44	10.86	11.17	11.16	12.55	11.91	8.77	10.85	15.71	16.34	15.4	15.9	10.23	9	10.54
Cluster-140.2056	29.06	27.44	27.71	34.31	35.17	35.1	30.39	32.62	31.27	28.68	28.48	27.93	31.41	31.13	30.86	27.96	27.71	30.23
Cluster-140.4625	15.15	15.91	16.08	18.12	20.91	18.35	20.9	21.7	16.22	12.95	16.93	15.88	17.94	19.13	20.96	19.78	18.84	21.94
Cluster-140.143	0.58	0.77	0.68	0.95	1.39	0.78	1.98	2.27	2	0	0.41	0.45	1.24	0.56	0.95	2.55	1.86	3.96
Cluster-140.3964	109.31	109.39	105.71	123.66	134.21	131.24	140	128.72	142.23	98.62	110.13	112.26	145.12	139.03	160.28	109.38	121.2	126.03
Cluster-140.148	1.76	0.55	0.48	0.54	0	0.52	0	0	0	1.71	0.51	0.56	0	0	0	1.13	0.58	0.59
Cluster-140.1997	23.06	23.29	22.45	26.06	25.96	22.49	30.72	28.37	26.01	26.52	29.35	27.68	24.8	27.14	23.62	40.7	30.25	27.61
Cluster-140.2188	47.59	44.99	45.33	35.1	38.79	32.68	48.77	37.6	45.82	45.91	64.96	67.66	43.23	42.15	44.85	54.02	48.6	48.72
Cluster-140.3813	65.76	70.24	71.07	74.25	72.57	65.45	49.58	55.08	53.4	60.66	69.54	73.61	82.87	87.27	98.97	50.22	59	49.14
Cluster-140.4241	24.5	25.92	26.36	24.65	24.46	25.87	22.69	26.72	23.63	23.38	25.06	25.71	24.02	22.89	25.62	21.45	23.25	21.5
Cluster-140.139	0.91	0	0	2.45	2.47	2.43	4.39	0	2.8	0	0	2.52	1.54	6.02	2.36	4.32	2.67	0.93
Cluster-140.2181	23.53	23.11	23.7	27.14	27.99	29.01	28.24	26.57	27.78	22.24	24.59	25.2	30.85	29.02	32.34	22.95	25.61	25.61
Cluster-140.1964	10.46	10.93	10.27	13.12	18.76	14.26	7.29	11.94	8.89	13.38	22.34	20.24	16.95	12.93	17.05	9.42	10.98	11.58
Cluster-140.1293	27.01	25.9	31.14	29.47	27.01	26.04	20.32	29.42	22.31	26.65	20.52	20.96	22.41	22.62	23.55	20.76	24.23	21.4
Cluster-140.644	16.86	11.3	9.6	16.28	12.54	15.7	13.35	15.4	15.32	16.25	9.48	16.79	7.26	9.26	11.45	21.48	10.79	18.71
Cluster-140.2406	47.46	42.94	44.69	69.29	72.25	69.59	128.58	100.84	123.68	51.3	51.48	51	68.57	71.29	75.55	190.23	135.87	142.79
Cluster-140.1023	16.89	16.11	15.16	20.64	22.03	19.69	18.68	18.48	17.5	17.69	16.22	16.63	22.69	20.14	21.73	11.46	13.65	14.55
Cluster-140.1001	2.68	2.4	3.16	2.76	3.08	3.15	4.34	1.88	2.19	1.48	1.36	2.96	5.68	4.97	5.96	3.75	4.4	7.06
Cluster-140.3243	152.37	139	171.98	155.31	213.95	145.94	69.18	83.03	70.5	148.98	137.31	134.69	106.76	126.93	107.72	37.59	63.16	66.61
Cluster-140.4390	11.52	10.48	10.6	16.19	19.14	15.48	21.24	20.47	24.73	12.92	8.34	7.47	13.35	12.22	11.47	28.04	28.15	26.42
Cluster-140.2956	39.41	35.42	37.94	29.19	27.67	32.11	22.98	24.77	26.25	28.07	41.84	40.63	33.41	32.67	35.22	19.68	24.6	22.92
Cluster-140.1830	34.5	33.36	33.72	50.27	55.14	54.76	53.06	57.39	50.9	42.41	32.15	28.02	40.86	33.02	39.09	43.36	49.82	47.54
Cluster-140.4705	20.72	18.92	12.11	22.1	14.78	29.34	41.64	25.3	20.64	13.21	25.28	21.02	40.8	28.72	32.26	32.52	25.61	47.22
Cluster-140.243	3.7	4.23	3.85	4.69	3.11	1.72	4.49	5.18	4.84	4.6	3.62	4.37	3.51	4.7	5.07	2.87	3.78	3.73
Cluster-140.574	46.97	40.45	38.51	62.93	67.08	64.42	71.65	70.41	66.22	67.86	56.18	49.11	59.86	54.72	57.19	46.06	55.46	62.08
Cluster-140.4646	5.26	5.45	5.1	7.51	7.72	8.05	8.3	6.88	7.2	5.47	6.08	6.29	8.89	9.14	9.7	6.25	7.37	6.55
Cluster-140.3884	24.33	26.32	24.63	29.92	27.92	30.05	26.86	30.67	25.99	27.55	24.4	26.71	32.92	33.8	31.9	21.96	23.66	26.93
Cluster-140.2270	9.16	10.46	12.55	20.33	15.65	14.59	19.25	20.67	23.04	13.42	10.18	11.19	10.34	8.63	13.9	31.98	27.92	30.07
Cluster-140.1028	0	1.87	3.27	3.1	1.88	3.05	1.99	0.66	0	1.98	1.17	0.65	1.18	3.51	0	0.65	3.35	1.38
Cluster-140.1126	0	0	0	2.04	0	1.34	0	1.46	0	0	1.28	0	0	0	1.97	3.6	0.74	0
Cluster-140.131	0.42	2.46	1.43	3.09	0.39	1.88	1.63	2.86	3.52	2.07	0	0.41	4.91	0.38	3.77	1.62	3.31	3.35
Cluster-140.4395	49.34	44.38	50.77	63.69	66.14	62.53	81.55	77.56	81.71	53.54	54.87	51.47	57.25	58.17	58.85	95.61	84.08	87.9
Cluster-140.815	0.48	0	0.4	0	1.78	0.86	0.46	0.93	1	1.4	0.42	0	0.85	0.85	3.41	0.92	0	0.48
Cluster-140.1475	34.06	30.33	31.42	57.88	50.57	57.79	49.4	54.19	49.89	35.8	32.68	29.89	48.79	49.31	45.2	39.77	46.09	44.78
Cluster-140.731	11.35	11.71	10.47	15.45	14.5	13.17	13.52	14.81	13.08	11.4	10.34	10.67	17.93	13.52	15.73	9.32	11.18	11.72
Cluster-140.1642	77.62	87.51	79.84	64.18	67.53	78.2	40.28	61.32	43.43	79.29	71.66	65.45	73.04	86.96	70.98	27.81	43.69	39.22
Cluster-140.1584	2.17	2.08	2.2	2.15	3.04	3.02	2.1	1.98	2.7	2.12	2.43	1.78	3.36	3.26	5.12	2.79	2.89	1.41
Cluster-140.1262	3.33	3.48	3.22	3.91	3.87	3.67	7.8	5.63	7.45	2.83	4.6	5.37	6.54	4.64	5.21	7.45	6.35	7.01
Cluster-140.3747	19.89	16.49	20.07	34.34	36.62	36.51	70.32	55.1	56.51	22.66	18.03	15.09	38.37	40.06	42.58	78.25	47.67	62.8
Cluster-140.4671	0.96	0.46	0	0.44	0.89	0.43	0.93	0.46	0.5	0	0	0	0.85	0	0	0	0.47	0
Cluster-140.491	9.51	8.48	8.6	5.51	8.68	9.02	9.07	9.9	7.41	10.08	12.8	16.29	10.25	8.37	9.26	6.14	11.74	9.58
Cluster-140.3890	16.47	17.77	16.25	19.63	23.02	21.92	14.42	16.73	13.81	17.29	15.56	16.28	24.15	22.32	23.12	10.78	14	14.81
Cluster-140.245	0	2	1.75	5.3	1.59	2.9	6.39	4.74	1.15	0.51	2.14	5.5	1.48	2.79	6.58	4.06	2.07	1.59
Cluster-140.1579	42.14	39.42	44.08	50.15	42.66	45.93	33.5	35.61	37.7	39.86	40.32	41.13	41.27	45.28	46.32	40.3	40.56	33.42
Cluster-140.2086	6.25	6.69	6.58	4.75	5.8	5.89	8.52	7.33	8.92	6.68	7.19	7.96	8.45	8.14	8.53	8.03	9.57	9.44
Cluster-140.1322	0.29	0.31	0.61	0.43	0.22	0.77	0.61	0.62	0.37	0.47	0.27	0.54	0.44	0.57	0.27	0.17	0.11	0.33
Cluster-99.0	0	0.31	0	0.58	0	0	0	0.61	0	0	0.28	0.62	0	0.29	0.28	0	0	0.31
Cluster-140.1636	7.75	9.31	8.45	6.1	8.4	10.31	5.76	6.1	6.9	9.04	10.96	15.84	10.25	10.76	10.83	5.24	7.55	6.11
Cluster-140.761	12.37	13.27	11.88	8.92	13.42	9.8	7.97	9.91	9.54	9.87	10.35	11.21	8.13	7.82	8.68	4.1	7.16	6.1
Cluster-140.4758	2.36	2.85	2.37	2.73	3.32	3.59	2.59	2.7	2.75	2.55	3.03	2.36	4.03	3.81	4.36	1.81	1.94	1.5
Cluster-140.1319	16.65	15.63	16.66	14.22	18.79	13.52	15.55	21.52	13.98	14.55	15.78	13.7	12.47	10.41	10.05	8.13	11.42	11.48
Cluster-140.1671	14	13.7	13.53	15.82	18.55	18.01	14.54	13.88	13.12	14.09	15.42	16.81	20.79	19.91	21.2	15.07	14.21	13.72
Cluster-140.1487	37.33	35.85	36.74	34.9	42.06	37.02	28.05	37.52	27.91	31.34	30.57	29.28	31.84	30.72	35.91	15.05	27.26	24.41
Cluster-140.2939	9.17	8.68	8.38	9.46	12.78	12.19	8.86	11.79	9.45	7.49	7.41	8.99	10.14	10.51	10.5	7.41	8.17	9.84
Cluster-140.1626	19.87	20.37	20.06	28	33.15	27.69	17.49	23.57	16.73	24.51	18.27	19.01	23.3	24.24	25.69	14.25	17.42	15.31
Cluster-140.322	5.2	4.67	5.12	1.07	1.9	2.07	0.84	1.68	2.12	4.87	6.32	4.6	1.32	3.48	4.2	6.98	4.26	3.4
Cluster-140.3189	96.84	94.29	87.42	38.98	36.37	37.53	32.31	36.26	36.93	90.54	113.51	115.79	45.35	47.57	45.5	30.72	35.56	34.41
Cluster-140.3069	19.41	18.63	21.2	25.55	24.85	24.09	23.87	27.23	24.98	21.73	18.18	17.51	18.47	19.56	18.08	23.42	26.1	25.96
Cluster-140.3939	7.37	7.16	7.23	8.51	9.43	9.41	8.81	9.15	8.04	7.01	7.9	7.18	10.07	10.23	9.63	6.93	7.68	8.64
Cluster-140.3404	175.17	176.38	203.53	185.48	137.98	173.98	168.15	159.17	164.96	192.15	165.44	159.26	142.3	166.01	137.14	183.83	158.08	166.94
Cluster-140.740	2.89	2.33	3.13	3.29	4.04	3.77	4.52	5.48	3.12	3.16	2.76	2.09	3.13	3.49	2.91	4.62	3.81	4.2
Cluster-140.1784	16.8	19.74	17.12	19.28	20.82	19.49	25.49	28.68	22.94	18.91	15.43	17.16	17.57	17.07	14.64	16.87	20.51	25.81
Cluster-140.356	6.19	6.84	8.75	2.08	0.53	1.51	5.73	3.28	3.55	3.35	10.02	11.5	5.42	3.14	4.35	5.44	3.59	5.52
Cluster-140.3131	34.05	34.29	34.24	38.81	39.75	41.07	45.6	37.56	45.38	32.96	39.34	40.21	44.44	45.97	48.59	49.55	44.46	43.49
Cluster-140.3094	44.48	58.65	48.86	24.54	27.39	30.38	25.66	33.16	26.69	34.47	25.97	32.6	25.06	31.16	21.1	12.95	14.2	17.12
Cluster-140.360	1.83	1.46	1.52	2.96	2.97	2.78	2.95	2.13	2.9	2.15	1.28	2.14	3.49	3	3.02	1.66	1.43	1.75
Cluster-140.4640	21.66	11.84	12.25	15.07	21.27	22.03	24.25	17.75	12.93	12.01	16.9	17.91	27.77	23.86	27.56	17.53	13.09	17.01
Cluster-140.465	2.15	2.51	0.73	1.58	3.61	3.85	2.51	0.84	0.45	3.8	2.68	3.36	3.47	1.93	1.93	2.08	3.81	2.57
Cluster-140.2533	113.37	111.5	113	99.19	107.19	105.82	76.5	80.49	80.47	96.19	113.04	119.08	116.75	117.34	128.29	60.11	75.79	72.21
Cluster-140.4066	8.29	7.84	8.2	9.09	10.16	9.24	12.48	9.3	8.76	6.83	9.64	11.36	11.57	11.74	12.09	10.91	10.1	10.67
Cluster-140.1540	14.54	20.34	15.91	16.32	19.39	9.5	8.97	11	10.06	22.93	21.98	26.27	19.63	20.2	20.1	9.88	15.92	8.73
Cluster-140.3369	47.67	55.09	59.74	56.74	39.14	44.04	27.5	30.55	28.22	64.85	58.95	69.97	65.15	63.94	59.69	28.04	30.43	24.21
Cluster-140.4035	32.88	36.32	35.29	33.47	33.76	32.92	38.29	43.19	36.31	32.74	30.2	31.92	36.56	36.36	36.14	29.95	36.74	39.04
Cluster-140.3298	42.56	43.15	45.19	54.13	44.26	58.9	30.59	35.9	32.95	35.27	44.94	46.19	62.3	62.71	63.61	25.15	34.24	31.19
Cluster-140.3949	5.89	5.38	5.99	7.59	7.91	8.26	8.57	7.47	7.51	5.62	7.41	7.91	9.52	10.33	10.62	10.04	8.42	7.7
Cluster-140.672	0	0.77	0.67	0.78	4.74	3.1	1.68	8.4	4.48	1.67	2.19	0	5.92	4.35	0.75	4.98	0.85	1.77
Cluster-140.153	2.02	1.75	1.02	1.34	2.17	2.58	3.64	1.12	2.43	0.29	3.95	0	2.91	1.88	4.99	3.63	2.27	6.24
Cluster-140.2728	23.57	23.21	23.3	32.66	39.66	36.95	27.54	31.85	26.4	24.27	19.95	19.09	25.54	26.74	26.63	19.99	22.44	24.67
Cluster-140.1714	16.67	17.06	17.17	18.28	24.38	18.97	13.88	19.76	14.02	16.1	15.88	19.88	20.74	19.9	22.9	9.47	13.98	13.08
Cluster-100.0	0	0.22	1.57	0.2	0	0.19	0	0.21	0.45	0	0	0	0	0.41	0.59	0.21	0	0.21
Cluster-140.517	1.23	0.74	0	3.28	0.67	2.99	4.61	1.86	4.99	0.53	0.49	1.43	2.8	0.34	0.67	1.54	2.6	1.71
Cluster-140.1320	28.44	27.44	30.38	29.51	28.09	28.21	25.4	29.32	28.89	29.28	25.14	22.15	25.52	25.34	28.2	21.22	25.09	25.04
Cluster-140.1215	5.91	7.67	6.99	8.28	6.82	6.69	5.81	9.5	5.22	6.31	2.77	1.3	3.34	5.11	2.76	3.43	5.26	6.71
Cluster-87.0	0	0	0.2	0.2	0	0	0.84	0	0.23	0	0	0	0	0	8.55	0.63	0	0
Cluster-140.1548	11.05	11.46	9.96	14.02	17.14	15.05	11.37	12.07	9.39	11.02	11.33	12.08	14.88	13.86	14.48	10.88	10.93	11.83
Cluster-140.3516	6.46	6.37	6.7	8.77	9.1	10.42	8.26	8.27	7.41	4.47	5.42	5.96	9.55	9.17	12.22	4.97	6.84	6.51
Cluster-140.3912	53.53	49.83	52.65	77.03	75.39	72.36	114.39	92.65	109.87	55.3	56.75	54	70.18	70.95	72.34	120.99	101.1	109.13
Cluster-140.4485	71.47	71.45	72.68	71.19	75	87.06	49.55	55.89	51.87	62.29	71.74	88.03	88.42	86.76	98.01	43.19	51.54	45.26
Cluster-118.0	0	1.4	0	0	0.71	2.09	0	0	0	0	1.33	0.73	1.34	1.98	3.41	0	0	0
Cluster-140.3064	24.9	29.14	31.05	34.31	29.87	29.62	17.32	23.86	19.49	33.44	30.89	28.25	36.67	33.95	34.49	15.64	23.66	19.12
Cluster-140.581	1.62	2.14	1.66	1.81	1.95	2.18	1.84	1.5	1.81	2.4	2.48	2.62	2.74	1.93	3.52	1.72	1.67	1.91
Cluster-140.4088	40.35	41.03	39.1	45.99	49.7	49.58	38.51	46.04	40.76	38.66	42.74	44.4	51.78	52.16	53.3	37.52	42.81	39.63
Cluster-140.1841	2.01	1.13	2.24	2.22	3.33	3.05	4.09	3.68	2.67	1.12	3.39	3.23	2.76	3	3.6	5.92	4.11	5.19
Cluster-140.4513	6.74	8.19	4.69	10.16	10.23	12.21	16.59	12.75	11.18	6.74	8.81	9.22	13.44	17.37	18.8	8.83	9.12	8.67
Cluster-140.4841	0.25	0.07	0.12	0.06	0.12	0.23	0.12	0.18	0.13	0.83	0	0.13	0.79	0.25	0.3	0.12	0.43	0.12
Cluster-140.4370	82.86	74.87	68.45	77.07	102.95	86.11	123.69	125.72	114.6	79.36	75.34	70.36	94.04	93.77	89.74	101.14	109.91	124.88
Cluster-140.424	0.22	1.13	1.78	0.81	0.62	2.14	1.69	0.63	2.98	1.3	0.6	1.31	1.01	1.44	2.2	1.05	1.07	1.06
Cluster-140.4850	0.64	0	0	0.59	0	0	0	1.88	0	0	0	0.61	0	0	0	0	0	0
Cluster-140.4786	3.92	2.43	4.26	3.34	2.55	1.89	3.8	3.22	1.58	4.48	4.94	2.7	2.21	1.39	3.83	2.62	2.22	2.07
Cluster-140.3192	27.23	24.81	26.59	17.86	19.36	21.29	27.62	21.71	24.71	19.64	22.35	22.87	15.88	19.39	19.05	28.19	22.44	22.43
Cluster-140.3020	49.08	47.59	45.16	46.68	58.7	50.75	52.34	71.51	52.15	53.64	43.75	42.17	38.26	40.61	33.07	50.18	51.67	50.55
Cluster-140.3953	32.45	29.76	31.37	40.66	40.61	42.07	48.81	42.4	46.66	32.44	31.82	30.99	36.63	37.88	38.67	58.36	44.65	48.6
Cluster-140.1912	5.73	5.86	6.38	7.91	8.6	8.78	10.42	8.97	8.27	5.99	7.21	7.61	12.61	11.58	13.29	8.7	7.67	7.59
Cluster-137.0	0.69	0	1.04	0	0	0	0	0.22	0	0.23	0	0	0	0	0.42	0.22	0	0
Cluster-140.3758	31.52	32.15	32.12	34.85	37.97	36.27	39.57	29.72	36.38	28.57	39.04	43.73	45.61	44.98	45.05	38.22	33.22	37.32
Cluster-140.3324	98.75	95.31	93.22	106.66	156.78	125.43	127.27	170.94	128.93	106.26	75.67	79.82	81.29	94.07	81	130.62	123.8	115.61
Cluster-140.3918	25.31	19.68	25.48	50.79	47.53	48.52	115.35	98.13	93.24	33.87	25.91	23.83	34.77	35.27	36.71	153.27	104.06	111.92
Cluster-140.564	7.62	8.51	7.41	6.23	5.32	6.92	3.14	3.98	4.05	8.62	10.54	12.82	11.29	10.05	8.8	4.21	4.98	5.25
Cluster-140.2771	31.96	31.3	32.03	36.48	35.11	36.62	35.02	35.41	37.32	30.48	32.66	36.53	41.46	40.09	43.24	31.12	34.63	34.43
Cluster-140.2422	17.6	18.89	18.64	20.88	22.6	22.99	18.52	19.86	18.25	18.6	18.77	19.71	24.24	23.77	24.01	15.16	17.13	16.61
Cluster-140.214	0	1.12	0.66	0.35	2.13	0	0	4.44	0	0	0	0.37	1.37	1.04	0	2.2	2.24	3.39
Cluster-140.1627	28.19	26.49	26.51	32.74	33.83	35.9	47.81	40.38	45.94	29.29	29.57	29.69	35.3	34.03	36.46	51.03	44.13	47.01
Cluster-140.3936	54.14	54.16	58.38	56.38	55.52	45.31	75.67	64.6	68.6	58.89	56.7	54.73	43.36	48.43	43.27	92.98	66.38	71.24
Cluster-140.901	30.41	27.68	29.92	60.55	57.52	52.88	100.55	74.24	95.03	32.85	27.86	32.14	62.74	50	63.23	79.72	75.79	82.43
Cluster-140.493	0.71	1.66	1.62	0.66	0.5	0.32	0	0	0.19	0.88	0.16	0.18	0.66	0.84	0.81	0.17	0.17	0.34
Cluster-140.2733	17.15	16.16	16.31	18.51	19.16	19.93	16.52	16.44	15.4	15.46	16.24	18.05	22.1	20.2	23.61	14.02	15.05	14.85
Cluster-140.3051	20.79	18.29	20.6	30.7	31.81	29.79	41.65	31.48	35.81	21.41	21.01	21.56	28.48	30.11	29.24	49.21	39.37	40.95
Cluster-140.1140	14.42	15.53	14.56	11.85	13.5	14.61	13.99	13.57	15.45	13.74	14.8	18.18	17.39	15.7	18.11	11.77	14.5	15.91
Cluster-140.1376	19.04	20.2	18.56	21.67	21.55	23.27	18.91	19	19.18	17.32	19.54	22.01	25.16	23.98	26.89	18.67	19.02	18.08
Cluster-140.328	22.19	25.5	20.24	27.2	24.05	27.01	16.83	21.59	22.91	27.41	17.85	12.33	15.12	26.36	17.87	11.06	11.94	8.91
Cluster-140.4430	35.22	37.12	31.39	21.31	23.72	21.28	38.87	33.76	31.54	34.79	50	42.03	21.68	23.61	20.9	35.44	37.05	33.02
Cluster-140.1040	30.48	28.8	32.88	46.64	49.84	49.9	48.44	48.9	47.3	31.65	29.05	28.85	44.15	45.61	50.84	41.43	41.67	45.34
Cluster-9.0	0	0	0	0	0	0	0	0	0	0	0	5.93	0	0	0	0	0	0
Cluster-140.1755	31.45	29.75	31.11	43.27	48.9	44.58	61.23	47.79	58.85	30.87	33.8	32.49	48.21	51.69	55.37	75.66	60.16	61.72
Cluster-140.4012	58.89	48.67	48.46	55.36	62.67	61.7	87.54	97.83	95.51	74.14	65.49	68.66	51.41	62.33	50.49	152.13	121.07	133.1
Cluster-140.3113	20.78	21.22	20.31	21.75	23.22	22.43	23.32	23.8	22.73	22.17	20.28	20.72	23.3	24	23.77	20.36	20.33	22.29
Cluster-140.4837	0.45	0.7	0	0.42	0.86	1.01	0.22	0.88	0.72	1.36	0.21	0	0	0.85	0.62	0	0.45	0.66
Cluster-140.2404	26.38	28.69	26.3	25.28	25.9	25.06	20.56	20.57	24.66	20.89	26.54	30.5	27.36	24.48	32.43	16.79	22.27	20.44
Cluster-140.3530	41.14	39.69	41.28	55.97	53.83	57.44	46.26	45.1	46.56	39.12	46.75	42.58	65.47	63.25	69.87	43.69	47.75	45.47
Cluster-140.691	2.92	2.81	3.03	5.35	4.09	4.35	3.57	3.91	3.16	4.59	3.15	4.25	6.23	4.9	5.36	2.65	3.4	2.54
Cluster-140.3854	78.07	67.95	72.12	84.22	101.27	82.3	160.69	141.11	162.03	75.83	79.75	76.5	68.14	68.37	71.64	220.49	174.83	170.69
Cluster-6.0	0	0	0	0	0	0	0	0	0	0	0	0	0	0	3.72	0	0	0
Cluster-140.746	10.51	9.38	10.03	9.76	8.98	11.65	7.77	7.17	5.67	8.52	9.96	10.03	9.99	11.26	14.24	4.91	4.63	4.71
Cluster-140.453	7.27	8.33	8.83	5.84	5.5	3.26	4.86	5.3	2.85	4.01	4.03	7.07	6.5	7.32	6.1	6.14	2.68	2.72
Cluster-140.40	0	0.33	0.43	0.87	1.47	0.55	0.75	0.75	0.33	0.16	0.29	0.63	1.46	0	0.57	0.15	0.46	0.6
Cluster-140.2665	3.04	2.56	2.42	2.74	4.32	3.02	2.7	2.84	2.37	2.32	3.14	3.75	4.43	4.72	4.26	2.81	1.83	2.33
Cluster-140.2251	48.78	46.13	44.79	55.96	60.32	62.18	55.89	65.14	52.51	72.19	50.33	50.62	52.12	44.98	46.36	45.35	53.11	57.54
Cluster-140.4557	21.86	18.28	16.98	21.66	17.95	18.65	30.74	26.3	28.4	13.93	22.93	21.31	22.3	23.83	17.62	24.72	21.63	31.6
Cluster-140.58	0.39	1.52	0.33	0.36	0.36	0	1.5	1.12	0.4	0.76	0.35	1.51	2.78	0.7	1.39	1.49	2.28	1.15
Cluster-140.1570	52.05	44.74	48.61	39.46	50.63	42.17	45.44	59.17	58.21	63.73	51.57	62.28	46.56	41.75	48.15	62.25	65.63	68.63
Cluster-140.2921	497.67	514.05	546.58	413.78	352.64	291.11	176.42	162.89	218.52	444.38	538.44	571.6	319.16	328.62	327.75	278.7	247.88	174.47
Cluster-140.1787	31.4	32.48	33.81	46.26	43.12	45.81	41.82	45.42	43.71	45.92	28.44	27.92	37.18	39.92	37.23	43.14	39.47	42
Cluster-140.4934	0	0	0	0	0.12	0	0	0	0	0	0	3.92	0	0.12	0	0.12	0	0
Cluster-140.3375	35.49	28.09	34.74	55.72	56.41	56.05	116.26	86.7	107.23	38.52	38.97	36.95	48.22	43.98	46.8	146	102.58	113.56
Cluster-140.3215	121.51	95.38	105.87	55.26	46.93	53.7	163.73	176.4	186.41	129.5	114.92	115.01	52.28	50.86	53.61	179.73	188.04	200.3
Cluster-140.1506	0.58	0.54	1.26	0.69	0.47	0.66	0.48	0.96	0.09	0.67	0.78	1.11	0.79	1.21	0.85	0.08	0.73	0.16
Cluster-140.4565	18.28	21.98	20.07	27.16	24.79	25.22	21.81	24.59	21.5	21.4	19.21	25.03	28.28	27.35	32.16	23.05	28.35	22.16
Cluster-140.3193	0.67	0.32	0.19	0.22	0.37	0.77	0.6	0.33	0.66	0.73	0.14	0.15	0.6	0.62	0.59	0.37	0.28	0.64
Cluster-140.809	11.5	9.85	11.8	19.43	17.45	19.04	12.64	14.76	14.67	10.71	10.59	11.34	14.35	13.26	14.41	11.66	14	12.32
Cluster-140.4714	6.77	4.38	6.45	4.61	6.08	5.17	5.02	8.09	7.79	6.67	5.68	6.4	4.43	7.71	9.51	5.5	4.38	6.75
Cluster-140.1167	24.07	26.61	27.88	33.27	33.58	38.48	48.52	42.21	45.67	26.31	24.83	26.55	39.5	35.72	36.59	53.59	47.46	51.82
Cluster-140.341	3.9	4.2	0	7.77	2.14	3.49	6.35	5.29	9.7	0.89	0	1.46	4.02	1.98	1.36	7.01	6.13	11.92
Cluster-140.4876	0	0.03	0	0.09	0.07	0.04	0.09	0.02	0.18	0.22	0	0.02	0	0	10.91	0	0.16	0.05
Cluster-140.1469	34.01	29.88	35.32	59.32	50.34	53.88	42.2	52.03	44.96	42.7	39.09	40.39	53.23	48.76	50.22	45.81	57.08	44.92
Cluster-140.2456	26.15	24.3	25.65	31.43	33.03	31.9	32.39	28.35	34.05	24.03	26.03	26.54	34.25	31.97	37.55	28	29.7	30.97
Cluster-140.2318	72.93	71.57	67.44	81.66	86.64	90.22	100.92	81.97	91.96	64.54	71.04	76.07	90.46	90.3	97.06	86.03	83.25	74.3
Cluster-140.3274	280.28	292.71	283.22	190.96	201.72	222.28	100.7	130.13	134.98	192.71	232.58	240.49	168.93	177.59	191.89	66.19	109.61	98.28
Cluster-140.486	8.15	13.61	10.53	15.18	16.87	16.94	14.72	20.05	14.7	11.77	8.21	8.59	9.19	12.58	15.34	11.04	18.31	15.57
Cluster-140.3429	12.77	13.51	12.64	11.47	18.12	13.29	11.83	13.55	10.48	13	10.39	11.62	12.09	12.12	12.52	10.12	10.95	10.83
Cluster-140.2383	9.12	10.27	9.36	7.14	7.09	8.83	6.31	9.88	7.04	9.51	7.93	8.7	10.36	11.08	10.06	4.99	7.36	6.07
Cluster-140.1009	6.14	4.81	5.41	3.9	3.45	4.76	3.86	3.22	3.82	5.45	5.32	6.65	3.57	3.92	4.3	3.81	3.91	3.88
Cluster-38.0	0	0	0	0	0	0	0	0	0	0	0	4.01	0	0	0	0	0	0
Cluster-140.4455	12.26	12.72	11.37	20.21	20.89	19.1	29.59	30.17	28.83	16.07	12.9	13.58	14.56	17.15	12.14	35.12	32.47	32.2
Cluster-140.515	86.3	66.46	77.38	130.23	143.57	130.28	151.61	152.55	186.07	104.92	90.35	86.95	82.79	79.76	93.88	161.3	174.16	166.4
Cluster-140.19	0	0	0	0	0	0	0	0	0.75	0	0.62	0	0	1.85	9.52	0	0	0
Cluster-140.3810	77.27	80.06	73.23	83.84	87.72	90.8	71.15	73.67	70.45	69.71	75.62	78.86	97.45	102.75	102.51	56.9	61.18	65.68
Cluster-140.4090	11.82	11.89	11.59	15.62	16.17	16.17	14.12	14.72	13.38	10.87	12.12	12.9	18.71	16.78	19.06	11.44	12.21	12.07
Cluster-140.1068	15.53	16.78	15.62	21.69	21.61	20.95	22.56	18.45	24.39	15.03	15.77	17.06	25.41	24.47	25.45	20.26	20.85	19.18
Cluster-140.20	0	0	0	0.48	0.98	0.47	2.05	1.02	1.65	0	0	0	0	0.46	63.53	0	0	0
Cluster-140.885	41.45	36.17	46.99	29.94	28.03	40.21	24.73	36.93	21.84	46.74	42.4	45.78	34.85	52.67	32.23	19.67	24.63	18.18
Cluster-140.2982	257.36	230.19	223.75	222.15	223.75	251.58	163.72	169.93	152.13	218.35	234.13	221.83	242.16	287.45	253.66	175.13	165.81	161.5
Cluster-140.921	3.85	2.77	2.83	2.64	2.69	4.75	4.21	5.15	3.52	0.94	0.85	2.8	2.14	0.43	3.44	4.71	1.9	5.3
Cluster-140.3002	91.4	91.55	96.05	129.99	149.94	123.68	137.35	135.26	137.64	94.52	89.76	88.71	115.67	118.34	123.89	122.87	125.54	126.19
Cluster-140.2584	69.33	65.35	67.13	65.98	82.02	75.71	63.24	80.42	56.95	84.41	58.64	58.11	66.39	70.17	60.29	44.51	54.02	60.99
Cluster-140.645	1.66	2.88	2.36	1.37	4.18	2.3	5.35	4.29	3.49	2.39	1.88	2.05	1.72	2.1	2.2	3.75	6.32	4.11
Cluster-140.390	1.84	0	1.27	3.39	0	1.32	0	0.36	0	0.36	0.99	1.09	1.33	1.34	0.33	0	1.81	0.36
Cluster-140.2839	67.72	51.92	64.33	89.44	88.47	78.92	193.64	180.35	198.98	80.58	57.97	51.46	52.96	57.19	55.27	255.86	197.76	208.54
Cluster-140.4510	18.18	18.11	18.42	19.25	26.08	21.72	39.78	32.12	32.19	22.72	25.38	26.66	24.56	23.72	23.42	39.89	36.42	42.36
Cluster-140.3929	330.75	290.3	292.69	108.08	117.59	104.78	111.51	98.8	105.58	283.82	345.28	328.81	112.13	126.53	122.15	100.03	102.08	102.65
Cluster-140.1563	27.44	25.16	26.8	36.34	35.7	37.11	26.76	39.49	26.4	28.24	21.95	21.54	22.13	22.38	25.24	16.57	25.92	25.06
Cluster-140.2508	86.74	76.9	86.47	102.54	102.11	105.56	178.4	151.81	160.16	96.43	83.84	78.18	85.84	98.84	95.42	212.98	168.33	170.39
Cluster-140.329	3.28	3.63	3.67	1.15	1.21	1.28	3.6	6.75	6.19	3.56	3.79	2.93	1.76	2.71	1.3	8.02	9.82	8.45
Cluster-140.4009	50.27	53.32	46.2	34.36	37.16	36.8	32.5	37.11	36.26	44.27	50.13	57.11	37.76	42.06	37.42	36.26	38.33	37.96
Cluster-140.3503	56.02	58.07	59.95	52.56	54.25	54.32	50.63	47.22	51.08	50.59	60.75	62.2	53.33	52.19	53.32	55.75	52.67	52.86
Cluster-140.3526	46.55	46.96	46.7	51.46	59	51.4	49.42	50.14	47.93	46.61	47.33	45.67	56.04	58.79	56.55	45.18	46.09	46.76
Cluster-140.3948	42.71	42.92	43.73	49.48	49.82	52.76	43.97	42.5	42.2	42.82	42.93	42.44	52.02	52.05	53.07	35.53	39.19	39.05
Cluster-140.3984	17	14.14	13.43	15.93	22.66	17.38	20.83	25.25	19.08	17.29	15.63	15.94	14.71	14.72	13.78	18.53	20.21	23.03
Cluster-140.514	0.4	0.39	1.03	1.11	0	1.44	1.95	1.17	2.11	0	0.36	0	1.09	2.55	0	4.66	3.17	2
Cluster-140.3584	13.9	13.87	14.69	20.39	20.06	20.95	21.44	20.8	22.44	14.02	14.23	13.79	21.1	18.89	21.59	17.56	18.55	19.04
Cluster-140.1828	94.77	91.98	91.02	130.4	124.46	113.53	183.86	153.52	175.9	102.85	91.05	93.38	111.47	110.95	108.5	154.7	139.89	166
Cluster-140.4895	5.28	8.72	1.35	1.59	3.3	5.51	1.71	9.09	4.13	3.38	5.19	5.39	2.02	5.47	0.76	4.19	2.08	5.4
Cluster-140.2349	17.8	21.48	17.67	22.2	21.5	22.19	23.51	20.69	20.49	16.78	18.58	20.92	28.09	30.71	28.67	21.7	19.82	19.64
Cluster-140.701	5.04	5.57	5.31	4.87	4.98	4.67	4.87	4.86	4.75	3.71	5.07	5.67	4.37	5.44	5.32	3.9	4.93	4.29
Cluster-140.4086	51.39	54.25	54.6	69.41	71.38	65.64	56.26	68.54	59.13	56.08	49.97	49.41	66.99	68.71	69.41	43.39	59.59	53.97
Cluster-140.1580	54.41	54.55	56.69	56.4	62.73	63.51	53.27	62.93	49.5	68.43	53.03	49.41	57.97	63.34	55	42.91	44.04	47.96
Cluster-140.3218	53.37	44.3	55.61	73.67	69.6	75.18	104.25	96.21	97.17	63.58	50.3	52.34	58.95	62.78	55.17	112.88	95.9	101.3
Cluster-140.4270	2.52	2.84	3.03	2.23	1.34	2.38	1.72	1.91	1.6	2.89	3.25	3.02	3.59	3.09	3.15	1.55	1.84	1.84
Cluster-140.2089	15.66	15.42	16.03	20.82	21.23	20.62	19.41	17.78	18.7	15.07	17.86	18.27	23.58	21.96	24.98	22.23	20.03	18.56
Cluster-140.2259	31.4	28.98	33.68	81.54	30.29	66.4	14.24	19.42	17.99	32.99	31.55	27.56	83.13	83.65	68.05	16.96	21.75	11.37
Cluster-140.3007	537.01	453.63	645.05	489.05	282.49	460.95	302.13	276.67	300.94	544.58	546.06	534.61	311.99	375.56	314.09	382.86	282.3	303.88
Cluster-140.2279	17.86	16.15	17.04	27.32	30.03	29.41	30.21	24.88	23.78	16.79	19.28	22.32	31.99	31.27	30.44	28.61	25.02	26.18
Cluster-140.4143	88.25	72.41	85.8	172.55	171.93	170.37	152.12	140.51	134.85	107.59	86.26	82.56	132.75	150.15	140.09	167.84	135.35	133.06
Cluster-140.105	0	0.34	0.3	0.39	0.2	0.38	0	0	0.33	0.32	0	0.11	0.3	0	0.39	0	0.31	0.51
Cluster-140.4098	37.52	38.83	39.05	45.85	49.08	49.02	84.01	61.88	75.53	36.39	46.05	51.53	71.59	64.37	68.71	107.72	84.4	91.77
Cluster-140.526	0	0.93	1.22	2.23	1.81	0	2.36	2.36	1.02	0.48	5.58	3.77	5.19	6.48	3.11	0	3.83	0.49
Cluster-140.1786	15.29	16.21	14.74	17.93	18.54	19.18	18.76	15.44	17.39	14.1	16.3	18.73	22.38	22.12	24.27	18.64	17.3	18.39
Cluster-140.3205	23.72	23.7	23.56	34.44	36.81	35.26	35.46	37.2	35.23	22.75	23.13	23.98	35.45	37.98	37.51	29.15	33.03	34.83
Cluster-140.926	11.61	9.59	9.31	15.97	17.22	14.66	19.25	14.87	16.98	9.87	9.78	12.4	16.41	16.46	17.57	12.13	14.17	13.61
Cluster-140.3310	42.92	39.42	42.76	55.5	53.19	54.66	46.57	51.45	47.64	42.49	40.21	39.71	43.68	45.92	44.14	45.43	48.86	46.86
Cluster-140.4551	20.55	22.05	20.66	26.92	30.01	29.61	27.2	27.48	27.51	19.02	20.98	22.35	35.73	31.58	35.9	25.52	23.27	25.44
Cluster-140.1464	16.7	11.57	11.44	24	22.91	23.09	25.14	26.08	21.34	13.29	17.46	14.85	22.6	20.94	22.16	36.78	32	30.49
Cluster-140.2036	38.02	40.55	38.11	42.69	48.53	43.5	36.24	45.21	33.75	35.13	34.42	34.47	40.82	42.9	43.52	23.26	28.23	31.45
Cluster-140.2139	20.16	22.17	20.11	27.29	24.69	27.51	23.9	22.48	27.94	18.76	23.28	25.32	34.69	32.18	37.5	23.96	26.37	25.21
Cluster-140.3829	75.62	76.11	71.82	47.89	46.53	46.87	30.18	37.38	29.38	78.56	89.38	93.11	42.25	45.65	43.72	26.9	31.45	29.55
Cluster-71.0	0	0	0	1.01	0	0	0	0	1.15	0.27	0	0	0	0	1.49	0	0.27	0
Cluster-140.391	0.49	0.47	2.06	1.81	1.84	3.1	2.88	0.48	0.52	0.48	1.31	0	1.76	1.32	3.96	3.34	1.95	0.99
Cluster-140.2171	35.11	33.62	31.91	37.9	50.21	50.89	41.96	63.67	39.53	39.4	32.6	31.16	44.66	44.71	40.56	35.23	45.23	49.57
Cluster-140.120	0	0	1.63	0	0	0	0	0.66	0	0	0	0	1.18	0.59	0	0	0.67	0
Cluster-140.3621	741.89	685.94	843.29	823.61	714.71	659.08	300.26	372.93	356.09	814.03	709.83	643.99	552.38	581.83	546.67	290.97	325.61	245.47
Cluster-140.4487	14.12	12.85	12.84	12.01	16.83	14.01	19.98	15.92	14.3	12.95	16.26	18.79	18.86	19.16	18.99	17.33	16.08	17.05
Cluster-140.4181	22.81	15.38	21.74	16.41	12.15	15.83	11.37	15.32	15.67	24.05	17.24	16.97	13.82	14.62	15.7	15.08	11.63	10.98
Cluster-140.2398	10.81	8.68	10.71	12.57	14.53	12.88	13.54	11.46	11.76	11.33	8.93	9.34	10.01	9.37	9.95	14.37	10.55	10.81
Cluster-140.3372	80.46	76.3	83.42	79.71	69.84	74.62	59.05	64.36	60.24	91.75	77.61	71.71	69.03	76.16	65.54	51.02	57.27	56.38
Cluster-140.2412	22.14	21.67	21.85	31.16	31.31	32.89	31.56	29.74	31.56	23.48	23.18	24.04	35.23	33.37	35.04	24.71	28.8	29.99
Cluster-140.348	9.05	12.64	11.95	10.4	10.01	8.6	8.86	6.42	8.71	6.2	7.73	10.13	13.9	14.1	16.46	4.28	6.25	7.1
Cluster-140.681	1.06	1.01	1.46	0.88	1.13	1.01	1.36	1.17	0.91	1.32	0.66	0.79	1.73	1.52	1.25	0.96	0.82	0.82
Cluster-140.1237	47.94	50.88	48.06	55.65	55.13	59.2	65.85	63.61	66.65	48.92	52.77	52.85	65.29	64.33	66.8	67.69	67.88	66.94
Cluster-140.4664	0	0	0.55	0	2.54	1.24	0.67	0	0.72	0.67	0.59	0	0	0	1.82	0	2.05	1.4
Cluster-140.1267	30.22	29.9	27.47	31.09	33.72	35.05	18.47	21.55	23.58	21.84	28.23	30.25	38.15	35.63	33.78	13.74	17.49	14.65
Cluster-140.2393	27.75	27.04	28.19	56.01	54.39	47.51	73.54	53.91	76.24	33.14	34.76	35.84	58.34	55.05	66.32	99.12	76.53	82.29
Cluster-140.1687	16.51	17.44	15.97	23.24	24.07	25.81	25.69	24.55	25.31	19.61	17.32	18.77	30.17	26.35	29.18	17.21	20.82	23.94
Cluster-140.3536	27.79	27.89	25.24	31.91	32.97	32.16	26.24	27.09	25.51	25.75	29.47	30.8	36.17	33.03	35.13	20.9	23.36	23.62
Cluster-140.3669	56.87	61.34	58.35	48.19	60.67	54.81	52.5	66.11	49.36	63.92	56.26	56.87	59.71	58.97	59.82	36.61	49.13	53.14
Cluster-140.4886	1.79	1.57	2.05	4.03	0.81	5.58	6.93	6.05	1.84	0.86	5.25	3.32	3.8	3.72	2.32	0.85	1.75	0.91
Cluster-140.3407	40.62	39.04	41.28	46.85	46.33	49.01	40.61	43.09	42.52	36.97	39.62	41.73	52.09	48.71	53.23	38.9	40.05	38.66
Cluster-140.4358	10.51	9.29	10.51	10.53	12.06	11.01	8.8	11.25	8.78	9.18	10.79	10.21	9.2	8.76	8.82	9.96	9.05	9.35
Cluster-140.3334	28.59	31.15	30.9	31.2	30.95	30.56	16.19	29.44	18.95	41.3	29.77	28.77	23.69	26.09	22.82	13.62	19.23	17.13
Cluster-140.1478	22.97	34.24	32.3	20.78	21.21	17.47	20.26	16.85	15.18	26.44	20.97	18.77	17.19	23.99	19.7	11.7	15.75	18.57
Cluster-140.25	1.28	0.41	1.82	1.57	0	0	1.24	1.66	0.89	0	0	0.42	0	0	0.38	0	0	0.42
Cluster-140.1803	103.08	83.24	88.65	85.9	75.57	101.56	56.5	63.34	57.6	126.21	89.54	84.59	100.49	97.8	86.02	36.93	55.4	56.16
Cluster-140.3670	67.43	57.32	59.47	63.77	65.47	62.04	91.57	92.04	102.69	64.88	67.97	61.32	45.95	53.38	49.93	136.56	117.79	116.79
Cluster-140.3508	24.01	23.92	25.1	32.59	31.32	28.49	21.66	24.09	20.22	30.14	24.38	22.6	25.38	28.87	23.59	22.34	25.03	21.43
Cluster-140.270	1.57	2.65	2.11	2.97	3.12	2.68	2.9	2.87	3.03	2.13	1.89	1.67	2.67	1.9	2.34	2.26	1.49	2.27
Cluster-140.219	0.83	0.63	0.31	0.64	1	0.86	0.97	0.73	0.49	0.33	1.07	1.12	2.2	1.57	1.41	1.08	0.59	1.41
Cluster-140.3180	33.76	29.68	33.59	46.19	39.38	47.29	49.67	44.64	51.09	32.39	34.44	34.3	47.4	46.9	48.22	54.47	49.05	51.71
Cluster-140.3895	74.17	66.41	71.4	88.15	101.55	88.48	166.84	145.79	158.49	84.56	80.72	79.59	93.9	108.54	99.52	196.03	155.4	172.02
Cluster-140.1824	7.1	7.85	6.13	5.01	4.59	4.65	6.53	5.91	5.18	7.39	8.83	8.85	9.07	7.24	6.05	5.38	4.17	6.16
Cluster-140.900	7.5	1.85	10.36	6.91	5.26	3.02	8.01	8.02	11.79	6.66	9.1	9.96	4.07	7.51	8.45	7.61	3.32	7.8
Cluster-140.3157	17.55	16.84	19.92	23.5	22.29	23.35	21.19	22.66	18.47	18.27	17.82	19.18	21.21	21.88	19.43	13.71	17.16	18.45
Cluster-140.673	1.92	0.29	1.66	1.79	1.56	1.84	1.33	1.73	2.31	1.24	1.93	1.26	0.9	2.64	1.52	1.86	1.21	2.91
Cluster-140.3370	755.13	663.99	626.04	100.94	115.7	84.85	159.21	157.78	191.73	624.47	722.12	706.91	92.27	126.12	100.23	215.39	233.64	251.26
Cluster-140.2784	41	44.67	42.47	35.08	34.82	37.56	36.97	38.27	37.54	42.36	47.91	45.92	43.3	40.47	43.64	34.03	38.8	44.8
Cluster-140.4959	2.37	2.12	0.62	4.29	0	1.41	6.9	2.3	2.45	3.04	2.68	0.74	10.85	0	0.69	0	6.99	0
Cluster-140.3451	36.22	38.32	44.3	70.97	35.26	47.74	23.66	33.61	29.86	37.84	34.21	37.01	48.38	44.85	43.58	23.84	26.42	21.64
Cluster-140.4747	14.62	19.98	25.61	23.54	42.75	32.41	38.65	30.01	30.74	22.83	15.19	19.45	32.27	25.87	29.95	25.88	35.04	30.11
Cluster-140.87	0	0	0	0.11	0.23	0	0.06	0	0.32	0.12	0	0	0	0	12.08	0	0.48	0
Cluster-140.3606	277.47	283.79	274.01	467.61	402.7	429	368.02	308.29	317.93	316.7	324.88	322.16	432.36	474.99	425.68	460.06	374.66	397.09
Cluster-140.3412	24.27	24.71	24.95	32.05	35.64	33.92	47.79	38.43	43.89	24.81	27.73	29.13	38.84	39.16	39.43	40.38	38.88	43.54
Cluster-140.789	13.59	13.93	14.06	11.67	15.33	12.17	21.55	16.17	15.44	10.47	16.39	18.16	16.88	18.01	18.17	16.99	12.68	14.73
Cluster-140.295	0.68	0	1.09	0	0	0	0	0	2.83	0	0	0	3.55	0	4.8	1.96	0.67	0
Cluster-140.1955	38.45	34.66	38.35	45.98	47.88	47.38	59.64	50.11	50.62	38.13	42.46	42.91	56.9	55.46	58.1	72.44	55.95	58.87
Cluster-140.2496	26.22	25.87	33.95	37.98	33.15	33.78	33.7	31.15	34.96	27.24	28.67	28.17	34.95	34	35.3	39.4	36.07	35.82
Cluster-140.36	0.82	0.52	1.06	0.76	2.18	2.35	1.59	1.44	0.52	0.82	1.23	1.67	1.23	1.57	0.91	1.27	2.09	2.07
Cluster-140.4559	7.32	8.36	7.28	7.31	8.55	7.93	9.83	8.5	9.27	8.28	9.54	10.69	8.53	8.49	10.13	10.4	8.5	9.02
Cluster-140.3991	7.51	7.06	7.73	10.31	12.26	11.39	11.61	11.21	11.6	7.64	8.98	9.47	11.93	12.48	11.38	14.59	11.87	12.65
Cluster-140.1672	18.85	20.23	19.02	29.84	29.85	29.31	25.29	32.03	25.37	23.91	18.27	18.34	23.66	21.94	25.8	14.29	20.94	24.32
Cluster-140.393	1.04	1.72	1.65	0.83	1.97	1.72	1.58	1.3	0.62	1.63	1.66	0.91	1.39	2.99	2.6	2.73	0.87	2.15
Cluster-140.1386	2.42	1.76	3.28	2.37	2.6	3.09	2.52	3.4	2.37	2.15	1.78	2.4	3.58	2.88	4.47	1.88	1.53	3.17
Cluster-140.4574	1.96	3.03	1.93	4.09	3.39	3.43	4.75	3.22	3	2.57	3.33	4.04	4.41	3.32	4.59	2.99	2.67	2.38
Cluster-140.3462	27.14	28.27	26.11	35.58	38	38.29	30.87	37.51	33.02	27.37	25.23	24.9	33.9	34.42	33.09	22.11	27.04	26.61
Cluster-140.3259	5.32	4.9	4.87	6.06	5.95	6.67	5.49	4.72	5.02	4.73	5.82	6.46	7.33	7.3	8.38	4.17	4.89	4.64
Cluster-140.1699	40.05	38.35	38.49	58.54	56.7	59.46	51.58	61.27	56.37	43.96	43.12	41.18	46.04	44.64	46.14	53.92	59.07	56.32
Cluster-140.3682	31.81	32.38	31.32	27.6	27.03	30.69	21.26	22.52	21.1	24.86	28.16	27.95	28.66	27.56	31.2	16.64	18.95	18.81
Cluster-140.54	1.26	0.15	0.78	0.76	1.42	1.29	2.05	1.75	0.62	1.18	1.21	0.75	1.64	2.32	1.27	0.74	1.15	0.65
Cluster-140.1380	51.71	49.85	47.33	49.67	50.82	55.18	29.88	41.86	35.43	42.02	42.32	42.08	53.36	53.1	50.36	22.48	34.86	32.8
Cluster-140.625	11.28	12.89	11.86	7.53	13.83	10.38	19.76	14.02	11.51	16.13	13.94	21.45	13.36	10.41	13.36	14.55	21.26	14.29
Cluster-140.2194	19.62	20.24	20.85	20.91	21.77	22.56	21.85	16.4	19.85	16.73	24.19	27.66	31.31	32.01	34.05	25.12	21.06	22.21
Cluster-58.0	0	0	0	0	0	0.82	0	0	0	0	0	0	0	0	3.69	0	0	0
Cluster-140.1269	7.34	9.3	9.95	10.72	9.62	10.11	7.04	7.71	6.12	10.16	9.45	9.53	13.34	17.5	12.31	5.66	6.63	7.65
Cluster-140.807	17.76	15.96	17.19	23.76	19.82	22.7	13.61	18.71	12.96	21.64	16.77	15.64	26.18	24.34	23.36	9.5	12.54	14.96
Cluster-140.2264	9.95	10.2	10.3	11.54	13.7	12.38	13.48	11.54	12.13	10.4	11.49	10.89	14.17	13.54	13.93	11.99	11.24	12.87
Cluster-140.4349	16.44	15.75	18.87	14.62	19.96	15.12	23.59	21.03	17.73	16.41	18.56	17.93	18.17	19.08	18.42	20.18	19.52	21.22
Cluster-140.79	0.94	2.69	5.83	6.91	6.99	4.92	9.13	15.1	8.22	10.98	4.6	4.44	3.73	5.86	2.95	12.14	8.32	6.55
Cluster-140.4002	25.59	23.24	22.94	27.94	29.53	31.33	29.37	27.12	27.91	21.85	22.97	22.64	26.58	25.23	28.5	22.91	26.05	23.31
Cluster-140.197	3.28	3.61	4.05	4	3.54	5.39	9.03	7.44	7.41	0.53	1.91	4.21	1.45	4.81	4.37	7.9	2.69	10.44
Cluster-140.2923	28.61	32.1	26.87	26.59	34.61	33.73	29.97	26.03	26.86	31.47	33.04	35.95	36.88	36.64	38.69	27.28	25.53	27.16
Cluster-140.3075	16.56	15.36	17.54	20.21	19.83	21.42	12.75	14.97	13.59	14.91	15.28	14.95	21.28	19.77	22.42	9.13	12.92	10.59
Cluster-140.3290	103.33	82.33	105.95	179.93	200.12	164.83	307.89	231.01	247.66	124.15	90.71	83.7	136.69	134.49	142.33	293.27	218.77	252.12
Cluster-140.2437	32.1	35.14	30.92	35.13	38.61	39.8	34.08	33.62	31.22	29.88	37.38	37.95	47.47	47.97	47.79	34.48	29.56	29.44
Cluster-140.23	1.47	1.74	3.63	1.75	2.58	2.25	1.22	2.45	0.88	3.35	2.33	2.54	2.54	2.39	2.7	1.22	1.44	2.25
Cluster-140.3848	32.85	30.37	32.86	27.08	27.47	27.74	27.09	26.76	27.08	28.43	35.7	36.97	29.31	28.81	30.66	25.62	27.85	28.84
Cluster-140.4733	0.67	0.46	0.64	0.79	1.28	0.38	0.98	1.06	0.89	1.1	0.64	0.52	0.48	1.07	1.26	0.49	0.66	1.13
Cluster-140.1278	17.55	16.79	17.33	23.01	23.69	24.13	22.51	22.91	22.91	16.18	16.52	18.05	25.21	25.57	26.52	20.66	21.73	20.78
Cluster-140.3361	163.92	209.73	178.85	207.35	259.1	228.63	192.21	275.35	193.33	194.98	177.12	185.98	233.84	273.43	213.98	149.79	205.71	187.43
Cluster-140.3363	29.42	29.94	28.93	29.81	32.19	30.56	37.22	31.45	38.24	27.41	34.89	37.73	40.31	39.73	43.22	46.41	38.44	41.71
Cluster-140.3701	24.38	21.61	26.23	32.6	32.85	28.75	39.48	29.75	41.64	26.61	26.47	25.75	34.36	28.76	41.29	25.41	32.92	32.25
Cluster-140.2339	85.3	94.87	91.41	91.72	94.56	90.12	73.47	94.76	80.54	89.84	80.7	76.53	93.23	97.47	94.04	55.16	73.35	76.45
Cluster-140.3688	59.42	59.49	57.68	66.08	65.64	71.5	79.27	68.31	74.71	58	69.52	74.69	80.83	82.3	86.13	83.12	75.29	79.55
Cluster-140.1426	2.2	2.78	3.13	3.12	3.82	2.85	4.56	3.04	2.69	2.75	3.16	2.87	4.89	3.71	4.69	2.76	2.3	3.45
Cluster-140.2644	36.38	38.27	36.41	41.21	36.77	39.36	23.78	26.17	25.75	32.24	37.78	41.24	45.85	45.55	48.53	23.99	26.95	23.35
Cluster-140.4607	10.56	11.65	11.2	13.45	13	14.36	12.2	10.04	10.2	9.51	11.32	12.46	16.22	15.46	16.58	9.27	9.15	9.36
Cluster-140.690	4.39	7.3	4.63	5.32	4.7	4.59	5.69	7.1	3.8	6.37	3.13	8.29	7.59	4.37	8.34	4.21	12.96	8.19
Cluster-140.1420	5.38	5.51	5.22	9.22	8.23	9.03	7.79	7.14	7.31	4.88	5.07	6.28	10.19	9.77	10.56	5.43	5.6	7.09
Cluster-140.3368	39.25	45.07	42.35	45.06	46.26	45.18	35.28	34.79	35.78	40.86	43.1	45.6	53.65	54	56.59	26.6	32.89	32.97
Cluster-140.443	4.59	4.16	4.1	5.03	4.92	4.61	3.98	3.46	4.08	3.25	4.53	5.74	5.45	5.81	5.6	4.63	3.82	4.02
Cluster-140.1158	42.18	43.41	41.82	46.08	52.18	51.81	56.81	54.72	60.01	40.72	41.89	44.31	53.83	53.84	59.93	50.93	56.94	55.65
Cluster-140.744	27.65	30.27	32.87	32.52	30.38	20.52	32.76	28.14	51.15	16.32	7.38	7.68	13.47	14.49	8.89	13.61	10.36	23.91
Cluster-140.2547	19.67	20.73	19.9	29.38	29.32	30.57	22.73	27.47	23.3	18.67	21.13	20.46	31.6	31.49	31.83	21.08	23	22.64
Cluster-140.3244	35.31	39.34	40.89	52.67	53.28	52.03	49.11	56.76	52.82	43.8	32.41	34.02	48.65	46.22	51.32	42.18	48.04	46.5
Cluster-140.3658	22.96	22.81	21.74	37.66	40.33	42.53	50.14	45.86	44.28	25.2	22.69	24.64	38.01	35.94	37.81	44.27	45.56	47.22
Cluster-140.3633	41.95	41.82	40.5	46.78	47.93	49.26	34.47	37.86	36.57	40.59	44.73	44.79	55.48	54.68	59.44	36.51	33.55	33.18
Cluster-140.1905	107.1	104.78	107.86	66.3	66.03	67.2	111.81	109.18	134.06	115.55	105.62	111.21	66.28	81.54	67.62	153.93	139.68	157.29
Cluster-140.570	0.72	1.95	2.83	1.95	0.66	6.34	2.78	2.77	3.71	2.76	1.22	6.75	4.33	12.21	10.66	4.8	2.81	2.9
Cluster-140.1825	60.62	62.66	62.42	74.19	69.53	77.24	47.19	58.01	48.54	75.5	60.08	59.89	69.36	74.62	60.12	40.68	50.35	46.04
Cluster-140.202	1.61	0.51	0	0	1.49	0.96	0	0.52	1.12	0	1.88	3.1	1.9	2.36	1.91	0	0	0
Cluster-140.1284	28.67	26.18	28.86	39.56	36.44	35.67	48.22	43.47	53.06	29.69	29.32	33.26	39.52	35.44	41.49	53.28	51.33	55.49
Cluster-140.4233	22.57	22.37	21.99	29.67	34.7	33.52	39.63	31.75	31.13	19.73	26.41	30.9	45.97	42.17	45.42	38.46	31.34	35.24
Cluster-140.398	3.47	3.03	3.65	2.49	0.72	0.69	2.99	0.75	0.81	0.76	2.42	2.65	2.78	5.6	4.86	0.37	1.9	2.68
Cluster-140.244	6.57	8.86	7.14	13.7	14.79	17.5	18.15	17.55	18.59	8.71	7.84	10.18	19.99	14.45	18.21	14.91	13.85	19.79
Cluster-140.3733	10.6	9.74	9.11	9.83	12.97	12.88	10.76	13.11	10.64	8.61	7.23	8.85	13.27	11.83	13.75	6.52	10.08	9.7
Cluster-140.3786	0.7	0.75	1.56	1.17	1.46	2.37	1.22	2.04	1.47	1.96	1.84	1.43	2.01	2.96	1.94	1.63	2.06	2.84
Cluster-140.743	2.12	7.83	3.25	0.78	3.56	0.38	0	2.06	0	1.67	8.31	9.1	2.28	3.05	0.76	3.68	0.42	0
Cluster-140.2200	23.03	18.97	22.49	12.02	16.38	21.46	16.93	27.63	18.72	11.52	12.6	13.51	13.96	14.97	15.92	20.38	15.78	16.77
Cluster-140.3383	51.54	50.1	44.69	49.2	60.2	47.26	54.38	64.75	51.55	40.89	38.54	38.02	53.63	57.94	57.7	34.49	49.26	51.14
Cluster-140.3790	19.99	22.09	20.39	27.12	25.83	26.11	22.73	20.85	24.21	19.57	22.88	23.72	32.57	30.52	33.35	18.69	21.82	21.72
Cluster-140.2305	31.15	29.48	31.37	41.48	36.91	39.74	34.07	29.93	35.05	30.55	27.38	26.4	40.7	42.31	44.98	31.98	29.22	30.32
Cluster-140.1033	167.28	146.11	112.2	138.9	130.73	161.46	359.96	286.38	258.86	147.41	141.5	159.46	154.31	196.66	135.69	552.74	306.56	351.81
Cluster-140.271	3.69	3.93	4.76	9.36	10.49	9.84	9.97	13.84	13.55	7.15	7.89	8.7	12.35	11.41	9.54	11.84	9.73	11.78
Cluster-140.3693	39.46	34.13	35.01	37.52	40.96	42.14	32.8	39.85	34.07	37.82	30.32	27.76	34.61	33.87	35.98	24.15	30.34	30.58
Cluster-140.943	10.58	11.86	10.78	8.16	9.75	8.87	9.07	9.16	9	9.06	8.85	11.24	9.05	8.66	10.28	6.45	7.6	8.69
Cluster-140.2105	44.4	44.71	47.34	52.52	53.19	56.19	51.59	47.88	50.25	42.9	43.95	43.54	56.15	59.79	58.99	48.48	48.25	48.48
Cluster-140.3541	24.01	22.82	22.5	31.47	31.19	34.59	30.77	33.08	30.74	21.71	22.09	22.08	32.24	31.18	32.91	24.47	27.69	28.4
Cluster-140.1385	29.46	28.58	30.1	56.99	56.41	55.81	60.32	46.25	55.94	37.88	33.91	35.19	55.53	54.47	57.34	49.94	49.24	52.83
Cluster-140.3047	93.48	78.95	78.21	90.27	105.25	104.79	105.29	100.4	87.42	81.04	95.01	92.33	120.65	123.63	124.69	95.42	98.65	100.22
Cluster-140.4376	23.48	23.65	23.98	30.93	33.82	31.25	29.45	31.93	30.27	24.07	23.63	23.99	28.88	28.86	29.73	28.04	30.21	28.26
Cluster-140.4001	32.39	30.1	32.28	39.34	41.86	43.05	35.71	36.98	34.98	29.29	29.31	29.96	43.92	40.8	46.12	28.54	33.24	32.84
Cluster-140.2182	78.95	72.27	71.19	70.17	71.45	65.99	53.44	65.66	53.48	88.31	71.65	67.49	62.7	62.16	60.42	49.21	53.16	52.9
Cluster-140.1789	17.97	24.86	19.3	17.69	16.67	18.44	14.51	19.44	16.23	16.97	26.34	28.29	26.5	26.2	27.67	17	19.03	15.34
Cluster-140.3706	41.28	37.09	43.15	49.89	52.76	47.73	63.03	55.55	58.83	46.11	43.5	41.85	45.52	52.4	53.15	77.82	59.56	65.49
Cluster-140.4717	3.67	3.95	3.18	3.52	3.58	4	2.92	2.52	3.51	2.94	3.85	3.86	4.8	3.23	4.4	1.98	2.86	2.1
Cluster-140.3209	201.19	174.73	174.16	146.6	153.01	125.08	205.4	202.39	190.92	208.17	219.92	218.18	110.21	128.95	111.12	169.89	179.37	187.47
Cluster-140.2540	57.84	58.04	59.93	72.35	74.83	73.12	79.93	73.04	78.23	60.47	56.29	56.44	68.89	68.39	69.34	73.18	69.43	72.17
Cluster-140.1008	1.73	3.36	3.15	3.13	3.7	3.29	3.14	3.37	3.2	2.61	4.09	2.77	2.87	3.16	2.61	3.36	1.27	3.02
Cluster-140.4121	67.72	75.09	69.6	83.63	86.35	93.2	53.63	68.59	50.02	70.99	66.72	67.95	70.23	75.3	65.79	41.94	49.21	50.68
Cluster-140.449	0.69	0.28	0.57	1.35	0.89	0.38	0.5	0.25	0.09	0.44	0.57	0.53	0.73	0.33	0.71	0.17	0.42	0.57
Cluster-140.2640	958.7	673.13	1010.59	1080.79	870.43	1255.11	738.83	911.83	782.26	902.9	674.55	556.37	422.06	413.42	452.45	673.99	574.54	546.68
Cluster-140.1712	11.59	12.46	12.89	16.2	13.19	15.11	12.8	13.08	12.62	12.3	13.57	14.37	21.99	21.23	24.67	11.65	12.51	11.56
Cluster-140.2099	53.38	49.85	60.18	77.99	60.24	61.52	55.79	50.49	55.67	73.56	66.49	60.07	63.44	58.25	56.69	49.74	53.55	61.44
Cluster-140.1914	4.59	4.44	4.65	7.4	6.01	6.61	8.26	8.15	7.87	5.13	5.57	5.5	9.82	7.79	10.08	6.42	7.5	6.25
Cluster-140.2396	51.98	43.84	53.9	57.43	53.53	59.66	48.12	50.3	46.2	52.99	47.46	43.3	49.14	49.75	52.67	43.27	45.01	43.04
Cluster-140.849	19.11	15.48	19.27	34.42	45.02	36.71	64.92	61.36	58.93	31.2	22.47	21.12	36.55	32.81	37.51	59.55	58.44	59.13
Cluster-140.1577	14.49	14.1	15.36	25.49	28.67	23.88	39.86	31.72	36.74	17	17.57	17.38	23.62	23.46	23.62	38.59	35.84	38.26
Cluster-140.940	38.2	42.94	38.7	61.94	56.12	48.1	66.51	52.94	54.72	47.47	57.74	48.54	67.3	63.82	70.9	47.28	40.06	47.03
Cluster-140.590	0.27	0.51	0.25	0.62	0.25	0.42	0.45	0.39	0.28	0.07	0.44	0.55	1.02	0.26	0.5	0.13	0.13	0.38
Cluster-140.1352	14.28	15.43	13.01	18.14	19.57	19.01	18.98	16.73	19.83	13.09	14.19	14.22	19.45	17.54	19.62	16.35	17.52	15.25
Cluster-140.1557	35.33	37.25	32.61	36.54	40.25	41.54	61.39	44.32	45.56	38.18	54.17	60.53	58.96	57.5	62.18	60.03	43.69	49.53
Cluster-140.4052	0.76	2.05	0.6	0.69	0	0	1.48	0	0	0.73	1.94	1.43	0.65	1.93	1.99	0	0	0
Cluster-140.2074	29.06	30.33	29.74	31.3	31.82	33.65	28.09	29.86	29.29	27.12	27.83	29.4	35.72	37.2	35.23	24.67	25.96	26.11
Cluster-140.2286	72.73	73.68	74.97	96.78	82.71	92.37	66.06	73.23	70.44	82.77	73.35	71.49	87.92	99.48	88.2	66.67	72.23	65.73
Cluster-140.4681	0.28	0.97	0.32	0.67	0.53	0.99	0.32	0.97	0.53	0.38	0.05	0.46	0.53	0.87	0.98	0.27	0.6	0.11
Cluster-140.1934	46.61	50.01	54.74	53.18	46.93	59.35	44.59	54.6	47.31	50.3	42.94	44.6	48.63	54.29	52.47	42.29	45.22	45.75
Cluster-140.3255	36.59	36.58	35.56	46.48	50.49	46.62	51.8	43.33	50.52	32.89	38.29	40.5	56.26	53.64	62.07	41.64	46.38	49.13
Cluster-140.1303	6.7	7	7.58	7.36	9.58	8.53	14.5	11.09	10.6	7.54	8.4	9.07	11.6	11.51	11.09	14	11.68	11.34
Cluster-140.2275	2.21	3.32	5.08	4.32	6.77	8.03	6.22	7.89	9.83	4.61	4.18	2.92	10.72	4.61	6.13	14.83	10.89	8.5
Cluster-140.3439	135.28	126.45	135.02	119.8	106.2	120.82	90	94.56	94.36	120.84	143.51	145.24	122.11	120.5	119.35	81.23	100.27	101.82
Cluster-140.352	0.23	0.24	0.54	0.64	0.87	1.53	1.44	0.44	1.57	0.23	0.43	0	1.08	0.66	0.95	1.11	0.77	0.66
Cluster-140.4721	24.59	27.77	23.75	24.25	30.54	30.83	40.02	33.12	34.02	18.87	34.47	37.46	55.02	47.68	49.44	32.87	37.31	40.05
Cluster-140.4715	1.66	2.51	3.85	3.1	1.49	2.13	3.69	3.79	4.1	2.54	2.2	2.57	2.25	2.86	2.23	4.34	4.78	4.97
Cluster-140.4686	9.01	5.64	5.28	8.58	9.76	10.91	24.23	30.93	30.49	7.33	6.81	6.03	8.99	11.47	8.27	23.04	30.78	30.36
Cluster-140.4794	8.26	7.7	5.67	9.62	9.16	9.94	7.85	8.58	9.16	5.55	6.87	7.71	11.7	11.96	14.41	5.97	6.62	6.22
Cluster-140.4200	1049.41	913.75	909.51	1151.73	1079.82	1206.37	847.01	1152.46	774.56	2298.66	1192.43	1063.04	1012.44	988.42	803.72	491.98	856.51	1036.72
Cluster-140.969	5.65	5.46	5.72	6.79	9.48	7.34	11.88	7.99	10.19	5.23	7.27	7.58	9.61	10.37	11.49	14.78	9	12.73
Cluster-140.2996	53.69	56.9	53.64	131.8	128.05	116.38	271.9	175.48	234.18	69.65	55.36	56.78	137.37	108.77	136.43	169.7	149.75	203.88
Cluster-140.1236	0.55	2.6	3.18	4.54	0	0.49	1.61	0.54	1.15	0.54	2.9	2.12	0.97	0.48	2.94	0	1.09	0.56
Cluster-140.3553	36.06	36.56	35.5	41.48	42.33	42.24	46.07	38.83	46.93	33.92	39.24	40.69	49.96	49.15	53.26	46.83	43.66	44.02
Cluster-140.2478	18.67	19.59	19.49	23.85	27.92	24.38	31.7	23.61	30.13	18.4	21.24	22.19	30.74	29.86	33.04	30.67	26.85	29.43
Cluster-140.166	1.42	1.98	1.75	2.75	2.23	2.15	1.3	1.96	1.27	1.9	1.63	2.65	3.4	2.7	3.02	1.1	1.11	1.49
Cluster-140.3808	27.3	29.37	28.51	35.28	36.2	35.25	31.99	32.39	29.43	28.61	27.43	28.77	36.37	34.9	36.16	25.24	26	27.32
Cluster-140.4396	44.85	42.61	44.06	60.06	65.41	65.54	109.73	86.24	97.01	47.34	59.86	62.58	105.33	86.16	87.48	141.93	114.75	129.29
Cluster-140.2514	90.47	89.01	97.16	91.6	92.37	90.63	68.29	91.41	71.12	97.54	74.79	69.93	73.74	75.77	74.82	46.71	67.51	63.17
Cluster-140.2445	31.28	30.35	31.59	43.89	43.23	42.68	44.07	45.78	43.49	33.6	31.33	32.57	42.42	41.91	42.66	40.41	42.32	43.07
Cluster-140.4193	27.44	29.23	27.68	33.25	38.23	36.44	41.86	34.48	41.4	25.33	27.56	30	39.14	36.7	44.98	35.38	33.65	34.65
Cluster-140.4344	228.07	200.71	249.99	295.35	312.26	316.21	203.63	334.78	205.86	249.97	193.74	176.01	179.22	173.59	199.91	162.45	220.47	207.71
Cluster-140.3771	278.51	291.59	285.54	346.1	322.89	305.16	197.05	215.05	208.41	307.45	300.3	290.35	330.03	326.23	309.76	171.16	196.68	177.41
Cluster-140.4838	1.08	1.69	0.66	1.5	2.55	3.37	2.79	2.27	2.46	2.88	1.17	1.82	1.18	2.4	2.52	1.92	1.41	4.01
Cluster-140.1993	34.4	38.72	33.41	44.5	46.13	46.94	44.53	51.29	44.69	39.95	30.79	33.37	45.53	45.89	42.38	33.77	38.38	44.46
Cluster-140.308	2.4	2.41	3.24	3.35	4.43	5.6	3.87	4.02	3.23	1.34	3.38	3.95	2.14	3.09	2.47	3.36	4.58	3.61
Cluster-140.4635	1.49	1.68	0.93	2.45	2	2.26	3.34	1.99	1.52	1.37	2.42	2.22	3.68	2.81	3.6	2.88	2.18	3.09
Cluster-140.1413	62.52	70.92	70.98	51.52	59.42	62.27	39.47	48.06	36.8	74.14	59.51	53.39	61.65	62.11	53.94	20.87	32.62	34.67
Cluster-140.1271	12.9	13.39	11.55	14.11	12.07	10.53	8.44	9.56	8.48	17.72	12.25	12.6	13.33	10.51	9.94	7.91	8.95	8.68
Cluster-140.3153	33.65	32.07	34.01	36.8	37.41	39.1	50.1	38.9	45.66	32.26	35.44	34.46	38.03	42.03	38.99	59.91	42.55	45.13
Cluster-140.1652	10.45	10.46	9.24	14.4	15.05	16.67	17.42	15.7	15.99	8.88	10.1	11.57	20.65	19.99	20.75	15.87	15.42	14.06
Cluster-140.3076	64.9	69.6	67.33	71.81	73.86	75.75	62.04	69.07	61.29	68.15	61.77	60.38	66.02	66.48	63.85	47.32	54.34	52.1
Cluster-140.48	0	0	0	0	0	0	0	0	1.27	0.59	0	0	0	0	3.23	0	0.6	0
Cluster-140.3260	14.59	18.38	8.3	9.61	24.02	18.02	19.31	18.81	19.72	18.61	25.36	29.26	27.28	38.32	36.54	24.84	28.01	25.52
Cluster-60.0	0	0	0	0	0	0.21	0	0.47	0	0	0	4.09	0	0	0	0	0	0
Cluster-140.658	2.82	3.39	4.4	3.8	4.19	3.85	2.59	3.14	3.17	5.22	3	3.32	3.8	3.06	4.1	1.66	3.25	2.61
Cluster-140.3379	80.06	80.42	79.59	139.39	152.87	134.6	179.88	130.47	184.55	85.42	96.7	96.13	151.55	157.87	174.92	187.45	162.96	179.59
Cluster-140.1605	39.52	41.58	39.6	41.84	41.03	49.74	29.3	36	29.73	34.79	34.13	34.89	44.8	42.58	42.76	20.7	25.21	23.33
Cluster-140.1242	18.42	20.45	19.99	23.54	23.16	25.23	20.43	22.68	20.34	18.22	16.62	18.95	26.94	24.35	26	14.87	20.44	18.12
Cluster-140.3087	53.33	50.68	47.39	65.9	85.62	78.41	79.16	87.98	71.88	62.66	51.17	46.24	67.81	74.68	69.46	69.45	77.9	84.35
Cluster-91.0	0	0	0.76	0.53	0	0	0	0.55	0.6	0	0	0.85	0	0	0	0.83	0	0.28
Cluster-140.677	8.01	8.67	13.1	7.96	11.14	3.45	14.25	12.66	13.34	9.69	8.1	6.07	7.33	10.43	9.51	11.18	5.54	7.86
Cluster-140.4343	44.82	45.3	44.67	52.17	56.39	55.01	76.75	74.31	69.89	42.53	49.39	49	61.83	48.19	59.63	63.07	66.58	65.2
Cluster-140.4007	23.26	23.54	22.73	31.95	37.2	35.58	42.67	40.72	47.25	24.82	24.53	26.07	35.94	36.76	39.88	46.38	46.26	44.56
Cluster-140.3716	114.48	114.11	110.62	97.78	114.98	101.44	108.81	127.25	109.59	101.48	107.44	107.8	95.06	103.45	95.36	86.76	106.79	104.57
Cluster-140.2067	25.98	26.38	27.69	33.01	29	32.08	22.72	24.52	23.29	26.99	27.91	28.26	34.82	35.97	35.02	23.42	25.33	23.83
Cluster-140.427	11.03	10.56	9.52	7.25	4.37	3.63	5.63	4.8	10.97	13.24	10.05	10.69	9.57	11.85	7.39	8.14	7.42	8.84
Cluster-140.4533	1.27	1.23	1.15	1.99	1.65	1.83	1.82	1.73	1.42	1.77	2.01	2.19	2.08	2.71	2.19	1.85	1.38	1.76
Cluster-140.2724	17.28	17.69	17.2	19.67	21.02	19.69	17.57	19.15	17.24	16.47	16.52	16.17	21.73	20.52	21.95	13.75	16.43	15.33
Cluster-140.2154	30.83	31.74	29.03	35.07	39.51	35.37	46.45	43.88	38.28	30.45	35.65	33.92	37.57	40.4	35.09	44.87	41.58	41.56
Cluster-140.4167	3.42	3.19	3.99	3.95	4.32	4.4	2.82	3.15	3.37	3.44	3.49	3.53	4.32	3.76	4.12	2.08	3.24	3.06
Cluster-140.2505	36.62	34.7	43.49	54.03	50.63	49.05	33.19	40.18	35.13	50.26	34.28	29.62	39.31	43.06	39.2	26.89	28.91	28.79
Cluster-140.1915	22.73	22.47	23.72	29.24	27.17	29.85	20.19	23.44	21.52	22.45	22.26	23.42	27.55	29.14	31.45	16.17	21.15	19.72
Cluster-140.1792	26.42	26.16	25.11	35.13	42	40.35	38.6	40.21	36.87	25.65	24.61	25.82	34.19	32.94	32.76	27.73	35.68	30.9
Cluster-140.1292	41.51	50.12	46.59	46.77	32.6	30.04	63.54	46.41	39.71	44.31	56.55	60.55	30.51	26.87	43.84	85.36	82.81	80.12
Cluster-140.1407	30.54	29.29	28.02	35.27	40.76	38.27	29.45	34.37	28.84	27.84	28.6	28.56	39.22	41.23	40	21.61	27.58	28.81
Cluster-140.4125	52.08	42.76	49.66	54.15	64.7	66.31	55.98	61.55	53.5	42.99	47.11	46.95	70.06	72.25	71.22	47.83	53.36	53.94
Cluster-140.4746	3.47	4.03	4.11	4.72	4.21	3.41	4.41	5.37	4.03	4.08	5.16	4.33	5.61	5.48	5.05	4.02	3.68	3.83
Cluster-140.950	22.03	18.72	21.75	21.68	21.24	23.33	44.26	35.84	41.01	19.43	25.29	29.68	20.47	19.64	22.12	54.54	41.06	44.04
Cluster-140.1186	21.79	19.52	20.84	28.77	30.01	28.35	26.86	31.61	25.84	27.66	20.45	19.45	24.21	25.64	23.03	18.16	23.33	24.8
Cluster-140.3006	59.36	57.96	62.25	64	65.72	60.3	69.63	66.69	69.3	60.4	69.98	68.74	65.15	67.76	72.12	74.53	72.54	70.11
Cluster-140.227	12.8	11.2	9.8	12.56	6.37	11.46	5.8	9.55	10.72	11.32	8.75	11.67	6.89	6.53	7.66	9.89	7.14	6.8
Cluster-140.1222	25.7	24.63	25.27	30.73	37.4	33.73	31.01	29.5	28.29	29.05	27.39	28.44	36.05	38.63	37.15	27.01	25.87	27.08
Cluster-140.1951	4.74	5.05	4.32	6.04	5.29	5.83	6.04	4.6	5.67	4.53	4.49	5.26	7.51	6.27	8.24	4.36	4.31	3.53
Cluster-140.675	19.56	14.21	28.56	40.5	34.09	35.61	41.26	34.03	33.63	24.16	19.73	35.18	66.77	45.78	54.54	33.66	39.79	30.06
Cluster-1.0	0	0	0	0	0	0	0	0	0	0	0	0	0	0	6.21	0	0	0
Cluster-140.4783	0	0.51	0.67	0.23	0.23	0	0.48	0.72	0	0.74	0	0.25	0	0	0	0	0.24	0.97
Cluster-140.2490	34.21	35.61	32.75	37.22	36.45	35.22	36.25	35.98	36.68	34.28	38.59	42.89	39.8	40.55	42.4	33.4	36.26	35.84
Cluster-140.2795	97.05	88.75	97.37	96.95	82.52	96.11	71.55	88.94	73.58	101.65	85.36	85.74	88.44	95.81	82.02	66.11	69.5	67.44
Cluster-140.3143	19.65	21.47	20.15	21.87	21.18	22.27	19.55	19.29	20.25	19.67	21.72	22.78	24.94	24.74	25.57	18.17	19.84	19.05
Cluster-140.2466	28.66	30.6	26.43	28.28	39.64	27.34	24.18	35.66	23.63	30.86	22.94	21.12	24.85	25.66	23.32	10.81	23.89	26.89
Cluster-140.194	0.36	1.02	0.49	0.22	0.91	0.53	0.93	0.58	0.5	0.24	1.13	0.49	1.02	0.58	2.33	0.35	0	0.46
Cluster-178.0	0.32	2.54	0	1.17	0.3	0.28	1.85	0	0	0.94	0.58	0.31	0.29	0	0	0	0	0.31
Cluster-140.3118	188.51	183.55	166.19	26.5	35.44	22.09	46.44	51.18	52.81	151.73	184.08	181.48	27.02	34.54	27.45	41.11	53.74	46.61
Cluster-140.3284	39.19	40.74	37.46	32.81	34.04	37.09	25.32	29.33	23.17	35.51	40.55	42.87	39.71	39.06	36.16	18.65	23.21	22.31
Cluster-140.4586	16.96	14.49	14.59	17.6	18.78	16.65	17.74	18.21	19.52	15.29	15.64	15.92	20.12	16.81	18.41	18.19	17.45	17.51
Cluster-140.3815	27.23	29.04	28.79	31.35	32.13	31.68	27.29	27.23	26.53	29.49	29.6	27.63	30.29	30.55	30.1	26.81	25.89	26.2
Cluster-140.4392	9.54	9.07	9.03	13.44	14.19	14.26	15.72	13.22	13.68	9.53	10.45	10.36	15.77	15.11	16.89	11.74	13.09	12.77
Cluster-140.2350	20.24	22.6	21.01	28.88	30.52	30.08	28.95	24.68	27.56	19.11	22.81	24.24	36.62	36.69	38.63	24.78	23.46	23.82
Cluster-140.415	1.37	0.88	0	1.68	3.84	6.98	5.79	6.24	1.92	1.35	0.41	0	2.05	5.33	0.55	6.63	6.31	9.15
Cluster-140.11	0	0	0	0	0	0	0	0	0.64	0	0	0	0	0	4.91	0	0	0
Cluster-140.2104	8.51	9.17	9.05	8.37	8.03	8.35	7.01	7.3	6.37	8.22	9.61	9.2	8.77	8.82	8.74	5.51	5.91	5.7
Cluster-140.1794	18.61	19.53	16.71	28.85	30.18	28.18	30.21	26.74	28.19	19.04	22.11	22.25	36.14	34.51	33.52	21.62	24.1	26.48
Cluster-140.1666	14.44	16.84	16.67	22.93	22.73	22.9	24.3	19.67	25.97	15.25	18.11	20.68	29.59	26.3	33.02	20.39	23.92	25.44
Cluster-140.1326	25.73	36.67	28.93	7.41	7.21	7.48	18.09	14.64	18.58	19.17	25.7	30.08	17.03	23.03	20.58	28.1	30.24	38.76
Cluster-140.1511	32.6	22.49	34.4	50.76	41.72	53.51	52.39	77.38	57.73	31.73	26.1	30.09	25.21	24.66	33.55	47.62	56.9	58.9
Cluster-140.1210	31.74	28.82	30.6	55.72	58.75	56.54	93.66	81.19	97.35	36.58	35.74	34.12	45.39	41.61	47.05	109.44	96.28	98.84
Cluster-140.2391	15.57	16.08	16.5	22.22	24.85	20.65	33.27	29.64	31.97	17.19	17.05	17.29	24.28	21.98	22.95	25.5	27.33	30.02
Cluster-46.0	0	0	0	0	0	0	0	0	1.68	0	0	0	0	0	7.07	0	0	0
Cluster-140.1904	34.04	33.75	35.28	40.46	41.46	48.69	34.77	41.25	33.74	38.34	29.64	30.62	35.19	37.92	39.76	25.48	26.76	26.49
Cluster-140.4289	20.7	21.45	20.59	24.17	25.22	24.49	25.94	23.18	22.31	21.6	20.41	20.56	25.11	25.72	25.69	24.79	23.72	24.4
Cluster-140.4940	0.47	0	0	0	0	0	0	0.11	0	0.12	0	6.7	0	0	0.11	0	0	0
Cluster-140.1295	5.13	5.42	6.44	9.33	9.63	9.66	11.24	11.64	13.17	6.4	4.89	4.75	9.54	7.13	10.81	7.38	8.23	8.19
Cluster-140.1089	2.31	1.8	2.82	3.31	3.5	2.32	3.07	3.37	1.83	1.89	3.46	1.86	3.17	2.27	1.74	1.68	2.53	1.66
Cluster-161.0	0.16	0	0.08	0.15	0.08	0.44	0.16	0.4	0.17	0.17	0.54	0.08	0.23	0.24	0.61	0.08	0	0.31
Cluster-140.4094	20.73	19.4	19.28	23.65	23.45	22.16	38.05	36.9	37.76	19.72	21.88	23.01	23.93	20.78	22.66	37.89	35.3	37.34
Cluster-140.3641	26.76	30.31	28.1	22.88	23.82	26.33	19.73	23.87	18.82	31.69	26.79	27.13	26.57	27.79	25.89	12.7	16.96	17.77
Cluster-140.2891	37.64	34.85	36.79	48.46	57.68	45.3	51.68	53.07	52.08	43.18	47.71	48.44	61.89	65.18	67.12	64.16	67.35	63.27
Cluster-140.27	0	0	0.57	0.19	0	0	0.61	1.82	0	1.04	0	0.21	0	0	0	0	0	0
Cluster-140.3413	115.78	126.35	123.14	95.4	100.87	110.89	85.06	114.95	81.62	132.44	94.22	90.09	83.22	94.52	79.35	55.36	78.76	91.33
Cluster-140.3008	29.56	30.95	29.69	32.87	36.83	32.05	29.98	32.26	31.35	26.5	26.16	27.2	35.59	32.51	36.7	22.06	26.3	27.03
Cluster-140.358	0	3.4	0	0	0	0	0	0	0	1.19	2.12	2.33	0	0	0.54	0	0	0
Cluster-140.4021	43.91	40.93	45.37	58.7	59.68	58.8	77.15	71.04	79.65	48.1	47.6	47.66	53.4	55.33	57.36	101.08	84.23	85.43
Cluster-140.1804	42.43	38.88	48.84	32.81	31.99	36.29	28.37	24.54	26.19	35.58	41.51	42.59	38.3	41.51	41.41	25.18	23.75	22.82
Cluster-140.4579	16.34	15.44	15.57	21.9	22.37	20.64	23.64	25.14	22.8	16.24	16.5	14.61	22.48	22.87	22.64	22.03	22.84	23.49
Cluster-140.4279	17.72	18.74	19	20.53	24.83	22.73	21.5	20.91	20.05	16.49	18.62	19.4	24.18	23.05	24.89	21.35	21.39	21.8
Cluster-140.1923	42.21	36.28	42.68	43.46	43.07	43.12	53.56	52.64	49.55	42.76	38.01	37.11	33.64	41	38.59	41.25	47.47	49.12
Cluster-140.2050	21.75	21.58	23.09	26.88	24.82	27.14	20.88	20.25	19.82	20.68	20.84	22.36	28.88	27.37	27.99	16.52	16.81	17.81
Cluster-82.0	0	0	0	0	0	0.47	0	0.51	0	0	0	0	0	0	0.46	0	1.03	0
Cluster-140.1080	3.65	5.44	1.3	2.87	4.84	7.01	6.59	6.59	5.99	0.51	2.29	0	1.39	1.38	6.5	2.01	8.22	7.85
Cluster-140.4044	8.93	8.39	9.76	14.47	16.41	14.82	38.56	32.27	36.62	9.52	9.69	10.35	18.79	14.68	15.45	40.41	35.3	40.6
Cluster-140.760	1.58	2.46	2.16	0.92	1.12	1.76	1.53	3.07	2.08	1.58	0.73	2.19	2.2	1.5	1.45	2.51	5.23	2.88
Cluster-140.4493	2.81	3	3.2	3.64	3.73	4	4.47	4.95	4.43	3.05	3.42	3.52	4.93	4.33	4.51	4.81	4.57	4.54
Cluster-140.1691	7.2	7.77	7.28	11.22	9.92	10.42	11.29	10.59	9.9	7.65	8.28	8.11	13.68	12.57	13.32	9.59	9.59	9.51
Cluster-140.2344	121.28	119.62	120.89	122.85	126.43	135.83	116.41	131.48	122.69	125.78	118.44	115.9	132.04	138.29	138.43	96.17	113.43	113.51
Cluster-140.4165	13.4	15.72	13.77	18.24	19.87	19.52	14.64	20.34	16.9	18.13	20.36	21.51	18.64	25.54	18.92	19.25	18.27	16.51
Cluster-140.2187	45.37	44.18	44.95	63.55	62.52	64.49	71.13	60.39	67.94	44.15	50.34	52.28	72.75	76.02	76.69	71.33	64.86	67.8
Cluster-140.4887	0.74	0.66	0.81	0.46	0.82	1.32	2.02	1.19	0.78	1.23	1.04	0.63	0.93	0.48	1.14	1.19	0.48	1.19
Cluster-140.2001	22.05	25.41	24.67	26.93	23.97	28.33	18.33	21.16	18.67	22.86	23.32	23.78	27.54	27.66	26.38	16.9	21.35	18.95
Cluster-140.2723	27.87	28.91	27.74	32.24	34.77	32.55	28.91	28.28	27.23	27.62	30.94	32.05	36.14	35.23	35.67	24.72	26.59	27.19
Cluster-140.4177	33.3	35.9	31.02	31.96	31.19	34.51	38.16	33.9	36.58	30.85	39.61	43.93	41.78	40.75	42.48	34.8	32.88	36.22
Cluster-140.2402	15.21	14.31	12.4	41.02	30.3	26.93	94.78	73.83	113.36	19.66	13.42	13.78	48.21	26.99	43.91	73.29	87.02	101.92
Cluster-140.72	0	0.77	0	0.78	0	0	0	0	4.48	0.83	0.73	0	0.74	0	0	0.83	0	0
Cluster-116.0	0	0.48	0	0	0	0	2.42	0.48	0	0	0	1.45	0	0.44	0	0.48	0	0
Cluster-140.222	22.25	20.11	14.02	13.46	16.98	19.24	12.96	12.23	10	29.34	20.89	31.45	22.38	25.86	21.42	5.69	10.94	6.79
Cluster-140.1536	13.07	13.37	14.11	15.83	16.06	15.35	21.08	15.63	23	12.36	16.96	18.17	21.44	18.27	25.95	21.81	22.07	21.36
Cluster-140.2467	106.98	92.4	111.21	145.12	148.57	148.7	158.11	173.05	161.35	117.56	94.84	94.28	98.71	113.58	108.74	174.88	160.67	162.37
Cluster-140.100	0	0.61	1.07	2.43	2.45	1.79	0	0.65	2.77	1.94	1.15	0.63	1.16	2.29	1.76	0	0.66	6.75
Cluster-140.1832	39.87	35.96	39.53	60.96	62.29	61.87	52.87	60.73	57.35	40.74	37.12	36.77	53.21	49.55	49.72	45.91	51.79	51.59
Cluster-140.3891	72.9	67.83	68.2	68.06	60.06	68.92	53.95	57.81	55.22	63.27	67.02	57.72	63.84	62.46	66.26	36.18	49.1	46.33
Cluster-140.3555	23.18	21.02	23.56	26.27	24.33	26.28	27.38	29.45	30.06	22.95	27.05	27.12	25.77	23.42	26.09	30.85	30.6	28.52
Cluster-140.864	17.86	18.91	15.62	20.8	23.97	21.45	28.2	24.38	24.54	15.93	19.57	18.21	24.8	25.68	25.35	29.64	22.99	27.71
Cluster-140.2554	399.15	395.18	392.07	331.69	348.37	363.08	207.74	292.16	234.49	335.67	332.6	331.56	319.08	354.99	325.08	163.25	215	203.64
Cluster-140.4438	0.48	0.58	0.67	1.21	0.78	1.62	0.67	1	0.66	1.02	0.64	0.42	1.27	1	0.83	0.53	1.55	1.01
Cluster-140.1270	9.34	10.2	8.84	10.69	11.72	10.49	14.6	10.24	10.05	9.32	10.88	13.99	15.76	15.03	15.76	11.81	11.17	12.2
Cluster-140.3856	18.19	17.84	18.92	25.12	24.61	23.99	24.92	24.04	24.7	19.47	19.4	20.45	24.01	24.66	23.5	28.14	26.02	27.34
Cluster-140.3149	34.78	34.53	35.21	42.5	43.06	42.88	43.21	41.1	42.67	33.65	33.73	34.84	46.48	45.1	47.23	40.69	41.27	41.38
Cluster-140.4203	25.84	23.92	24.88	26.05	29.3	29.21	29.31	26.97	27.03	21.21	26.25	26.52	29.63	32.93	33.35	33.02	27.17	28.35
Cluster-140.987	2.78	2.71	4.59	4.3	4.74	5.63	6.1	2.88	7.3	2.41	5.88	4.69	8.13	12.88	6.82	10.77	4.37	4.32
Cluster-140.3137	25.99	27.89	26.99	32.75	31.13	30.46	21.34	20.84	23	21.04	27.11	29.77	35.55	35.48	38.76	18.02	20.78	18.53
Cluster-140.4842	0.59	1.02	0.36	1.09	0.18	0.7	0.19	0.19	0.41	0	0	0.59	0.55	0.56	0.36	0	0	0
Cluster-140.4638	11.4	11.85	11.28	7.99	7.77	8.46	7.09	7.28	6.82	10.08	13.34	15.17	12.87	11.64	11.87	7.14	6.07	5.16
Cluster-140.4511	9.53	10.61	9.56	12.31	15.3	13.04	15.45	14.66	13.68	10.28	10.38	10.4	14.71	14.52	13.85	14.65	13.01	14.3
Cluster-140.1647	39.38	38.25	43.25	46.37	39.52	42.4	24.68	27.74	25.71	39.81	37.33	36.38	39.19	41.35	39.07	24.85	26.11	25.55
Cluster-140.4558	3.55	3.86	4.32	3.87	6.12	3.95	9.93	8.25	8.51	2.92	5.22	5.36	4.92	3.99	4.59	10.05	10.51	9.87
Cluster-140.678	8.53	10.66	7.83	7.81	7.36	10.62	8.12	13.26	11.55	4.43	7.44	6.02	9	6.38	4.54	6.44	3.58	7.18
Cluster-140.2423	38.2	33.86	36.48	53.86	49.36	52.5	78.14	65.79	74.76	39.21	42.16	45.74	61.41	57.71	64.55	88.6	74.87	77.24
Cluster-140.2605	33.77	37.87	36.09	42.64	45.1	40.94	39.14	37.25	36.93	35.12	37.17	41.49	48.81	48.62	51.47	31.74	35.23	36.07
Cluster-140.419	5.08	5.77	2.53	3.9	4.35	6.17	7	10.71	7.09	3.33	6.42	7.86	7.6	3.05	6.46	6.95	8.39	11.8
Cluster-102.0	0	0.44	0	2.09	0.85	0	0	0	0	0	0	0	0.81	0	0.41	0	0	0
Cluster-140.2435	36.14	41.28	36.94	54.54	44.81	46.22	36.36	60.64	33.67	42.35	35.36	37.47	41.59	42.39	37.29	26.01	37.57	37.62
Cluster-140.4698	3.2	3.99	4.26	6.49	4.74	4.92	3.38	5.5	3.67	4.91	2.41	2.14	2.1	2.79	1.84	2.17	4.11	3.41
Cluster-140.2523	17.87	17.98	14.11	16.29	19.53	17.82	26.41	21.04	21.25	20.14	20.15	19.07	18.61	18.7	17.72	29.73	25.58	27.97
Cluster-140.4603	38.95	38.03	36.22	50.14	43.23	50.62	50.75	46.56	50.76	40.23	44.47	45.75	51.38	48.09	49.97	77.56	54.49	53.09
Cluster-140.2738	13.24	14.55	14.31	13.34	14.3	13.89	22.71	17.06	18.78	12.53	15.85	17.48	19.23	19.37	19.27	22.87	18.7	21.76
Cluster-140.3046	80.19	83.87	77.52	73.55	76.33	80.42	67.39	73.35	67.85	66.54	71.52	74.99	80.76	85.38	86.56	55.22	63.52	61.06
Cluster-140.3586	36.01	32.69	33.31	28.87	25.14	33.38	19.57	22.72	23.94	29.61	32.66	32.37	22.95	22.87	22.6	17.11	21.82	20.64
Cluster-148.0	1.11	1	0.29	1.47	0.75	0.71	0.31	0.15	1	1.42	0.89	0.64	1.19	0.76	0.29	0	0.62	0.92
Cluster-140.4356	17.25	17.39	17.15	18.74	20.41	19.9	19.46	17.72	16.4	15.46	17.27	19.61	22.76	22.76	22.02	19.11	17.92	18.38
Cluster-140.588	350.8	420.98	325.21	247.13	300.27	314.67	214.29	208.57	168.51	504.83	389.88	402.86	305.28	289.75	318.82	195.72	223.77	249.03
Cluster-140.3751	11.04	10.4	10.96	15.29	16.78	15.72	21.1	17.61	19.55	10.83	11.26	12.19	16.63	16.36	17.35	20.7	18.55	19.58
Cluster-140.3130	77.66	80.78	81.4	89.52	88.7	82.92	68.41	70.51	74.6	67.92	81.17	84.71	93.6	87.41	97.75	56.08	69.01	65.6
Cluster-140.1587	13.62	16.14	13.63	11.57	14.41	13.65	18.67	15.55	14.05	13.62	16.82	19.61	18.13	18.54	19.19	16.58	15	17.31
Cluster-140.3199	104.05	87.41	92.92	57.19	33.65	56.83	49.71	64.97	56.35	94.22	81.96	86.14	49.2	56.75	48.28	45.44	55.8	59.46
Cluster-140.2866	103.06	96.66	102.26	133.26	130.83	127.29	120.07	112.78	109.24	110.25	96.95	92.07	101.96	115.16	98.24	126.78	106.66	113.53
Cluster-140.3585	51.02	46.68	47.32	44.62	44.19	47.12	47.38	48.82	50.97	50.56	63.06	66.3	51.5	49.16	47.18	54.2	56.42	55.28
Cluster-140.4488	27.19	27.84	25.51	19.32	28.87	15.91	19.05	26.23	19.29	24.05	20.53	25.37	19.82	18.6	16.58	10.54	20.06	19.99
Cluster-140.1764	4.3	4.14	4.01	7.5	5.93	8.44	10.78	6.53	8.35	4.69	5.51	5.89	8.48	8.83	9.05	8.3	8.07	8.21
Cluster-140.3063	36.29	39.21	32.9	28.03	37.13	33.68	36.61	37.28	33.71	35.23	37.34	38.58	34.75	36.12	34.37	35.68	33.25	34.83
Cluster-140.3431	32.97	35.01	32.19	38.96	48.38	41.52	46.17	42.82	40.17	34.45	37.7	41.37	49.77	50.25	50.97	40.57	41.33	43.5
Cluster-140.1783	35.64	35.17	33.79	27.61	28.34	27.72	23.07	25.11	25.15	33.56	34.76	33.59	26.58	25.61	27.06	21.04	22.18	22.65
Cluster-140.4748	0	0.61	1.44	0	0	0.18	0.95	0.57	0.21	0.39	0.55	0	0.18	0.19	0.36	0.38	0	0
Cluster-140.459	0.5	0	0.67	0.46	0.47	0.67	0.96	0.72	1.83	0	0.23	0	0	0.47	0.91	0.72	0.73	0
Cluster-140.759	29.12	35.51	26.71	19.93	22.8	21.14	24.46	16.84	21.85	15.5	58.17	63.7	43.29	59.22	40.03	44.1	35.63	30.08
Cluster-140.2012	42.87	45.58	39.12	54.91	68.2	59.79	97.29	80.25	77.23	43.04	49.08	53.53	69.18	73.13	67.87	102.77	84.61	97.29
Cluster-140.2915	21.3	22.78	21.81	25.13	26.43	25.55	33.99	24.95	27.47	19.16	27.4	30.09	38.48	36.15	35.91	31.63	26.62	30.17
Cluster-140.1956	31.1	35.63	29.5	36.41	34.42	40.72	38.4	35.94	37.99	31.86	35.4	40.03	53.32	52.85	52.87	30.85	36.65	34.3
Cluster-140.4204	6.94	5.64	7.34	10.82	11.29	10.62	13.84	12.5	12.63	7.11	7.06	7.12	9.79	11.43	10.04	18.22	13.04	13.79
Cluster-140.2306	12	13.77	11.97	16.64	16.88	16.81	15.99	15.84	16.2	9.87	13.51	12.5	18.69	17.19	22.4	11.5	13	13.08
Cluster-140.2008	27.53	28.32	27.8	30.2	31.05	30.78	27.88	29.6	27.96	26.52	25.08	28.25	33.91	32.56	33.09	23.95	23.52	24.94
Cluster-140.4667	57.76	33.07	49.37	44.15	50.34	52.04	68.38	76.31	61.39	40.6	53.78	58.28	43.64	45.76	55.53	111	82.89	68.92
Cluster-140.4884	0.68	2.34	1.44	1.89	0.86	1.62	2.86	2.2	1.19	0.68	1.25	1.14	2.73	0.85	1.04	0.22	0.67	1.77
Cluster-140.1371	8.46	8.46	7.96	7.16	9.19	7.72	6.87	9.05	8.23	7.09	7.3	8.83	7.15	6.14	7.15	4.7	6.92	7.53
Cluster-140.714	3.15	3.22	3.42	2.88	1.51	4.4	7.16	8.91	6.75	5.23	1.52	3.48	3.47	3.97	3.75	7.19	7.01	6.13
Cluster-140.1961	56.46	55.04	58.06	65.41	75.35	66.99	66.18	71.13	66.04	54.37	52.18	47.5	61.18	66.23	67.44	51.83	61.23	61.41
Cluster-140.2205	36.24	34.26	34.95	58.89	54.06	60.57	61.81	64.95	61.41	40.03	36.23	36.01	52.31	54.53	55.83	59.24	55.97	58.55
Cluster-140.2292	45.87	52.68	47.1	49.23	50.46	50.67	49.65	48.05	48.4	41.26	45.51	49.2	58.99	63.22	61.76	40.97	44.02	44.71
Cluster-140.267	1.86	0	0.47	0.16	0.64	0.91	1.15	0.33	0.53	0.68	2.21	0.17	1.9	0	0.16	0.82	0.5	0.33
Cluster-101.0	0	0.81	0	0	0.39	0	0	0	0	1.23	0.37	1.22	0	0	0.37	0	0	0.41
Cluster-140.2325	14	13.78	13.2	13.1	11.22	14.33	10.69	11.21	11.87	12.83	13.65	14.51	14.32	13.11	14.49	9.77	12.2	12.08
Cluster-140.2918	43.31	37.87	39.89	53.18	58.2	57.24	62.91	74.23	68.6	46.17	46.31	42.8	40.29	45.56	46.34	61.4	72.89	64.12
Cluster-140.2274	34.33	32.78	34.97	46.07	47.06	43.06	30.29	37.41	29.65	30.97	32.12	31.11	28.59	32.51	29.99	30.85	32.72	29.58
Cluster-140.2052	22.74	23.58	25.81	34.49	37.47	37.39	47.41	38.55	46.87	25.02	27.58	29.19	38.04	38.05	41.85	56.78	47.86	50.88
Cluster-140.2967	38.25	37.94	41.01	51.11	47.94	51.88	44.87	43.15	45.91	46.53	49.12	48.39	53.53	54.56	52.99	52.52	50.92	50.58
Cluster-140.2541	23	21.98	22.86	29.7	30.2	29.43	27.67	26.51	26.31	23.76	26.54	27.76	33.39	30.81	34.25	24.42	25.06	25.12
Cluster-140.1728	47.78	45.01	49.12	46.79	41.76	47.04	34.87	37.68	33.95	50.82	50.7	52.08	47.62	50.75	42.06	33.11	34.72	32.36
Cluster-140.3904	30.34	28.24	31.18	39.05	37.92	39.7	43.95	40.95	43.07	31.36	32.44	32.97	36.28	36.77	38.57	55.72	48.23	47.92
Cluster-140.3049	139.6	142.69	147.16	108.95	119.64	114.78	70.44	107.53	74.15	160.73	116.61	110.5	94.32	104.41	89.36	48.56	67.58	67.1
Cluster-140.2539	19.51	21.72	19.63	20.47	25.03	23.21	19.81	16.79	17.85	18.01	20.28	21.9	26.62	29.7	30.66	19.43	18.2	18.73
Cluster-140.4189	85.92	87.06	77.33	53.17	58.36	53.82	50.77	62.27	54.56	69.21	94.94	100.07	64.19	68.37	64.89	45.35	57.86	53.28
Cluster-140.4016	39.32	38.45	37.57	43.81	46.75	43.79	38.11	32.96	35.63	35.51	42.58	47.02	49.09	47.12	50.18	30.54	34.52	33.93
Cluster-140.2245	81.22	70.8	79.19	86.38	91.3	90.3	94.51	98.75	93.08	77.59	77.19	70.97	76.97	76.76	84.25	76.04	88.22	94.08
Cluster-140.96	0.12	0	0	0.55	0.11	0.42	0	0.11	0.12	0.24	0	0.48	0.22	0.23	0.55	0	0.12	0.11
Cluster-140.1218	7.59	8.4	7.42	12.77	12.25	12.99	10.29	11.1	10.47	7.54	8.06	10.51	15.1	12.45	15.39	5.04	7.49	8.41
Cluster-140.4440	81.02	73.81	73.6	104	105.07	108.71	167.26	143.97	139.31	80.35	99.82	99.12	152.66	136.52	152.18	179.89	156.81	164.24
Cluster-140.4632	2.8	0	1.42	2.52	0.85	1.67	3.61	2.64	2.89	0	2.34	0.86	3.95	1.55	2.42	7.12	4.57	7.64
Cluster-140.2963	15.36	15.15	17.61	16.38	17.67	15.8	13.53	16.23	13.57	14.7	16.08	15.85	16.17	16.31	19.22	13.91	12.64	13.44
Cluster-140.4958	0	0.35	0	0.47	0.32	0.3	0.33	0.49	0	0.51	0	0	0	0	0	0	0	0
Cluster-140.3071	47.92	51.44	49.69	70.21	70.4	61.79	58.96	61.43	60	52.96	45.66	49.68	60.84	62.44	61.82	55.25	57.62	54.25
Cluster-140.593	0	0	0	4.3	1.24	4.22	8.51	5.24	4.9	4.57	1.74	1.92	1.76	0.58	0	5.18	5.31	5.46
Cluster-140.2157	25.91	25.55	26.5	36.46	36.25	35.85	45.4	42.28	41.28	28.56	28.98	29.33	36.8	37.4	34.8	40.37	38.52	42.56
Cluster-140.2507	9.88	8.6	10.52	13.33	12.77	11.17	11.97	13.15	10.42	14.44	10.88	11.32	13.36	13.54	12.18	9.85	11.56	10.94
Cluster-140.537	5.93	7.55	7.51	10.09	11.64	11.23	8.73	8.48	7.44	6.82	8.32	9.19	16.9	14.25	14.04	6.27	5.87	6.08
Cluster-140.4467	7.9	7.83	7.86	10.36	10.56	10.14	9.81	8.95	11.61	7.03	7.74	8.23	14.07	11.58	14.89	8.55	9.26	9.51
Cluster-140.4127	36.13	31.67	35.62	37.96	42.78	40.35	69.55	47.76	54.57	44.29	51.25	49.79	42.23	49.09	46.75	87.59	61.5	66.74
Cluster-86.0	0	0	0.39	0	0	0.58	0.42	0	0.45	0	0	0	0.6	0	0.4	0	0	0.42
Cluster-140.169	6.32	7.78	1.85	2.15	2.17	3.53	3.83	3.06	0.82	9.89	13.41	8.89	2.03	10.01	1.38	1.51	0.78	1.61
Cluster-140.3211	343.13	365.5	350.26	458.35	418.46	494.65	298.14	413.96	309.7	414.02	298.18	310.95	376.99	420.01	310.07	209.11	258.15	253.29
Cluster-140.4264	27.14	32.43	29.96	27.34	30	29.89	27.77	28.24	26.15	29.03	31.77	35.28	36.72	34.43	37.8	22.89	25.61	24.72
Cluster-140.2855	60.04	59.71	67.83	96.39	77.14	80.05	60.94	67.5	65.69	77.88	70.17	61.89	70.76	75.66	70.53	66.71	73.76	66.64
Cluster-140.1690	17.88	15.55	17.24	28.3	29.29	31.83	39.68	36.69	38.11	19.33	20.34	19.38	27.07	26.26	25.33	49.68	42.19	45.16
Cluster-140.792	23.27	23.43	22.02	27.85	26.39	23.17	25.18	27.09	24.67	24.54	22.28	22.96	27.32	24.95	28.74	16.59	25.82	24.01
Cluster-140.118	0.43	2.9	0.36	4.71	0.8	1.91	2.12	1.25	1.79	0.42	0.38	1.25	1.15	0	0.77	1.24	0.42	3.4
Cluster-140.3988	28.95	40.34	37.32	31.2	25.59	21.23	20.14	18.04	20.28	31.33	30.93	28.64	21.55	33.77	24.55	25.32	25.94	26.16
Cluster-140.4949	0	0.75	0	0	0	1.02	0.37	0	0	0	0	0	0	0	3.13	0	0	0
Cluster-63.0	0	0	0	0	0	0	0	0	0	0	0	0	0	0	2.72	0	0	0
Cluster-140.4616	13.8	14.18	13.28	22.43	24.89	22.32	37.11	28.06	37.41	15.41	15.85	15.04	25.16	26.6	28.21	45.4	36.44	37.73
Cluster-140.138	0	0	0.64	0.75	0	0.74	0.81	1.61	1.72	0	2.11	0	4.27	3.5	3.63	0.8	1.64	3.4
Cluster-140.563	0	0	0	0	0	0	0	0	0	0	0	2.25	1.37	0	0	0	0	0
Cluster-140.2698	32.63	32.89	32.41	32.05	35.84	37.63	38.85	35.24	37.19	34.22	40.84	40.24	47.44	45.4	50.57	37.04	35.78	40.28
Cluster-140.1974	81.94	95.07	84.36	108.15	142.55	114.56	96.57	111.2	92.44	98.19	81.11	91.04	103.39	109.59	101.94	83.73	100.52	99.35
Cluster-140.1234	9.7	9.42	9.52	5.49	7.55	7.5	5.16	6.39	5.97	7.13	7.85	9.64	7.61	7.01	9.05	3.5	6.07	5.13
Cluster-140.2282	22.62	23.9	23.03	26.28	28.35	27.3	20.68	20.28	20.28	19.91	22.46	22.8	28.5	31.46	31.78	17.43	19.67	18.58
Cluster-140.1088	19.1	20.88	20.61	22.64	24.2	26.75	26.67	22.77	24.32	20.94	19.8	19.56	26.79	30.09	30.94	27.55	22.66	26.46
Cluster-140.2023	6	5.67	6.02	8.48	7.69	9.36	8.97	7.96	7.47	6.56	6.89	6.71	10.62	10.51	10.8	7.33	7.26	7.29
Cluster-140.2468	89.63	83.91	69.3	84.41	106.52	92.68	110.29	121.06	109.74	88.4	84.04	76.49	100.9	114.3	98.56	90.62	109.33	116.22
Cluster-140.2558	31.83	31.98	31.6	38.53	41.55	36.02	39.67	36.17	39.56	33.13	37.5	38.61	40.73	41.49	40.5	39.85	40.18	38.95
Cluster-140.1530	5.3	5.77	4.74	7.12	8.38	7.48	12.95	8.72	10.28	4.96	6.18	6.52	11.61	11.18	11.79	13.39	10.32	10.89
Cluster-140.632	0.55	1.63	1.01	0.85	1.22	1.64	2.67	1.25	1.93	0.37	2.05	1.67	1.71	2.1	1.52	4.8	1.8	2.67
Cluster-140.1015	3.17	4.77	3.34	2.64	2.08	2.55	2.46	1.23	2.33	0.94	5.18	2.83	1.16	0.58	2.87	0	1.56	0.31
Cluster-140.2285	20.65	21.27	19.73	30.76	32.5	34.56	33.13	27.84	33.31	21.44	24.69	26.01	46.36	42.08	43.77	35.02	32.7	34.06
Cluster-140.2195	48.58	42.62	47.43	78.16	72.15	86.35	87.64	90.48	78.99	48.87	49.4	43.75	74.86	78.14	74.4	101.3	94.65	87.96
Cluster-140.4132	22.88	23.33	23.06	36.04	37.39	35.5	46.62	36.75	49.18	22.42	27.39	28.73	45.08	41.46	48.36	45.27	42.57	46.23
Cluster-140.4227	24.15	24.4	25.36	35.02	32.65	36.87	27.92	25.46	30.12	23.15	25.83	28.15	37.15	36.49	39.95	25.52	27.99	26.4
Cluster-140.928	7.96	8.28	8.49	9.5	11.76	10.71	7.9	8.71	7.25	8.19	7.71	9.05	11.29	10.5	11.95	7.31	7.74	6.27
Cluster-140.3744	251.51	239.05	207.59	148.51	338.58	209.38	158.53	291.78	179.12	220.34	180.44	181.25	134.57	147.84	140.68	97.85	188.43	167.35
Cluster-140.363	3.59	1.94	3.68	4.45	7.07	4.19	6.06	3.25	5.78	3.1	3.31	3.86	4.67	5.29	3.87	6.45	3.32	3.02
Cluster-140.1778	30.97	28.13	31.33	30.56	37.79	32.47	43.03	41.98	39.66	35.68	29.76	28.49	29.77	31.16	29.75	37.93	34.72	38.23
Cluster-140.1501	4.71	5.06	5.33	6.13	7.1	7.08	7.25	6.12	6.27	5.04	5.31	6.05	8.46	7.41	8.31	5.35	5.55	5.47
Cluster-140.2701	10.98	10.33	9.94	11.8	13.39	13.77	11.86	12.47	11.54	8.97	10.7	13.34	14.54	14.22	15.27	9.95	10.69	11.11
Cluster-140.4116	49.65	43.63	45.88	57.7	57.04	55.74	57.62	59.8	55.87	49.54	40.08	34.03	49.77	50.66	60.56	37.99	43.18	41.74
Cluster-140.3387	140.43	151.38	141.28	113.85	117.28	123.88	90.35	93.65	95.87	109.14	141.2	141	122.35	127.1	130.13	80.37	94.45	92.06
Cluster-140.4046	16.69	17.08	16.11	21.48	23.37	22.72	23.74	20.24	20.24	16.6	17.46	19.8	26.09	25.66	26.99	19.41	20.09	21.3
Cluster-140.1581	4.62	4.47	4	5.71	7.32	7.27	9.29	7.04	6.07	4.69	4.85	6.99	9.14	8.24	9.06	7.91	6.75	7.04
Cluster-140.4564	166.29	145.56	131.78	226.86	276.29	306.7	506.44	388.72	382.56	287.85	321.79	358.58	248.34	258.32	263.36	699.39	523.32	632.68
Cluster-140.3792	27.73	26	26.99	39.99	44.4	42	119.09	100.36	97.94	28.68	32.32	32.71	42.56	50.58	50.24	141.29	98.04	110.06
Cluster-140.317	1.31	1.5	1.24	2.17	1.65	1.48	1.95	1.85	2.2	1.23	1.06	1.75	1.88	1.9	1.84	1.72	1.61	1.91
Cluster-140.1751	5.78	6.6	7.29	10	10.36	9.54	7.95	8.59	6.4	8.93	7.22	7.59	10.85	10.32	10.64	8.49	9.89	9.61
Cluster-140.1415	44.85	43.38	45.26	65.18	54.74	75.18	67.84	95.5	68.68	53.8	44.94	39.28	40.76	41.32	40.59	59.91	63.59	66.43
Cluster-140.4453	52.96	47.56	49.83	72.93	73.31	75.35	109.25	105.92	107.45	52.05	54.35	50	64.84	59.23	65.67	85.65	89.48	89.1
Cluster-140.3887	58.39	55.23	61.17	71.07	68.77	72.45	58.88	63.46	63.3	64.58	59	54.34	65.29	65.9	67.02	55.15	60.19	59.43
Cluster-140.468	0.79	0.69	0.99	0.45	0.64	1.19	1.88	1.24	1.35	1.04	1.04	1.46	1.22	1.39	1.2	1	1.67	1.86
Cluster-140.1141	2.71	2.24	2.34	3.56	2.54	2.33	3.36	3.33	3.07	2.31	2.36	2.41	4.37	4.23	4.94	2.59	2.05	1.46
Cluster-140.2635	27.68	24.61	25.58	25.31	27.32	31.71	26.85	30.01	25.91	22.33	21.88	24.75	26.87	27.71	27.73	16.49	19.47	21.14
Cluster-140.81	0	0	0	0.7	0	0	0.73	1.47	1.19	0.74	0	0.74	0.34	0	0	1.09	0.37	0
Cluster-140.1668	21.4	20.56	19.79	22.57	23.76	26.19	20.41	21.38	17.74	22.84	24.81	24.56	28.86	28.97	29.8	17.47	18.4	18.81
Cluster-140.2564	12.95	13.15	13.45	22.12	25.86	23.72	60.46	38.96	55.8	14.89	15.51	17.19	31.84	32.65	33.8	99.99	58.96	73.14
Cluster-140.2438	29.84	25.19	29.69	39.76	42.38	43.11	82.03	70.37	76.21	34.5	38.1	35.99	41.31	42.52	44.17	113.75	88.2	101.66
Cluster-140.2703	20.75	18.27	22.71	42.08	40.76	37.34	64.35	51.78	57.43	26.84	25.68	23.68	34.55	37.59	39.03	91.29	62.72	66.28
Cluster-140.2522	22.31	20.23	21.63	25.6	22.78	26.72	21.9	20.19	22.37	21.17	24.51	26.18	28.33	27.99	30.26	23.64	22.61	22.91
Cluster-140.3905	10.15	11.94	10.52	12.17	11.73	12.37	10.81	10.32	9.32	9.83	11.73	12.28	15.28	14.17	16.31	7.84	9.67	8.94
Cluster-140.3035	34.49	35.44	35.55	43.33	43.91	43.88	45.11	40.14	49.19	32.99	39.24	40.52	47.32	46.98	52.31	45.81	47.56	43.6
Cluster-140.3846	16.95	16.45	16.64	23.53	23.2	27.41	22.22	23.02	20	14.4	17.86	21.01	32.15	28.1	31.86	21.28	19.06	18.84
Cluster-140.3825	78.81	74.83	74.74	70.84	70.36	72.92	70.94	95.43	76.28	66.7	76.62	78.61	59	61.37	63.71	54.7	78.7	74.19
Cluster-140.1492	33.37	30.89	34.77	35.74	35.05	37.64	34.75	37.96	34.11	36.76	29.56	28.6	34.74	33.22	33.45	28.55	31.85	33.81
Cluster-140.4530	3.08	3.58	3.11	3.9	4.31	4.44	4.2	4.49	3.71	3.09	3.27	4.02	6.61	5.47	5.92	3.65	3.79	3.84
Cluster-140.4908	0	0	0	0	0	0	0	0.19	0	0	0	0	0.36	0.18	0.7	0	0	0
Cluster-140.978	8.41	11.31	8.9	7.06	9.69	9.6	10.41	8.62	9.53	11.82	13.21	13.54	15.63	16.04	13.43	7.56	8.23	9.21
Cluster-140.417	5.15	6.08	4.56	6.08	6.46	7.32	7.84	6.67	7.83	4.21	4.23	5.05	8.74	6.83	9.65	3.8	5.34	5.92
Cluster-140.2472	20.55	21.27	20.25	26.27	27.99	28.96	25.4	22.27	23.28	19.39	22.2	23.01	31.96	32.12	33	24.61	22.46	23.58
Cluster-140.3872	248.31	210.95	237.81	178.48	139.46	155.72	93.55	99.38	94.63	282.94	243.19	206.68	136.66	156.13	117.27	98.39	107.5	100.8
Cluster-140.4504	2.74	4.07	4.72	6.79	7.84	7.57	5.64	6.24	5.16	4.66	4.87	4.85	7.17	4.94	8.14	5.82	6.72	6.17
Cluster-140.4185	33.27	35.22	32.03	39.5	37.88	41.21	44.36	41.56	43.41	35.46	37.81	36.68	44.29	39.82	42.78	42.92	44.25	45.86
Cluster-140.2875	50.68	50.87	48.8	48.26	46.56	53.49	44.1	46.26	42.09	42.93	48.91	48.62	51.31	52.31	56.31	36.3	41.35	42.71
Cluster-140.2544	23.59	21.25	22.2	28.37	31.72	30.47	42.54	40.88	37.96	18.17	19.51	20.19	27.87	29.43	28.74	50.2	36.55	40.11
Cluster-140.1463	3.58	3.19	3.42	2.97	6.04	8.65	5.91	3.48	4.13	4.59	8.39	7.06	4.22	12.76	1.62	8.65	10.57	3.19
Cluster-140.4938	0	0	0	0	0	0	0	0	0	0	0	2.32	0	0	0	0	0	0
Cluster-140.435	7.25	7.88	11.98	7.46	8.76	9.55	18.24	12.45	6.7	8.39	16.35	10.42	17.99	13.06	13.78	14.01	8.4	10.2
Cluster-140.2009	7.14	7.38	7.64	6.65	7.55	7.26	8.15	8.1	8.03	7.97	8.24	9.07	8.27	8.18	9.12	6.51	6.28	6.36
Cluster-140.470	0	0	0.23	1.41	1.19	1.13	1.47	1.47	3.19	0.25	0.23	0	2.1	1.18	0.92	2.45	1.24	2.47
Cluster-140.3543	64.03	58.36	59.63	129.84	124.35	112.39	224.73	189.37	249.26	86.29	78.8	79.48	138.47	106.03	132.95	167.81	209.44	243.34
Cluster-140.991	7.21	7.87	6.26	10.36	13.28	12.91	14.74	13.73	12.25	7.82	6.76	7.79	14.68	14.82	13.58	12.17	11.36	13.26
Cluster-140.2431	14.36	15.43	16.22	20.58	21.93	24.3	13.08	14.82	15.24	14.7	19.38	22.57	32.8	30.71	32.27	13.01	16.09	13.18
Cluster-140.4434	44.41	45.46	46.41	53.14	56.9	55.02	55.2	61.03	57.39	48.8	43.17	39.17	47.27	48.13	48.89	45.45	53.67	51.49
Cluster-140.203	2.86	0	1.05	1.78	0.76	2.92	0	0.4	1.71	0	0.73	0.8	2.2	2.21	1.47	0.79	2.81	2.43
Cluster-140.550	0.61	1.47	0.18	0.73	0.57	1.45	2.16	0.98	1.28	1.21	0.56	0.41	1.32	1.92	4.28	1.57	1.19	0
Cluster-140.192	0.27	1.09	0	1.24	1.26	1.68	1.04	0.26	0.28	0.8	0.49	0	0.98	0.75	0	1.81	0.53	0.52
Cluster-140.2958	14.85	14.11	16.42	22.4	23.82	21.88	17.4	21.04	16.37	15.02	13.32	15.57	21.92	23.84	22.95	15.79	17.7	16.62
Cluster-140.1398	10.05	8.42	9.98	16.72	18.15	16.19	22.73	19.88	21.15	10.61	10.21	10.39	16.96	15.53	18.44	18.17	19.06	20.38
Cluster-140.3398	65.03	66.98	65.35	65.29	76.75	68.62	56.7	74.02	56.59	72.17	64.97	65.03	61.72	64.97	59.62	49.78	60.13	57.18
Cluster-140.2450	1.24	1.45	1.41	1.49	2.53	1.68	2.25	3.13	2.14	1.51	1.99	1.47	2.15	1.38	2.2	2.19	1.85	2.17
Cluster-140.2316	12.76	13.42	11.95	11.62	12.85	11.28	13.89	15.25	13.75	12.48	15.09	16.35	14.13	13.47	14.54	11.99	13.55	12.93
Cluster-140.2596	98.15	92.97	102.85	105.58	88.16	96.23	74.97	87.22	82.66	99.48	92.12	89.83	89.72	93.94	89.67	66.06	74.3	74.97
Cluster-140.541	2.07	1.69	1.48	1.84	1.73	0.88	1.75	2.16	2.02	1.36	1.58	0.59	1.19	1.58	1.65	2.41	1.72	1.49
Cluster-140.3190	25.53	24.17	27.26	31.47	31.53	31.61	30.16	30.69	32.12	24.67	25.61	25.72	30.32	27.88	32.05	28.49	29.97	31.46
Cluster-140.1793	88.1	86.66	85.84	86.63	95.05	91.05	91.62	88.05	96.5	74.19	79.42	86.33	91.03	88.64	96.08	70.71	82.98	82.47
Cluster-140.4891	0.87	3.45	1.12	0.96	1.8	0.77	2.35	1.51	1.64	1.73	0.81	0	3.24	1.82	1.59	1.51	0.85	0.84
Cluster-140.307	0.49	1	1.1	0.23	0.23	0.66	0.95	0.71	0	0	0.23	0.74	1.36	0.46	2.01	0.95	0.48	0.72
Cluster-140.2098	25	25.38	22.59	32.21	28.68	33.63	27.46	25.61	22.26	24.22	26.94	28.58	37.77	38	39.42	26.25	21.73	26.45
Cluster-140.4816	0	0	0	3.77	0	0	0	2.42	0	1.6	0	0.78	0	0	0	0	0	0
Cluster-140.2758	2099.37	1506.76	1673.08	1271.33	969.33	1216.04	775.14	1029.24	914.22	2435.97	2414.85	2106.9	967.63	949.09	807.29	502.62	660.38	716.27
Cluster-140.2236	36.98	32.68	34.89	49.57	57.01	47	48.52	55.97	52.73	37.49	35.14	28.28	37	39.66	40.78	45.68	54.2	49.44
Cluster-140.4251	79.27	61.78	71.16	44.58	63.94	91.44	33.71	58.35	29.85	67.12	76.93	87.07	66.39	69.05	61.55	18.82	27.89	40.41
Cluster-140.3174	26.07	27.03	25.69	31.56	32.9	34.17	35.17	30.35	31.49	26.25	32.44	34.76	44.3	44.14	42.63	30.87	31.04	30.22
Cluster-140.1204	4.92	0.52	2.7	2.5	3.54	2.94	3.72	5.85	1.94	2.13	0.48	0.53	3.38	4.32	3.4	0.53	2.69	1.1
Cluster-140.1468	10.99	11.98	12.06	9.67	11.22	11.14	15.44	14.71	12.44	12.17	14.9	15.14	14.55	13.95	14.41	13.72	12.82	14.35
Cluster-140.3339	40.43	41.23	37.55	39.82	43.76	41.74	34.94	40.23	33.68	40.5	38	36.18	43.51	46.4	45.34	26.77	31.56	32.47
Cluster-140.42	0.22	0.23	0.41	0.21	1.06	0	0.22	0.66	0.24	0.45	0.41	1.58	0	0	1.44	0	0	0
Cluster-140.3236	47.23	49.42	61.42	78.44	67.7	64.25	42.76	55.68	49.67	66.76	52.61	47.35	55.97	61.93	57.68	51.84	52.02	44.63
Cluster-140.409	1.65	0.84	4.89	3.81	4.39	6.13	2.39	1.07	2.59	1.36	5.02	5.2	5.29	4.86	5	1.33	4.58	2.96
Cluster-140.4056	155.89	136.6	157.06	213.97	193.54	218.97	226.37	201.63	233.99	153.3	142.02	139.81	168.62	182.27	185.3	249.09	222.09	210.82
Cluster-140.4182	17.93	17.67	16.88	21.79	21.24	22.87	20.25	18.87	18.07	18.45	19.07	20.93	25.76	26.75	26.38	16.68	17.83	18.95
Cluster-140.49	0	0	0.05	0.09	0.85	0.62	0.72	0.38	1.04	0.4	0.14	0	0	0.1	33.95	0.1	0.63	0.09
Cluster-140.1316	14.47	19.42	13.75	9.38	18.79	8.24	15.24	24.52	11.99	18.5	23.04	27.17	14.45	16.34	12.3	11.5	29.8	24.39
Cluster-132.0	0	0	0	0	0	0.66	0.24	0	0	0	0	1.48	0.23	0	0	0.24	0	0
Cluster-140.1007	59.51	73.6	68.89	51.68	39.04	54.06	61.38	71.84	65.24	58.93	78.16	80.64	68.62	64.55	76.44	77.71	63.24	66.37
Cluster-30.0	0	0	0	0	0	0	0	0	0	0	0	2.41	0	0	0	0	0	0
Cluster-140.2833	112.12	118.38	110.84	106.93	126.72	115.72	109.35	122.67	109.61	110.2	98.36	107.59	110.74	116.19	109.39	86.33	99.48	99.09
Cluster-140.3602	42.99	43.16	41.9	56.47	63.21	58.47	79.68	68.64	76.24	43.18	49.08	50.47	67.19	65.25	68.51	71.59	69.72	75.95
Cluster-140.1465	74.73	87.69	61.68	52.09	56.74	57.36	82.15	68.61	62.05	46.57	55.91	71.16	69.25	85.24	96.06	48.38	59.51	61.12
Cluster-140.3281	20.54	20.47	21.27	25.5	26.59	26.45	23.39	22.28	22.11	21.01	20.49	21.59	26.47	26.25	27.02	19.68	21.21	21.69
Cluster-140.1790	25.42	27.66	27.25	44.02	52.14	55.63	58.7	60.42	42.73	30.9	39.18	39.91	42.96	44.36	56.66	43.17	45.98	57.51
Cluster-140.1394	22.14	20.5	21.24	26.94	26.39	27.54	23.95	26	20.99	19.11	21.14	18.45	27.29	29.47	28.9	15.8	18.11	18.26
Cluster-140.4297	7.35	8.51	7.77	8.76	10.99	11.14	11.22	10.98	10.06	6.65	7.71	10.56	13.62	12.04	13.28	11.88	10.65	8.74
Cluster-140.4777	0	2.01	0	0	3.4	5.31	0	0.72	0	0.72	1.27	4.89	7.04	1.89	1.95	1.42	0.73	0.75
Cluster-131.0	0.45	0.47	0.64	0.48	0.9	0.65	0.58	0.35	0.29	0.31	0.32	0.91	0.44	1.11	0.48	0.35	0.33	0.61
Cluster-140.3632	24.34	23.01	24.14	29.83	28.73	30.21	42.44	42.76	46.94	25.6	26.24	26.57	29.47	27.2	27.93	50.04	48.27	47.76
Cluster-140.2401	27.5	30.19	28.77	33.99	42.67	31.43	29.5	25.74	29.02	55	66.7	78.46	59	58.26	60.67	40.15	48.47	43.53
Cluster-140.615	0	1.17	1.54	0.53	0	0	3.36	1.4	2.12	0	1.05	1.72	0.26	0.54	1.31	5.03	2.27	2.55
Cluster-140.2144	8.19	8.16	8.02	10.76	11.35	11.19	11.77	10.86	9.54	10.03	10.19	11	14.18	13.66	13.74	9.49	8.88	8.93
Cluster-140.4146	58.73	47.1	53.4	70.67	64.17	70.28	71.85	79.3	75.7	57.89	57.67	53.98	51.4	51.22	52.09	72.2	72.08	69.89
Cluster-140.4831	0	0	6.66	0	0	2.68	0.48	0	1.04	0.98	0	0	0	0.44	0.89	0	0	0
Cluster-140.4737	7.76	8.95	9.48	5	5.78	5.53	5.38	5.82	4.32	7.17	7.37	9.52	9.33	8.02	7.95	6.15	5.8	6.55
Cluster-140.4023	25.52	26.65	26.29	30.19	31.3	29.96	24.75	26.77	24.91	25.43	25.87	26.66	31.58	32.43	31.38	23.79	24.85	22.72
Cluster-140.3420	29.27	28.73	29.3	32.18	30.05	31.26	31.68	34.34	33.48	28.69	33.18	37.62	40.04	37.37	36.91	29.32	33.99	32.3
Cluster-140.909	0	0.85	1.12	1.21	1.23	0.39	0	1.71	0	0.43	0	0.43	0	0.4	0	0	0.43	0
Cluster-140.1248	14.31	15.36	15.28	17.77	17.92	16.86	16.75	17.01	15.36	13.64	15.95	18.6	20.98	19.8	21.33	13.73	14.95	14.67
Cluster-140.2280	13.61	14.56	12.07	14.15	13.35	14.63	13	13.08	12.37	11.62	15.31	15.58	14.55	16.21	17.64	12.25	11.85	11.94
Cluster-31.0	0	0	0	0	0	0	0	0	0	0	0	2.1	0	0	0	0	0	0
Cluster-140.780	5.63	5.75	5.08	4.69	6.19	6.25	2.77	4.07	3.08	5.57	5.09	6.05	6.01	6.09	5.98	2.21	3.32	3.49
Cluster-140.1978	36.86	34.81	37.21	37.88	41.75	43.69	36.47	35.09	32.28	37.57	35.01	38.02	46.78	48.26	44.93	29.89	32.64	33.41
Cluster-140.1920	29.17	27.64	30.6	32.81	30.79	31.76	28.29	28.41	28.26	26.46	27.54	29.86	33.4	30.62	34.45	21.31	25.5	23.9
Cluster-140.4096	31.85	29.84	31.53	34.3	34.26	34.81	27.99	31.2	27.8	30.36	29.74	28.52	34.4	35.36	34.7	22.23	26.42	26.18
Cluster-140.2840	27.33	27.2	28.07	34.05	34.56	35.53	27.41	29.68	26.66	26.56	27.55	28.82	32.27	30.16	35.16	23.92	24.98	25.12
Cluster-140.560	2.54	2.49	2.28	1.29	1.54	1.86	2.46	2.36	1.59	2.9	3.38	4.03	3.5	2.35	2.25	3.36	1.59	3.23
Cluster-140.2736	31.14	31.53	30.71	33.41	35.01	38.08	31.49	31.58	27.04	31.23	32.03	32.26	40.84	39.88	38.12	25.42	25.23	27.65
Cluster-140.346	0	0.48	0.42	0	1.87	0.9	1.96	2.94	1.05	0.98	0	0.49	2.68	2.23	0.45	3.4	2.97	2.52
Cluster-140.1249	6	6.36	6.52	8.73	7.54	8.4	5.27	6.52	4.93	6.61	6.01	6.28	7.32	7.04	7.55	3.44	4.69	5.09
Cluster-140.3461	37.65	38.76	39.37	44.6	47.65	44.07	40.56	36.7	43.16	34.34	43.23	44.91	59.95	51.91	61.33	39.04	39	38.33
Cluster-140.1852	33.48	32.44	33.74	34.2	35.87	36.31	25.11	28.88	22.71	32.52	29.18	29.91	29.17	26.05	31.3	15.56	23.32	24.39
Cluster-140.1065	6.27	6.22	6.36	7.88	8.32	8.65	9.22	9.33	8.62	6.23	6.59	7.41	8.53	8.22	9.23	7.35	7.68	7.97
Cluster-140.2477	22.86	23.02	22.83	21.84	23.2	25.27	21.06	25.7	20.41	19.28	19.73	18.18	19.58	17.64	19.65	13.14	18.8	19.21
Cluster-140.2826	57.27	74.59	72.4	73.08	55.13	54.35	40.02	39.14	42.5	67.64	64.01	64.55	70.79	76.25	66.41	43.93	43.96	37.65
Cluster-140.2779	18.1	20.12	17.78	20.18	20.59	20.17	16.36	14.51	14.68	15.76	18.58	21.9	27.19	26.14	27.74	15.2	14.39	14.36
Cluster-140.4163	18.08	15.49	17.56	25.97	25.5	27.64	32.39	30.6	30.6	19.32	16.35	15.89	26.23	24.43	28.75	30.16	29.68	31.52
Cluster-140.210	13.35	5.79	4.89	6.21	4.34	6.6	4.93	3.55	0	2.31	7.07	5.61	13.76	9.23	11.02	0.49	3.53	1.98
Cluster-140.3605	40.74	42.27	43.52	48.3	44.84	51.89	42.03	41.68	36.71	44.29	48.63	47.43	49.32	50.74	46.67	44.77	37.11	37.49
Cluster-140.3832	43.31	37.47	45.86	29.43	28.36	27.34	42.45	37.93	47.62	35.62	50.15	46.67	32.53	30.07	32.67	47.25	44.99	47.59
Cluster-140.4059	18.76	18.61	18.86	21.1	21.3	21.54	24.46	22.32	23.09	19.72	20.11	21.75	24.13	23.36	24.63	22.92	21.39	22.65
Cluster-140.1187	36.71	26.96	37.2	66.43	53.03	54.96	112.52	74.61	88.01	55.76	43.34	49.79	60.21	61.35	62.48	108.69	77.9	79.48
Cluster-140.2843	38.05	38.02	37.07	60.47	60.71	59.03	65.34	58.27	65.16	40.23	40.65	41.94	66.66	64.3	68.2	57.86	58.4	64.04
Cluster-140.748	5.2	4.74	4.14	5.84	3.99	4.36	5.88	3.27	4.25	6.93	2.39	3.79	3.57	6.13	4.21	7.42	5.74	5.68
Cluster-140.1771	12.14	11.73	11.69	14.71	20.95	17.09	22.64	24.49	20.9	12.4	12.23	11	13.67	13.13	14.15	21.83	21.83	22.33
Cluster-140.953	2.92	3.03	3.61	2.52	1.38	1.49	0.4	1.62	1.98	1.46	1.74	5.68	2.33	4.74	1.91	0.4	0	0
Cluster-140.1677	9.44	10.56	9.61	10.9	14.06	12.67	8.8	10.11	9.63	8.24	8.67	9.15	12.18	13.25	12.46	7.33	7.46	8.17
Cluster-140.4437	13.38	13.82	12.57	12.8	14.92	14.96	14.47	14.69	13.61	10.89	14.51	14.98	16.51	16.34	17.2	12.78	13.24	12.32
Cluster-140.3045	73.43	79.81	87.74	82.37	40.04	83.57	25.95	32.87	31.12	68.94	77.27	88.56	95.36	98.74	94.05	22.4	27.48	24.58
Cluster-140.2838	10.38	10.62	9.13	12.47	13.46	13.87	14.03	12.42	12.31	9.95	11.23	12.56	19.11	17.36	18	11.65	11.89	12.75
Cluster-140.4152	116.27	126.67	117.35	104.8	126.36	114.14	83.78	107.1	83.27	126.25	104.33	109.2	108.56	122.25	109.27	63.74	74.78	76.53
Cluster-140.3582	34.86	35.06	34.93	36.92	37.85	40.15	29.21	28.51	29.12	33.76	36.09	37.85	39.75	39.21	41.22	28.07	29.62	29.91
Cluster-140.1685	20.4	20.23	21.26	26.25	27.77	28.09	21.65	29.48	23.88	18.89	23.08	19.45	23.95	24.92	25.71	18.12	23.4	20.86
Cluster-55.0	0	0	0	0	0	0	0	0	0	0	0	0	0	0	0.48	0	0	0
Cluster-140.4795	4.8	5.79	4.85	5.07	2.58	5.44	2.26	3.02	2.32	7.02	4.75	5.03	3.66	2.88	3.6	1.63	1.65	1.75
Cluster-140.1675	1.09	1	0.98	3.39	3.21	3.41	2.81	3	2.91	1.16	1.05	1.76	5.61	3.78	5.81	2.26	2.69	2.32
Cluster-140.2064	24.04	22.51	21.26	28.38	29.72	32.92	27.11	29.24	23.94	31.1	26.23	25.5	33.35	31.71	35.22	20.83	26.46	25.43
Cluster-140.3575	20.69	20.65	19.88	26.23	24.75	26.89	37.53	30.89	34.54	20.91	21.05	20.22	29.89	27.97	30.31	32.64	31.96	36.27
Cluster-140.3677	46.84	44.44	47.46	53.69	54.38	54.06	60.4	56.82	68.91	43.3	46.5	46.52	53.78	50.53	58.36	69.89	62.43	60.71
Cluster-140.3921	29.73	27.67	29.18	40.19	40.29	39.33	55.29	52.53	55.22	30.86	29.09	30.12	45.09	43.1	42.22	35.28	41.85	47.67
Cluster-140.2629	35.38	35.5	37.02	35.57	35.55	36.24	33.91	34.51	37.09	31.66	34.21	37.72	36.52	34.65	38.5	31.84	32.44	33.32
Cluster-140.180	0	0	0.95	3.37	2.05	2.62	2.4	3.55	2.68	2.88	2.63	0	0.33	1	152.36	0	2.51	1.81
Cluster-140.579	0	0	0.14	0.28	0	0.14	0.15	1.03	0.95	0.76	1.42	1.1	0.86	0.44	0.14	2.01	0.79	1.03
Cluster-140.2824	23.99	24.12	24.68	29.91	29.56	30.88	37.31	36.2	37.17	23.48	26.42	27.14	32.47	31.84	35.37	34.36	35.18	34.93
Cluster-140.577	2.57	6.06	3.96	3.09	4.68	2.3	2.49	3.32	1.77	9.04	0.72	0	1.46	7.16	1.49	2.42	6.73	0
Cluster-140.1814	38.15	32.52	38.32	55.82	53.92	57.47	109.26	91.29	107.55	38.33	43.95	41.28	44.58	40.46	41.15	129.22	94.87	102.32
Cluster-140.1680	43.95	26.07	38.45	67.52	68.3	70.59	40.25	70.81	45.15	71.67	40.59	28.16	33.87	32.34	33.43	28.1	42.35	41.44
Cluster-140.2115	61.29	52.53	61.45	34.58	35.43	35.47	46.41	41.37	47.09	53.88	70.81	68.38	39.19	40.03	40.34	55.31	54.33	55.34
Cluster-140.720	6	4.63	5.42	13.35	10.12	13.07	12.31	11.64	12.6	6.19	4.94	6.28	12.77	9.49	10.57	15.12	13.6	11.09
Cluster-140.1351	17.41	15.99	15.52	24.79	24.25	26.78	27.48	23.62	23.47	18.65	19.88	19.74	29.92	27.86	30.06	29.57	23.56	24.89
Cluster-140.2819	7.36	6.82	6.57	8.55	10.7	8.76	8.85	7.19	5.93	6.51	8.96	7.84	11.29	9.86	11.3	5.91	5.43	6.14
Cluster-140.1640	104.45	92.73	97.89	101.63	117.95	120.08	152.19	169.53	172.08	111.56	97.9	97.82	104.14	117.86	116.01	195.05	162.54	171.66
Cluster-140.2334	97.08	83.49	96.61	113.39	133.21	126.91	141.2	138.63	132.38	93.14	88.22	80.44	86.48	97.53	99.28	179.32	149.9	146.51
Cluster-140.2642	14.09	13.7	15.01	29.12	28.72	34.78	21.73	17.03	17.87	14.49	15.67	18.42	37.93	36.85	36.83	17.67	19.13	18.6
Cluster-140.3971	10.05	9.71	11.41	9.5	9.03	9.56	5.86	7.3	6.6	9.27	8.82	9.97	9.48	10.23	10.76	4.95	6.68	5.8
Cluster-140.4745	4.47	4.47	4.54	4.16	4.79	4.75	5.35	5.15	4.81	4.1	5.06	4.9	6.32	5.76	6.14	7.08	5.16	5.47
Cluster-140.3417	26.61	25.43	27.15	29.96	26.17	31.64	17.17	22.55	18.44	23.8	22.61	21.1	23.54	23.5	24.28	15.68	19.81	18.06
Cluster-140.1638	22.83	25.83	24.88	32.38	28.59	20.88	17.23	18.85	15.78	28.88	23.08	19.95	30.32	29.89	27.66	12.61	21.86	15.75
Cluster-140.2827	31.36	31.62	31.07	32.99	34.31	35.38	36.61	35.75	34.99	33.64	32.38	33.08	36.48	35.93	37.6	30.98	31.8	33.7
Cluster-140.2797	42.96	32.72	40.4	38.57	34.56	39.37	34.74	32.85	38.74	34.28	39.49	37.85	25.11	25.06	26.18	31.19	33.93	31.89
Cluster-140.1259	14.35	14.2	13.88	21.47	23.53	21.06	26.17	21.74	24.69	14.78	15.72	17.63	22.87	21.26	21.94	26.5	24.67	25.39
Cluster-140.3105	31.17	36.08	33.56	33.1	37.65	34.65	31.86	30.44	28.72	33.09	35.75	39.48	37.92	38.04	38.04	33.48	29.13	29.57
Cluster-140.2214	32.81	32.94	34.26	39.55	38.11	38.57	33.53	33.51	34.25	30.42	30.66	32.25	36.17	37.37	37.48	28.23	30.77	29.45
Cluster-140.126	0.88	0.09	0.46	0.75	0.54	0.79	2.49	2.5	2.8	0.65	0.38	0.58	0.46	0.31	0.6	3.43	2.99	3.31
Cluster-140.4591	6.61	7	5.35	4.26	4.8	4.59	4.82	5.25	4.93	6.34	8.54	8.13	5.66	6.44	6.08	5.57	6.78	4.83
Cluster-140.922	5.91	9.51	2.88	6.67	8.01	14.39	9.56	8.62	9.99	7.79	9.22	12.35	14.95	23.25	11.6	13.65	12.27	7.12
Cluster-140.946	2.79	2.66	2.59	3.67	4.22	3.7	5.7	4.35	5.3	2.49	2.63	2.77	4.6	4.68	5.16	4.78	3.98	5.4
Cluster-140.4736	4.83	4.84	4.24	4.94	5.09	5.94	5.96	6.35	5.53	3.86	5.5	6.29	6.75	5.95	9.33	3.57	4.15	4.79
Cluster-140.3712	61.99	68.28	71.12	64.32	60.86	61.92	59.12	49.72	60.12	60.6	65.22	66.58	68.2	72.46	68.44	56.85	50.96	55.78
Cluster-140.2257	17	18.8	17.38	23.51	22.99	24.02	21.85	21.2	19.1	20.32	14.68	16.37	27.67	25.64	27.61	16.17	16.38	18.5
Cluster-140.4015	20.77	24.66	22.39	32.33	25.48	33.22	20.46	19.87	21.27	18.46	25.01	26.56	36.78	33.27	37.48	20.59	20.22	17.94
Cluster-140.1868	35.83	33.52	34.93	43.17	42.29	47.51	38.05	36.96	39.33	31.51	35.26	35.9	49.98	49.06	49.37	32.5	34.13	35.34
Cluster-140.2425	31.5	33.4	32.09	37.21	40.2	37.42	35.66	35.35	34.86	34.48	29.87	32.88	41.74	40.73	38.79	30.34	32.91	33.69
Cluster-140.3888	12.29	12.27	11.76	13	14.19	13.7	12.66	12.34	11.96	11.89	12.3	13.97	16.11	15.38	15.67	11.61	11.51	12.5
Cluster-140.4619	28.34	23.85	32.32	31.89	35.31	34.18	28.69	29.36	34.93	30.21	33.36	20.89	14.92	23.06	25.73	45	31.2	27.58
Cluster-140.642	1.33	0.81	1.67	0.25	0.75	1.19	1.29	0.78	1.66	1.06	3.41	1.33	1.96	1.74	0.24	2.32	0.79	0.26
Cluster-140.696	4.27	5.96	4.54	3.68	4.21	4.23	5.1	4.06	2.43	3.3	4.3	4.87	7.48	6.94	6.08	3.51	2.06	2.11
Cluster-140.3847	85.7	86.73	91.71	93.47	83.76	86.74	68.55	86.52	72.49	81.66	72.2	73.03	73.9	84.02	85.62	82.3	75.21	72.79
Cluster-140.3750	52.27	54.73	53.37	45.78	47.51	43.35	50.31	42.16	50.85	51.1	75.59	85.19	57.43	55.89	56.06	77.96	64.23	53.49
Cluster-140.1616	49.06	37.55	42.32	71.66	58.85	69.85	46.61	55.85	47.77	50.08	38.56	31.26	46.99	44.53	47.98	44.12	43.64	45.69
Cluster-140.892	10.79	10.8	10.31	11.59	10.6	7.85	20.77	20.52	17.3	12.17	12.99	11.02	12.43	11.55	12.37	19.74	18.17	18.48
Cluster-140.1090	13.67	12.99	12.99	19.74	17.97	21.11	23.71	19.72	21.6	12.8	12.13	14.12	22.31	21.01	22.35	26.37	22.3	21.82
Cluster-105.0	0	1.56	0	0.4	0	0	0	0	0.23	0.43	0	0	0.8	0.82	0.4	0	0	0
Cluster-140.4587	5.9	5.78	5.06	8.25	8.44	8.62	15.1	10.71	11.43	4.86	5.69	7.82	12.6	10.64	11.48	14.42	12.12	12.75
Cluster-140.3123	12.05	11.06	11.6	18.93	19.26	17.06	28.48	26.26	26.65	11.42	10.15	11.29	14.26	17.27	16.07	35.41	27.09	27.19
Cluster-140.2945	11.63	11.52	12.32	15.21	13.93	13.91	12.68	14.85	10.49	10.58	10.31	9.65	12.55	14.08	11.56	10.87	10.62	10.95
Cluster-140.4474	23.43	26.55	24.61	29.13	27.8	28.59	25.7	27.45	24.83	25.56	24.71	24.32	31.3	30.64	31.25	24.07	22.83	23.45
Cluster-140.1035	14.07	14.42	12.67	15.91	16.86	19.84	8.85	9.91	8.6	14.79	14.78	12.65	14.48	14.78	14.71	9.05	9.76	9.13
Cluster-140.4138	33.55	35.73	35.93	47.58	48.36	43.96	49.25	39.83	56.79	39.69	49.16	48.37	61.22	58.43	62.92	73.2	58.95	60.28
Cluster-140.1906	9.13	10.17	11.94	9.96	9.79	9.16	10.24	11.56	11.38	9.93	9.09	8.33	8.36	8.41	8.32	10.4	10.76	11.21
Cluster-140.4134	13.22	13.58	13.46	18.14	18.06	19.94	21.46	19.11	19.37	14.13	16.42	18.26	24.55	24.89	25.16	19.14	19.4	19.23
Cluster-140.4960	0	0.21	0	0	0	0	0.4	0	0.43	0.2	0.95	0.21	0.19	0.19	0	0	0	0
Cluster-140.1279	64.27	67.01	62.2	52.29	59.32	57.22	55.04	56.33	56.81	63	60.99	63.37	69.05	64.63	64.98	35.26	50.75	53.65
Cluster-140.2131	40.52	32.02	42.02	50.57	51.19	45.41	40.35	45.65	44.22	42.99	29.62	30.2	30.74	27.56	33.78	38.03	41.83	43.16
Cluster-140.2335	284.39	254.85	270.27	408.39	459.62	416.44	320.04	373.86	305.01	437.73	296.03	246.51	264.04	302.92	236.21	273.84	305.89	328.79
Cluster-140.4247	28.32	27.33	26.81	33.07	38.05	40.28	49.44	41.75	42.41	29.89	30	33.45	41.76	43.22	39.74	47.34	41.22	41.18
Cluster-140.1780	19.59	19.92	19.22	25.06	28.04	26.5	25.77	23.3	24.96	19.97	19.98	19.24	24.83	26.03	27.71	22.81	22.57	24.2
Cluster-140.924	13.43	12.94	12.57	21.39	19.77	19.98	34.32	26.82	39.01	18.92	18.62	19.23	22.96	20.88	24.57	46.47	37.71	40.56
Cluster-22.0	0	0	0	0	0	0	0	0	0	0	0	6.34	0	0	0	0	0	0
Cluster-140.4366	37.93	35.88	38.64	23.08	24.69	20.68	30.59	37.87	34.34	37.02	37.93	35.58	23.05	22.31	24.46	32.61	35.58	36.89
Cluster-140.3722	35.87	33.48	36.6	46.53	47.3	45.26	39.18	36.58	39.25	36.89	37.98	38.56	44.47	44.94	45.94	36.27	36.95	37.29
Cluster-140.692	3.32	1.8	1.46	3.3	4.87	4.91	5.35	3.74	2.73	2.68	3.22	5.41	7.35	7.69	7	4.06	3	5.09
Cluster-140.4290	17.22	15.67	17.48	20.05	17.95	20.97	20.95	22.06	20.36	17.63	18.13	16.94	15.37	14.94	14.33	25.35	22.01	20.74
Cluster-140.2029	49.17	55.69	46.8	54.6	66.53	60.94	71.38	60.35	60.3	49.05	56.97	57.69	68.55	72.83	66.91	69.68	57.11	69.07
Cluster-140.3981	29.98	28.41	31.45	36.12	40.17	35.83	53.77	45.8	46.98	31.67	28.28	28.26	37.75	38.15	40.66	46.61	43.45	47.28
Cluster-140.1669	28.46	31.4	34	22.9	20.1	20.14	19.7	20.36	20.45	29.09	27.96	25.69	21.86	22.7	23.81	17.52	18.9	20.59
Cluster-140.218	2.03	1.19	1.39	1.49	1.13	1.81	0.39	0.79	3.82	1.2	1.81	0.79	1.82	0.73	1.82	1.97	1.99	1.21
Cluster-140.1139	9.92	10.1	9.97	10.94	14.13	12.59	14.43	11.57	11.83	10.96	11.9	13.52	14.03	12.34	12.64	14.7	13.11	13.19
Cluster-140.319	1.45	0.68	1.03	1.35	2.5	1.86	3.95	2.64	2.78	0.91	1.46	1.68	2.75	2.21	1.6	3.26	2.13	4.53
Cluster-140.3005	37.58	39.23	39.64	38.84	39.81	37.52	53.94	43.21	57.61	36.42	45.4	47.05	45.04	42.02	51.21	50.25	50.36	53.85
Cluster-140.3344	314.03	311.53	328.01	309.68	351.51	334.07	230.24	286.68	225.36	294.52	266.56	253.54	307.31	342.67	303.69	195.32	251.21	231.11
Cluster-140.3386	40.32	39.28	42.71	45.32	45.79	46	39.96	48.24	43.19	42.5	33.85	33.06	39.97	38.27	42.75	28.94	38.55	35.68
Cluster-140.2085	43.57	44.87	42.96	39.89	44.04	50.75	36.75	36.39	39.39	36.11	46.5	49.13	59.74	59.45	61.8	33.79	37.28	39.35
Cluster-140.464	4.26	2.19	2.13	8.77	5.13	4.02	12.61	9.43	10.69	4.71	3.92	5.46	6.12	5.56	8.87	9.85	11.61	13.63
Cluster-140.3043	71.64	69.09	69.17	65.11	63.2	65.25	73.2	67.72	75.61	79.23	80.22	77.87	59.28	64.28	56.33	105.97	87.27	87.69
Cluster-140.4039	27.2	27.35	26.38	30.26	32.82	31.02	24.41	26.49	23.89	27.32	25.08	25.66	31.49	32.38	31.89	18.24	21.05	22.17
Cluster-140.2103	21.63	20.98	19.91	27.56	24.39	32.51	24.15	25.74	25.32	26.52	23.64	25.57	37.15	37.32	36.44	20.19	23.39	22.58
Cluster-140.3659	51.15	51.16	53.57	64.8	70.53	64.76	50.38	46.38	52.09	49.71	56.21	57.06	58.08	58.62	55.55	57.05	51.52	50.72
Cluster-140.2968	26.6	22.75	25.42	67.5	48.77	62.49	98.25	90.78	92.16	31.18	29.49	26.72	60.01	51.2	58.35	97.21	92.85	99.47
Cluster-140.967	1.28	1.04	2.29	1.89	3.61	2.28	2.97	2.48	1.88	1.01	4.45	0.77	1.88	1.43	3.49	2.22	4.51	2
Cluster-140.2482	23.34	19.68	29.21	17.15	21.88	18.33	13.02	16.97	13.91	22.41	15.07	15.26	17.14	16.55	15.72	6.04	11.8	11.82
Cluster-140.2667	35.91	36.97	36.1	38.33	40.24	39.35	37.16	36.92	38.81	35.34	38.31	38.42	42.17	41.64	43.68	33.24	35.86	36.77
Cluster-140.542	0.71	0.64	0	1.28	1.3	0.63	2.06	2.06	2.93	0	2.42	1.34	3.67	1.21	1.24	11.52	2.78	1.43
Cluster-140.2708	108.88	90.74	119.73	131.65	151.05	121.16	117.7	113.97	106.8	129.72	99	91.64	87.68	89.88	91.73	109.44	95.52	102.79
Cluster-140.1853	14.82	13.87	14.52	19.39	19.14	20.37	17.72	16.57	17.88	14.24	15.25	14.56	21.44	21.18	22.95	16.6	16.35	16.19
Cluster-140.3861	31.83	31.2	27.74	33.07	39.41	35.8	39.92	37.64	40.32	33.22	34.12	36.28	38.82	39.68	40.91	45.95	43.74	42.18
Cluster-140.1427	21.4	20.28	21.97	20.84	26.28	23.14	28.05	25.9	29.57	21.58	24.2	22.46	23	21.07	23.53	27.93	31.51	27.23
Cluster-140.3515	81.73	80.78	81.83	67.98	76.11	68.14	114.07	97.23	118.29	71.43	86.69	91.21	83.61	75.54	85.51	113.58	106.96	114.48
Cluster-140.2774	75.27	81.35	78.34	69.83	71.15	75.94	69.86	66.55	64.9	81.14	73.72	76.01	76.32	78.97	74.82	61.45	59.3	61.7
Cluster-140.1526	16.43	17.43	16.25	17.46	19.46	18.13	15.73	16.47	15.79	15.51	14.33	15.9	16.2	17.66	17.68	11.92	14.09	14.21
Cluster-140.3268	27.56	26.5	28.32	34.3	31.86	33.66	31.52	29.83	30.56	28.09	30.41	30.45	31.86	32.86	33.69	28.11	28.39	29.8
Cluster-140.4844	0	0.34	2.08	0.94	0.64	0	0	1.32	0.36	0	0.62	0	0.93	0.62	0.31	0	0.33	1.01
Cluster-140.3374	44.48	38.7	40.62	37.71	40.71	43.34	36.43	46.16	37.63	41.04	36.99	36.89	34.01	34.15	33.21	29.31	35.09	36.01
Cluster-140.3934	6.55	6.29	6.46	7.8	7.87	7.85	5.46	5.12	4.58	4.51	5.85	7.34	8.8	8.7	9.19	4.12	5.32	5.33
Cluster-140.4704	5.27	5.43	5.36	6.2	7.31	6.56	8.7	7.61	7.53	4.9	4.98	5.02	6.68	6.27	7.17	5.41	6.84	7
Cluster-140.875	20.78	18.59	22.17	30.03	33.76	32.32	31.91	29.6	34.72	18.4	18.74	19.33	27.95	24.95	32.69	31.1	28.39	29.71
Cluster-140.4687	13.09	12.47	10.91	23.52	24.76	22.54	21.03	25.44	15.71	23.62	14.62	10.22	5.36	11.59	8.07	13.1	8.92	14.62
Cluster-140.3741	117.92	121.08	127.87	108.97	97.16	104.05	73.86	95.79	74.89	150.19	114.28	102.17	103.23	110.14	100.31	51.01	70.43	67.57
Cluster-140.2343	141.68	139.23	150.74	146.45	122.82	138.44	108.99	115.03	108.25	154.56	142.88	134.66	142	152	141.54	114.97	112.12	111.54
Cluster-140.4234	28.83	30.49	34.59	23.16	13.01	17.5	27.94	35.13	29.88	34.32	38.37	38.13	13.18	21.56	19.34	34.18	36.97	30.4
Cluster-140.2690	57.61	56.33	54.59	63	50.86	68.85	55.41	54.69	63.22	58.32	65.56	74.65	88.83	93.66	90.45	62.32	68.16	60.53
Cluster-140.729	7.97	9.05	12.31	8.27	6.9	4.76	11.88	11.37	4.44	4.67	3.26	10.24	9.4	11.71	12.29	7.17	10.99	4.8
Cluster-140.3040	2736.3	3273.07	2789.11	1706.48	2015.57	2092.98	1413.41	2131.35	1700.15	2418.88	2248.86	2219.66	1171.04	1494.83	1093.3	598.94	1157.08	1142.94
Cluster-140.964	33.77	36.48	19.4	9.26	10.94	12.6	26.26	22.43	39.91	40.6	44.24	52.5	15.37	13.81	9.98	36.31	18.92	34.56
Cluster-140.3453	80.2	80.67	82.12	99.34	98.43	95.75	103.12	85.51	108.73	83.36	88.49	87.27	93.32	99.04	108.46	134.07	107.51	108.1
Cluster-140.3823	29.23	30.28	28.31	30.49	32.14	30.97	31.47	30.43	30.89	30.62	31.54	32.78	33.65	33.47	35.45	30.22	31.86	32.77
Cluster-140.2954	37.2	35.4	36.16	46.23	47.74	47.02	46.07	41.28	45.77	36.39	46.28	50.61	52.87	49.82	57.52	49.17	48.22	45.76
Cluster-140.784	4.77	4.66	3.9	2.99	6.3	4.98	3.49	5.82	4.32	5.97	5.96	6.11	5.97	5.78	6.61	3.7	3.67	4.89
Cluster-140.4375	21.27	22.11	21.41	21.9	24.92	24.55	19.62	19.65	19.46	20.61	19.89	21.22	23.39	23.82	24.31	13.28	15.4	16.25
Cluster-140.1451	40.67	45.69	43.26	35.45	37.41	39.7	20.65	29.76	20.49	39.49	33.45	35.79	39.83	37.45	35.5	13.21	18.79	22.19
Cluster-140.4735	15.53	16.06	16.74	21.33	23.86	24.54	20.63	22.48	19.07	16.1	16.17	16.15	22.9	22.83	24.22	15.71	17.26	19.93
Cluster-140.2481	9.09	9.24	8.42	10.41	11.85	12.23	12.34	11.94	11.72	9.47	10.11	10.45	12.11	12.86	12.27	11.57	10.94	12.12
Cluster-140.3216	68.9	69.09	71.36	81.08	82.03	81.15	78.12	77.11	79.78	73.72	69.79	67.71	81.22	81.94	81.73	71.98	76.08	76.76
Cluster-140.1765	48.66	42.29	49.44	72.14	73.26	72.55	108.32	98.77	98.87	57.11	47.65	43.84	66.9	63.73	63.65	84.91	73.06	79.4
Cluster-140.4337	6.6	5.52	6.65	8.04	6.37	6.74	7.04	7.85	6.8	6.93	7.28	6.93	7.73	7.46	8.65	6.04	5.46	6.04
Cluster-140.2109	72.17	77.25	78.35	66.78	64.42	59.69	36.21	40.63	43.41	60.64	62.82	65.97	60.22	65.91	74.59	36.45	41.48	35.34
Cluster-140.1554	19.79	21.21	19.87	19.12	19.21	18.88	20.55	19.19	23.02	19.52	22.41	24.63	25.12	23.08	25.93	22.73	22.08	20.87
Cluster-140.4018	15.86	15.95	15.72	13.11	14.17	13.83	12.96	13.76	12.54	19.51	18.59	17.79	15.95	17.06	16.71	14.02	17.28	16.6
Cluster-140.367	3.12	3.5	0	2.12	2.14	2.79	3.03	6.05	7.27	1.5	1.33	1.46	9.38	4.62	5.45	11.95	2.3	9.53
Cluster-140.1479	40.59	43.31	42.51	29.46	30.23	34.24	21.49	26.17	22.16	36.58	43.06	41.02	34.43	39.2	37.14	20.83	21.02	25.08
Cluster-140.3186	104.98	93.1	102.81	95.24	78.66	96.36	74.25	73.71	76.82	110.62	105.17	103.93	100.72	107.05	102.03	84.48	85.7	82.63
Cluster-140.4601	7.42	7.66	7.18	9.52	10.71	10.67	9.92	9.71	9.25	6.8	7.72	8.33	12.6	11.16	12.02	7.88	9.32	7.97
Cluster-140.4906	0.7	0.35	0.3	0.64	0	0	0	0	1.46	1.38	0	1.38	0.32	0.64	0.32	0	0	0
Cluster-140.4104	27.68	29.06	28.85	31.01	36.96	33.41	32.95	34.69	31.36	30.05	30.66	33.01	33.61	34.2	35.48	29.61	31.26	33.34
Cluster-140.1658	21.94	37.74	27.24	35.14	31.87	36.03	49.85	44.7	43.38	35.79	30.99	34.41	43.43	59.23	38.27	42.53	40.24	35.16
Cluster-140.565	21.48	22.39	20.65	28.23	27.77	25.49	19.44	20.03	20.5	19.91	19.35	22.66	27.29	24.79	27.16	12.36	16.78	15.78
Cluster-140.3077	35.17	34.07	35.75	43.29	44.22	44.72	32.98	34.19	30.3	35.7	32.29	33.32	41.25	40.08	43.8	25.08	28.54	28.16
Cluster-140.1597	20.12	19.1	18.3	17.53	19.56	16.77	17.65	18.38	16.94	17.94	21.08	20.07	19.91	20.79	20.08	15.71	16.03	19
Cluster-140.3497	54.49	48.62	54.59	44.36	41.22	39.23	41.14	40.61	46.23	48.21	61.71	59.34	37.79	42.36	44.18	54.47	48.86	43.89
Cluster-140.2566	38.34	43.32	42	38.5	33.55	34.91	25.42	23.31	27.62	33	47.71	51.92	41.78	40.46	40.64	30.8	31.87	26.47
Cluster-140.891	17.57	15.55	22.72	26.99	33.71	24.76	32.64	25.39	27.07	21.28	21.78	24.56	30.92	25.84	26.71	29.44	28.56	31.7
Cluster-140.1885	2.82	2.92	2.77	4.33	4.03	4.9	3.18	3.43	2.84	2.76	3.2	4.02	6.5	5.61	6.85	2.06	2.1	2.62
Cluster-140.1042	37.47	34.98	36.56	49.9	50.01	52.78	48.01	53.17	45.2	39.25	32.46	32.7	43.5	40.95	47.32	39.76	41.33	43.87
Cluster-140.629	4.33	4.2	2.58	3.59	2.02	1.16	9.68	0.42	2.72	1.28	5.01	2.96	0	0	0.39	3.35	5.12	2.59
Cluster-140.841	4.43	5.4	2.2	4.12	5.77	2.97	5.9	6.64	6.61	3.32	4.12	3.74	5	5.98	4.76	8.23	4.35	6.28
Cluster-140.3373	18	19.52	19.9	22.26	24.23	22.02	19.94	15.37	22.48	18.28	23.36	22.79	31.07	28.74	33.27	25.1	21.08	21.02
Cluster-140.2494	16.76	17.35	15.4	16.45	19.99	17.9	16.46	20.52	17.63	16.21	16.85	19.91	20.18	18.41	19.73	12.43	19.31	19.24
Cluster-140.674	4.51	4.5	5.32	8.74	8.72	10.24	9.28	7.57	6.09	5.26	5.76	4.06	10.24	10.57	11.08	4.63	5.9	4.41
Cluster-140.4553	2.16	2.01	2.01	2.29	2.53	2.47	3.04	2.75	3.02	2.2	2.35	3.27	3.96	3.53	4.08	2.56	3.02	2.64
Cluster-140.2879	15.81	14.95	16.55	20.96	24.45	21.54	23.96	22.06	20.55	16.78	15.33	16.15	22.56	22.9	22.24	21.36	19.05	20.09
Cluster-140.4073	16.95	17.88	17.68	18.39	18.55	17.2	14.38	16.4	13.96	15.72	15.54	15.94	19.86	18.38	21.26	10.42	12.97	12.73
Cluster-140.4951	0	0	0	0	0.6	0	0	0	0	0	0	0	0	0	2.93	0	0	0
Cluster-140.803	12.26	16.38	10.21	3.21	4.12	3.3	6.03	5.6	4.85	13.55	18.69	27.33	4.56	5.21	4.64	5.8	8.38	7.42
Cluster-140.4622	5.83	6.02	4.95	8.44	8.28	8.14	10.01	8.4	10	5.87	7.13	7.38	10.32	8.98	10.29	6.76	6.56	8.56
Cluster-140.309	0.67	0.62	2.16	0	0	0.6	0	0	4.2	0.65	0	0	0	0	0	0	0.66	0
Cluster-140.2263	150.58	167.2	170.53	110.56	92.26	93.67	43.76	70.76	51.51	166.58	147.32	145.65	108.09	116.83	92.22	34.52	53.08	46.02
Cluster-140.4870	1.12	1.5	1.68	2.78	3.81	2.83	1.53	2.08	1.28	0.84	1.23	0.86	3.71	2.27	4.51	1.08	1.37	1.25
Cluster-140.2373	58.95	56.92	60.65	59.92	53.66	60.79	53.81	56.65	55.47	62.24	65.88	62.08	61.32	61.42	62.99	45.47	55.64	54.15
Cluster-140.2083	20.98	21.42	20.94	26.96	29.19	27.06	24.66	21.79	22.96	19.34	21.62	24.94	30.86	30.43	33.66	21.07	21.92	22.13
Cluster-140.856	1.45	0.92	2.02	4.53	0.45	3.45	0.94	0.94	1.51	1.62	0	1.87	2.57	5.57	2.15	2.79	5.22	0.96
Cluster-140.3893	33	32.41	34.15	46.08	46.47	52.79	32.55	40.05	35.63	41.94	37.41	40.92	59.92	62.81	56.48	33.64	37.74	35.27
Cluster-140.1707	62.55	73.37	60.53	67.96	63.62	78.31	64.97	134.03	58.78	114.69	91.17	68.68	93.87	144.53	70.35	26.66	36.38	59.02
Cluster-140.2818	72.25	74.37	105.81	67.67	29.5	49.06	13.89	20.59	15.56	66.14	64.56	57.9	50.97	64.05	50.23	13.05	18.85	16.47
Cluster-140.3299	115.95	95.65	112.34	28.56	31.82	30.56	47.95	57.39	67.38	91.17	115.46	119.08	34.38	33.33	34.19	69.36	78.91	79.61
Cluster-140.1132	3.69	5.16	3.78	3.77	4	3.69	3.02	3.97	2.97	3.82	4.63	5	6.51	5.85	6.01	3.48	3.58	2.98
Cluster-140.693	1.85	0.95	1.05	1.5	1.75	2.48	5.61	7.2	14.37	0.69	2.56	1.86	0.43	2.62	2.97	15.47	10.91	14.01
Cluster-140.1965	19.26	18.67	20.65	32.76	35.03	29.98	41.02	34.98	39.57	21.87	19.49	20.4	28.26	29.38	32.26	36.99	37.85	39.99
Cluster-140.3454	155.17	161.27	174.7	124.56	94.65	105.63	74.09	91.84	91.3	143.66	141.42	134.45	110.17	119.86	109.75	72.47	86.61	75.31
Cluster-4.0	0	0	0	0	0	0	0	0	0	0	0	0	0	0	4.31	0	0	0
Cluster-140.3639	69.16	63.53	70.99	73.75	84.55	85.69	74.81	78.89	73.26	70.18	71.75	68.35	81.05	78.84	88.56	62.18	67.31	70.6
Cluster-140.4679	3.16	3.72	3.01	5.45	6.65	5.99	7.33	5.67	6.59	6.16	6.32	7.48	9.97	6.78	7.26	8.46	9.28	6.11
Cluster-140.2685	15.68	15.81	16.13	10.61	13.94	15.81	11.05	11.95	11.86	12.03	17.9	21.14	18.2	19.72	18.23	10.19	10.6	9.45
Cluster-140.2626	28.09	28.6	29.28	28.58	31	29.1	25.79	27.24	27.66	27.46	27.17	28.04	30.4	29.49	30.24	19.85	23.24	23.99
Cluster-140.289	0	0	2.08	0	0.76	0	1.97	1.58	0.42	1.2	0	0	1.09	2.93	1.82	0	0	1.21
Cluster-140.1895	42.68	40.92	38.36	48.73	50.54	41.04	58.08	65.95	55.53	53.33	52.24	53.31	33.84	36.26	31.37	58.58	54.94	56.76
Cluster-140.2072	26.34	29.55	28.27	31.01	31.32	30.84	26.98	31.61	29.51	25.22	26.46	26.21	27.22	30.27	29.54	23.74	27.6	26.12
Cluster-140.1117	11.27	13.2	10.5	9.52	9.88	11.2	13.28	10.88	10.18	8.19	11.5	14.01	14.47	12.5	14.57	9.51	9.46	10.92
Cluster-140.4932	0	0	0	0	0	0	0	0	0	0	0	2.71	0	0	0	0	0	0
Cluster-140.4409	36.47	23.82	43.55	131.58	127.69	114.28	328.71	281.39	284.01	63.82	35.6	27.6	56.59	59.88	65.52	527.2	361.92	379.14
Cluster-140.3277	69.71	66.14	65.2	66.2	78.89	72.94	60.1	64.15	57.27	64.08	67.16	65.93	71.65	73.88	74.1	55.65	62.26	59.94
Cluster-140.787	11.99	10.53	13.38	19.12	16.79	17.99	32.05	35.03	33.96	13.35	13.9	14.31	18.4	15.04	18.65	42.1	36.99	31.45
Cluster-140.3475	19	17.29	19.08	24.63	25.52	24.8	27.35	22.95	26.51	19.47	23.28	22.1	21.05	22.49	22.75	39.67	30.8	31.64
Cluster-140.1903	16.57	15.23	16.79	9.42	7.82	11.18	9.83	12.06	11.91	11.33	16.1	15.4	11.97	10.42	11.55	7.7	9.21	9.19
Cluster-140.4151	13.63	13.64	13.44	16.38	18.04	17.48	18.16	16.98	15.44	13.17	14	15.65	20.48	19.85	20.62	14.42	15.38	14.78
Cluster-140.3171	43.11	45.32	39.85	44.24	73.9	57.07	59.03	66.1	57.41	46.24	42.94	47.28	56.28	56.3	54.93	45.03	57.61	57.46
Cluster-140.3477	28.42	25.5	27.62	39.08	41.37	35.47	60.49	48.06	52.81	29	32.02	34.84	44.37	45.07	42.72	58.91	48.76	55.16
Cluster-140.1589	18.9	17.69	19.8	27.35	30.61	28.09	29.71	23.53	26.8	19.85	22.26	19.37	30.99	28.05	31.85	26.94	23.39	22.54
Cluster-140.3735	39.56	42.12	38.06	36.72	36.52	40.5	49.81	43.66	47.15	33.74	52.61	59.43	58.24	54.59	59.54	54.16	49.27	51.52
Cluster-140.412	4.9	4.64	4.79	3.49	3.98	3.75	3.63	4.48	2.35	3.42	3.84	3.38	3.56	2.65	3.29	1.62	2.74	2.96
Cluster-140.239	2.07	2.16	1.38	3.61	3.32	5.01	3.25	2.91	2.63	2.46	2.65	2.79	4.13	3.8	3.96	2.06	2.38	2.24
Cluster-140.1031	10.76	11.06	18.77	14.11	24.64	19.28	28.36	32.03	27.17	23.17	17.7	22.61	18.05	26.51	19.1	29.26	23.17	31.6
Cluster-140.3548	20.65	18.78	21.1	19.37	17.82	22.03	13.48	20.06	13.99	19.23	17.35	16.53	19.31	19.35	17.75	11.08	14.79	11.98
Cluster-140.2766	47.4	48.16	46.03	44.71	48.33	52.55	45.4	46.13	48.46	42.36	49.01	51.27	52.81	52.66	58	35.32	43.42	44.14
Cluster-140.3011	521.12	555.73	518.15	657.31	764.68	703.59	701.12	752.24	698.97	603.93	625.99	635.68	697.8	738.82	700.48	792.72	704.83	670.62
Cluster-140.4436	13.93	16.02	15	12.96	16.12	17.31	18.1	13.87	15.14	12.17	21.52	23.7	21.27	22.72	22.66	19.93	17.3	18.94
Cluster-140.1863	18.88	14.81	15.57	15.3	19.46	15.88	15.75	18.04	13.34	23.85	18.78	16.86	17.34	18.28	17.31	8.89	14.18	15.02
Cluster-140.3208	37.37	39.63	42.44	41.62	38.72	39.71	24.36	30.66	27.35	34.5	34.42	32.36	39.37	39.85	45.69	20.98	24.63	23.68
Cluster-140.89	2.24	0.86	1.89	0.41	2.08	0.4	1.74	1.3	2.34	0	0.4	0.87	2.8	2.81	1.2	1.29	0.44	0.89
Cluster-140.3140	18.75	18.37	18.73	24.7	24.13	23.65	27.69	25.65	26.77	17.7	19.09	19.71	26.97	23.84	27.73	26.78	24.37	24.27
Cluster-140.3642	24.46	24.3	23.89	30.63	31.3	31.57	38.36	37.09	36.91	26.6	24.26	24.68	31.21	31.19	30.55	34.73	34.03	36.98
Cluster-140.2096	28.97	28.95	28.38	30.81	32.48	31.82	29.94	31.15	29.61	29.43	26.49	26.39	31.46	33.9	32.81	27.19	27.1	28.13
Cluster-140.3692	58.95	55.59	63.17	82	80.11	82.78	80.23	76.4	78.11	63.78	57.76	54.58	69.74	69.61	71.54	80.7	72.53	74.29
Cluster-140.2004	28.11	25.43	27.82	47.63	43.52	45.89	85	82.53	89.02	28.36	31.2	27.47	34.43	37.83	36.52	100.39	79.58	84.4
Cluster-140.4377	18.1	17.89	20.69	23.8	23.21	23.16	21.88	22.85	19.68	21.49	18.56	16.55	19.36	17.89	19.59	17.24	19.4	21.97
Cluster-140.2625	35.11	33.61	35.76	47.27	53.15	50.26	49.83	49.75	48.99	37.56	34.7	36.04	49.29	48.85	52.1	48.96	45.62	48.04
Cluster-140.4238	42.61	40.84	42.31	58.24	54.93	56.83	39.88	43.65	44.46	41.92	45.72	44.82	53.44	51.2	62.09	36.76	41.09	41.29
Cluster-140.3537	12.41	15.82	13.01	6.95	8.22	8.6	5.56	6.33	6.97	8.86	11.53	13.77	9.36	8.32	13.45	3.08	6.66	6.23
Cluster-140.204	0.57	1.45	1.53	2.39	2.97	1.8	2.23	2.51	3.32	0.57	1.83	1.72	1.32	3.2	4.7	4.72	4.8	4.23
Cluster-140.4208	21.49	22.87	22.48	23.74	27.47	26.74	35.43	29.34	32.89	20.41	24.94	29.02	36.86	33.79	37.4	28.34	28.99	32.97
Cluster-140.4042	11.4	12.99	12.14	12.5	13.24	13.01	16.84	16.38	16.05	12.56	12.51	12.5	13.7	13.34	14.14	16.48	15.44	16.27
Cluster-181.0	0.44	0.24	0.14	0.14	0.35	0.13	0	0.07	0.08	0.22	0.14	0.08	0	0.51	0.34	0	0	0.21
Cluster-140.4026	18.38	18.62	18.14	22.14	22.76	22.99	22.84	23.26	21.88	15.61	18.3	19.51	26.21	26.53	27.86	17.78	18.07	20.59
Cluster-140.1161	15.92	21.96	19.44	21.98	24.59	21.95	36.67	53.45	45.36	25.3	9.23	13.3	20.25	28.33	16.45	39.34	56.87	47.03
Cluster-140.2493	114.22	87.92	111.08	93.55	96.3	114.72	84.26	97.29	76.71	125.07	102.97	79.37	56.89	64.17	58.95	53.9	81.18	91.87
Cluster-140.3303	23.13	25.11	23.27	26.39	28.33	28.67	27.93	29.2	27.39	24.15	21.75	23.31	30.22	29.47	29.31	22.04	25.01	26.03
Cluster-140.1199	17.52	20.14	15.47	14.46	18.3	16.68	10.56	14.67	13.1	14.94	13.85	16.32	11.59	13.12	14.23	4.87	11.93	11.15
Cluster-140.3456	34.5	34.56	35.98	45.22	50.11	48.24	40.54	36.03	36.84	34.51	42.82	44.91	56.43	56.75	60.18	41.86	38.33	36.77
Cluster-140.4663	2.1	2.46	2.88	2.48	3.41	2.3	4.59	3.61	3.62	2.23	2.85	3.01	3.99	3.46	3.65	2.89	3.31	3.55
Cluster-140.4324	2.55	4.12	2.53	3.93	3.7	3.64	2.55	3.99	2.66	3.72	2.88	4.02	5.01	4.08	5.03	2.38	2.64	2.52
Cluster-140.3615	35.46	32.15	35.56	44.05	42.97	45.15	37.18	43	36.89	38.19	34.08	33.57	37.51	37.86	38.13	38.09	39.18	35.06
Cluster-140.232	0.13	0.56	0.74	0.37	1.25	0.82	1.78	0.13	0.55	0.26	0.37	0.4	1.36	0.76	1.46	0.89	1.42	0.76
Cluster-140.4699	9.51	10.03	10.99	15.5	14.59	15.62	12.28	14.23	11.78	9.49	9.27	10.61	14.98	16.17	15.16	11.85	10.76	10.35
Cluster-140.1353	22.76	27.34	21.76	33.62	35.96	35.43	30.45	30.53	31.24	25.55	25.43	28.52	41.76	42.07	39.78	35.3	35.95	35.72
Cluster-140.1255	4.35	4.14	3.64	5.8	7.85	8.55	10.53	7.89	7.8	5.52	5.98	6.35	9.68	9.49	7.91	13.5	11.24	10.94
Cluster-140.2221	121.49	130.7	120.37	99.48	102.25	95.12	65.14	57.16	66.19	109.9	124.06	128.04	86.61	92.8	85.9	72.2	71.99	64.61
Cluster-140.1399	11.38	11.96	10.3	18.91	28.23	11.33	41.24	38.87	38.5	25.64	21.87	18.01	16.54	25.17	22.76	82.88	45.77	67.31
Cluster-140.2179	16.43	18.72	17.59	22.5	23.27	21.67	21.53	20.5	19.65	15.84	17.26	18.27	27.71	26.2	27.67	13.64	15.5	18.51
Cluster-140.3647	184.46	182.84	179.04	207.78	205.85	203.96	198.7	176.35	190.51	185.88	179.99	181.83	205.05	226.76	205.12	221.56	196.96	199.19
Cluster-140.265	7.88	1.59	2.77	1.03	3.65	3.53	6.56	2.74	5.87	4.94	8.36	6.49	2.48	0.49	1	7.04	4.99	9.06
Cluster-140.3028	142.91	121.2	128.74	89.07	72.68	93.05	89.73	115.32	127.43	119.68	141.83	133.22	93.45	102.97	98.07	116.51	152.14	139.31
Cluster-140.505	7.92	7.1	9.18	4.86	5.76	4.52	8.66	4.43	6.04	5.57	6.61	8.39	5.69	5.33	9.02	7.36	4.47	7.36
Cluster-140.1702	57.18	47.62	56.52	31.91	39.43	61.69	13.73	22.09	12.58	44.79	53.98	60.34	33.76	35.9	34.63	9.06	11.12	18.41
Cluster-140.2331	29.02	30	32.53	34.13	27.97	33.57	23.06	26.37	24.35	32.17	28.75	26.3	27.98	29.44	29.38	24.17	22.1	22.94
Cluster-140.4907	2.05	0	0.54	1.24	0	1.83	0	0.66	0.71	0	1.17	0.65	0.59	1.76	0	0	0	0
Cluster-140.1056	30.72	10.72	20.8	24.76	21.49	23.3	20.83	53.29	31.85	34.81	15.1	12.87	11.01	14.05	21.08	14.02	18.01	27.43
Cluster-140.2570	111.11	105.97	110.02	111.82	111.35	124.46	98.91	105.01	97.12	107.63	106.7	100.79	104.33	104.69	104.63	87.2	100.32	95.78
Cluster-140.873	9.15	4.61	3.63	2.21	11.64	6.56	10.77	10.31	9.57	5.19	5.53	4.2	9	8.15	9.89	8.82	8.54	7.23
Cluster-140.4670	20.74	17.88	17.07	26.96	32.03	36.16	22.66	24.79	30.62	23.04	28.34	28.6	26.57	20.25	24.45	34.91	36.19	29.5
Cluster-140.1541	23.07	22.56	25.41	28.96	33.98	26.71	30.05	33.2	30.43	24.59	22.18	22.17	27.7	25.59	29.79	22.15	30.48	30.57
Cluster-140.3549	129.35	118.14	128.37	67.75	75.42	69.75	88.65	114.86	117.19	130.43	136.35	131.74	71.9	76.77	71.16	98.38	125.04	120.35
Cluster-140.2132	27.35	22.02	24.08	48.4	48.02	49.09	68.03	54.94	58.13	28.88	26.01	28.21	43.23	40.34	41.58	59.13	51.68	59.56
Cluster-140.2688	34.44	32.91	33.57	39.64	42.98	38.37	77.29	60.31	66.38	34.1	38.19	40.24	43.01	47.76	49.01	88.5	73.08	73.71
Cluster-140.2092	13.28	13.63	12.19	14.37	16.47	15.41	15.71	12.91	14.06	12.06	14.1	13.84	19.35	18.83	22.1	14.01	12.33	14.3
Cluster-140.3385	160.57	163.23	158.52	166.95	167.1	155.83	127.78	130.57	145.82	147.73	164.66	170.45	174.97	177.11	180.78	125.1	139.03	139.35
Cluster-140.671	25.54	19.53	29.13	45.81	38.69	41.08	28.82	47.54	31.54	90.51	26.67	26.79	25.13	21.89	21.21	29.8	31.89	49.83
Cluster-140.182	1.91	2.64	2.05	3.01	3.07	3.28	2.42	2	1.55	3.24	3.03	3.14	4.7	1.84	3.94	1.85	1.01	1
Cluster-140.121	3.42	3.79	5.28	2.32	2.34	5.36	16.61	4.14	7.08	3.29	2.89	3.19	4.38	4.3	9.68	4.09	2.52	5.25
Cluster-140.2744	14.85	13.85	14.98	16.72	16.39	16.87	14	13.92	15.97	12.54	14.85	16.33	17.94	17.83	20.65	12.63	13.13	13.77
Cluster-140.1432	17.93	18.78	18.76	25.73	23.41	25.57	20.95	20.87	19.91	16.57	19.39	18.51	25.46	25.89	27.9	17.51	19.18	16.66
Cluster-140.93	0	0	0	0.79	0.8	0	0	2.56	0	0	0.74	0	1.5	1.47	0	0	0	0
Cluster-140.2228	7.4	7.64	7.33	8.05	8.99	8.92	7.59	7.2	7.14	6.63	7.66	8.81	10.1	10.66	9.63	6.26	5.76	6.19
Cluster-140.3138	30.02	29.59	29.47	26.16	27.93	26.4	30.14	28.94	30.07	28.77	36.29	38.52	28.67	28.14	29.87	26.31	28.03	27.19
Cluster-140.1220	12.71	12.3	13.63	18.56	18.53	18.43	14.85	18.96	15.84	13.42	12.62	12.89	19.13	18.46	19.61	14.79	12.79	14
Cluster-140.4126	8.41	10.47	9.16	9.27	9.85	10.22	7.84	7.79	7.03	7.02	9.04	11.49	13.29	11.86	13.23	6.63	6.9	6.56
Cluster-140.2885	52.75	51.9	53.6	66.26	63.72	75.27	65.26	60.41	64.96	51.79	57.33	61.82	81.4	76.31	87.44	63.26	63	64.54
Cluster-140.1877	31.62	28.21	28.84	38.6	31.17	40.94	27.21	27.93	25.4	27.95	28.39	25.6	41.91	43.13	40.52	26.27	23.87	26.61
Cluster-140.4727	5.59	3.82	6.11	4.44	3.85	3.12	13.56	8.81	12.32	4.05	2.4	7.27	6.05	3.59	2.45	7.37	10.3	12.75
Cluster-140.1337	24.53	21.25	25.49	40.42	38.3	38.37	51.67	41.92	48.51	25.39	24.44	24.35	39.12	38.02	41.96	52.88	45.51	45.77
Cluster-140.411	0.34	0.34	0.3	0.47	0.37	0.38	0.53	0.23	0.18	0.51	0.18	0.2	0.12	0.21	0.18	0.35	0.47	0.3
Cluster-140.3930	5.62	6.77	6.42	7.11	7	8.28	6.36	5.82	5.73	5.64	5.37	6	7.29	8.49	8.57	5.59	5.48	5.49
Cluster-140.2549	83	75.43	83.64	35.01	36.66	40.91	38.7	41.4	39.51	61.22	73.16	63.95	36.44	37.04	34.88	34.35	37.1	39.34
Cluster-140.1943	115.04	92.83	107.27	97.71	103.64	105.95	145.81	131.96	146.83	103.27	154.42	129.51	113.46	107.83	125.52	221.9	190.5	154.16
Cluster-140.4428	58.89	51.81	51.13	32.41	33.93	34.56	32.1	35.05	31.49	53.61	60.58	58.82	33.04	33.21	30.36	29.66	31.1	34.84
Cluster-140.722	16.07	7.91	19.29	15.16	13.24	16.45	11.15	10.42	12.03	11.69	18.2	14.66	12.1	7.65	11.04	9.99	5.65	17.46
Cluster-141.1	0.44	0	0.55	0.82	0.28	0.65	0.43	0	0	0	0.14	0.9	0.14	0.7	0.81	0	0.14	0.14
Cluster-140.1667	16.3	14.27	15.79	19.17	20.84	21.44	20.75	19.9	22.41	14.71	17.26	17.52	21.1	20.29	23.22	16.42	20.7	18.23
Cluster-140.4571	35.83	28.08	37.5	71.24	29.23	52.37	12.91	13.87	15.08	29.31	42.39	39.63	62.98	65.39	66.1	11.46	16.35	12.01
Cluster-140.837	2.75	3.53	6.96	7.66	4.27	5.33	8.38	3.12	5.29	6.29	3.25	15.15	5.32	12.29	11.89	7.07	3.61	5.49
Cluster-140.4422	29.79	32.57	28.5	30.69	50.06	38.51	40.09	29.23	33.99	26.86	35.33	37.96	47.75	48.66	51.62	36.51	32.92	35.44
Cluster-140.1958	10.89	11.78	10.05	8.6	9.66	9.56	6.35	7.68	6.28	9.12	10.78	11.37	9.15	9.7	9.13	3.96	5.8	6.03
Cluster-140.2799	23.06	21.38	21.39	26.92	27.44	28.52	32.59	30.45	33.83	22.32	22.54	23.99	30.89	30.17	31.87	28.27	29.55	29.25
Cluster-140.3673	0	1.35	1.48	2.5	0.63	0.91	0.33	0	0	1	2.45	0.33	0.92	0.31	0.31	0.98	0.67	0.67
Cluster-140.1290	26.04	25.38	25.15	28.26	29.6	31.34	39.44	30.33	38.68	25.59	30.3	31.95	34.06	35.69	40.21	52.77	39.87	45.59
Cluster-140.4139	6.18	6.63	5.97	6.95	6.36	7.5	6.27	6.29	5.59	6.05	6.56	6.7	9.21	9.33	9.24	5.33	5.53	5.75
Cluster-140.1950	33.71	34.25	33.65	38.9	38.9	40.32	38.17	38.65	37.88	32.43	36.54	36.7	43.95	41.78	44.13	38.64	38.68	36.2
Cluster-140.53	0.24	0.94	0.9	1.92	1.59	1.84	1.23	3.16	1.17	1.44	1.35	0.73	2.64	2.25	2.58	2	1.24	1.14
Cluster-140.10	0	0.3	0	0.55	1.11	0.79	1.43	0.57	0	1.46	0	0.88	0.57	0	0.27	0	0	0.29
Cluster-140.3101	15.92	15.49	16.55	19.35	20.79	22.19	28.44	24.46	24.91	15.55	17.01	17.12	20.19	21.21	22.33	26.84	24.94	26.77
Cluster-140.1851	36.46	36.81	37.07	39.17	38.74	38.53	28.87	31.93	29.17	34.88	34.95	35.53	39.26	39.5	41.5	25.82	27.76	28.16
Cluster-140.2315	16.7	16.52	16.97	21.07	23.37	22.28	24.09	24.6	21.04	16.83	17.66	18.42	25.05	22.93	24.2	19.14	21.58	22.2
Cluster-140.3702	22.59	24.22	22.49	28.49	27.88	30.54	27.06	26.84	26.35	22.92	24.46	25.82	34.12	33.63	34.66	24.8	24.95	24.54
Cluster-140.1774	7.91	9.36	7.4	9.65	11	10.18	9.86	9.53	9.22	8.24	10.93	13.4	18.68	18.95	17.59	9.86	9.72	10
Cluster-140.3039	14.04	12.59	13.25	13.7	13.51	15.4	9.32	9.72	8.33	13.91	14.72	15.19	15.45	15.91	16.02	6.34	7.98	7.46
Cluster-140.17	0	0	0	0.89	0	0	0	0.16	0.17	0	0	0	0	0	7.23	0	0	0.15
Cluster-140.4070	23.15	25.25	22.66	24.25	24.54	26.99	34.05	25.84	31.37	19.09	27.55	29.55	35.87	35.23	37.22	33.96	31.54	32.75
Cluster-140.2673	163.83	104.98	170.71	312.56	432.32	321.34	842.8	643.41	752.84	272.6	199.85	145.73	145.81	220.28	198.07	1776.65	938.88	1051.95
Cluster-140.1882	11.36	11.53	10.95	13.06	14.04	13.53	12.49	12.83	12.97	9.67	11.05	12.17	13.46	13.51	15.45	9.75	11.64	12.3
Cluster-140.2230	12.81	11.65	11.63	16.84	16.92	16.98	16.56	13.89	16.23	12.18	12.4	12.74	19.09	16.95	18.71	13.37	13.48	15.28
Cluster-140.2287	134.92	116.3	139.01	76.26	75.85	85.09	167.94	148.85	152.37	110.48	127.12	125.26	74.7	104.73	97.86	200.78	145.31	176.93
Cluster-140.2078	9.45	10.77	12.02	13.42	12.82	14.86	12.97	14.82	11.95	10.63	9.66	9.67	13.15	12.74	14.16	9.94	10.58	12.07
Cluster-140.1767	9.54	9.29	9.71	11.79	11.18	11.05	8.69	8.99	8.63	7.64	7.94	10.93	12.63	11.54	14.47	6.53	7.9	7.65
Cluster-140.1106	25.32	25.27	27.65	30.34	28.14	36.14	21.15	24.51	21.66	29.13	28.37	25.63	32.67	30.71	25.47	20.95	19.66	16.87
Cluster-140.77	0.25	1.53	0.9	0.69	0	1.12	0	0.48	0	0.99	2.29	1.5	0.92	0.47	1.14	0.48	0.74	0
Cluster-140.94	1.98	0	0	0.6	1.21	0.59	1.28	2.56	0.69	2.56	0	0.63	0.57	0	2.9	0.63	2.59	0
Cluster-140.3522	25.85	26.59	28.62	31.19	35.87	29.76	29.82	32.81	29.23	25.68	23.48	25.09	29.99	30.94	32.7	22.92	26.65	25.31
Cluster-140.3276	66.28	68.27	62.23	48.87	61.09	54.76	41.44	50.33	45.39	53.34	58.1	59.59	47.26	48.16	48.54	32.71	39.7	43.98
Cluster-140.3755	33.84	33.78	35.38	36.59	37.29	35.88	43.93	40.84	42.68	36.9	34.09	34.04	38.85	39.03	41.01	42.51	40.6	38.53
Cluster-140.1416	7.51	9.11	7.99	10.4	9.68	10.75	11.2	10.13	10	6.25	7.31	7.03	11.3	9.67	11.29	5.96	6.51	8.53
Cluster-140.808	6.52	6.68	5.72	5.56	7.27	5.92	3.55	4.33	3.15	4.49	5.59	7.06	6.54	6.36	7.46	2.44	3.53	2.71
Cluster-140.2864	21.63	20.39	22.51	19.13	20.21	17.93	19.22	15.22	17.24	21.2	30.23	30.13	18.98	19.97	19.45	20.28	20.07	19.73
Cluster-140.4342	67.8	66.35	66.66	72.04	73.47	67.21	67.52	62.71	73.35	69.34	77.66	79.36	71.63	68.53	73.49	62.45	66.15	67.61
Cluster-140.382	0	4.16	1.82	3.03	3.07	6.92	3.76	1.61	2.88	2.69	0.97	4.25	4.87	3.39	3.43	4.78	4.89	3.89
Cluster-140.3773	18.77	19.6	18.9	27.63	26.51	27.29	22.2	21.93	24.01	17.18	21.11	20.23	32.9	29.53	33.82	21.82	20.86	20.94
Cluster-120.0	0	0	0	0	0	0	0	0	0	0	0	2.64	0	0	0	0	0	0
Cluster-140.3091	23.66	24.04	22.73	25.83	25.25	24.92	23.27	23.06	24.58	19.48	23.11	26.77	29.29	26.64	29.83	20.09	22.61	22.9
Cluster-140.4410	18.41	18.34	18.81	32.46	41.58	37.43	40.13	42.98	34.69	28.67	23.42	23.62	31	32.6	38.14	43.75	38.47	43.44
Cluster-140.1995	76.81	64.21	62.91	19.91	18.76	18.82	21.01	19.1	23.91	54.14	79.05	80.85	16.59	16.5	17.93	21.55	25.04	24.42
Cluster-140.2767	21.55	23.06	22.42	16.78	17.71	18.52	17.04	17.23	16.85	16.58	20.38	20.36	15.82	15.59	18.62	12.31	16.99	16.04
Cluster-140.2045	30.75	30.39	31.19	60.8	63.48	60.75	100.92	69.19	104.26	33.8	38.88	37.13	52.62	46.74	54.34	146.56	106.41	117.63
Cluster-140.3564	87.21	85.55	83.29	64.37	75.24	77.16	61.65	76.07	61.84	78.68	68.93	67.23	61.45	65.89	62.17	39.59	57.35	60.33
Cluster-140.2347	148.74	163.03	137	134.94	144.95	147.2	118.96	146.09	110.91	117.99	123.12	132.64	167.68	171.5	168.03	75.93	103.87	98.98
Cluster-140.4317	13.55	13.34	14.73	21.18	22.95	22.09	34.23	24.89	30.05	15.33	15.6	15.69	27.28	26.23	29.48	41.65	31.54	33.48
Cluster-140.2524	234.3	232.11	282.57	1027.2	771.31	714.45	1317.49	1316.22	1175.51	349.78	211.73	170.53	509.8	627.65	536.02	2111.67	1235.58	1228.16
Cluster-140.1425	21.1	22.56	21.06	23.3	28.18	23.78	18.37	21.9	18.16	22.71	23.51	22.75	27.19	26.66	28.01	16.38	18.77	16.67
Cluster-140.1758	23.18	24.23	25.25	27.39	29.9	29.11	35.49	33.36	30.25	25.1	23.51	26.34	34.13	34.83	34.34	32.75	28.58	31.88
Cluster-140.2276	24.74	27.63	26.81	28.69	29.51	28.16	27.85	24.2	30.32	23.84	29.56	30.7	32.97	32.44	36.53	26.17	27.18	27.59
Cluster-140.4019	14.03	15.3	14.65	18.66	18.19	16.09	17	15.51	14.13	23.08	23.46	22.64	26.06	26.15	24.97	16.39	18.4	19.68
Cluster-140.402	2.42	2.87	3.05	3.18	6.22	4.2	5.38	4.15	3.6	1.43	2.8	6.38	4.82	7.27	4.74	7.73	4.61	5.78
Cluster-140.2149	87.3	93.94	92.9	93.71	103.13	84.8	71.25	55.17	66.59	97.05	111.59	115.78	119.66	117.53	127.28	69.85	66.74	68.79
Cluster-140.1599	8.6	7.65	8.15	7.07	7.88	8.1	13.06	11.55	12.84	10.73	13.23	13.01	8.65	8.75	9.34	12.58	12.86	13.83
Cluster-140.2262	13.81	12.79	13.31	17.89	18.65	18.63	20.35	19.22	21.05	13.3	15.68	16.31	20.32	17.8	19.85	19.24	20.04	21.37
Cluster-140.4408	4.1	4.59	4.24	6.52	8.79	7.22	8.17	8.58	6.92	6.99	5.49	5.74	7.82	8.09	7.5	8.05	8.3	7.89
Cluster-140.196	1	2.25	1.69	2.94	3.47	2.23	3.55	2.42	4.2	1.33	2.79	1.18	2.02	2.07	1.07	3.22	3.26	3.7
Cluster-140.643	8.18	7.53	8.99	12.7	10.68	11.97	6.18	11.7	6.7	10.53	4.15	3.44	3.27	4.38	3.7	3.96	10.27	9.38
Cluster-140.2113	277.19	266.64	281.26	290.02	314.8	269.97	102.92	135.57	131.38	225.89	251.66	225.84	253.41	275.12	283.69	88.41	136.96	99.98
Cluster-140.4216	14.32	15.16	14.95	10.91	11.36	10.85	8.2	9	8.5	14.15	13.71	13.82	11.66	11.56	11.23	7.9	8.9	7.28
Cluster-140.4550	0.61	1.9	1.67	0.57	2.18	1.74	1.04	1.24	1.49	1.22	1.02	1.95	2.55	2.38	1.89	2.09	0.98	1.48
Cluster-140.1590	13.46	14.56	13.48	19.77	19.6	16.95	17.77	18.93	15.92	23.69	18.24	17.88	24.98	22.65	22.24	13.04	16.58	16.73
Cluster-140.4593	8.93	10.35	9.88	14.96	17.02	19.5	17.18	13.79	14.62	10.1	11.41	12.65	20.81	18.97	20.89	13.22	11.53	14.78
Cluster-140.4947	1.51	0.74	0.65	0.35	0.35	1.35	0	0.37	2.37	1.12	2.03	1.11	0	0	0	0	1.11	0.37
Cluster-140.4719	22.97	22.29	21.56	28.74	38.12	35.53	35.52	31.95	26.88	19.84	30.21	28.9	37.31	40.96	33.58	28.16	28.88	28.25
Cluster-140.3139	59.18	57	60.27	59.54	62.47	58.39	66.05	64.13	63.86	61.53	62.04	58.26	51.96	54.85	54.39	64.13	57.2	55.79
Cluster-140.506	5.16	7.69	4.16	3.77	5.43	6.48	5.81	6.23	7.21	5.31	7.85	12.23	8.79	6.86	8.65	7.57	4.24	5.66
Cluster-140.3438	72.9	78.43	75.18	91.91	86.39	92.83	74.57	83.88	66.17	77.66	67.16	61.12	79.16	78.17	74.71	46.87	61.76	64.29
Cluster-140.3481	14.29	15.12	11.8	12.41	17.66	14.53	14.2	14.62	13.96	14.67	15.75	19.17	18.18	16.28	18.78	12.07	13.83	14.3
Cluster-140.2489	42.22	38.51	43.23	47.19	46.89	46.93	42.81	47.87	40.33	47.95	37.37	36.92	33.9	38.88	32.32	52.72	45.11	42.18
Cluster-17.0	0	0	0	0	0	0	0	0	0	0	0	6.17	0	0	0	0	0	0
Cluster-140.1834	15.01	15.46	15.27	17.32	20.47	21.39	17.4	16.43	16.77	14.02	15.84	14.98	24.17	23.72	25.68	14.54	13.73	15.85
Cluster-140.932	16.9	13.33	13.42	24.41	25.51	23.02	15.43	21.1	16.95	29.06	18.77	16.92	19.66	18.6	18.22	8.93	10.28	11.49
Cluster-140.1676	8.3	8.86	7.69	10.75	14.52	12.44	20.08	15.83	15.96	8.36	9.67	11.62	20.49	20.65	23.82	21.54	16.83	22.24
Cluster-140.2293	26.76	28.62	28.44	29.45	31.45	30.99	33.96	27.37	33.06	25.53	34.53	36.93	40.98	39.91	39.55	28.62	30.36	29.65
Cluster-140.1281	9.66	9.47	8.23	12.66	13.16	16.68	15.02	15.62	12.3	10.15	9.68	11	16.58	16.83	17.62	12.95	13.46	14.16
Cluster-140.2340	11.13	10.75	10.53	13.28	15.13	12.02	11.4	14.24	11.35	11.4	9.28	9.06	9.43	9.77	10.1	8.77	9.96	10.76
Cluster-140.1297	18.49	19.33	19.95	25.31	27.16	31.01	39.09	23.54	30.61	18.3	22.92	22.94	35.48	39.53	40.95	44.23	29.95	36.86
Cluster-140.2699	77.31	85.55	76.57	96.44	91.43	89.13	62.8	61.65	62.11	75.47	78.33	80.53	105.46	110.05	109.16	53.78	59.2	57.31
Cluster-140.4276	61.83	49.64	51.34	50.14	55.93	62.82	144.18	100.54	132.18	49.64	50.79	57.97	76.17	71.97	75.11	160.3	116.5	122.06
Cluster-140.4820	2.95	2.07	4.24	3.65	2.64	4.53	2.54	4.14	6.55	3.11	1.22	1.5	3.53	2.66	2.57	2.38	3.85	5.09
Cluster-140.1779	161.58	175.3	157.07	137.21	166.89	161.91	138.26	173	127.45	193.02	142.9	142.33	146.4	169.59	130.12	101.55	117.67	139.1
Cluster-140.4040	25.83	27.83	27.57	34.77	34.09	34.06	28.95	28.88	27.75	25.13	27.47	31.82	40.56	41.31	43.05	26.56	28.04	26.73
Cluster-140.1131	8.26	6.42	9.41	8.44	9.32	9.47	13.74	14.36	11.73	9.15	7.6	9.56	8.81	9.32	8.21	16.09	13.11	12.95
Cluster-140.1020	12.44	11.18	12.12	10.91	13.38	11.67	15.24	14.37	14.19	11.41	13.79	16.43	16.22	18.2	19.33	14.59	13.63	17.06
Cluster-140.351	1.35	1.39	0	0.83	1.06	2.01	3.71	1.75	1.18	0.67	0.41	0.45	0.63	1.91	2.06	1.52	1.1	0.88
Cluster-140.4738	2.49	2.99	3.33	4.11	3.42	3.56	8.53	7.12	7.93	2.97	3.35	4.13	5.27	4.69	4.4	8.82	6.97	8.21
Cluster-140.4867	0.24	0.25	0	0.67	0	1.94	0.47	0.94	0	0.48	0	0.24	0.67	1.13	0.44	0.7	0	0.47
Cluster-140.1431	9.09	8.33	8.72	8.63	7.4	8.62	14.6	10.71	11.04	7.32	10.37	11.64	12.53	12.97	12.38	15.27	11.27	13.64
Cluster-140.3922	50.57	46.1	47.75	57.39	55.23	55.9	80.31	70.36	82.97	51.86	57.09	56.06	55.18	51.3	49.84	75.95	75.78	82.66
Cluster-140.461	2.64	0	2.03	3.18	0	0.79	1.71	2.56	2.73	0	1.48	0	0	0.73	0.76	0	1.73	8.1
Cluster-140.1910	10.36	11.56	11.1	17.23	17.58	16.91	25.06	21.32	24.98	11.94	13	13.58	21.2	21.96	22.24	26.46	23.56	24.99
Cluster-140.114	0.66	0	0	0	0	0.59	0.64	0	0.69	1.28	0	0	0.57	0	0	1.27	0	0
Cluster-140.1280	18.35	22.36	18.85	23.79	25	25.2	25.7	25.95	26.43	19.61	19.53	20.88	28.37	24.69	28	19.1	21.55	21.31
Cluster-140.862	2.94	3.02	3.16	5.71	4.91	6.14	7.1	5.93	6.6	3.48	3.82	4.25	5.5	6.14	7.09	4.15	4.92	6.11
Cluster-11.0	0	0	0	0	0	0	0	0	0	0	0	3.72	0	0	0	0	0	0
Cluster-140.4529	20.69	14.67	21.4	22.34	26.34	24.17	61.43	61.89	59.04	26.16	22.59	18.2	17.98	25.79	23.9	109.02	74.62	82.6
Cluster-140.3191	22.13	20.04	21.98	36.9	36.27	37.95	35.76	35.73	35.14	24	23.38	23.32	29.6	28.77	29.23	38.9	38.25	36.89
Cluster-140.730	62.86	70.3	61.92	58.21	63.25	67.06	53.89	52.93	51.13	67.73	62.33	65.09	68.36	63.62	75.85	39.68	52.16	64.22
Cluster-140.4523	7.12	5.82	6.51	8.1	6.04	7.36	7.73	5.64	6.69	5.83	7.53	7.16	9.43	8.1	9.01	6.64	6.82	6.68
Cluster-140.547	2.77	3.24	2.91	3.31	4.4	3.17	3.16	1.79	2.62	2.29	2.56	2.73	6.65	5.02	3.44	0.69	0.77	1.09
Cluster-140.450	3.55	1.93	5.07	1.4	0.94	2.27	0.49	3.46	6.36	3.48	4.92	3.43	7.2	1.8	2.26	1.2	3	3.56
Cluster-140.4578	3.36	5.78	4.04	2.86	3.45	3.62	4.33	4.76	6.78	6.45	3.8	2.57	5.92	6.6	4.4	1.76	3.43	3.65
Cluster-140.1736	155.11	87.5	146.67	254.65	277.02	304.18	279.47	296.34	238.52	211.2	172.29	158.55	130.59	125.93	180.88	258.42	291.26	308.99
Cluster-140.558	0.88	0.71	0.49	0.74	0.31	0.71	0.31	0.63	0.59	0.61	0.58	1.06	0.58	0.6	0.91	0.72	0.68	0.18
Cluster-140.4507	5.61	4.95	7.58	9.33	8.41	7.85	2.13	4.45	4.84	4.89	5.61	4.68	7.84	8.13	8.58	2.42	3.27	4.1
Cluster-49.0	0	0	0	0	0	0	0	0	0.33	0	0	0	0.87	0	1.44	0	0	0.94
Cluster-140.1414	10.5	12.18	11.88	13.72	13.4	15.09	11.6	11.08	10.66	10.05	11.29	12.92	17.02	16.27	17.33	8.82	9.45	9.45
Cluster-140.4198	50.13	65.59	68.55	90.69	48	80.83	17.84	20.29	24.16	43.36	62.67	69.71	115.51	91.87	117.96	17.11	23.43	14.82
Cluster-140.1872	48.99	41.76	47.32	61.03	67.26	65.09	66.81	66.76	74.83	48.88	48.02	46.13	52.03	51.74	62.15	58.87	66.27	66.51
Cluster-140.4597	7.92	8.47	7.12	8.18	7.89	9.65	8.83	7.79	9.72	7.53	10.03	11.65	12.87	10.88	14.99	7.94	8.51	9.16
Cluster-140.1449	24.4	21.36	23.88	56.2	55.01	56.24	133.32	101.53	104.98	29.3	23.95	22.13	51.43	53.21	56.94	140.04	86.67	94.77
Cluster-140.4885	0.58	0.85	1.54	1.46	1.71	1.18	2	1.78	1.89	1.06	1.3	0.81	1.19	1.97	1.53	2.53	3.05	2.19
Cluster-140.1360	24.34	24.03	23.93	31.62	36.7	35.5	32.01	27.93	29.3	25.3	27.16	28.76	38	34.49	40.25	23.23	27.38	24.37
Cluster-140.3999	30.85	29.43	29.86	36.97	33.71	39.95	27.79	29.65	25.93	29.47	30.49	30.76	41.58	41.08	40.8	23.13	25.72	26.35
Cluster-140.109	0.31	0	0.55	3.18	1.18	3.08	1.52	1.22	0.99	1.55	1.71	0.62	1.43	1.74	3.13	1.52	0.62	1.54
Cluster-140.4327	12.32	10.83	13.38	13.81	15.09	12.82	12.63	13.37	13.33	13.17	11.93	10.26	9.51	9.48	9.9	11.91	13.39	12.31
Cluster-140.1309	19.05	18.11	19.66	26.88	23.11	24.02	22.48	23.67	24.04	15.9	20.27	20.84	28.33	27.31	27.93	25.71	23.84	23.53
Cluster-140.3449	162.18	164.24	153.66	49.82	56.26	49.14	74.09	91.89	94.07	158.88	166.52	177.35	51.7	57.44	50.87	89.6	102.67	106
Cluster-140.2447	109.58	112.28	109.04	79.21	61.52	70.28	54.89	54.56	51.61	138.89	116.82	106.85	51.13	62.94	49.33	50.68	53.86	54.22
Cluster-140.1439	16.76	18.28	17.2	19	19.33	21.46	16.86	14.17	14.27	14.74	15.92	17.88	23.64	22.5	25.1	16.33	13.99	13.6
Cluster-140.3222	16.47	16.58	17.38	22.11	20.78	24.4	22.3	20.74	18.75	17.09	16.93	17.62	25.74	24.18	26.93	16.55	17.2	17.03
Cluster-140.2084	17.87	14.71	16.57	19.98	20.89	22.84	24.83	20.22	25.79	17.74	20.09	22.45	25.89	23.38	28.01	22.61	23.59	22.5
Cluster-140.1087	5.2	4.67	5.19	6.51	6.79	6.62	5.44	5.46	6.27	5.22	5.86	8.19	8.12	6.96	9.25	5.62	5.8	5.26
Cluster-140.568	0.56	0	2.29	1.02	1.03	3.5	0.54	1.63	2.33	0.54	1.95	0	4.42	1.96	4.45	1.61	0.55	0.56
Cluster-140.12	0	0	0	0	0	0	0.48	0	0	0	0.09	0	0	0	7.35	0	0.48	0
Cluster-140.2281	39.76	39.11	40.54	36.62	36.99	41.24	69.63	59.81	63.19	42.18	47.42	50.37	40.5	40.61	41.12	56.31	57.61	64.34
Cluster-140.1896	6.45	6.38	6.03	8.79	8.78	9.5	9.4	8.39	9.02	5.79	7.06	7.09	10.52	9.94	10.91	9.39	8.72	8.3
Cluster-140.208	0.1	0.28	0.24	0.19	0.1	0.09	0.29	0.24	0.21	0.81	0.05	0.05	0.34	0.4	0.38	0.1	0.39	0.14
Cluster-140.1150	4.16	4.13	4.15	6.56	5.5	5.01	8.65	9.29	8.53	3.73	3.65	4.4	6.76	8.07	10.87	7.65	5.92	5.46
Cluster-140.4274	21.02	21.84	21.16	27.78	27.81	29.29	22.93	22.95	24.41	18.65	26.02	26.9	29.66	30.38	31.51	23.76	23.3	22.9
Cluster-140.847	2.1	2.69	2.31	2.67	2.56	3.59	3.58	2.86	3.34	2	3.1	3.28	4.92	3.66	5.07	3.14	2.94	3.01
Cluster-140.1583	24.54	23.52	24.79	24.09	29.37	27.77	30.48	31.33	28.59	24.35	24.6	25.63	28.17	25.54	26.47	31.12	27	29.2
Cluster-140.4302	40.08	30.65	36.25	46.1	36.79	57.56	39.29	39.5	43.43	52.56	40.71	42.28	62.39	60.56	58.74	34.95	43.49	35.34
Cluster-140.2108	14.46	13.73	11.77	20.09	21.89	22.47	27.16	20.05	22.66	12.25	16.55	15.89	26.19	27.03	27.31	22.81	20.33	23.83
Cluster-147.0	1.25	0	0	0	1.73	0	0	0.61	0	0.61	0	0	0	0	0.55	0	0	0
Cluster-140.2930	20.96	23.72	22.56	28.41	31.69	31.75	31.19	26.38	27.76	20.17	25.18	28.38	41.83	38.04	40.84	27	25.77	28.3
Cluster-140.4666	5.29	3.45	4.74	4.16	4.78	4.06	5.92	4.8	3.98	3.11	2.92	2.76	2.88	2.65	2.79	2.89	2.08	4.01
Cluster-140.1430	14.4	16.75	15.59	18.08	18	18.87	14.37	16.06	14.89	15.92	17.56	18.43	28.58	28.43	27.12	10.85	12.18	12.45
Cluster-140.2167	7.88	8.39	8.35	13.4	17.16	15.88	15.33	12.49	13.03	10.18	10.27	11.06	16.68	16.79	19.32	15.79	12.41	13.09
Cluster-140.1169	27.03	32.16	28.52	27.86	33.6	30.46	45.14	39.5	40.88	28.39	25.66	26.24	33.03	35.07	32.91	47.25	41.54	43.57
Cluster-140.3510	21.89	22.44	21.47	29.49	31.67	29.42	22.86	23.91	21.96	23.5	24.68	25.98	35.99	34.12	36.36	18.19	20.04	17.03
Cluster-140.2500	42.89	42.4	43.87	48.98	54.04	49	49.45	52.92	47.25	42.98	42.09	42.04	43.64	46.33	49.19	50.1	48.71	45.97
Cluster-140.3926	155.6	157.16	152.34	184.97	178.57	179.8	218.62	206.01	222.58	163.16	161.87	152.96	176.73	182.87	179.09	268.53	218.26	230.03
Cluster-140.1860	23.35	22.52	23.04	22.78	25.89	22.69	25.28	29.03	23.5	20.87	23.23	25.67	27.62	26.59	27.66	18.79	25.43	23.85
Cluster-140.2145	20.46	20.77	18.57	25.92	28.28	27.23	22.23	27.05	23.17	18.03	18.78	19.82	31.45	30.53	31	17.11	19.96	20.62
Cluster-140.3683	59.5	59.55	60.81	69.7	66.87	76.26	59.17	55.64	60.66	47.42	61.06	65.63	75.5	74.8	81.48	59.94	61.6	59.84
Cluster-140.290	1.98	1.45	1.79	2.71	2.81	3.19	2.99	2.83	2.52	1.46	2.18	1.99	4.33	3.39	3.93	1.86	2.45	1.81
Cluster-140.4878	0	0.38	0.33	0.67	1.2	0.81	0	0	0.76	0	1.35	0.37	1.01	1.04	0	0.18	0	0
Cluster-140.3326	140.85	145.02	136.64	61.81	62.42	59.75	49.27	65.74	64.9	120.76	125.92	125.29	54.53	57.76	55.86	56.77	62.82	68.06
Cluster-140.1991	24.44	25.4	26.42	28.22	30.07	26.73	22.95	26.63	24.69	24.71	22.17	23.93	27.16	27.08	29.23	16.92	21.94	21.28
Cluster-140.2448	47.34	51.41	49.77	47.93	40.73	49.84	33.8	48.17	34.6	57.54	42.93	39.45	48.05	51.48	43.36	21.31	32	30.42
Cluster-140.1344	41.9	41.44	42.84	55.83	51.11	54.73	42.78	50.53	42.53	45.99	43.26	44.2	58.25	58.99	56.99	35.34	42.09	40.8
Cluster-140.4889	0.16	0.06	0.41	0.3	0.51	0.76	0.31	0.21	0.34	0	0.25	0.77	0.56	0.21	0.54	0.26	0.41	0.25
Cluster-140.1156	30.73	28.83	30.37	39.58	44.36	40.27	46.56	41.08	46.8	31.4	33.92	36.09	44.24	41.14	43.76	49.71	47.23	49.1
Cluster-140.1111	5.01	5.47	4.76	8.48	8.76	9.09	9.79	8.5	8.5	5.05	5.32	6.34	11.82	10.26	11.18	6.69	6.67	7.43
Cluster-140.3485	304.16	320.16	328.04	285.09	306.72	309.9	384.5	431.08	370.01	331.38	249.96	261.79	220.55	262.27	244.32	335.67	288.73	311.06
Cluster-140.4427	14.65	15.71	15.07	19.91	18.67	19.09	16.08	16.43	16.75	13.34	14.7	15.04	18.04	17.66	21.4	12.7	14.86	14.47
Cluster-140.4585	11.08	9.81	12.39	20.31	20.03	18.06	17.23	18.2	19.73	10.65	7.36	7.99	15.48	12.15	12.71	14.44	14.41	12.04
Cluster-140.2551	17.46	18.46	18.57	21.49	24.16	20.77	26.3	23.28	23.34	17.53	16.87	18.15	27.28	25.34	24.95	20.53	21.68	23.55
Cluster-140.4780	2	1.17	2.4	4.04	2.98	3.26	1.94	5.05	3.34	2.36	2.5	0.39	2.88	0.72	3.95	1.93	3.14	3.57
Cluster-140.4060	23.7	23.28	23.65	31.54	32.99	32.74	44.66	37.2	46.62	24.69	26.53	27.46	36.92	33.17	38.2	47.09	44.32	44.03
Cluster-140.2224	10.44	12.87	11.74	14.49	12.46	12.41	7.5	6.45	7.03	10.11	14.09	12.76	15.54	13.08	13.53	7.44	7.38	6.11
Cluster-140.1924	24.11	21.48	23.83	40.23	34.16	37.07	48.39	49.91	51.88	25.82	22.2	23.97	24.83	23.04	25.5	48.07	52.92	48.13
Cluster-140.2254	48.67	48.73	54.73	87.17	80.52	73.89	85.32	91.98	89.05	67.28	44.07	39.69	63.45	61.01	64.03	78.64	77.56	77.15
Cluster-140.3480	66.29	65.68	71.1	74.21	55.85	96.08	60.55	83.56	64.85	19.27	18.45	17.93	21.01	21.98	22.18	24.99	22.25	22.16
Cluster-140.2657	15.76	15.62	17.94	25.65	23.12	22.94	20.61	18.69	18.96	17.1	14.33	15.31	20.86	21.29	20.42	20.46	19.78	18.99
Cluster-140.3084	49.94	49.49	49.61	51.64	53.51	54.45	56.32	51.26	54.55	49.19	50.87	50.86	61.85	61.15	63.08	53.21	50.46	53.32
Cluster-140.2135	46.03	43.92	44.26	53.23	54.94	55.26	65.38	59.29	61.97	45.94	45.47	45.81	59.43	55.43	57.94	51.49	57.99	60.1
Cluster-140.4141	18.06	18	18.11	24.55	25.37	24.84	29.02	26.07	27.71	17.58	18.87	20.02	25.59	26.18	26.77	23.41	24.2	25.41
Cluster-140.4464	8.56	7.19	10.48	14.76	16.35	16.23	42.54	36.21	37.31	13.29	12.41	8.72	14.74	8.47	16.14	50.93	53	40.33
Cluster-140.2991	13.15	16.56	13.47	17.58	16.74	17.35	12.12	15.7	12.33	19.42	14.33	12.62	17.54	17.5	14.46	9.21	12.05	11.62
Cluster-140.2283	15.07	13.93	14.73	17.18	17.23	18.54	18.5	17.66	16.57	15.33	16.06	16.89	19.01	18.9	18.53	17.81	16.87	16.87
Cluster-140.1706	25.1	26.15	24.93	34.02	34	33.11	35.51	35.04	37.57	23.94	22.97	23.8	40.97	36.88	39.78	24.32	31.11	31.41
Cluster-140.82	0.3	0.6	0.53	0.28	0	0.54	2.33	0	0.94	0	0.27	0	0.82	0	1.36	0.58	0	0.29
Cluster-140.1238	14.68	17.17	16.18	16.9	17.77	17.31	21.42	18.86	21.82	15.69	16.65	19.18	23.74	22.63	25.71	18.36	18	21.16
Cluster-128.0	0.37	0	0	0.52	0.88	0	0.54	0.18	0.98	0.37	0	0.38	0.17	0.36	0.17	0	0.18	0
Cluster-123.0	0	0	0	0.58	0	0.28	0	0	0	0.62	1.43	0	2.01	0	1.43	0.61	0.31	0
Cluster-140.4459	16.79	17.03	16.62	19.1	20.43	20.58	25.97	21.5	22.86	16.4	21.47	23.89	29.41	29.31	31.4	26.15	25.34	25.15
Cluster-140.3827	48.43	47.05	51.51	77.38	72.82	75.66	105.2	89.83	102.41	51.83	47.85	50.51	73.5	76.84	72.51	99.86	88.51	90.33
Cluster-140.2569	33.9	35.54	34.73	38.29	39.17	38.84	41.95	38.51	41.17	31.94	37.18	40.12	41.37	41.98	46.03	45.33	42.95	42.84
Cluster-140.472	1.17	1.63	0.77	2.51	2.01	2.93	2.73	1.71	2.23	1.65	2.54	1.44	5.32	3.41	2.83	2.16	1.04	1.7
Cluster-140.4431	41.64	40.85	40.85	37.54	41.37	39.85	42.27	40.35	42.4	39.26	50.77	49.48	40.4	42.39	43.19	42.32	39.67	43.58
Cluster-140.4755	1.61	1.01	1.33	0.98	3.48	2.4	3.65	2.61	2.24	5.24	2.35	2.07	4.74	3.31	1.43	5.17	2.11	1.08
Cluster-140.1775	13.52	13.19	13.87	14.95	17.15	16.08	16.84	15.32	15.69	13.05	14.52	16.14	18.92	18.66	19.03	18.42	15.94	16.53
Cluster-140.3717	10.08	11.89	10.1	10.06	10.37	10.72	6.28	8.14	6.78	10.45	14.04	14.37	12.44	13.46	13.71	6.93	7.87	7.01
Cluster-140.4712	27.56	23.89	23.43	28.63	32.14	28.48	27.29	28.33	26.12	26.17	24.55	27.76	28.07	25.51	34.95	23.37	24.49	28.17
Cluster-140.2384	17.98	16.28	19.13	28.15	27.19	29.01	32.61	34.36	30.35	19	17.38	18.8	27.56	26.58	30.46	28.97	31.99	30.46
Cluster-140.3323	32.23	32.95	35.11	42.87	44.67	39.8	37.27	38.31	37.12	32.68	32.42	33.46	41.77	45.27	46.8	40.04	37.09	34.23
Cluster-140.2658	56.9	53.04	62.08	134.29	110.13	114.75	301.15	219.96	250.06	64.34	52.3	51.05	127.35	130.24	146.82	310.13	214.14	252.15
Cluster-140.4450	13.53	12.92	12.74	17.39	20.12	18.65	20.94	20.87	21.13	15.67	12.97	14.3	19.18	19.61	17.9	19.12	19.2	18.82
Cluster-140.2226	15.02	14.34	15.19	17.54	18.76	18.3	17.79	16.96	17.1	15.15	15.87	16.35	19.64	18.15	20.01	13.29	15.14	15.72
Cluster-140.2561	13.03	14.57	12.09	16.94	19.04	17.61	17.25	18.07	16.94	12.25	13.24	15.45	19.64	18.41	19.71	13.63	14.89	16.19
Cluster-140.1980	48.97	44.41	49.94	55.68	51.17	55.58	56.96	57.05	58.84	52.94	45.4	41.33	49.55	50.92	53.51	51.8	54.73	55.77
Cluster-140.2365	37.61	38.78	37.46	41.36	44.01	44.18	62.62	47.12	54.88	33.71	45.74	45.46	60.05	61.98	62.07	71.52	57.2	62.92
Cluster-140.161	1.26	4.11	1.94	1.75	3.55	1.97	3.98	3.37	3.31	3.12	3.15	2.81	5.18	1.74	3.43	1.52	4.96	2.17
Cluster-140.566	2.04	1.59	1.4	1.5	1.9	2.56	3.57	1.59	2.14	4.01	1.09	2	0.73	2.95	3.67	1.97	1.61	0.81
Cluster-140.824	2.9	2.25	3.08	3.68	2.95	4.64	3.05	2.56	2.95	2.33	1.99	3.31	4.52	3.9	4.26	2.08	2.93	2.45
Cluster-140.4481	11.17	12.75	11.13	10.07	12.49	11.01	9.1	8.34	9.38	10.34	11.14	11.79	11.25	11.33	13.81	7.8	9.85	8.63
Cluster-140.3358	74.48	73.93	76.93	121.29	94.9	128.47	133.61	144.25	154.81	74.89	75.49	76.66	105.06	115.74	109.69	165.31	159.58	168.11
Cluster-140.2457	18.44	16.49	16.69	19.18	20.12	22.16	18.71	18.32	19.07	17.52	16.09	16.98	21.08	20.38	21.77	12.46	15.05	16.09
Cluster-140.3998	142.95	141.63	142	164.81	183.27	174	158.75	163.25	168.26	130.63	136.48	143.36	161.51	144.82	178.19	131.34	145.93	144.15
Cluster-140.3729	27	26.64	27.24	31.53	31.1	30.98	34.7	31.82	35.93	25.93	30.04	30.15	32.17	31.45	32.82	35.35	33.54	35.46
Cluster-140.3623	24.87	24.56	26.12	23.44	20.82	22.06	16.52	17.85	17.39	20.77	24.77	25.95	25.17	23.7	25.74	14.99	17.43	16.05
Cluster-140.1831	29.11	30.93	29.86	36.77	38.31	37.24	34.65	33.25	35.14	29.95	30.91	32.11	40.05	36.49	42.22	29.51	33.42	36.04
Cluster-140.2250	117.79	90.4	108.77	147.62	161.23	151.06	330.99	286.25	338.19	150.77	173.9	163.88	197.43	146.81	179.4	277.26	249.66	312.24
Cluster-140.51	0	0	0	0.71	0	0.69	1.12	0.75	2.42	0	0	0	0	0	72.6	0	0.76	0
Cluster-140.4570	15.04	12.34	17.08	31.13	31.59	31.84	131.74	93.89	125.3	16.29	18.17	17.96	28.94	29.2	31.39	215.54	133.34	157.5
Cluster-140.4272	17.57	18.65	17.78	20.68	21.84	21.99	16.78	17.32	15.18	17.02	19.49	20.05	25.02	25.99	25.59	14.04	13.64	14.85
Cluster-140.3023	56.83	55.74	57.61	81.31	73.35	81.09	54.3	71.12	57.02	63.29	52	48.73	61	62.8	62.63	36.53	53.49	49.81
Cluster-140.3367	27.96	29.62	29.58	33.28	32.41	33.33	21.32	23.52	23.53	23.67	27.33	29.62	35.14	32.11	36.33	17.53	21.11	19
Cluster-140.74	4.65	1.96	5.15	0	0.48	0.46	1	0.5	1.08	0	0.91	1.5	2.29	0	2.3	0	0	0
Cluster-140.2844	33.78	39.9	38.93	46.03	47.39	48.86	37.84	41.59	38.84	33.35	39.23	38.42	49.53	47.96	52.16	29.33	37.49	36.72
Cluster-140.4112	35.76	36.62	31.17	37.93	42.21	43.49	40.02	42.24	39.11	42.52	39.51	38.32	50.27	47.32	39.81	47.2	44.43	44.14
Cluster-140.1644	20.46	21.6	19.52	23.5	22.53	23.79	15.93	19.4	15.55	19.36	20.07	20.98	22.96	22.57	21.65	11.7	13.65	12.64
Cluster-140.474	0.7	0	0.56	6.35	8.33	8.75	10.17	6.1	3.62	2.03	6.59	2.64	4.23	1.2	4.29	11.39	12.36	12.04
Cluster-140.552	0	0.66	0.58	3.33	2.69	1.97	1.42	0	0.76	2.12	0	2.07	1.9	0.62	1.28	0.7	0	2.98
Cluster-140.1017	10.94	9.41	10.01	11.67	14.53	9.88	11.36	14.55	13.7	9.33	10.77	9.69	10.33	10.45	10.73	12.05	12.6	13.02
Cluster-68.0	0	0	0	0	0	0	0.79	1.57	0	0.78	0	0	0	0	0	0	0	0
Cluster-140.3878	21.46	19.72	20.65	22.16	29.35	24.05	27.89	24.79	27.07	21.5	24.15	24.27	26.26	25.39	25.69	30.72	27.75	28.73
Cluster-140.3275	44.38	49.37	49.51	63.77	58.61	64.17	62.7	56.31	58.17	49.81	53.6	56.9	83.39	77.39	79.53	59.15	58.6	59.38
Cluster-140.3278	124.09	126.78	131.03	142.19	142.95	149.77	131.02	140.9	124.15	103.14	89.31	84.49	101.33	112.52	103.19	100.33	100.85	104.35
Cluster-140.2787	1807.22	1496.64	2041.01	2188.82	1814.29	2002	923.79	1625.31	1127.37	2587.66	1156.37	939.63	814.62	932.85	850.21	829.1	1348.97	1311.15
Cluster-140.3044	13.52	13.82	14.58	14.51	14.51	14.86	13.03	12.84	11.63	13.51	14.23	14.49	14.48	14.88	16.15	11.22	11.78	12.42
Cluster-140.1529	3.4	3.31	3.91	5.6	6.57	5.32	9.67	6.46	9.41	3.73	4.28	4.08	7.49	6.57	8.59	12.46	9.86	11.22
Cluster-140.4945	0	0.38	0	0.36	0.36	1.73	0	0	0	0	0	0	0.35	1.05	0	0	0	0
Cluster-140.3628	100.38	95.24	97.55	81.78	100.13	84.76	188.59	145.31	174.1	114.52	122.53	125.32	102.21	109.42	103.79	225.24	165.07	213.24
Cluster-140.1742	24.89	24.61	22.78	25.45	26.51	25.81	22.65	21.95	22.22	20.53	27.69	27.33	29.12	27.95	30.26	19.06	20.44	21.29
Cluster-140.4029	2.49	7.62	7.02	2.06	3.15	1.23	4.41	2.68	2.04	1.66	2.59	2.82	1.95	2.4	3.45	2.14	1.22	2.67
Cluster-140.2367	14.43	14.79	13.29	16.39	17.55	16.34	17.11	16.53	16.35	14.83	13.83	14.84	21.11	18.75	18.9	11.95	14.58	14.89
Cluster-140.659	3.54	3.19	2.88	4.41	4.57	3.97	4.2	4.61	4.36	3.76	3.77	3.21	5.44	5.32	5.48	3.32	2.45	3.34
Cluster-140.4739	1.05	1.2	1.46	2.1	1.84	2.01	2.03	2.4	2.22	1.36	1.07	1.44	2.59	2.58	2.25	1.97	1.75	1.74
Cluster-140.3967	40.55	41.86	39.43	40.19	47.17	45.17	40.46	40.31	36.06	40.27	40.03	43.43	50.46	51.64	49.39	34.22	35.61	37.57
Cluster-140.4393	19.76	22.14	22.01	26.52	27.19	26.63	34.21	29.48	31.98	20.31	20.25	21.02	31.31	30.76	31.86	30.7	27.72	28.78
Cluster-140.1075	28.42	27.86	30.37	28.78	29.96	27.61	33.62	33.52	28.26	36.85	26.15	23.26	34.09	29.81	29.94	20.19	27.31	31.36
Cluster-140.213	0.44	2.05	0.6	0.41	1.67	0.2	0.86	0.65	0.93	0	0	0.67	2.05	2.09	1.22	0.64	1.09	0.43
Cluster-140.797	8.12	8.67	9.26	10.9	11.59	10.6	12.18	8.32	10.31	7.51	10.59	11.04	13.57	11.14	14.32	5.94	7.98	8.64
Cluster-140.519	2.96	2.47	2.78	3.3	3.13	3	2.58	2.17	2.02	2.28	2.75	2.75	3.74	3.41	4.84	2.08	1.89	2.15
Cluster-140.4827	3.08	6.3	3.56	3.89	5.2	6.33	5.77	4.36	7.61	3.77	4.34	3.3	3.48	6.26	3.41	6.16	3.41	7.39
Cluster-140.4362	29.22	26.56	30.02	41.87	44.6	40.64	48.5	45.97	46.34	34.43	31.72	31.62	37.73	37.97	37.48	51.98	47.24	50.38
Cluster-140.37	0	0	0	0	0	0	0	0	1.06	0	0	0	0	0	8.84	0	0.66	0
Cluster-140.1450	44.45	44.43	43.31	42.82	47	44.6	42.35	47.35	41.62	37.2	40.98	40.74	43.25	41.99	44.11	33.1	39.86	40.56
Cluster-43.0	0	0	0	0	0	0	0	0	0	0	0	0	0	0	9.58	0	0	0
Cluster-140.4713	2.59	3.52	2.8	5.31	5.65	6.17	7.17	4.91	6.88	3.98	4.4	5.05	9.81	8.49	10.81	3.83	4.8	6.09
Cluster-140.2233	20.7	20.66	21.06	24.41	27.66	27.94	27.96	29.09	27.79	21.9	23.33	24.6	28.3	28.14	31.16	25.97	27.19	31.97
Cluster-140.1266	13.71	14.84	14.65	15.94	20.65	18.64	15.42	19.48	13.65	14.24	13.46	15.42	20.03	20.07	21.39	11.46	14.97	15.78
Cluster-140.1574	1.89	2.84	4.44	3.79	1.78	4.51	4.89	5.82	2.65	3.12	1.43	3.75	3.45	4.36	3.14	2.13	4.34	1.86
Cluster-140.4263	5.24	4.87	5.55	7.03	8.41	7.75	9.42	7.76	8.56	4.84	5.19	6.06	8.13	7.1	8.78	7.52	7.51	7.31
Cluster-140.2175	32.91	32.73	35.49	63.5	57.68	59.88	102.35	82.3	86.79	38.52	32.43	31.09	61.7	59.06	65.12	102.36	80.71	86.1
Cluster-140.1806	28.85	30.53	30.81	32.94	31.45	32.86	28.34	30.4	27.85	29.78	32.8	32.76	37.36	36.54	37.46	17.85	20.76	23.36
Cluster-140.3399	59.39	56.74	59.87	66.4	78.78	67.14	86.9	78.44	81.55	61.23	62.68	64.22	65.94	68.7	68.89	74.9	78.69	80.41
Cluster-140.3482	28.15	31.41	28.11	31.34	35.36	30.19	29.36	31.52	29.86	28.82	30.52	35.79	35.18	35.38	35.97	22.76	24.6	26.15
Cluster-50.0	0	0	0	0	0	0	0	0	0	2.45	0	0	0	0	0	0	1.86	0
Cluster-140.2324	51.48	52.23	58.13	46.84	36.45	40.45	28.43	33.78	32.76	52.07	51.13	49.16	37.36	41.27	35.81	26.08	31.46	28.89
Cluster-140.799	0.33	0.27	0.13	0.37	0.57	0.63	0.25	0.23	0.26	0.36	0.23	0.39	0.8	0.72	0.6	0.36	0.3	0.36
Cluster-140.2426	11.95	12.58	13.18	15.96	15.78	14.54	14.79	13.69	13.96	11.29	12.74	12.82	16.51	16.21	17.25	13.55	11.86	12.2
Cluster-140.4498	6.68	6.29	6.85	9.68	9.1	9.84	7.22	7.23	6.81	5.72	6.52	6.34	9.99	9.47	10.33	4.87	5.56	5.89
Cluster-140.3774	28.73	30.99	30.39	28.53	28.06	30.16	21.4	22.2	22.87	23.29	29.82	33.17	33.84	31.36	36.66	17.85	23.03	20.69
Cluster-140.3627	159.48	151.16	152.63	107.33	91.23	120.48	76.93	97.56	80.9	170.12	145.98	133.36	97.46	111.55	92.64	58.91	75.63	78.97
Cluster-140.2720	28.02	32.71	30.45	29.8	34.35	31.56	31.84	25.72	29.04	25.7	37.82	44.98	47.98	50.25	49.1	27.02	26.76	30.63
Cluster-111.0	0	0	0	0	0.12	0.12	0	0	0.14	0	0	0	0	0	9.41	0	0.38	0
Cluster-185.0	0.88	0	0	0	0	0	0	0.85	0	0	0	0	3	0	0	0	0	1.8
Cluster-140.732	1.54	1.37	1.42	2.08	1.9	2.9	1.93	2.05	1.57	2.24	1.03	1	2.18	1.57	1.28	1.66	1.4	2.02
Cluster-140.2421	43.61	46.85	46.19	41.67	48.1	44.33	40.66	39.27	40.82	43.7	59.42	55.58	45.83	51.47	49.35	57.02	47.85	48.17
Cluster-140.3378	32.49	34.35	32.57	33.48	36.38	35.15	45.47	39.9	44.68	33.75	38.88	40.52	39.68	41.17	41.45	49.86	44.77	47.08
Cluster-62.0	0	0	0	0	0.32	0	0	0	0	0	0	1.36	0	0	1.87	0	0	0
Cluster-140.2785	94.5	97.51	101.08	89.8	94.79	97.77	71.55	96.43	69.35	96.79	85.65	81.73	97.27	99.98	98.09	50.23	66.4	64.32
Cluster-140.43	0.68	1.61	1.42	0	0.46	0.76	0.33	0.33	0.36	0.51	2.17	0.69	0.48	0.82	0.79	0.17	0.5	0
Cluster-140.3680	27.44	24.63	27.66	27.28	26.07	26	27.62	28.86	29.43	26.87	28.48	28.27	24.72	25.5	25.4	31.25	31.36	32.12
Cluster-140.3016	36.15	35.73	33.27	66.75	67.28	67.29	109.52	99.7	110.81	39.09	34.43	33.01	67.64	58.29	68.68	64	82.66	90.15
Cluster-140.220	7.65	0.59	5.14	6.39	12.92	4	5.57	4.33	5.31	5.57	3.31	6.68	1.67	6.62	6.74	2.45	7.53	7.73
Cluster-140.46	0	0	0	0.7	1.41	0.34	0	0	0.4	0	0	0.37	0.68	1.03	0	0	0	0
Cluster-140.4287	22.14	20.49	21.96	26.53	29.27	28.5	34.13	30.11	31.95	22.61	22.32	22.77	29.85	30.22	31.84	37.8	32.29	32.85
Cluster-140.2979	60.3	57.6	56.39	72.03	77.13	70.11	62.15	71.89	65.92	56.76	55.86	53.93	56.61	59.77	55.82	65.24	67.63	65.41
Cluster-140.966	18.3	16.63	16.14	18.51	19.88	19.88	17.41	20.66	16.48	18.72	16.61	16.28	21.7	21.62	21.55	11.22	14.59	15.94
Cluster-140.3466	49.3	53.4	51.41	46	42.09	42.83	35.7	36.55	40.39	42.52	52.2	57.39	45.5	43.7	49.28	36.13	37.82	34.07
Cluster-140.2943	6.6	6.84	6.28	7.88	7.34	8.54	7	6.6	6.3	6.64	6.93	8.43	10.69	10.17	10.88	5.81	5.8	6.36
Cluster-140.1594	16.38	17.02	16.41	22.16	22.55	26.13	16.42	16.75	15.1	16.32	18.53	18.64	24.97	25.41	28.27	12.7	15.11	15.38
Cluster-140.3587	577.29	560.68	602.33	466.7	370.76	450.38	246.4	278.28	277.14	542.13	566.5	533.22	374.93	442.34	371.39	315.4	295.5	287.09
Cluster-140.4624	7.81	6.15	7.21	11.48	9.26	11.42	11.96	10.76	11.71	5.72	7.14	7.37	13.04	12.02	12.48	11.06	11.04	11.67
Cluster-140.3181	37.93	30.6	40.87	47.73	39.05	42.93	28.84	40.76	32.63	53.76	36.43	28.85	28.54	26.96	25.69	22.56	31.44	30.14
Cluster-140.3850	31.74	29.6	28.36	31.73	32.04	34.32	21.06	24.14	23.94	25.1	28.49	26.73	32.35	33.59	36.31	17.74	21.28	20.43
Cluster-140.108	0.83	2.42	2.48	0.76	0.77	1.11	1.61	0.4	1.3	0.41	0.74	3.65	2.98	1.87	1.86	1.6	0.81	3.71
Cluster-140.3624	12.91	13.97	12.9	15.37	15.06	15.46	12.48	15.31	12.9	13.58	13.36	13.59	15.13	15.2	14.82	11.31	13.75	12.35
Cluster-140.1203	0.27	1.66	1.21	0.5	0	0.49	2.63	2.11	4.57	0.54	1.99	1.08	0.5	0	1.24	6.05	5.07	8.52
Cluster-76.0	0	0	0	0.5	0.17	0.16	0	0.53	0	0.18	0	0.55	0.68	0.35	0.17	0	0.18	0.35
Cluster-140.1996	12.41	13.22	12.47	13.51	17.03	15.3	11.95	13.12	11.27	12.69	13.49	15.28	19.38	17.56	17.9	8.55	9.21	9.56
Cluster-140.2387	48.65	50.9	46.6	55.78	59.51	62.72	40.82	61.57	40.99	70.39	47.22	43.9	45.36	53.14	40.29	28.15	39.29	39.82
Cluster-140.2663	228.75	160.86	246.03	377.18	413.02	427.96	264.04	499.82	343.38	222.05	146.75	125.62	169.3	124.09	226.3	198.77	300.82	232.08
Cluster-140.2240	21.22	21.43	19.44	23.15	21.12	21.67	23.81	21.02	22.91	18.57	22.93	24.68	28.27	28.79	26.85	20.9	19.82	21.99
Cluster-140.136	1.97	3.2	2.53	3.52	4.6	5.43	2.21	2.94	2.87	2.12	2.69	2.31	5.83	4.36	5.18	1.62	3.42	2.93
Cluster-140.2753	66.27	62.3	63.94	69.17	68.22	69.04	55.22	68.63	56.16	65.76	58.01	54.85	56.21	58.29	56.08	44.73	55.39	55.25
Cluster-140.3253	72.58	62.11	73.51	126.48	119.76	112.48	135.12	116.94	136.02	83.52	73.33	70.47	88.42	97.69	94.9	179.2	128.66	137.92
Cluster-140.4647	5.86	8.21	3.82	18.2	18.95	26.76	15.94	18.22	15.87	10.83	15.3	9.54	10.8	14.32	17.63	7.89	14.42	15.94
Cluster-140.4335	9.46	9.76	10.58	10.36	9.27	11.49	8.45	12.8	8.9	10.19	7.82	7.81	8.92	10.03	9.84	5.58	7.94	8.74
Cluster-140.2442	49.13	49.72	49.04	48.97	53.55	49.78	50.79	53.36	55.22	48.22	49.32	47.82	48.05	50.76	48.34	57.22	53.45	49.91
Cluster-140.3897	5.33	6.38	6.89	10.99	8.94	10.99	10.6	6.99	9.14	5.9	8.77	10.22	15.62	12.08	14.15	9.62	7.47	9.84
Cluster-140.4303	11.74	11.88	10.76	9.44	10.23	10.81	10.01	9.81	9.41	9.18	12.05	13.02	13.38	12.34	14.07	8.44	8.96	9.44
Cluster-134.0	2.37	0	0	2.15	2.17	2.12	4.6	1.53	5.73	0	1.34	3.71	1.36	0	2.07	2.27	0	5.64
Cluster-140.386	1.94	1.05	0.99	1.74	1.58	2.22	0.94	1.81	0.88	1.18	1.12	2.21	3.1	1.56	2.64	0.54	0.95	0.53
Cluster-140.4014	45.54	48.11	46.75	58.23	60.18	59.38	69.83	58.73	67.43	48.76	52.57	52.8	65.14	66.76	70.3	64.71	62.06	65.66
Cluster-140.3796	132.73	135.94	128.86	137.59	135.86	137.25	97.49	106.08	95.04	125.8	123.14	125.26	122.95	130.22	120.81	97.14	95.61	97.62
Cluster-140.1200	2.56	1.95	2.13	5.67	8.56	6.88	4.98	3.98	4.28	8.01	4.51	3.46	4.54	6.34	5.02	2.96	2.02	1.54
Cluster-140.4829	0.21	0.58	0.46	0.5	0.15	0.62	0.21	0	0.23	0.11	0.41	0.5	0.1	0.84	0.35	0.21	0.31	0.15
Cluster-140.2164	33.26	40.12	33.46	35.02	37.39	39.06	23.72	25.05	22	31.68	31.19	35.23	38.94	35.4	35.83	20.56	20.55	20.11
Cluster-140.420	9.07	7.19	9.6	10.01	7.12	9.42	5.23	5.68	5.44	6.72	5.6	3.62	6.88	6.57	2.88	5.23	3.75	3.07
Cluster-140.2329	29.75	23.33	27.31	12.41	13.65	11.98	16.27	15.15	14.52	24.07	30.28	29.24	14.7	14.9	13.29	16.72	14.68	14.93
Cluster-140.2808	36.51	38.35	36.88	42.25	52.09	41.62	41.77	44.15	43.36	35.62	37.05	39.03	46.85	42.2	47.49	30.55	38.8	37.92
Cluster-140.4024	23.46	22.25	23.24	29.77	35.15	32.98	31.04	30.41	30.22	24.7	24.21	24.61	33.14	33.33	32.78	28.12	27.04	27.06
Cluster-140.466	4.32	2.65	2.91	3.37	2.18	5.95	2.58	2.58	0.35	1.64	4.81	4.93	2.72	3.97	2.71	0.64	1.63	4.26
Cluster-140.1757	10.33	9.79	10.61	13.18	13.33	13.69	9.82	11.67	10.08	10.08	10.34	10.26	12.49	13.75	14.46	8.39	9.81	9.34
Cluster-140.3170	102.09	84.91	107.16	208.85	196.79	175.27	295.39	236.3	240.59	122.05	104.12	95.52	163.01	155.93	171.81	282.72	204.7	239.27
Cluster-140.4477	18.54	19.94	18.7	23.98	24.45	25.79	21.02	15.94	19.14	19.22	22.53	24.1	32.43	30.1	32.39	21.15	17.93	18.18
Cluster-140.584	2.71	1.76	1.82	4.06	4.26	4.14	5.53	4.19	4.61	2.74	2.98	2.72	5.04	3.89	4.39	3.39	3.29	4.06
Cluster-140.1692	12.88	15.76	13.58	12.52	16.23	13.24	8.2	12.35	8.37	13.17	11.01	13.6	12.67	12.93	12.59	5.92	7.05	7.69
Cluster-140.2395	53.15	57.71	52.75	38.58	39.87	37.63	39.31	35.44	41.4	48.23	61.11	69.54	39.83	38.16	41.89	41.88	42.68	42.28
Cluster-140.2031	36.71	36.38	37.42	42.32	40	42.64	28.6	29.91	30.58	27.69	36.33	38.67	41.26	44.9	46.09	24.14	27.97	26.2
Cluster-140.660	2.8	2.45	2.84	5.16	5.03	4.72	4.41	4.01	4.25	2.55	2.5	2.68	6.04	4.52	4.81	3.41	3.7	4.81
Cluster-140.78	2.4	5.01	4.99	2.17	5.12	5.01	0.78	0.78	2.49	6.93	0	3	6.86	6.75	9.08	0	0	0.82
Cluster-140.2153	8.62	8.71	8.5	12.39	12.59	13.23	11.26	10.98	11.78	8	9.76	9.56	14.02	12.68	14.46	11.4	11.27	10.93
Cluster-140.4320	16.21	16.21	16.43	20.99	22.42	23.15	24.57	19.26	20.48	16.37	17.87	19.6	25.75	24.36	26.01	22.62	20.21	23.75
Cluster-140.860	10.41	10.61	10.95	10.65	25.22	13.05	20.81	34.85	24.23	15.19	10.37	6.81	11.13	11.2	7.64	16.94	20.1	28.67
Cluster-140.396	0.42	2.86	2.87	2.32	3.92	3.01	7.76	6.13	3.96	0.83	2.62	0.82	2.64	0.76	3.14	9.33	7.45	10.46
Cluster-140.2419	18.93	23.29	20.85	22.96	24.91	20.57	16.82	22.5	18.31	18.89	19.48	17.54	20.95	20.53	21.01	13.29	18.85	15.76
Cluster-136.0	0.62	0	4	1.13	1.71	2.21	0.6	0.6	1.93	0.6	0	1.77	5.94	0.54	1.09	0	3.64	0
Cluster-140.1643	16.07	18.24	17.49	18.14	19.47	17.3	15.68	16.77	13.77	16.06	17.71	19	21.58	20.3	21.62	13.61	14.91	14.77
Cluster-140.4064	4.99	3.48	4.22	6.07	6.94	4.61	3.59	5.67	4.86	3.72	2.75	1.61	2.97	2.83	2.29	5.01	5.28	3.46
Cluster-140.2529	49.5	46.69	47.74	62	61.5	59.83	123.38	89.82	101.57	47.9	61.27	63.11	75.46	70.83	72.42	158.85	105.13	116.72
Cluster-140.902	21.22	21.51	17.83	24.32	25.88	26.5	37.28	28.35	31.95	23.89	18.71	19.73	29.89	26.49	32.96	22.45	27.82	28.21
Cluster-140.4284	23.11	24.13	24.76	20.44	25.42	23.04	30.14	28.51	28.63	20.29	28.73	29.71	25.21	25.24	25.22	27.19	27.37	29.79
Cluster-140.1397	1.05	0.65	0.67	1.47	1.13	1.06	1.45	0.98	1.11	0.74	0.87	0.94	1.21	0.9	1.54	1.76	1.06	1.13
Cluster-140.4655	1.63	1.04	1.99	2.09	2.15	2.05	1.52	1.79	1.36	1.3	1.33	0.69	2.89	1.66	2.46	0.33	1.32	1.93
Cluster-140.2407	49.64	49.78	44.84	56.37	58.85	57.69	58.22	62.98	55.09	52.18	41.11	40.31	56.01	56.74	54.92	42.5	49.04	47.14
Cluster-140.706	6.3	7.76	7.75	5.59	8.41	7.75	11.71	9.19	10.48	5.48	12.03	15.22	10.15	15.7	9.34	7.37	9.03	7.97
Cluster-140.3507	62.33	54.62	54.56	63.61	67.63	58.87	46.36	56.17	49.94	48.54	44.59	38.9	51.39	49.73	58.31	42.54	51.34	46.69
Cluster-140.1103	22.5	23.4	24.22	39.74	40.72	39.31	30.04	29.04	28.37	23.6	26.89	27.92	28.62	31.43	27.25	35.67	30.77	28.92
Cluster-140.766	4.96	6.61	6	6.42	4.74	6.41	4.56	4.78	4.81	6.24	5.67	6.38	5.59	6.01	4.97	5.64	3.68	3.97
Cluster-140.209	3.23	1.42	4.93	4.21	5.1	3.2	6.88	2.73	6.69	1.73	4.06	0	4.09	4.51	1.52	5.02	8.12	5.95
Cluster-140.4943	0	0	0.34	0	0	0	0	0.39	0.42	0	0	0	0.72	0	2.17	0	0	0
Cluster-140.216	10.72	5.31	7.37	12.44	12.11	15.35	10.76	10.43	10.58	8.84	9.26	10.34	10.89	10.78	13.39	6.51	10.47	10.61
Cluster-140.3546	87.38	107.34	98.17	82.57	71.58	86.66	42.71	41.18	41.93	74.67	92.14	96.13	99.02	102.12	93.82	38.98	40.17	37.15
Cluster-114.0	0	2.31	2.42	2.21	1.34	0	1.4	1.87	8.9	5.19	0.43	1.4	0	1.29	248.57	0	2.36	0.96
Cluster-140.1977	71.74	73.88	72.8	80.99	91.19	84.97	189.38	127.69	146.81	61.39	89.12	102.32	120.16	114.89	126.48	186.28	156.96	182.65
Cluster-140.2729	23.81	25.33	25.82	33.56	31.83	31.69	34.93	31.46	38.77	26.12	27.24	27.23	32.26	30.25	38.19	32.04	33.97	32.45
Cluster-140.4340	29.17	28.67	30.34	44.34	52.21	43.73	66.71	44.34	56.29	30.04	36.11	37.78	60.34	59.48	60.92	66.19	53.03	62.5
Cluster-140.534	1.08	0.19	0.66	1.01	0.34	0	0.35	0.18	0.57	0	0.34	0.37	0.84	0.86	0.33	0.87	0.53	0.18
Cluster-140.556	1.09	0.7	1.47	2.09	2.02	1.31	0.68	1.55	1.29	0.52	1.71	1.32	1.22	1.45	2.21	0.12	1	0.86
Cluster-140.709	5.99	1.52	0.66	2.32	3.12	1.53	10.79	4.97	3.54	9.04	7.94	1.6	0.73	2.87	3.72	4.91	6.73	3.5
Cluster-140.3286	31.94	33.69	32.87	34.21	34.35	32.21	28.31	25.84	30.44	28.95	34.63	36.9	38.2	36.44	39.4	20.43	26.05	25.82
Cluster-140.3225	54.78	50.88	60.57	57.83	48.05	58.85	82.58	86.96	78.33	59.05	48.28	46.8	44.8	49.4	46.07	100.21	80.8	90.33
Cluster-140.2739	68.7	72.79	72.93	83.04	86.37	82.73	72.5	76.84	70.9	63.07	71.57	76.17	93.55	99.59	99.66	62.32	70.21	64.88
Cluster-140.3671	51.14	54.85	52.89	59.14	62.65	64.03	69.19	65.29	64.58	55.3	54.25	58	76.56	76.14	73.74	59.96	57.77	62.28
Cluster-140.1358	38.77	47.72	38.13	33.71	36.95	37.01	43.52	36.3	36.59	38.57	47.88	51.25	45.29	44.39	40.2	44.35	35.83	40.69
Cluster-140.478	10.5	14.31	16.5	9.57	7.4	13.26	17.99	14.39	23.13	18.59	11.77	12.96	11.88	16.07	10.9	14.83	15.79	22.44
Cluster-140.3377	143.75	141.13	131.92	97.15	119.31	107.12	84.9	106.55	82.76	142.3	131.08	143.51	92.64	104.04	91.68	68.63	78.96	79.76
Cluster-140.754	0	0	1.57	1.19	0.6	0	0	0	0	0	0	0	0.57	0	1.15	0	0	0
Cluster-140.4091	24.79	24.39	24.61	36.81	36.99	38.74	41.01	39.3	42.51	25.28	26.11	28.01	38.64	36.25	41.03	42.5	41.74	40.83
Cluster-140.1489	26.92	24.87	26.51	13.47	15.57	14.98	17.76	17.06	20.1	20.67	25.23	28.2	18.02	17.27	18.45	17.14	19.2	20.99
Cluster-140.1041	29.76	29.12	34.22	57.12	43.4	49.24	45.62	45.36	45.31	35.34	32.13	32.62	52.53	49.14	50.73	41.95	41.91	43.72
Cluster-140.2719	33.84	34.92	34.58	31.19	36.56	33.5	35.33	35.66	32.81	32.73	34.94	33.54	33.51	31.3	34.07	30.22	26.36	29.14
Cluster-140.3748	94.64	79.06	93.25	169.5	176.95	162.12	363.44	303.7	360.31	106.95	96.88	85.98	129.37	134.48	133.43	463.48	363.27	417.27
Cluster-140.283	1.83	2.27	1.49	5.57	0.56	3.83	7.71	7.12	5.09	0.59	2.12	0	1.07	3.18	0.54	3.52	3.61	6.78
Cluster-140.1359	22.9	21.33	21.13	34.05	33.6	34.63	35.98	33.79	37.27	24.18	23.59	21.11	33.54	36.86	35.56	37.48	35.2	35.67
Cluster-140.4933	0	0	0	0	0	0	0	0	0	0	0	3.76	0	0	0	0	0	0
Cluster-140.503	2.56	2.06	3.21	0.89	2.64	3.04	2.25	1.86	2.25	1.93	2.01	1.53	1.21	3.83	3.07	2.07	3.13	2.77
Cluster-140.1969	11.14	12.53	9.98	9.55	10.85	10.55	6.4	8.83	6.33	10.4	10.33	10.76	11.38	11.22	9.38	5.32	6.45	6.15
Cluster-140.4674	6.27	10.8	8.86	14.9	33.43	17.72	19.32	17.33	13.13	8.53	8.96	10.93	22.24	23.32	23.58	13.53	21.21	20.09
Cluster-140.3422	43.03	49.05	42.72	26.22	29.72	29.62	33.44	31.46	35.15	30.54	41.62	49.96	41.12	39.97	37.6	23.14	25.99	30.34
Cluster-140.3793	93.84	102.8	80.78	19.62	22.37	19.32	22.01	20.56	20.88	77.32	105.5	113.03	25.82	25.83	25.13	19.57	22.05	20.9
Cluster-140.848	49.23	45.23	44.52	48.58	50.1	57.55	31.62	43.67	35.23	46.18	41.92	43.22	45.79	47.33	44.97	23.18	26.16	28.96
Cluster-140.1788	28.98	27.34	28.87	33.48	34.14	34.38	29.36	31.25	28.98	29.74	27	28.43	30.88	33.26	30.34	25.19	27.21	28.39
Cluster-140.4367	36.21	37.33	38.46	48.23	49.68	47.99	40.12	48.93	42.51	39.09	34.96	34.48	42.88	41.91	42.55	36.81	41.54	40.62
Cluster-140.3325	179.49	172.9	172.23	177.09	218.09	202.09	226.15	182.15	180.31	181.52	173.5	169.1	182.55	204.1	204.6	188.26	172.87	198.25
Cluster-140.3355	35.93	36.71	35.54	50	45.78	51.34	51.48	56.57	53.06	38.72	34.06	31.9	49.72	48.03	47.68	45.75	49.69	48.33
Cluster-140.2586	33.08	34.35	31.88	31.4	34.87	32.35	28.54	28.67	26.39	34.13	36.26	36.02	33.64	37.64	35.8	26.45	26.52	23.63
Cluster-140.3946	98.96	96.28	93.93	75.24	81.49	78.25	48.6	55.85	60.66	74.6	87.7	85.45	65.79	68.98	74.56	43.67	52.11	50.41
Cluster-140.3027	30.42	28.52	30.71	27.36	27.39	28.02	24.21	27.71	26.09	30.34	28.28	28.9	25.44	25.7	27.69	26.03	25.67	24
Cluster-140.1650	17.15	21.35	18.48	12.71	14.48	15.31	14.51	13.83	13.74	14.26	15.63	20.01	16.14	15.73	16.8	10.6	12.62	13.01
Cluster-140.3637	19.27	17.94	19.81	24.44	26.54	25.24	41.46	34.61	40.12	18.84	20.59	19.46	26.94	24.55	26.81	41.89	38.15	41.74
Cluster-140.508	1.74	4.34	3.32	2.65	2.68	1.56	11.27	6.76	1.81	2.26	0	1.67	4.59	4.56	3.6	4.46	2.85	4.09
Cluster-140.2317	8.39	7.91	8.15	10.93	16.37	13.95	17.6	13.8	15.12	7.48	9.14	9.79	14.54	14.52	15.4	18.54	14.77	15.17
Cluster-140.4219	21.3	22.63	22.41	28.3	28.61	29.2	32.55	28.11	35.25	19.06	24.83	25.72	34.05	34.66	38.34	35.39	32.3	33.28
Cluster-140.3588	28.1	26.64	24.57	43.73	45.65	45.35	79.39	69.59	87.62	33.97	32.81	31.33	58.11	47.85	56.36	78.27	83.43	88.12
Cluster-140.539	4.54	6.15	9.6	11.17	15.38	13.04	9.87	8.51	9.92	5.69	4.54	7.74	8.97	8.39	11.68	10.38	7.8	9.59
Cluster-140.3830	38.57	35.57	36.83	42.35	46.96	48.96	43.31	44.53	40.74	31.33	30.31	29.55	39.04	39.72	40.69	27.62	29.17	31.36
Cluster-140.1025	14.66	13.91	14.72	13.19	14.96	16.63	19.53	17.53	16.35	12.85	16.29	18.77	19.26	21.31	20.94	20.54	16.56	16.71
Cluster-140.4148	24.35	22.71	27.9	27.06	29.22	26.31	23.85	23.74	29.32	19.6	24.44	27.18	31.46	26.74	33.09	23.98	26.25	26.08
Cluster-140.4249	39.21	39.58	40.42	48.49	48.21	51.36	42.02	45.36	42.43	37.47	39.43	41.7	50.7	50.48	51.49	37.97	37.84	38.88
Cluster-61.0	0	0	0	0	0	0	0	0	0	0	0	1.14	0	0.52	0	0	0	1.81
Cluster-140.1515	22.52	27.39	23.52	25.96	23.7	29.21	15.49	18.13	17.58	23.82	28.55	30.2	21.15	23.39	25.4	14.6	13.84	12.9
Cluster-140.1315	5.61	6.86	6.16	8.98	8.77	8.09	10.07	9.02	9.51	6.68	7.62	8.96	10.78	10.2	10.38	10.65	9.25	9.57
Cluster-140.1312	35.9	34.31	31.9	46.15	50.6	47.32	52.48	49.19	57.77	36.43	34.11	32.7	47.13	43.83	54.26	39.57	50.14	48.46
Cluster-140.3809	34.48	32.82	36.24	34.96	36.44	35.45	32.26	33.61	33.79	31.22	36.56	35.53	34.11	33.66	35.14	30.23	31.65	30.8
Cluster-140.968	7.22	7.28	6.55	8.23	8.71	6.84	15.51	10.81	12.95	6.41	8.11	9.83	10	9	10.21	12.45	13.61	13.85
Cluster-140.56	3.65	0	0.43	1.91	0.48	1.87	1.52	1.01	1.09	0	0	2.52	0	0.46	1.86	1.01	0	0
Cluster-140.3828	47.02	49.8	47.29	53.79	56.12	53.18	46.49	42.09	47.55	44.91	49.4	52.21	60.06	60.27	63.01	43.7	45.1	44.63
Cluster-140.3643	47.66	50.1	50.29	43.98	42.75	45.59	37.89	38.97	39.61	42.21	56.59	56.64	54.16	52.85	55.27	40.81	38.34	37.34
Cluster-140.899	0.65	3	2.62	5.34	4.2	3.5	7.57	9.49	12.88	3.16	3.37	1.86	5.68	5.06	2.87	8.75	9.62	7.91
Cluster-140.2831	151.82	164.47	178	185.12	187.31	201.69	113.25	185.54	118.79	241.97	156.35	130.23	135.51	141.1	106.53	61.98	105.2	104.05
Cluster-140.1445	0.71	0.35	0	0.66	0	1.91	1.04	0.69	1.49	1.4	1.28	1.4	1.61	0.98	0.96	1.03	1.75	2.11
Cluster-140.1720	4.81	5.36	5.31	5.07	6.47	6	6.98	7.08	6.14	5.43	5.7	6.48	7.17	7.38	6.74	5.21	6.36	6.48
Cluster-140.2465	24.27	31.45	32.67	45.52	42.63	28.81	24.5	22.54	24.1	91.67	99.67	99.78	62.24	65.59	65.09	40.49	62.09	59.59
Cluster-140.3822	36.31	5.57	3.2	0	1.29	0	0.11	11.83	3.03	27.56	7.56	8.27	0	0.01	0.02	2.41	7.66	13.74
Cluster-140.606	5.25	6.18	5.62	6.02	7.32	8.07	5.79	5.53	3.95	6.34	7.05	9.41	10.33	11.67	11.84	4.25	3.57	5.24
Cluster-140.1874	20.13	21.24	20.41	25.23	24.41	24.6	24.58	24.24	26.88	19.07	23.44	23.88	26.93	23.47	26.18	21.85	26	25.01
Cluster-140.3054	27.03	29.07	25.12	28.57	30.96	29.01	39.1	28.22	29.75	24.17	35.04	39.2	40.3	36.56	38.1	42.37	33.34	37.02
Cluster-140.4191	13.15	13.07	14.59	15.84	17.21	16.98	27.67	20.64	25.08	13.83	17.19	17.54	19.27	20.65	19.38	32.98	24.96	25.89
Cluster-140.343	7.3	11.74	8.84	13.24	9.11	7.32	10.52	7.96	12.19	7.83	7.79	10.1	15.64	11.89	18.2	8.46	4.19	8.81
Cluster-140.3229	18.3	17.35	19.15	21.45	21.58	21.62	18.39	20.91	18.16	16.63	17.52	16.8	19.84	20.5	20.86	12.68	16.53	15.91
Cluster-140.529	0.96	1.28	0.84	2.36	1.2	2.28	0.62	1.24	1.67	0.63	2.6	0.32	2.33	3.53	1.73	1.54	0.94	0.63
Cluster-140.2993	68.07	76.06	72.85	45.85	54.35	52.52	34.62	48.88	44.64	53.99	61.34	63.43	42.55	43.82	49.79	19.59	39.71	40.26
Cluster-140.1518	7.47	9	6.38	10.65	9.06	10.93	5.58	5.58	6.27	6.02	7.39	7.34	8.35	7.59	7.79	4.42	5.26	4.53
Cluster-140.3145	5.28	6.1	4.84	4.06	3.19	3.89	4.43	3.27	3.6	6.68	6.74	7.33	5.28	5.45	5.84	3.28	2.92	2.98
Cluster-140.4491	7.62	8.68	8.36	10.15	10.43	10.64	10.87	10.1	9.93	7.59	8.13	9.09	12.36	11.94	11.88	8.63	9.02	9.26
Cluster-140.3942	34.56	36.33	35.51	22.64	25.41	23.74	22.27	22.71	22.57	29.12	39.65	43.18	28.7	29.87	30.77	23.76	23.66	25.05
Cluster-140.4847	0	0	0	0	0.4	0.38	0	0.41	0	0.83	0	1.24	0.38	1.14	2.28	0	0.42	0.42
Cluster-140.829	2.17	1.38	0.73	2.26	1.53	1.21	0.79	0.79	0.29	1.62	1.24	3.25	0.75	3.04	1.24	1.31	2.67	1.06
Cluster-140.2002	24.43	25.76	24.71	26.8	28.77	28.11	28.14	29.17	24.71	24.37	23.42	25.12	30.65	31.81	29.29	21.76	22.84	24.24
Cluster-140.2379	24.21	24.46	23.52	26.87	28	27.21	44.83	34.21	42.56	22.22	28.03	30.24	35.01	32.89	37.88	47.88	42.83	44.43
Cluster-140.3665	142.52	130.79	135.8	73.1	78.62	73.71	66.84	67.8	66.61	136.65	181.78	181.03	61.75	70.44	65.34	77.64	79.32	72.94
Cluster-140.1531	32.05	40.83	30.89	40.33	46.47	50.58	30.89	35.69	28.52	29.38	34.55	38.79	56.02	54.57	48.76	25.81	24.6	24.31
Cluster-140.549	11.02	18.71	16.07	7.36	5.33	6.13	11.44	7.76	11.18	10.49	6.83	6.35	6.52	6.57	5.82	4.04	8.16	8.67
Cluster-140.865	2.94	2.9	3.49	5.34	5.66	4.67	6.27	5.94	5.93	3.61	2.54	3.92	6.12	6.12	6.05	8.48	5.91	7.92
Cluster-140.2961	15.39	14.27	14.75	32.76	33.89	30.46	66.07	46.61	60.74	17.97	17.43	17.22	31.45	34.06	33.8	100.28	64.55	72.32
Cluster-140.2998	3.48	4.2	3.41	5.73	7	7.03	6.3	6.34	6.3	4.25	3.54	4.62	9.34	7.44	8.41	5.14	6.09	6.61
Cluster-171.0	0.65	0.56	0	0.12	0	0	1.52	0.38	1.65	0.92	0.25	0.13	0.12	0.5	0.12	1.39	0.77	1.01
Cluster-140.4605	6.26	6.08	5.71	8.87	8.99	9.81	8.35	6.85	6.08	4.63	8.59	8.14	14.32	13.51	14.81	6.24	5.38	5.74
Cluster-140.1170	2.08	0	0.3	1.28	0.32	2.48	1.35	1.69	0.73	2.06	0.94	0.68	0.31	0.95	0.94	2.35	2.05	1.03
Cluster-140.835	3.69	3.09	2.72	8.18	7.73	6.95	9.1	6.43	7.11	5.41	4.2	5.65	8.22	7.58	8.46	5.45	6.19	7.74
Cluster-140.4946	1.15	1.08	2.35	0.52	0	0.51	2.23	2.23	0	1.12	2.5	3.3	2.02	5.52	2.54	1.11	1.7	0.58
Cluster-140.530	1.29	0.85	1.2	1.5	1.23	2.02	3.29	1.41	3.75	2.27	1.36	2.79	3.03	2.63	0.15	2.98	3.01	1.72
Cluster-140.2973	20.44	19.15	20.62	26.46	24.6	26.05	22.26	19.93	25.07	20.94	22.91	25.18	29.84	29.04	31.63	21.31	23.72	23.14
Cluster-140.28	0	0	0	0	0	0	0	0	0	0	0	0	0	0	8.51	0	0.74	0
Cluster-140.2308	485.06	328.22	383.25	882.44	1276.62	984.02	2179.05	1771.26	1737.86	578.16	472.43	451.26	857.21	1349.53	863.69	3079.36	1792.49	2358.55
Cluster-140.3679	61.79	53.28	57.04	42.31	38.24	41.75	56.53	55.65	60.75	52.26	71.41	66.76	44.49	46.94	42.22	76.23	69.56	73.06
Cluster-140.4336	10.49	10.49	9.96	12.75	17.44	13.76	16.28	17.11	15.17	10.62	9.66	11.97	17.27	15.1	16.6	12.5	16.71	17.31
Cluster-140.3226	44.81	44.71	46.31	53.5	53.96	51.94	41.34	49.35	41.61	48.56	44.81	45.81	53.51	52.98	54.71	35.55	41.18	42.66
Cluster-140.4267	17.06	17.5	16.67	23.63	21.55	24.04	18.13	19.53	18.51	15.86	15.92	16.98	21.84	21.85	24.28	14.57	18.53	17.57
Cluster-140.2156	32.25	30.89	27.91	38.09	40.14	40.94	47.14	38.93	43.5	28.68	30.76	35.21	36.58	38.16	38.67	53.45	40.86	38.49
Cluster-140.282	3.22	1.01	2.66	0	1.49	2.4	1.04	1.56	0	1.57	0.47	0	0.47	0	1.91	1.03	0	2.16
Cluster-140.3343	30.96	32.6	32.26	28.17	27.19	29.02	22.58	22.99	23.97	28.52	29.35	30.49	27.77	24.08	29.53	18.54	21.88	21.01
Cluster-140.2007	32.2	31.47	32.1	56.8	56.79	51.79	81.56	61.27	77.69	32.49	36.84	37.02	64.35	56.46	65.67	77.24	68.47	77.55
Cluster-140.4833	1.53	1.64	1.03	1.53	0.73	1.27	1.27	1.06	0.23	1.54	1.96	0.9	3.41	2.76	2.98	0.21	0.96	1.05
Cluster-140.436	1.07	1.52	1.33	1.47	1.54	4.32	3.65	4.69	0.56	1.57	0.47	4.13	1.9	1.42	1.91	3.62	1.06	1.62
Cluster-140.4541	15.08	15.34	13.36	19.24	20.8	21.85	25.06	22.71	24.07	15.76	13.61	15.78	20.32	17.77	19.81	18.18	24.92	22.49
Cluster-140.3115	227.99	208.98	212.55	170.72	148.71	186.11	153.2	175.84	160.03	220.13	193.73	171.88	106.81	122.15	108.25	134.9	167.79	164.75
Cluster-140.504	10.09	8.53	9.23	8.7	11.54	9.97	10.81	9.87	9.31	7.36	9.7	7.13	9.24	10.1	8.99	8.37	8.26	10.65
Cluster-140.2142	32.59	28.84	30.63	38.31	38.87	39.52	49.97	40.44	49.65	27.61	29.08	31.86	48.19	40.58	51.48	39.12	40.44	43.99
Cluster-140.1734	79.64	74.71	83.25	59.94	63.83	67.16	65.49	67.44	58.2	64.97	59.1	55.64	55.85	60.32	64.38	60.63	50.96	53.57
Cluster-140.1391	23.71	22.34	21.85	28.86	31.88	29.16	36.06	31.08	35.5	22.87	24.52	26.79	34.57	32.11	37.49	40.92	37.85	36.45
Cluster-140.2032	12.67	12.17	12.96	15.76	13.93	15.99	16.47	15.95	14.38	12.28	12.21	13.05	16.7	15.96	16.58	15.76	13.89	14.75
Cluster-140.2210	34.44	35.71	34.38	43.93	42.76	45.09	37.67	38.9	36.63	42.42	37.96	38.29	47.46	47.67	45.98	33.19	36.43	36.15
Cluster-140.4307	1.32	0.9	1.2	2.11	2.14	2.54	1.68	1.81	1.78	1.18	1.14	1.28	2.65	2.09	2.4	1.44	1.63	1.86
Cluster-140.3977	11.73	12.73	12.05	14.94	16.26	14.63	17.61	15.17	13.76	12.19	13.75	14.77	17.97	15.19	17.51	12.2	12.87	14.48
Cluster-140.3636	32.83	31.26	34.25	39.96	41.7	40.52	44.22	43.55	42	39.38	32.62	28.77	37.31	35.48	34.22	39.76	39.8	42.59
Cluster-140.1223	5.01	6.37	6.67	11.2	21.06	8.31	5.93	8.3	6.08	4.99	4.87	6.54	10.52	10.01	9.93	4.56	8.76	6.86
Cluster-140.3234	62.42	59.41	60.6	61.79	61.86	63.44	53.5	58.53	54.13	57.53	54.17	55.03	52.31	54.36	53.46	54.24	51.91	49.04
Cluster-140.1762	7.56	8.44	7.86	11.21	11.51	11.61	5.97	8.2	6.23	8.34	7.97	8.77	12.81	12.64	12.18	5.91	6.73	5.48
Cluster-140.845	1.18	1.54	1.36	2.55	2.8	1.95	2.7	1.91	1.55	1.44	2.32	1.97	3.92	3.84	3.01	2.99	2.61	2.25
Cluster-140.4700	2.99	2.5	2.92	4.11	4.95	6.08	4.76	4.82	3.62	2.31	2.48	2.64	6.64	4.99	7.85	3.11	3.53	3.82
Cluster-140.4636	12.52	11.59	12.74	13.14	12.94	13.37	7.29	10.07	8.99	11.21	11.64	13.99	18.86	15.05	18.07	5.64	7.06	5.34
Cluster-140.383	2.63	3.36	1.89	2.39	2.44	2.54	1.87	2.29	1.61	2.79	3.39	2.86	3.63	1.97	2.89	2.96	2.11	2.26
Cluster-140.783	41.6	42.3	45.58	53.23	52.21	53.89	56.85	63.36	56.85	48.93	41.3	44.36	44.69	56.2	53.26	50.22	48.15	51.56
Cluster-140.4215	18.52	18.25	18.25	19.95	21.29	20.14	22.11	22.63	22.38	18.72	19.84	20.3	20.06	20.48	20.74	23.28	22.74	22.51
Cluster-140.1983	35.31	42.17	36.55	36.98	45.08	41.36	50.2	42.96	46.05	31.78	39.62	45.13	49.48	47.37	49.66	46.01	44.44	46.2
Cluster-140.1400	37.85	40.97	43.06	57.69	50.3	53.53	31.1	38.07	35	39.26	42.97	46.19	50.85	44.84	49.8	34.66	33.19	31.89
Cluster-140.2858	45.75	40.5	44.03	62.91	67.58	59.34	95.63	89.48	96.9	50.88	46.89	46.68	59.24	59.97	56.85	96.53	94.97	96.28
Cluster-140.181	0	0.66	1.72	0.66	2.71	1.29	6.44	8.42	2.25	2.8	3.09	0.68	3.71	3.68	0	2.08	2.13	0.74
Cluster-140.3270	236.55	228.38	273.24	261.98	274.83	198.42	187.41	191.14	194.76	320.43	226.69	229.26	187.21	200.49	191.54	204.29	210.75	165.6
Cluster-140.3869	56.31	53.36	58.06	79.91	75.37	73.51	58.99	75.92	59.71	65.35	48.23	48.07	61.04	58.61	60.91	44.92	59.18	56.12
Cluster-140.1999	12.29	12.66	11.79	11.98	11.8	12.82	11.72	12.5	10.84	12.74	11.42	12.41	13.35	13.19	12.64	9.08	9.74	9.72
Cluster-140.4782	2.99	2.4	2.65	3.06	2.85	2.97	3.82	2.14	3.4	1.88	2.74	3.79	5.07	4.11	6.17	1.53	1.99	2.32
Cluster-140.4952	0	0	0	0	0	0	0.45	0	0	0	0	0	0	0	2.53	0	0	0
Cluster-140.4087	8.2	8.59	8.45	11.41	12.14	11.25	21.38	17.5	18.94	8.41	9.51	9.67	13.33	12.62	14.77	26.01	21.18	21.78
Cluster-140.1945	29.36	26.42	29.55	40.52	40.32	38.81	55.94	48.76	55.3	31.33	32.3	29.95	35.03	37.63	38.29	70.31	58.23	57.01
Cluster-140.2645	189.91	176	185.36	193.54	209.22	224.47	144.13	217.65	156.84	238.7	185.8	183.31	192.21	197.72	194.25	118.92	155.61	141.3
Cluster-140.3111	139.41	137.59	136.81	123.75	104.7	114.81	90.63	81.73	91.09	128.91	154.24	163.45	121.27	135.46	128.31	107.55	94.76	92.22
Cluster-140.735	12.29	12.68	10.05	5.54	6.44	9.12	11.34	14.28	11.66	10.1	8.73	4.17	6.03	6.38	5.17	13.04	12.96	14.15
Cluster-140.4765	7.03	5.66	5.32	7.01	6.54	5.85	11.37	7.57	7.24	4.47	6.07	5.73	7.95	6.16	7.72	8.54	7.17	9.27
Cluster-140.3300	68.81	58.99	66.34	44.66	46.08	41.99	41.73	42.62	46.51	60.1	70.38	69.06	35.86	37.42	35.9	47.98	48.79	49.29
Cluster-140.1205	39.63	38.99	37.39	32.49	36.82	33.14	19.46	27.97	23.62	31.56	26.93	28.5	22.53	22.26	24.47	14.24	20.73	17.64
Cluster-140.3169	28.97	28.6	27.4	36.24	37.18	37.78	36.95	34.2	37.52	28.38	30.63	32.74	42.01	39.28	43.96	29.47	32.59	33.76
Cluster-140.1482	13.13	13.62	12.23	12.59	14.49	14.51	14.17	11.12	13.73	11.05	15.32	16.01	21	19.34	23.03	15.5	14.67	15.05
Cluster-140.22	0	0	0	0	1.07	0	1.85	0.74	0.8	0	0	0	0	0	59.38	0	0	0.75
Cluster-140.4164	8.2	8.53	7.99	10.61	10.51	10.9	13.43	10.76	11.83	6.56	10.3	10.72	15.26	15.54	14.3	11.19	11	12.36
Cluster-140.2269	50.19	50.59	49.9	53.15	56.02	61.34	50.86	56.98	44.17	69.03	55.01	54.95	67.22	71.97	60.91	33.27	45.38	46.48
Cluster-140.1066	4.49	5.5	5.08	5.32	4.84	5.15	3.36	4.38	4.15	4.79	6.64	7.36	6.98	6.71	6.99	3.55	4.05	3.22
Cluster-140.4741	2.58	1.62	1.9	3.84	1.95	3.99	7.16	4.51	4.35	1.55	1.76	2.09	4.34	5.26	5.86	4.83	4.22	5.84
Cluster-140.2574	20.78	25.09	22.32	22.27	24.15	22.71	19.76	17.95	18.97	17.64	29.61	33.77	31.19	30.28	33.84	18.65	17.72	17.8
Cluster-140.2970	18.33	18.27	18.15	23.01	26.75	28.78	36.48	40.14	31.83	16.43	19.57	22.02	32.02	31.95	33.27	29.85	28.93	31.78
Cluster-140.949	1.26	1.24	1.01	1.58	1.32	1.76	1.65	1.26	0.67	1.1	0.8	1.35	2.33	1.33	2.04	2.24	0.99	0.84
Cluster-140.810	1.87	1.6	1.63	3.25	3.22	3.74	5.41	3.78	4.03	2.05	2.05	1.74	4.37	4.43	4.36	5.15	4.17	4.26
Cluster-140.538	8.43	9.06	8.37	7.98	7.77	8.43	5.78	7.44	6.34	6.36	9.03	9.57	12.7	13.31	13.08	5.22	5.59	5.32
Cluster-140.3853	84.89	78.92	79.35	63.47	64.97	77.29	39.01	47.33	41.28	70.06	79.61	78.44	77.88	78.32	77.19	29.1	38.99	40.18
Cluster-140.4861	2.28	0.94	2.62	2.79	2.55	3.37	1.75	2.67	2.66	2.3	2.54	2.67	2.92	3.08	3.11	3.36	2.47	1.81
Cluster-140.4660	48.41	39.95	43.88	44.91	31.16	43.23	56.22	70.47	60.64	33.81	55.53	45.65	42.18	50.13	40.46	40.76	53.07	68.15
Cluster-140.416	2.64	0	0.68	0.79	1.6	3.15	0	0.85	0	0	0.74	2.46	0	0.73	0.76	0.84	3.46	1.8
Cluster-140.257	15.89	16.59	11.4	17.1	15.73	20.45	24.89	16.5	15.92	13.73	18.49	18.52	26.45	27.95	31.36	15.86	13.3	15.53
Cluster-140.1509	22.09	21.65	22.37	17.18	18.05	21.56	20.25	16.78	20.03	19.36	26.47	32.05	29.34	29.52	31	14.45	21.32	19.62
Cluster-140.1027	0.91	0.31	2.69	0.84	2.29	1.09	2.96	1.48	5.12	0.6	1.11	0.91	0.56	0.56	1.66	2.65	3.29	3.3
Cluster-140.4799	0.17	0.98	0.26	0.48	0.05	0.28	0.66	0.33	0.34	0.7	0.26	0.28	2.08	0.34	0.74	0.1	0.72	0.21
Cluster-140.3622	2.11	2.27	2.07	2.63	1.9	2.47	1.28	2.35	1.28	1.14	1.87	1.94	3.63	3.36	4.57	1.59	1.6	1.53
Cluster-140.551	8.96	8.11	7.59	10.31	10.78	11.38	16.34	14.7	12.59	7.48	8.53	9.98	11.89	11.43	11.69	17.34	14.58	15.7
Cluster-140.1818	14.71	14.57	14.73	19.33	17.66	19.29	20.95	19.66	21.09	14.15	14.17	16.64	19.07	15.87	19.81	18.28	18.65	18.29
Cluster-140.2884	39.73	43.51	41.75	47.13	46.54	56.74	39.71	38.04	40.1	34.29	44.1	48.76	79.44	70.53	76.74	33.29	32.29	36.43
Cluster-140.4113	70.43	58.17	67.34	66.49	67.39	71.48	125.72	93.22	127.77	71.04	87.52	79.56	79.97	78.82	82.65	264.9	168.99	181.77
Cluster-140.1069	23.14	22.38	23.85	18.86	20.69	21.36	13.43	17.79	14.21	21.66	18.85	21.75	20.37	22.53	21.55	11.56	13.9	14.83
Cluster-140.2495	7.01	7.9	7.59	12.75	11.9	12.17	20.72	19.77	18.17	8.13	6.74	7.11	10.96	11.05	10.47	25.17	21.68	18.95
Cluster-140.1224	38.3	42.19	37.1	42.36	41.11	41.31	40.36	36.49	44.73	34.78	41.88	42.61	45.41	45.75	52.88	41.07	38.64	39.89
Cluster-140.2486	26.2	25.87	25	35.53	36.96	37.19	40.13	37.62	36.16	25.96	24.17	25.5	36.45	35.37	34.73	33.02	30.52	35.53
Cluster-140.3213	51.87	50.23	54.36	53.4	53.45	54.16	40.91	49.01	42.57	53.6	50.13	50.5	50.77	50.8	50.78	38.22	43.73	44.26
Cluster-140.2965	67.73	62.13	60.53	57.93	63.12	64.34	64.07	64.32	73.55	62.23	65.28	66.89	62.66	61.86	66.98	59.56	70.3	68.36
Cluster-140.917	0.74	0	0	0	0	0	0.72	0	2.31	0	0	0	0	0	0	0	4.37	0.75
Cluster-140.2093	16.01	17.22	16.25	21.68	21.48	21.48	18.32	17.2	18.12	13.91	15.03	16.66	25.93	23.89	26.02	12.87	15.03	16.28
Cluster-140.1160	9.35	9.07	9.72	12.41	12.97	12.95	11	12.11	10.94	10.78	9.71	8.96	12.54	12.34	11.77	9.98	10.52	10.66
Cluster-140.3879	34.69	32.52	33.14	44.72	43.88	47.58	66.36	58.99	61.6	38.92	41.24	44.08	53.96	53.18	56.29	65.68	65.16	73.55
Cluster-140.1726	9.23	9.9	8.78	12.72	14.33	11.65	10.83	9.34	12.49	9.08	10.65	10.86	15.65	13.77	15.51	10.56	10.74	11.11
Cluster-140.1171	0.64	0	1.12	1.77	0.3	0.86	0.31	1.55	0	0.32	0.29	0.63	2.62	0.29	0	1.23	0.63	0.31
Cluster-140.1209	9.85	9.24	9.47	11.69	11.49	11.69	8.48	9.01	8.92	9.24	7.55	7.77	11.25	11.84	12.31	6.3	7.35	5.89
Cluster-140.4797	0	1.06	0.46	0.51	1.56	0.5	0	0.55	2.93	1.65	0	1.08	0.5	0	0	0	1.11	0.57
Cluster-140.2832	13.24	11.71	11.23	13.92	16.6	15.52	17.2	15.31	15.89	9.02	11.48	11.16	15.89	15.45	17.59	13.05	14.43	14.93
Cluster-140.4209	34.21	34.54	35.12	26.08	28.09	26.33	22.65	24.53	24.2	28.07	34.12	37.26	28.91	28.07	32.84	18.13	23.56	22.12
Cluster-140.1082	12.42	12.79	12.25	16.8	17.42	15.77	15.13	14.84	13.36	13.71	12.13	13.34	16.29	15.95	16.83	9.67	12.67	12.66
Cluster-140.2829	38.98	38.88	38.94	50.54	55.71	46.72	65.94	68.23	70.12	43.81	36.94	34.99	45.9	44.6	49.24	55.03	61.67	63.49
Cluster-140.1466	5.94	6.36	5.99	5.1	12.73	8.65	27.46	19.33	18.28	2.96	6.12	8.04	12.28	9.04	11.74	25.76	19.01	29.53
Cluster-140.444	3.57	2.79	2.73	2.17	1.92	1.8	1.96	3.02	2.95	5.29	8.86	5.21	3.93	2.98	4.59	2.71	4.73	5.11
Cluster-140.2925	179.95	175.21	177.15	169.41	162.13	154.93	128.24	147.55	145.18	155.65	166.04	163.96	142.26	159.3	153.22	137.46	152.92	136.54
Cluster-140.947	1.59	2.45	2.55	1.67	2.21	3.08	1.22	2.84	2.49	2.78	3.19	2.84	2.88	2.29	2.78	1.86	1.23	1.75
Cluster-140.3238	9.24	10.24	9.58	11.06	10.97	12.28	10.65	11.49	10.06	10.57	10.05	10.49	14.13	12.59	13.2	10.28	9.83	10.14
Cluster-140.4801	0	0	0	1.41	0	0	0.5	1	1.6	0	0.45	0.49	0	0	0.91	0	0	1.03
Cluster-140.4311	14.12	14.69	14.74	14.02	17.81	17.54	27.01	19.01	19.17	11.95	18.35	20.97	26.87	25.65	30.25	22.13	24.52	26.74
Cluster-140.2643	33.58	37.95	35.83	41.78	36.77	39.47	24.66	29.85	25.48	30.9	30.72	30.78	39.18	37.35	38.12	20.29	25.02	22.81
Cluster-140.4380	9.05	8.63	8	11.55	13.34	13.71	16.64	12.97	11.71	10.23	10.59	10.37	16.62	14.71	15.68	12.34	12.09	16.71
Cluster-140.970	1.12	1.31	1.41	2.87	4.53	3.66	1.26	3.53	1.97	1.97	3.09	2.01	4.25	5.67	4.69	1.09	1.8	1.17
Cluster-140.185	2.06	0.4	2.46	4.92	2.3	6.26	5.19	2	2.58	4.04	2.2	1.61	7.02	5.2	6.28	2.78	2.02	4.49
Cluster-140.908	10.49	12.59	9.77	4.88	4.74	3.37	5.13	6.09	6.37	8.91	14.84	16.79	5.24	7.21	6.67	8.07	7.02	6.22
Cluster-140.1133	26.09	29.2	32.88	40.15	45.19	42.99	47.15	59.35	53.92	43.32	35.74	33.4	55.88	51.6	51.53	47.25	52.85	55.49
Cluster-140.1396	20.26	23.48	19.79	26.04	27.4	28.86	23.7	25.67	23.52	21.21	23.89	22.69	30.42	30.28	32.01	20.73	21.81	21.99
Cluster-158.0	0.6	0.56	0	0.55	0	0.54	0	0	0	0	1.57	1.16	0.53	0.53	0	0	1.78	0
Cluster-140.3313	63.47	68.42	68.23	71.01	68.93	64.56	42.4	50.17	47.45	67.62	65.31	67.15	65.53	68.32	65.18	40.89	47.75	41.3
Cluster-140.2802	38.22	37.72	41.19	42.32	44.42	43.13	44.62	39.1	45.24	41.35	43.14	42.56	43.79	47.27	47.94	47.84	44.64	46.44
Cluster-140.521	2.98	2.83	2.31	4.04	3.9	6.12	6.92	6.38	6.14	2.33	3.16	2.68	6.66	5.64	6.82	5.36	5.26	5.55
Cluster-140.4072	55.2	53.05	53.67	74.13	83.49	72.81	85.99	84.83	86.67	59.37	53.13	51.06	64.25	63.24	64.15	85.49	77.75	83.87
Cluster-140.3499	38.21	41.01	40.06	42.95	42.69	43.94	39.14	41.01	38.6	40.46	37.96	39.14	42.76	44.92	41.79	38.04	39.41	40.17
Cluster-140.1595	27.22	28.53	29.27	32.48	30.77	32.9	23.27	23.69	22.92	23.39	29.11	33.22	37.48	36.96	38.77	21.57	23.43	21.4
Cluster-140.1048	11.4	11.21	10.32	11.33	11.91	10.78	11.51	14.97	11.86	13.69	9.29	8.85	11.33	10.96	11.77	11.48	13.1	11.64
Cluster-140.853	4.14	5.7	6.05	4.26	5.01	5.42	4.62	7.29	4.23	5.21	4.55	4.69	5.25	5.64	4.53	4.1	3.9	4.72
Cluster-140.1838	56.43	56.69	65.63	57.25	52.04	57.41	37.59	51.28	39.57	60.32	41.79	36.06	39.72	43.77	39.6	27.81	40.09	36.5
Cluster-140.1130	5.82	4.23	4.33	6.98	7.36	8.54	8.22	8.88	8.71	5.97	4.55	4.84	10.72	7.7	8.91	6.59	5.93	7.47
Cluster-140.2366	13.47	13.08	14.32	14.55	16.78	15.61	15.34	14.47	13.92	13.81	14.81	15.29	16.55	15.53	16.74	12.96	14.39	14.24
Cluster-140.3616	76.38	123.48	99	41.43	15.33	33.34	16.48	15.13	20.01	60.28	68.96	65.2	26.61	26.12	23.41	14.57	15.4	13.98
Cluster-117.0	0	0.49	0	0	0.48	0	3.49	4.98	1.6	0	0	0.49	1.36	0	1.82	1.48	4.03	3.08
Cluster-140.1713	53.15	54.14	52.89	50.68	52.12	53.49	39.44	54.12	42.38	52.28	51.52	51.84	57.65	64.03	60.99	29.2	39.34	39.59
Cluster-140.3003	41.41	38.22	39.91	60.17	65.3	65.78	101.6	71.44	85.1	42.52	49.4	49.88	66.22	75.76	69.4	119.86	89.67	93.9
Cluster-140.3159	49.67	49.86	51.47	56.03	54.72	56.03	43.98	47.26	44.05	50.15	47.09	46.52	60.31	57.26	59.69	33.01	40.23	39.96
Cluster-140.1373	23.63	18.82	19.96	19.66	13.52	16.38	8.1	14.92	7.01	15.2	16.85	14.55	17.44	17.23	13.83	4.67	10.23	4.75
Cluster-140.2978	148.93	126.6	143.31	102.07	112.19	113.54	102.9	123.46	106.89	148.55	140.8	137.57	85.73	103.61	93.26	123.09	119.48	117.38
Cluster-140.3517	55.16	53.29	53.28	73.01	74.34	69.18	102.03	106.31	118.17	66.63	66.12	65.16	80.3	79.86	86.92	134.54	129.63	123.89
Cluster-140.2614	7.19	8.23	7.98	9.37	8.02	9.33	8.66	9.01	6.77	10.1	8.22	9.15	8.46	8.14	7.53	9.26	8.01	8.59
Cluster-140.2213	41.11	45.57	38.74	41.22	49.09	42.26	52.03	47.45	44.78	39.49	42.95	47.25	53.69	54.43	49.5	45.27	42.41	47.03
Cluster-140.4691	2.54	6.01	3.77	3.4	3.46	6.07	3.29	6.6	3.86	3.65	3.36	3.38	4.93	1.31	5.15	3.56	3.06	3.05
Cluster-140.1078	31.62	30.92	33.42	49.6	46.84	46.82	34.28	44.34	37.48	30.88	29.17	29.27	40.93	40.48	41.74	23.77	32.59	30.52
Cluster-140.2630	40.5	38.04	43	43.39	45.83	42.02	51.96	47	50.25	43.64	39.94	43.14	45.19	38.06	45.34	38.11	43.71	45.71
Cluster-140.583	0	0	0.48	0	0	0	0.17	0.17	0.37	0	0.33	0	0.16	0	0	1.02	0.86	0.68
Cluster-140.2751	2258.1	2885.06	2702.55	1640.97	1789.78	1430.92	1022.86	1693.06	1117.11	2508.25	1644.1	1673.83	1231.25	1529.54	1211.41	911.01	1269.54	1118.68
Cluster-140.2016	16	16.37	15.67	17.52	18.28	18.99	13.8	13.91	11.98	16.33	16.57	17.8	21.99	21.77	22.18	10.49	12.04	12.6
Cluster-140.0	0.7	0.64	0	1.27	0.64	0	0	1.35	0	2.03	0.6	0	0	0.6	0	0	0	0.71
Cluster-140.106	5.36	3.14	6.15	0.81	2.44	6.38	4.33	4.32	2.77	0	0.75	3.32	3.04	0.74	1.55	2.56	7.01	1.83
Cluster-140.4414	23.19	21.63	20.96	25.76	28.61	24.93	24.71	29.87	23.23	20.33	19.45	18.05	20.73	23.53	21.77	24.13	25.24	24.08
Cluster-140.1334	20.16	20.94	19.62	30.49	30.95	31.19	33.62	30.81	36.63	20.2	22.26	23.69	34.36	32.33	37.68	33.9	35.25	35.27
Cluster-140.4892	0.3	0.05	0	0	0	0.04	0	0.12	0.09	0	0	7.66	0	0	0	0.12	0	0
Cluster-140.4405	30.51	30.37	33.11	26.38	26.15	28.31	44.56	37.91	47.86	29.16	35.12	36.44	34.89	31.84	33.86	43.4	43.29	48.22
Cluster-140.4099	119.58	107.35	121.66	100.55	98.39	94.37	80.73	89.99	81.07	130.09	111.28	102.74	78.84	82.51	78.63	75.33	79.67	80.41
Cluster-140.4732	10.12	14.31	11.3	20.77	16.57	18.55	9.83	22.49	13.59	11.79	15.32	16.35	18.44	6	18.06	21.37	26.08	15.42
Cluster-140.3437	38.25	40.77	40.09	44.09	49.51	47.58	35.99	35.24	33.63	35.85	39.48	40.62	45.25	46.36	43.45	32.51	31.04	32.35
Cluster-140.122	2.33	4.2	4	4.49	2.05	4.62	5.3	5.48	7.2	4.14	4.2	3.72	5.15	4.63	7.01	3.72	4.74	3.39
Cluster-140.4085	28.35	26.62	27.72	39.17	40.13	39.41	32.68	33.59	33.37	27.38	28.7	28.42	36.52	35.74	38.02	27.48	31.84	31.49
Cluster-140.2749	52.19	46.59	52.64	68.68	62.18	66.89	62.67	64.09	63.27	59.93	53.79	54.72	55.61	58.11	55.35	71.56	69.29	70.11
Cluster-140.3518	27.17	26.37	27.22	36.38	38.79	38.86	36.74	39.69	36.84	27.73	25.38	26.47	36.81	36.72	39.72	32.35	32.92	33.64
Cluster-3.0	0	0	0	0	0	0	0	0	0	0	0	0	0	0	11.16	0	0	0
Cluster-140.4860	0	0	0	0	0.43	0.82	0.45	1.78	0.48	1.8	0	0	0	2.05	0	1.33	0	0.46
Cluster-140.592	2.56	3.28	3.16	2.28	2.88	3.06	3.86	4.73	3.37	2.94	3.13	3.68	3.86	3.52	3.44	3.92	3.63	4.3
Cluster-140.3194	34.67	30.41	32.91	48.18	46.72	49.14	51.16	48.28	51.41	38.43	32.48	35.53	47.53	43.23	52.77	50.42	46.61	47.66
Cluster-140.1188	24.21	31.44	27.29	32.32	31.27	32.67	27.36	26.12	25.48	26.24	33.59	37.13	46.6	43.19	46.19	26.13	26.14	25.1
Cluster-140.4805	0.92	0.32	1	2.57	1.89	1.65	1.49	0.9	0.81	1.32	0.72	0.94	1.01	1.62	1.28	0.3	1.36	0.59
Cluster-140.785	4.83	4.49	3.81	4.63	5.13	3.26	5.66	5.4	5.09	2.78	2.74	3.42	4.53	2.11	3.11	3.4	2.58	4.24
Cluster-140.2253	27.96	33.19	28.95	35.27	33.61	33.09	30.3	33.54	30.68	32.94	30.42	30.67	35.75	37.24	29.5	23.17	25.89	25.32
Cluster-140.2964	36.53	35.03	34.6	44.49	42.67	43.77	39.66	41.16	38.39	34.59	35.18	32.98	45.56	45.71	45.73	32.13	36.4	37.58
Cluster-140.413	10.36	12.42	9.32	19.41	12.09	18.7	17.24	15.59	15.43	12.37	20.56	20.34	25.28	21.14	24.09	19.17	19.91	20.54
Cluster-140.2851	9.04	10.5	10.11	9.57	9.49	10.13	8.49	7.58	8.61	7.45	11.05	12.06	14.63	12.43	15.45	6.9	8.7	7.99
Cluster-140.1665	9.5	10.18	10.48	7.57	6.28	8.17	3.03	5.62	4.28	8.27	8.85	10.04	7.15	6.49	7.63	3.27	4.18	2.77
Cluster-180.0	0.71	0	0	0	0	0	0	1.04	0	0	0	0	0.32	0.65	0.64	0.34	0.35	0.35
Cluster-140.613	14.11	10.62	13.84	14.43	14.07	14.04	27.89	24	23.7	20.92	13.99	16.51	11.38	9.6	10.7	28.22	23.07	26.6
Cluster-140.2361	11.29	12.18	11.02	19.18	19.8	19.25	21.66	21.43	20.72	13.7	14.39	13.39	24.88	19.82	19.91	16.89	19.16	21.32
Cluster-140.84	0.81	0.63	0.74	0.94	2.1	1.08	1.37	0.39	0.42	0.81	0.56	0.2	0.56	2.1	2.04	1.37	0.4	1.18
Cluster-140.190	2.61	2.26	2.87	1.67	1.55	3.35	0.79	1.59	1.38	3.59	3.35	1.49	0.76	2.19	2.26	0.63	1.76	1.26
Cluster-140.3697	31.65	29.08	24.32	43.21	69.14	52.51	121.65	92.79	90.45	26.83	48.3	37.57	40.72	37.48	40.61	189.88	94.66	93.41
Cluster-140.4169	11.38	11.8	11.52	13.49	14.92	14.01	20.43	17.35	18.54	11.87	12.96	13.58	16.33	16.1	16.54	19.75	17.83	18.92
Cluster-140.1116	27.53	27.68	25.95	25.07	30.39	24.77	24.84	25.99	21.86	28.85	28.34	30.33	31.13	29.53	31.91	22.18	23.47	24.92
Cluster-140.4806	4.82	3.9	3.84	2.2	4.32	3.48	3.72	3.22	3.25	3.26	3.77	2.59	2.86	3.23	2.16	4.11	3.63	3.73
Cluster-140.1382	5.8	4.83	5.56	4.27	6.05	6.84	6.15	4.9	5.33	5.46	4.51	2.69	9.4	7.2	8	6.71	4.12	6.56
Cluster-140.2055	40.78	45.81	38.67	30.6	39.21	33.04	24.15	37.59	25.95	33.92	37.09	44.02	26.22	28.78	30.83	12.37	26.73	32.09
Cluster-140.83	0.46	0.17	0.44	2.29	1.68	1.51	2.6	3.62	1.05	1.47	0.87	1.19	1.9	0.6	1.86	1.34	1.88	1.62
Cluster-140.35	0.71	0.43	0.48	1.6	1.73	2.17	2.05	0.69	1.39	1.42	1.05	0.73	1.82	1.87	2.07	0.78	1.29	1.17
Cluster-140.3834	46.66	47.52	48.35	63.91	59.83	54.39	78.13	65.48	87.46	54.54	57.14	57.08	53.53	51.44	53.95	78.75	78.06	77.96
Cluster-140.2374	30.34	31	30.76	37.23	42.68	42.28	63.61	49.37	54.66	30.03	33.14	35.94	43.2	49.98	45.41	70.71	56.61	60.99
Cluster-140.1328	31.32	32.61	31.48	39.84	38.74	37.63	36.86	33.94	42.4	29.56	33.53	37.12	45.01	41.39	47.98	38.21	40.51	36.47
Cluster-140.4265	18.66	17.52	19.3	24.96	25.39	24.55	30.17	23.02	28.57	17.92	20.46	20.13	30.23	27.91	31.24	28.48	23.89	25.7
Cluster-140.777	3.47	7.67	6.67	8.63	8.69	21.68	28.62	25.21	38.57	16.66	3.65	8.9	9.61	7.98	14.33	53.09	31.54	47.03
Cluster-140.700	7.62	10.37	7.34	2.59	3.45	2.93	4.92	8.74	6.4	11.39	8.28	7.28	3.18	2.7	2.6	3.8	5.85	5.06
Cluster-140.3910	58.98	65.47	69.01	60.33	57.9	45.6	24.35	30.95	26.22	61.09	62.19	64.38	44.6	44.25	41.39	18.73	30.28	25.26
Cluster-140.621	4.51	6.1	4.13	0.68	1.38	1.34	2.19	1.46	0.78	0.72	3.84	3.53	0.65	0	0.66	3.6	0	3.05
Cluster-103.0	0	1.58	0	0	0	0.73	1.18	0	1.27	0.8	0	0	1.09	0.37	2.55	0	0	0
Cluster-140.2424	35.36	35.71	36.27	39.13	40.37	38.99	36.68	41.17	37.68	35.32	33.53	34.29	36.91	39.02	39.49	30.35	35.95	35.08
Cluster-140.3859	9.73	12.59	12.09	13.4	15.59	13.43	13.66	15.49	13.81	11.1	8.91	9.7	15.56	15.38	15.25	7.86	9.69	11.28
Cluster-140.2296	12.94	12.48	13.24	20.68	20.3	21.24	20.16	23.76	21.45	11.98	11.93	11.31	19.05	17.3	19.29	15.34	17.52	19.27
Cluster-140.3626	127.02	122.46	152.68	144.53	113.57	129.93	67.61	100.94	83.74	143.58	106.51	95.59	86.82	90.96	90.15	62.89	80.08	69.2
Cluster-140.2537	23.13	20.15	21.33	26.35	27.23	22.24	27.61	23	20.91	23.48	22.86	20.56	20.32	28.17	24.64	46.6	25.71	24.68
Cluster-140.883	7.49	11.83	6.6	12.02	15.42	14.03	29.99	24.7	21.86	14.33	11.5	13.79	16.32	21.23	15.12	31.8	25.31	26.85
Cluster-140.2671	13.93	14.32	14.5	20.96	22.59	22.23	23.47	19.43	21.24	13.18	15.06	17.5	23.46	22.97	26.58	18.26	17.93	18.72
Cluster-140.183	1.55	2.11	2.32	2.21	5.05	2.55	2.76	1.5	2.24	1.81	2.24	2.77	3.18	3.35	4.1	1.34	1.92	1.33
Cluster-140.3273	38.37	37.99	36.77	40.29	45.68	42.28	38.08	41.51	35.93	35.9	35.74	34.55	42.69	40.07	41.8	28.49	35.01	34.85
Cluster-140.2460	19.92	19.99	20.57	32.79	33.54	28.42	40.77	39.35	42	19.1	19.77	17.9	28.74	27.76	34.25	37.48	39.33	36.7
Cluster-140.4178	27.81	28.4	27.81	46.86	49.56	46.59	58.07	44.82	56.46	28.28	34.08	34.71	51.73	50.31	55.46	54.49	52.9	54.84
Cluster-140.954	2.73	1.89	2.08	2.26	2.24	2.15	2.33	2.1	1.88	2.17	2.6	2.37	2.45	2.32	2.81	1.83	2.38	1.91
Cluster-140.269	10.94	4.37	5.44	11.19	23.87	12.25	85.67	72.68	63.42	7.92	1.76	3.88	6.51	10.43	8.38	87.19	74.26	74.14
Cluster-140.4789	0.47	0.68	0.45	1.16	1.23	0.88	1.05	0.8	0.82	0.57	0.79	0.7	1.38	0.82	0.92	0.7	0.86	0.99
Cluster-140.2028	56.03	56.21	55.24	59.3	64.18	59.57	79.51	75.33	75.32	58.56	58.16	57.49	66.96	64.16	65.88	67.33	68.4	67.87
Cluster-140.2471	30.7	33.28	33.07	29.36	30.85	27.12	26.62	28.86	23.44	37.6	33.27	36.33	27.3	28.23	30.93	19.91	23.4	24.7
Cluster-140.3104	880.37	1142.13	1118.93	613.12	659.38	550.97	330.26	503.85	397.74	1039.52	691.04	696.78	456.82	492.16	513.13	348.96	395.2	365.95
Cluster-140.3188	118.41	91.88	98.95	51.87	52.99	48.34	79.28	73.36	78.84	93.59	112.1	109.03	43.64	45.8	45.31	74.67	73.35	78.11
Cluster-140.4100	35.37	33.62	36.75	35.32	31.26	34	23.76	26.34	22.4	50.97	41.65	41.51	34.58	41.01	34.65	20.98	23.77	22.71
Cluster-140.3756	68.07	60.91	65.83	64.85	69.37	70.43	100.63	88.13	96.29	73.92	82.09	73.91	66.83	72.99	74.15	137.31	108.09	113.12
Cluster-140.3807	37.06	38.4	39.56	27	29.92	24.95	27.86	28.23	32.01	37.08	50.26	58.45	26.48	24.82	25.9	28.07	31.95	29.21
Cluster-140.4643	9.94	10.68	10.04	10.15	9.47	9.98	9.48	9.06	8.32	8.91	12.76	13.67	13.21	11.79	13.73	7.67	8.68	8.3
Cluster-140.3282	29.93	24.75	30.25	44.19	46.85	50.83	46.58	47.47	45.31	30.69	25.33	23.96	35.7	34.11	37.2	42.51	40.47	41.2
Cluster-140.4383	5.71	6.52	6.27	4.35	5.35	5.73	5.59	5.26	5.56	4.54	7.27	6.65	7.42	6.7	7.92	4.32	4.95	4.74
Cluster-140.1798	29.94	25.63	28.07	45.58	48.22	45.12	61.72	55.18	59.58	28.32	31.42	31.86	38.22	35.88	36.74	64.38	57.38	58.97
Cluster-140.65	0.4	1.07	0.66	0.7	1.26	0.77	1	1.29	0.37	0.93	0.6	1.37	1.98	1.02	1.99	0.62	0.73	0.55
Cluster-140.4049	18.34	18.28	17.84	21.33	20.7	22.62	14.24	12.56	12.4	15.42	19.75	21.61	23.94	22.64	27.12	11.33	12.98	10.92
Cluster-140.305	1.21	1.83	0.8	1.4	2.85	1.63	1.47	2.95	0.95	0.9	1.96	1.51	1.94	1.4	1.93	2.05	0.89	0.6
Cluster-140.1772	74.5	69.25	69.02	97.51	93.12	97.95	63.9	62.29	57.42	103.85	70.43	65.1	77.91	86.28	74.95	47.64	60.83	74.85
Cluster-140.1932	15.23	16.49	15.95	18.42	19.17	19.62	20.42	18.33	21.17	14.99	17.53	19.89	21.14	21.49	23.36	17.18	18.24	18.49
Cluster-140.1174	20.19	17.15	18.47	33.33	36.07	37.51	41.07	33.94	32.97	22.78	22.22	22.13	34.17	34.33	33.43	39.33	36.29	35.99
Cluster-96.0	0	0.17	0.29	0.44	0	0	0.15	0.46	0.17	0.63	0	0.16	0.29	0.45	0.43	0	0.15	0.3
Cluster-140.1070	5.55	6.39	6.04	5.32	5.86	6.51	8.1	6.99	6.59	6	6.04	8.01	7.36	7.98	7.74	4.3	5.48	5.82
Cluster-140.4536	9.21	9.99	9.53	12.14	13.09	13.23	9.72	12.08	9.01	9.04	12.09	13.63	20.48	18.92	22.33	9.83	11.13	10.02
Cluster-140.3520	29.41	28.57	30.7	39.57	47.12	40.94	40.45	31.16	36	28.93	31	30.94	38.68	37.54	39.83	44.81	37.48	37.99
Cluster-140.1201	27.04	23.48	29.08	26.58	20.58	24.3	17.89	22.38	21	30.06	28.38	29.7	24.69	24.36	25.82	18.47	21.14	17.77
Cluster-140.920	3.75	2.9	3.63	6.28	12.15	4.2	7.46	6.78	11.18	4.19	11.79	6.67	1.91	6.53	1.91	10.6	10.55	17.84
Cluster-140.2883	23.95	25.55	26.21	24.96	22.91	23.98	18.68	18.93	21.79	21.69	28.97	30.37	25.32	25.56	25.89	22.92	22.66	20.89
Cluster-140.4759	1.45	3.5	2.19	2.79	2.44	2.74	4.62	2.24	1.8	1.89	2.75	2.19	3.15	2.25	2.86	2.81	4.1	4.01
Cluster-140.1510	21.14	23.9	20.18	29.02	28.87	30.06	35.58	32.32	35.07	24.14	22.78	22.9	31.05	33.81	34.84	29.72	31.16	32.83
Cluster-140.3341	78.17	77.13	79.14	81.39	80.13	76.78	60.6	62.35	65.77	68.1	70.7	70.62	60.78	62.22	61.54	61.5	59.13	61.08
Cluster-140.2810	24.29	22.9	23.19	32.82	33.99	32.75	29.89	30.58	27.19	25.34	23.74	23.51	30.57	33.47	33.45	19.24	22.98	23.42
Cluster-140.2148	17.77	16.72	22.88	23.61	20.14	19.4	13.25	14.62	14.03	18.38	20.35	17.48	24.06	21.58	22.36	12.26	13.63	11.21
Cluster-140.2242	1.93	0.25	1.52	1.34	1.37	0.43	1.17	0.47	0.76	0.72	2	0.97	1.12	0.68	1.33	0.47	0.95	1.65
Cluster-140.4429	18.02	21.45	19.06	25.55	27.69	28.23	24.1	26.45	22.32	19.8	17.83	17.54	30.56	31.11	31.5	16.86	19.05	22.22
Cluster-140.1272	28.68	25.06	25.2	34.61	35.5	37.81	38.65	38.01	35.69	27.22	29.11	26.97	37.33	35.09	36.25	32.99	34.3	36.94
Cluster-140.275	0.97	1.15	1.2	2.53	1.78	2.56	1.31	2.07	1.43	0.9	1.26	1.49	3.08	2.41	4.21	1.35	1.25	1.81
Cluster-140.4300	19.32	18.16	18.75	39.94	39.56	41.56	75.42	59.49	69.56	26.53	24.72	22.73	39.13	40.01	42.85	106.1	79.43	80.73
Cluster-140.3319	219.26	204.58	190.61	113.64	120.42	121.9	114.12	116.5	123.64	213.15	193.31	214.3	104.57	129.77	107.36	135.95	115.86	112.52
Cluster-140.2971	59.3	63.23	66.25	64.9	68.31	60.48	32.51	42	37.48	66.86	62.97	67.49	61.77	63.79	60.92	31.08	41.8	32.49
Cluster-140.3177	27.32	27.06	26.59	30.22	26.67	29.89	29.2	23.79	30.08	23.11	29.44	33.57	35.59	32.29	36.85	31.22	31.38	28
Cluster-140.582	0.95	0.8	0.92	2.19	2.49	2.43	2.4	1.72	1.39	0.94	1.49	1.62	3.67	3.53	4.45	2.51	1.84	1.67
Cluster-140.4923	0	0	0	0	0	0	0	0.37	0	0	0	0.37	0	0	0	0	0	0
Cluster-140.1010	37.1	39.17	33.76	34.29	33.61	38.67	65.57	50.23	60.92	34.01	41.8	49.67	46.82	43.93	49.52	80.21	63.48	75
Cluster-140.127	0.73	0.85	0.75	1.23	0.84	0.83	1.32	1.04	0.77	1.47	0.84	0.55	1.49	1.78	0.77	0.47	0.67	0.65
Cluster-140.119	0.21	0.15	0.26	0.3	0.28	0.43	0.18	0.29	0.34	0.22	0.13	0.31	0.36	0.37	0.43	0.31	0.21	0.26
Cluster-140.4452	27.07	24.53	27.23	36.79	38.2	36.59	37.21	38.19	36.39	29.72	28.68	26.34	36.55	35.6	35.44	34.63	37.1	38.32
Cluster-140.112	0	0	0.59	0	0.52	0	0.54	0	0	1.09	0	0.54	1.96	0.49	0.99	2.15	1.1	2.24
Cluster-140.2825	25.98	23.49	25.31	31.79	34.78	35.52	32.15	30.48	31.63	26.21	24.84	25.65	33.63	32.13	34.48	22.38	25.83	26.84
Cluster-140.1925	26.73	28.52	29.23	31.37	29.27	32.25	29.76	25.24	29.53	27.88	30.96	33.02	35.62	35.23	36.38	31.27	29.09	29.58
Cluster-140.1708	60.81	62.01	55.57	60.39	68.24	63.91	51.44	58.98	48.67	63.76	61.3	59.2	71.49	71.23	65.04	36.99	48.26	48.79
Cluster-140.4339	36.63	35.17	35.4	40.54	44.13	42.55	25.81	23.57	23.81	30.45	39.44	39.55	45.65	43.12	46.95	31.19	26.2	23.41
Cluster-140.1155	12.07	12.06	16.15	17.62	14.92	14.46	27.07	25.83	30.13	12.87	13.71	14.29	21.22	20.83	23.28	32.09	32.98	33.7
Cluster-140.694	7.58	6.73	7.29	15.78	16.65	15.08	15.08	13.9	11.55	8.95	8.51	8	16.65	15.55	15.28	12.19	11.38	13.07
Cluster-140.2704	50.14	50.86	50.1	45.89	45.66	44.22	34.79	37.87	36.8	45.9	47	46.93	43.19	44.41	45.31	32.7	35.31	33.94
Cluster-140.2828	20.67	21.7	20.77	25.92	28.96	31.67	23.81	22.92	23.12	16.68	23.41	22.4	30.8	31.81	33.66	19.06	19.87	20.74
Cluster-140.3978	5.31	6.23	5.28	9.33	9.84	9.8	7.15	6.31	7.19	6.31	5.36	7.59	13.47	9.62	13.12	4.53	6.34	5.27
Cluster-140.1357	16.19	12.37	14.23	16.03	21.38	17.67	18.88	15.01	16.28	16.31	14.44	14.09	14.72	12.48	14.89	14.67	13.7	15.64
Cluster-140.98	1.34	1.64	1.19	0.92	0.51	1.12	0.35	1.39	0.76	2.34	1.36	1.2	1.36	1.48	0.83	0.52	0.96	0.69
Cluster-140.4771	3.47	0	0	0.78	2.37	0.78	0	4.2	2.69	0	0	0	4.44	5.08	1.51	3.32	2.56	4.44
Cluster-140.3018	38.48	41.5	39.27	41.42	43.86	43.96	39.31	34.68	39.95	35.22	41.21	45.79	50.76	51	55.63	38.24	36.35	37.84
Cluster-140.2631	50.78	55.27	55.83	55.66	55.22	57.75	44.11	43.35	44.64	50.61	53.67	58.82	63.99	62.75	71.95	31.6	37.84	35.8
Cluster-140.2594	192.36	122.67	219.24	527.34	500.36	455.66	892.6	903.99	801.27	268.37	139.73	105.74	270.33	260.95	297.69	726.12	697.76	726.45
Cluster-184.0	1.18	0	0	0	0	1.76	0	0	0	0	0	0	0	0	0	0	0	0
Cluster-140.2077	17.53	17.28	17.14	24.68	22.19	24.98	27.32	28.6	31.06	18.32	18.68	19.33	26.91	23.76	27.32	32.44	32.08	28.23
Cluster-140.4584	2.12	5.14	2.8	3.21	0.65	5.06	2.73	4.8	3.67	4.1	0.61	2.42	2.45	1.81	0.62	1.36	0.69	2.15
Cluster-140.3366	80.52	84.4	81.31	96.5	104.97	93.13	80.81	81.39	80.64	107.36	99.6	101.49	103.43	108.7	105.95	76.16	84.91	86.59
Cluster-140.1683	10.26	10.22	11.69	12.4	13.72	12.95	10.15	9.33	9.82	9.88	11.32	9.75	13.42	12.65	13.58	8.8	8.87	9.99
Cluster-140.2803	21.75	18.61	22.67	32.33	28.01	31.7	27.96	27.83	27.85	22	21.26	20.32	27.39	28.24	28.14	24.05	27.09	27.17
Cluster-140.1147	31.48	35.87	28.17	30.8	28.11	20.28	37.02	28.98	33.4	32.7	37.66	21.76	40.4	43.62	58.31	46.78	46.19	36.08
Cluster-19.0	0	0	0	0	0	0	0	0	0	0	0	1.98	0	0	0	0	0	0
Cluster-140.4836	11.39	13.96	11.66	8.65	4.03	15.07	4.84	15.63	13.45	6.37	7.51	6.22	5.06	7.97	4.49	6.32	5.76	5.96
Cluster-77.0	0	0	0	0.51	0	0.33	0.53	0	0.19	0	0	0	0.34	0	0.84	0.35	0	0.71
Cluster-140.3228	70.56	69.46	62.42	42.76	51.45	61.81	32.67	45.29	34.79	53.02	62.62	65.16	49.05	56.31	54.51	24.06	32.88	36.71
Cluster-140.587	10.07	9.09	5.06	13.52	11.59	13.98	14.75	14.37	15.55	9.19	12.08	12.52	14.13	13.17	14.75	16.51	17.05	13.15
Cluster-140.533	12.91	17.14	15.01	16.42	13.32	14.55	12.35	19.02	14.54	16.31	13.6	13.24	13.89	13.39	14.84	8.17	14.08	10.83
Cluster-140.4566	3.49	4.1	5.29	2.34	3.57	5.67	6.15	5.55	4.32	5.02	7.19	6.6	8.96	2.92	3.45	7.05	6.54	5.93
Cluster-140.2917	55.07	52.37	57.68	49.45	55.36	52.52	60.9	59.15	56.3	54.37	51.05	50.3	48.18	49.89	50.36	55.57	52.44	55.41
Cluster-140.3474	23.7	24.11	23.46	39.18	37.55	39.27	33.85	35.38	32.21	32.19	29.89	30.94	40.69	39.35	39.24	37.25	35.9	35.21
Cluster-140.1598	7.42	7.3	8.4	10.69	11.37	9.58	15.48	12.34	13.99	7.66	10.01	9.92	13.89	11.4	13.68	15.79	13.92	15.81
Cluster-140.3400	92.27	82.57	91.19	158.39	171.44	167.85	231.14	185.45	216.44	113.09	107.58	107.38	176.13	186.53	190.6	284.8	237.08	245.85
Cluster-140.3844	87.83	79.18	77.29	44.64	48.97	45.86	39.44	41.51	41.99	82.48	91.79	92.26	43.51	49.54	49.46	39.1	38.44	38.96
Cluster-140.1313	24.65	28.37	25.72	33.35	32.7	32.39	31.55	33.35	30.97	27.76	24.9	28.25	35.86	35.42	36.3	23.14	27.99	29.32
Cluster-140.4433	1.25	1.26	1.32	2.06	1.34	1.63	2.18	1.68	1.44	1.79	1.65	1.73	2.24	2.08	2.56	2.07	2.21	2.26
Cluster-140.3256	59.71	59.85	60.12	67.71	69.28	68.21	52.45	64.62	52.55	59.65	52.48	49.79	62.18	61.36	64.14	40.46	48.66	50.74
Cluster-140.2581	29.13	28.03	29.24	37.96	42.58	41.57	51.84	42.92	47.21	28.35	33.21	34.34	41.26	43.03	45.86	62.09	49.71	50.36
Cluster-140.3041	43.4	38.91	44.74	48.49	51.51	46.96	47.08	46.92	51.21	39.34	49.41	48.32	39.26	42.73	40.98	52.43	54.05	48.65
Cluster-140.1500	6.52	4.05	9.11	5.04	8.62	7.22	6.22	8.65	6.76	6.15	9.31	8.42	6.9	10.66	7.46	6.46	6.07	6.67
Cluster-140.3766	4.85	5	4.35	9.23	8.41	9.29	7.04	5.96	6.49	4.57	5.61	7.16	12.14	10.09	12.8	5.02	5.36	6.4
Cluster-140.981	16.04	16.71	20.35	20.8	20.91	23.03	19.21	24.23	18.08	19.79	11.43	13.14	14.87	14.09	15.63	12.18	18.21	15.45
Cluster-140.890	29.79	29.55	26.99	35.84	34.59	39.34	48.9	42.98	49.46	27.37	33.2	35.44	47.58	49.98	49.37	53.39	48.86	49.52
Cluster-140.511	8.34	10.09	8.69	4.74	5.69	9.18	11.64	13	12.92	5.23	10.25	12.73	8.31	11.79	9.27	16.34	13.32	12.81
Cluster-140.2034	13.03	13.02	13.09	15.92	15.1	16.65	12.81	12.88	13.39	16.69	15.19	14.7	15.84	16.02	15.01	18.95	13.94	13.03
Cluster-140.2125	74.31	69.38	68.48	58.81	39.02	54.09	34.02	34.85	32.85	96.39	73.03	69.71	51.02	50	43.41	30.25	31.94	32.59
Cluster-140.2137	49.74	51.29	50.04	63.98	73.28	66.6	44.39	66.23	46.48	45.43	43.57	45.49	53.28	53.17	50.86	35.66	50.41	43.83
Cluster-140.3713	134.47	130.92	131.45	140.63	148.77	138.03	92.83	105.98	96.26	135.41	128.22	133.03	140.86	148.03	144.2	78.27	92.59	88.03
Cluster-140.102	0	0	0.77	0.45	0	0	0	2.83	1.02	0	0.86	0.94	0	1.3	0	0	0.48	0
Cluster-140.2208	13.88	14.29	12.4	15.34	16.52	16.9	14.19	13.89	12.57	13.87	14.28	17.34	18.48	17.3	16.58	12.19	11.31	12.13
Cluster-140.1600	7.81	7.2	7.2	8.45	8.63	9.64	6.87	7.79	7.3	6.78	6.49	7.79	7.85	8.59	7.03	7.24	7.14	7.17
Cluster-140.1833	40.05	38.43	40.39	52.18	53.02	47.7	49.31	52.94	54.59	39.25	38.61	40.16	43.43	39.29	45.07	47.38	60.01	49.66
Cluster-140.4814	0.56	2.64	1.85	4.63	1.56	2.02	3.28	0	0	1.1	0	2.16	0	1.48	1.5	0.54	0	1.13
Cluster-140.334	2.9	4.16	3.81	3.9	3.74	3.03	1.72	3.37	4.06	1.62	2.23	3.18	4.11	4.36	2.29	1.61	3.2	2.4
Cluster-140.3592	12.37	11.66	13.06	17.93	20.54	17.81	15.59	15	16.21	9.5	10.2	10.85	14.18	15.33	16.08	13.22	11.43	12.33
Cluster-140.4325	10.33	6.66	8.77	13.61	13.01	19.19	14.07	28.79	14.98	14.19	14.36	14.73	30.3	33.01	32.84	15.53	24.18	20.01
Cluster-140.3458	44.74	44.97	45.46	55.55	58.45	60.89	69.56	59.73	65.79	42.5	42.54	40.78	55.99	56.93	57.52	58.97	57.93	61.59
Cluster-140.736	1.21	2.1	0.18	1.12	1.52	1.43	1.76	1.18	3.18	1.01	2.44	1.22	2.06	3.06	0.74	0.98	2.97	4.72
Cluster-140.1576	30.08	34.1	33.05	35.04	38.04	35.7	25.38	20.29	22.32	27.43	31.44	34	39.98	42.28	44.13	26.16	20.74	21.11
Cluster-140.4497	3.87	3.23	3.44	4.01	5.03	4.4	4.35	3.98	3.48	2.72	3.25	3.29	4.62	4.17	4.28	4.65	4.08	3.83
Cluster-140.3472	49.26	42.71	51.27	59.21	54.29	62.14	50.13	50.44	48.32	45	45.62	44.52	51.94	55.32	56.29	53.62	48.1	46.75
Cluster-140.4779	2.34	3.42	2.59	3.85	4.12	4.56	4.08	3.34	3.54	3.33	3.89	4.56	6.08	5.5	5.7	4.28	3.5	4.08
Cluster-140.2427	94.68	77.84	92.26	123.14	113.82	124.27	74.72	105.03	89.1	76.65	95.11	89.09	101.07	102.75	116.19	69.05	96.37	89.12
Cluster-140.3607	22.3	21.24	21.14	18.91	18.68	19.76	11.95	11.98	12.17	16.64	21.72	22.92	19.32	16.25	22.49	8.26	10.83	10.02
Cluster-140.226	2.71	2.72	2.33	4.29	3.4	4.71	3.9	2.57	2.11	2.64	2.59	4.43	4.68	5.27	4.16	1.68	2.59	2.94
Cluster-140.2337	35.71	37.96	37.41	40.28	44.8	40.95	49.81	41.75	51.62	37.04	39.74	40.33	48.45	49.8	52.81	55.97	48.29	52.2
Cluster-140.188	8.52	10.91	12.33	23.47	17.62	15.27	25.77	15.81	31.68	12.53	15.92	14.25	19.84	16.04	21.16	21.47	23.31	13.73
Cluster-140.1681	15.36	14.58	14.24	15.97	17.71	17.25	16.36	16.2	17.31	14	13.15	16.21	18.24	17.88	18.57	13.08	14.38	15.26
Cluster-140.4275	36.46	35.94	37.84	58.47	60.28	55.67	102.95	73.28	92.61	42.62	42.05	40.73	57.46	60.26	63.24	116.27	91.8	98.56
Cluster-140.1743	49.52	50.22	52.13	65.74	76.21	58.57	79.4	86.31	83.58	54.03	47.98	47.99	50.01	49.83	50.4	91.15	87.67	83.16
Cluster-140.2760	53.77	57.56	51.73	50.65	49.12	53.27	28.47	37.69	31.36	51.55	66.9	62.46	74.9	76.68	84.49	25.27	36.93	31.45
Cluster-140.708	7.4	9.45	6.12	5.66	2.67	5.64	10.55	7.62	10.54	6.29	11.66	10.96	4.44	6.99	6.79	12.23	8.77	9.76
Cluster-140.2612	60.1	60.21	65.01	63.74	62.28	68.76	46.48	48.2	52.07	50.64	73.15	64.49	72.1	75.08	75.74	83.24	69.05	54.23
Cluster-140.2199	24.2	25.32	24.81	25.67	25.34	27.13	16.44	19.31	16.79	23.18	24.48	25.66	27.5	30.09	29.46	14.12	15.67	16.72
Cluster-140.685	21.32	10.47	9.65	10.92	10.39	13.25	18.41	13.63	19.14	18.7	19.56	28.32	20.25	10.45	15.71	10.82	15.73	14.32
Cluster-140.3561	691.07	734.6	662.99	261.94	207.45	217.75	261.79	292.37	361.89	922.94	680.28	704.44	254.69	280.97	200.79	375.53	448.13	531.08
Cluster-140.4285	26.78	24.45	26.21	35.77	38.37	35.99	37.86	37.55	34.75	29.52	27.79	28.46	35.36	36.25	35.35	43.6	35.87	37.76
Cluster-140.4824	1.52	2.07	3.18	0.23	0	0.9	0.98	0	0	1.51	2.55	3.29	0.23	0	0	0	0	0
Cluster-140.3081	88.53	84.68	80.79	73.15	88.4	88.84	79.85	92.89	77.8	79.31	69.61	64.85	72.84	71.89	74.32	48.81	65.46	72
Cluster-140.1930	32.71	35.96	33.5	54.94	50.44	61.86	25.31	38.62	27.36	40.35	34.82	38.41	52.1	55.63	60.58	19.18	26.07	25.5
Cluster-140.3583	12.9	12.2	12.66	16.19	16.57	17.49	18.45	18.02	18.12	12.45	13.3	13.4	15.18	15.05	15.67	17.12	17.3	16.42
Cluster-140.2102	9	7.54	8.47	11.59	14.9	13.5	21.92	20.37	18.62	10.15	9.52	10.45	13.62	13.49	12.92	21.36	19.04	20.95
Cluster-109.0	0	0.62	0.22	0	0	0.21	0	0	0.25	0	0	0	0.33	0	0.11	0	0	0
Cluster-140.1011	2.03	0.89	0.62	0.94	0.32	1.66	0.98	0.33	1.07	0.34	1.26	1.2	0.63	0.81	0.31	1.97	0.17	0.49
Cluster-140.1275	15.85	16.06	16.47	18.64	21.46	19.61	14.71	14.78	14.9	15.58	17.93	20.71	25.16	24.62	23.63	11.95	13.88	12.55
Cluster-140.2571	34.58	35.6	38.17	43.85	45.3	44.9	42.01	42.16	44.11	35.29	37.07	36.45	42.46	40.96	41.46	46.12	43.32	40.22
Cluster-177.0	0.33	0.35	0.76	1.26	0.63	0.75	0.16	0.49	0.35	0.67	0.31	0.34	0.16	0.32	0.46	0.32	0.33	0.65
Cluster-140.1688	7.9	11.11	8.21	7.29	9.28	6.65	5.9	11.15	8.27	8.41	8	9.11	7.41	6.35	7.7	5.13	7.24	6.21
Cluster-140.3852	304.75	303.96	294.75	253.65	266.76	279.35	161.05	213.05	173.2	316.9	255.6	263.69	237.95	237.94	225.26	98.33	157.39	144.67
Cluster-140.3734	21.03	20.9	20.3	24.92	24.74	26.08	24.06	21.11	23.93	19.02	24.13	24.07	31.53	29.12	33.4	22.67	22.25	21.74
Cluster-140.1486	11.83	11.1	11.71	14.27	14.57	14.69	17.6	15	17.32	10.58	11.76	12.34	17.98	15.33	19.54	16.38	16.37	16.32
Cluster-140.3155	65.23	64.86	77.35	110.57	86.77	98.84	57.86	58.24	52.74	68.87	68.52	67.98	116.08	116.1	114.79	54.17	61.73	52.25
Cluster-140.1393	6.89	8.02	8.33	7.85	7.02	9.15	5.36	5.51	5.69	6.49	6.99	8.29	8.48	8.42	10.34	4.39	5.48	5.03
Cluster-140.1093	4.77	6.3	5.33	5.1	5.33	5.17	3.77	4.12	4.26	4.98	6.21	5.4	7.8	7.25	5.92	2.51	4.53	3.72
Cluster-140.1785	48.28	53.22	49.56	45.63	47.57	49.55	38.29	43.12	38.23	40.75	50.52	53.31	49.67	48.19	51.79	28.65	35	34.44
Cluster-140.1922	29.18	26.5	26.69	40.02	40.87	43.01	46.94	46.03	46.44	28.43	27.07	27.21	38.67	37.86	37.85	41.17	42.01	44.04
Cluster-140.482	1.33	1.51	1.79	3.74	3.66	4.37	3.44	4.3	4.84	2.82	3.05	1.96	7.24	5.71	5.07	3.17	3.35	3.17
Cluster-140.3395	25.29	25.42	25.89	38.75	39	39.54	51.82	43.21	51	27.21	29.43	31.49	46.85	44.6	47.6	56.31	47.86	52.04
Cluster-140.3405	23.01	23.84	24.12	25.61	25.54	26.68	23.6	23.81	25.63	19.29	22.68	24.01	30.07	27.12	31.32	18.92	22.25	21.79
Cluster-140.669	3.98	7.18	4.31	8.37	6.1	7.45	5.58	9.39	6.75	6.29	4.89	5.54	11.43	8.48	6.76	4.85	3.82	5.84
Cluster-140.4665	5.22	4.7	4.93	1.67	1.19	0	2.44	7.69	3.79	5.57	4.18	2.73	1.85	1.54	0.17	3.14	4.41	6.28
Cluster-140.1282	9.87	9.85	9.41	10.91	13.31	11.3	14.1	14.18	11.49	9.8	11.45	12.24	13.95	13.17	12.9	12.98	11.54	12.94
Cluster-140.3913	33.15	33.41	34.68	40	39.59	41.25	44.09	44.59	42.3	34.6	34.78	35.3	47.25	48.25	48.16	42.7	39.63	41.68
Cluster-140.851	2.91	3.23	2.78	2.87	2.93	4.31	4.72	3.23	4.39	3.36	4.26	3.76	4.62	3.49	3.98	3.58	2.9	4.33
Cluster-140.4105	45.2	43.2	44.13	67.49	66.88	66.13	96.24	79.94	86.78	50.75	44.8	41.66	55.9	63.69	59.1	113.96	87.11	93.06
Cluster-140.3161	93.51	81.14	82.5	26.89	25.86	22.4	25.07	28.75	25.62	84.78	85.7	82.22	21.12	22.94	21.96	23.17	27.79	29.26
Cluster-140.2451	36.42	36.27	36.21	40.04	39.28	45.72	44.84	43.37	43.76	35.17	42.96	45.28	52.64	51.78	53.97	47.03	43.46	40.55
Cluster-140.942	4.69	5.71	4.93	4.37	4.9	3.29	8.41	5.55	6.07	5.36	8.09	9.53	7.07	6.62	6.29	9.05	7.43	8.16
Cluster-140.2261	69.53	64.26	71.02	72.41	73.68	76.44	60.96	65.79	57.98	87.82	67.16	63.52	62.12	62.62	61.84	45.73	51.59	59.44
Cluster-140.1817	50.49	48.36	48.3	62.93	64.71	69.99	80.72	72.09	78.78	46.46	55.08	59.75	73.75	72.35	79.78	67.78	73.19	73.19
Cluster-140.4457	21.05	21.73	25.79	19.53	22.41	19.37	23.46	21.4	21.39	24.07	18.34	17.51	18.9	23.1	19.77	20.76	18.35	24.03
Cluster-140.395	2.23	4.39	4.19	1.2	1.34	1.05	1.7	2.05	1.73	3.06	7.51	7.8	3.99	1.36	1.2	0.68	1.84	3.85
Cluster-140.1571	40.94	39.39	39.79	48.33	45.67	51.58	37.16	45.33	40.34	38.29	39.48	38.62	48.07	49.72	48.29	32.46	36.74	37.34
Cluster-140.3019	33.7	36.43	34.47	34.38	35.04	36.3	32.01	37.91	32.28	31.66	34.97	39.07	43.03	42.11	43.88	28.31	35.16	33.68
Cluster-140.904	25.94	25.76	26.87	8.89	12.46	10.26	10.51	14.26	12.98	28.2	33.03	28.92	9.87	19.91	11.9	15.66	18.37	16.98
Cluster-27.0	0	0	0	0	0	0	0	0	0	0	0	2.51	0	0	0	0	0	0
Cluster-140.3272	31.09	28.84	30.62	30.6	35.68	35.03	32.27	35.27	28.55	35.46	30.88	30.79	32.28	34.21	33.6	28.92	28.58	29.31
Cluster-163.0	3.29	0	0	0	0	0.73	0	0	0	1.58	3.48	0	0	0	0	0	0	0
Cluster-140.1729	26.08	26.85	25.94	24.99	29.36	29.39	33.52	30.02	31.19	24.44	25.99	28.21	31.72	31.3	33.06	33.68	29.61	33.54
Cluster-140.650	2.18	2.12	5.19	6.42	2.44	5.48	8.04	6.8	5.94	3.86	4.27	6.39	3.91	4.32	4.7	7.17	3.87	3.48
Cluster-140.2488	21.92	19.56	22.18	40.93	38.18	40.54	56.39	48.66	54.51	23.99	21.97	22.44	43.38	37.54	44.87	59.13	49.66	53.04
Cluster-140.1239	35.77	35.23	35.3	48.12	48.76	47.71	47.01	47.89	45.01	43.77	41.43	42.01	60.48	60.19	58.61	51.28	51.66	54.09
Cluster-140.2364	94.97	86.36	82.85	100.93	107.53	99.78	105.63	110.71	102.03	83.15	87.49	86.14	95.5	104.95	92.79	90.19	102.66	102.31
Cluster-140.3657	29.76	26.75	30.47	40.41	44.03	42.27	51.48	35.47	50.53	28.4	32.3	31.33	38.49	42.46	46.29	60.59	45.68	48.35
Cluster-140.2499	146.39	173.31	169.34	61.78	42.13	57.97	29.08	63.14	41.71	125.49	65.57	74	42.73	59.7	41.08	16.99	20.5	22.27
Cluster-140.2924	6.91	6.23	7.14	11.5	9.21	9.98	8.52	8.55	7.84	6.92	7.23	6.96	9.39	9.23	9.41	6.86	8.09	6.67
Cluster-140.3631	99.14	87.53	98.85	78.46	71.09	97.12	75.84	91.2	75.54	66.61	70.19	69.73	60.02	61.58	58.5	60.87	56.96	56
Cluster-140.3109	679.86	608.05	609.65	240.93	277	166.38	255.83	285.71	294.61	497.91	589	566.22	119.3	172.85	135.33	327.6	315.36	268.85
Cluster-140.3195	34.37	31.82	32.59	32.58	31.31	35.58	30.52	33.65	33.22	23.95	28.31	30.49	31.77	29.48	31.04	18.88	20.85	22.14
Cluster-140.1933	279.13	222.32	241.15	205.83	199.81	257.14	197.49	204.92	182.16	269.99	231.6	223.55	189.1	170.13	235.63	138.14	159.51	197.33
Cluster-140.821	2.1	1.34	1.83	1.04	1.06	1.5	1.09	1.23	0.74	0.84	1.45	1.72	0.66	1.22	1.43	0.95	0.28	1.9
Cluster-140.2381	22.22	25.59	23.17	23.73	26.45	27.37	29.08	21.58	21.69	17.92	27.15	32.91	35.87	38.23	36.35	27.21	21.97	24.74
Cluster-140.3106	43259.9	41738.4	36483.4	19570.2	24132.4	27286.4	19790	27031.3	22276.7	31544.8	30396.7	29117.9	14767.8	17211	12843.6	6731.64	13718.8	14849.8
Cluster-140.2946	48.01	43.65	48.29	43.92	45.59	45.61	66.64	63.81	65.45	51.12	54.44	53.44	44.34	43.13	44.86	68.35	64.02	69.98
Cluster-140.432	1.76	2.09	2.14	1.3	1.32	0.31	3.07	3.76	2.95	1.73	2.22	1.73	0.64	2.57	1.59	3.73	5.18	5.21
Cluster-140.2430	14	13.62	13.27	19.14	20.55	19.1	18.48	19.08	17.39	13.09	13.66	14.64	19.91	18.54	19.22	16.59	17.04	16.89
Cluster-140.3572	19.43	20.96	19.17	18.24	18.51	18.16	18.28	15.62	20.64	18.71	26.27	29.89	29.04	25.01	30.54	26.26	23.07	23.26
Cluster-140.640	1.59	2.37	1.63	1.19	1.21	1.32	2.1	1.39	2.02	1.39	1.41	1.97	1.98	2.12	2.72	0.51	0.73	1.27
Cluster-140.4508	43.26	41.76	40.09	45.93	50.64	47.85	46.16	48.82	46.98	41.3	43.76	48.45	59.07	54.75	57.53	37.77	45.03	47.92
Cluster-140.937	16.78	16.66	17.43	24.03	24.59	25.93	20.71	24.77	21.99	16.3	18.93	20.46	32.28	30.14	30.07	19.02	19.25	18.21
Cluster-140.1870	22.79	20.93	21.58	25.26	27.26	27.99	28.26	26.89	24.06	22.02	19.86	20.6	28.65	28.19	34.09	24.28	24.41	26.94
Cluster-39.0	0	0	0	0	0	0	0	0	0	0	0.53	0	0	0	1.6	0	0	0
Cluster-140.3430	271.49	277.22	280.43	252.71	223.24	233.57	198.81	203.14	232.9	248.55	282.1	283.4	269.66	267.49	288.71	217.16	234.59	237.33
Cluster-140.1044	10.02	14.45	12.9	11.94	9.23	7.04	13.88	10.67	5.31	9.97	12.29	8.86	15.44	11.43	17.66	6.47	4.45	8.39
Cluster-140.3080	35.81	34.36	35.73	31.77	29.4	32.47	26.44	26.77	29.44	28.6	34.88	41.23	32.27	31.07	38.24	19.87	26.29	26.64
Cluster-140.4475	23.43	14.39	20.43	33.39	32.62	22.52	31.45	45.58	38.31	26.56	23.97	29.61	42.58	39.14	36.78	28.33	31.86	41.19
Cluster-140.4909	0.62	0.21	0.75	0.58	0.2	0	0.6	0.4	0	0.21	0	0.42	0.58	0.98	0.38	0.4	1.02	0
Cluster-140.833	3.63	3.49	3.26	3.46	4.14	3.1	6.35	6.36	5.52	3.21	3.69	4.15	3.62	4.35	4.01	8.47	6.63	7.69
Cluster-140.2557	22.43	23	23.13	24.85	24.82	25.1	23.08	22.41	23.87	18.71	23.51	24.86	22.71	22.73	24.15	25.51	25.02	26.1
Cluster-140.1620	3.62	3.35	3.08	5.02	10.95	5.14	6.9	5.73	5.88	4.26	4.68	5.18	8.17	7.38	8.39	6.51	7.05	7.88
Cluster-140.293	9.96	15.52	18.24	16.41	12.33	7.96	20.72	21.49	22	11.59	15.49	8.42	15.16	18.86	20.25	20.97	17.5	24.92
Cluster-140.1339	3.35	3.3	3.15	3.16	3.37	3	2.8	2.69	1.97	3.87	3.43	4.16	4.85	4.15	3.97	2.71	2.53	2.61
Cluster-140.4826	22.92	22.74	21.41	29.56	24.41	31.98	13.77	25.47	12.62	20.87	15.23	21.79	31.61	29.5	29.35	12.68	16.36	19.27
Cluster-140.2845	485.29	504.12	495.33	365.44	466.73	426.91	272.15	429.35	281.22	537.82	386.88	372.51	311.78	345.1	275.55	145.55	213.73	235.94
Cluster-140.3167	47.68	49.78	47.69	47.44	50.93	52.99	36.68	49.02	36.55	50.07	42.24	41.68	46.55	48.85	46.36	24.46	34.38	34.78
Cluster-140.512	8.14	10.23	7.68	4.09	6.92	8.28	12.57	6.12	10.86	2.49	4.96	12.01	16.72	17.85	21.01	9.65	8.74	9.31
Cluster-140.4505	13.05	11.92	12.72	15.64	14.31	18.65	15.96	15.19	19.06	12.82	13.81	15.28	20.19	18.13	20.68	15.59	16.25	15.93
Cluster-140.253	0	1.57	0.92	0.23	0.7	0.33	0.59	0.84	0.52	0.25	0.23	0.38	0.7	0.59	1.03	0.72	0.96	0.36
Cluster-140.1723	39.61	36.39	37.88	41.07	48.85	42.18	36.46	39.22	32.59	32.51	32.81	32.19	39.58	39.46	40.51	27.19	30.06	28.74
Cluster-140.2773	47.17	46.29	51.02	49.02	49.45	50.6	42.04	53.65	45.24	58.86	41.98	37.78	39.57	42.11	37.2	30.38	43.48	40.12
Cluster-140.4443	13.76	16.83	16.22	15.64	14.92	17.13	9.99	12.35	12.19	12.18	11.34	14.14	13.43	12.34	16.56	5.14	10.39	10.63
Cluster-140.4278	30.38	27.67	29.17	17.65	17.6	18.4	21.1	21.01	19.45	27.31	30.57	31.2	19.68	20.66	18.9	23.53	21.63	21.27
Cluster-140.2863	97.06	89.37	104.12	95.75	95.95	81.13	98.35	85.49	95.06	104.77	98.58	96.57	76.86	87.09	82.17	104.99	91.33	91.76
Cluster-140.4792	1.52	1.37	5.97	8.27	8.35	6.12	1.48	7.37	2.36	2.2	1.94	7.87	11.78	12.25	11.97	1.46	2.24	0
Cluster-140.4025	54.89	51.65	57.76	67.14	65.06	59.65	55.52	49.53	54.83	55.25	53.41	52.69	54.81	57.01	62.32	62.58	50.2	50.12
Cluster-140.2620	43.92	41.55	41.36	51.34	55.6	56.97	50.17	51	57.94	39.03	40.03	40.83	49.87	50.86	55.12	38.42	46.64	45
Cluster-140.2836	103.84	91.16	94.84	152.09	180.31	164.26	173.65	149.2	188.77	94.76	120.35	101.82	116.48	111.79	114.2	203.62	179.04	198.44
Cluster-140.509	0.96	1.48	0.86	0.89	1.58	3.43	2.32	1.16	0.5	0.72	3.31	1.68	4.21	3.83	2.85	0.93	0.94	0.7
Cluster-140.4411	21.85	19.57	22.35	29.88	25.1	27.05	33.34	30.87	33.21	21.92	21.18	23.35	25.23	24.41	25.67	39.15	34.31	33.4
Cluster-140.4695	16.49	17.81	13.38	19.5	21.43	22.11	24.78	21.32	23.76	14.17	13.96	16.94	26.05	26.72	29.16	13.98	18.49	19.44
Cluster-140.4834	0.77	0.87	0.57	0.57	0.38	0.33	0.68	0.43	0.39	0.59	0.58	0.58	1.9	0.49	0.69	0.72	1.03	0.44
Cluster-140.4294	16.48	16.96	14.66	17.45	22.79	19.3	23.19	24.61	20.25	17.01	18.38	19.52	22.19	21.25	21.02	20.44	22.75	22.34
Cluster-140.1693	28.48	29.22	31.45	37.03	32.38	35.64	22.95	25.13	22.36	30	25.79	27.59	30.08	32.2	29.94	16.95	21.81	23.25
Cluster-140.1145	29.49	38.2	29.94	43.54	45.12	37.93	27.8	33.78	27.29	41.02	42.24	45.71	51.33	56.65	53.57	21.07	30.91	30.91
Cluster-140.3220	60.97	53.46	59.18	53.84	52.28	55.92	55.09	57.79	57.06	51.17	64.49	65.68	47.99	47.79	53.83	50.51	56.87	54.83
Cluster-140.62	0.58	0.54	0.47	1.06	0.54	1.04	4.51	1.69	0	4.52	3.03	0	1.53	4.56	0.51	0.56	0.57	0.58
Cluster-140.2926	57.79	52.54	57.23	70.63	74.4	75.68	62.47	66.23	56.43	59.66	53.89	52.97	68.87	69.27	71.47	51.39	55.35	55.74
Cluster-140.4652	3.99	0	0	1	0.34	0.32	3.52	0.35	0.76	0.72	0	0	0	0	0	0.7	1.07	0
Cluster-140.2718	38.09	37.12	37.06	52.95	52	55.07	50.63	48.91	49.68	36.09	41.21	43.18	56.06	54.53	59.56	48.97	48.89	49.42
Cluster-140.3839	26.43	25.17	26.71	37.03	43.16	41.21	35.14	36.66	37.9	26.28	25.62	24.29	32.81	32.89	36.19	30.29	32.33	33.82
Cluster-140.1916	29.22	31.67	28.37	28.34	32.07	31.91	26.56	33.29	30.9	27.51	29.91	25.85	28.14	28.58	30.92	24.74	28.44	26.42
Cluster-140.4913	0	0	0	1.06	0.54	0	0	0	0	1.69	1.01	0	1.02	0	1.03	0	0.57	0
Cluster-140.3958	39.38	38.37	39.89	57.9	57.56	55.24	60.09	63.54	64.96	40.49	38.79	39.39	49.95	50.35	53.62	54.81	58.91	59.24
Cluster-140.1483	13.9	13.88	14.22	14.26	18.08	17.81	15.46	11.96	12.11	12.49	16.64	18.12	20.24	22.1	20.91	16.77	13.6	14.37
Cluster-140.357	0	0.28	0.49	2.03	1.03	0.25	1.33	0.27	0	0.54	0.5	0.27	0	1.02	1	0.27	0.54	0.81
Cluster-140.4250	21.9	19.83	22.03	24.1	23.36	24.22	17.61	18.13	18.76	20.82	23.09	23.91	21.69	22.03	23.23	17.3	17.68	17.31
Cluster-140.707	2.71	5.35	6.1	7.06	7.37	9.07	18.6	12.27	17.54	7.63	9.17	5.63	7.89	6.14	6.41	24.37	19.93	18.83
Cluster-140.4321	40	43.46	40.53	46.95	39.57	47.93	42.22	35.89	42.61	37.22	45.63	47.13	60.57	57.95	58.52	40.66	40.45	38.54
Cluster-140.3961	55.19	53.67	57.49	60.66	58.64	58.89	45.9	44.38	48.63	53.3	55.21	55.12	55.18	57.78	54.78	51.7	48.16	45.26
Cluster-140.4346	10.72	11.24	11.37	11.72	13.81	12.11	13.91	13.56	12.29	11.2	11.64	12.29	13.35	13.76	13.51	14.64	13.28	12.81
Cluster-140.2110	13.79	13.78	13.3	13.95	17.51	14.13	11.72	15.41	13.28	11.34	10.16	11.14	11.92	10.82	13.17	7.6	12.45	11.49
Cluster-140.1546	63.02	56.53	63.54	90.93	81.75	100.06	80.27	89.94	64.52	99.46	79.16	62.99	79.45	69.92	69.12	55.3	69.45	75.52
Cluster-140.4316	18.1	17.41	16.98	19.77	19.63	21.88	37.1	30.91	34.27	19.12	23.64	23.2	25.92	24.74	28.64	46.1	37.51	40.71
Cluster-140.2935	91.23	86.87	86.12	88.64	93.8	85.88	65.78	65.01	68.06	88.72	88.61	96.15	69.36	77.67	74.19	67.36	63.62	61.97
Cluster-140.3618	55.42	50.89	51.3	56.57	55.28	52.39	76.39	65.97	78.44	53.69	68.51	66.55	51.75	51.29	50.46	90.34	82.98	86.29
Cluster-140.2461	125.69	109.76	130.98	202.4	230	199.41	192.13	180.19	175.31	151.5	121.66	116.13	160.92	174.71	165.99	183.74	179.76	190.06
Cluster-140.757	2.88	2.51	2.18	0	0.87	0	0	0.93	0	0.92	2.4	4.44	0	0	0.83	0	0	0
Cluster-140.3141	20.45	19.37	20.32	31.41	32.79	32.09	34.11	35.09	33.74	21.47	19.83	22.06	33.61	31.9	34.79	31.26	32.02	30.38
Cluster-140.2076	91.43	89.02	88.93	86.86	98.58	92.48	66.56	74.36	65.7	86.22	80.14	80.65	88.44	95.16	91.8	61.91	64.34	65.76
Cluster-140.527	1.12	0.39	0.51	1.57	2.28	1.84	1.45	3.09	2.56	0.94	1.91	0.95	1.4	1.96	0.69	4.52	3.86	2.55
Cluster-140.2129	25.41	24.37	24.7	24.34	27.06	25.64	28.76	27.47	26.69	26.46	26.51	24.98	27.1	25.38	25.69	23.95	23.68	28.16
Cluster-140.1221	15.83	16.58	15.57	20.09	19.89	20.46	24.38	20.28	25.01	17.5	20.99	22.26	23.08	24.63	23.12	24.8	22.45	23.78
Cluster-140.561	11.19	7.33	7.8	5.04	1.69	4.16	3.61	9.92	5.77	5.35	13.26	16.43	7.9	6.95	4.84	7.12	7.32	8.6
Cluster-140.2847	9.1	7.97	8.02	12.14	11.88	12.89	11.9	10.13	11.32	7.56	9.25	10.11	13.91	12.85	14.83	10.79	11.17	12.06
Cluster-140.1332	6.83	6.71	6.9	7.26	7.7	7.32	6.22	6.88	5.35	8.74	6.12	7.22	6.51	5.79	5.81	3.12	4.31	5.41
Cluster-140.1198	17.74	17.25	16.95	21.45	21.46	20.35	19.77	20.66	21.19	18.26	16.68	16.04	27.35	23.11	24.1	15.63	16.33	19.96
Cluster-140.4061	46.22	41.46	54.18	63.48	57.08	57.65	43.25	61.77	46.08	71.18	40.03	32.25	39.86	39.97	39.95	32.29	40.7	36.49
Cluster-140.1119	15.92	16.9	15.41	23.72	22.09	24.24	27.6	21.19	24.42	14.64	16.94	17.47	28.33	26.64	29.6	21.63	19.52	22.16
Cluster-140.774	1.04	1.07	2.1	2.18	1.58	3.36	1.52	2.54	0.83	2.12	0.72	3.4	0.24	1.23	0.72	1.26	1.54	1.02
Cluster-140.347	4.59	2.79	4.65	8.87	9.11	8.88	25.07	16.47	17.54	3.61	4.55	5.52	7.64	12.62	9.07	27.47	18.82	22.85
Cluster-140.497	0.39	0	1.99	0	1.08	1.73	0.37	0.75	0.81	1.14	0	0.38	2.09	0	0	0.74	1.52	1.53
Cluster-140.591	4.91	4.47	4.54	7.82	6.92	8.47	16.19	15.28	18.18	4.52	5.38	4.82	8.64	6.98	9.11	14.45	16.39	15.84
Cluster-140.3739	19.77	20.73	19.49	24.45	38.23	27.19	25.49	23.58	22	26.1	23.23	26.34	31.77	30.49	33.39	23.54	27.95	27.53
Cluster-140.4621	3.33	3.93	3.86	5.21	5.89	6.34	12.16	10.18	11.61	3.24	3.8	3.82	7.35	6.91	8.02	13.62	11.31	12.59
Cluster-140.2842	57.08	49.6	51.93	39.47	42.22	42.48	44.35	48.03	46.46	52.97	58.66	55.65	36.83	41.42	35.73	43.55	42.97	44.62
Cluster-140.1077	9.72	10.76	10.27	15.39	14.89	17	11.05	10.99	10.59	8.87	11.61	11.65	19.18	19.15	21.19	8.44	8.76	9.14
Cluster-140.3232	47.97	48.49	50.05	51.99	54.68	56.67	56.81	55.53	56.35	55.03	52.7	51.98	57.57	65.31	61.05	67.37	55.82	59.75
Cluster-140.3146	63.01	64.4	63.82	65.56	67.17	70.31	47.26	53.82	44.17	62.32	54.71	54.73	61.36	66.19	61.26	40.38	42.88	43.04
Cluster-140.3085	64.05	67.79	70.17	51.8	49.25	52.72	40.58	51.13	44.01	65.35	57.71	55.57	51.53	52.18	49.24	38.26	42.24	41.39
Cluster-140.3469	26.04	25.92	27.85	25.61	25.1	27.09	34.57	32.95	31.38	28	26.98	26.97	29.98	27.53	28.19	31.88	29.32	33.95
Cluster-140.2020	21.59	21.48	21.52	20.87	23.44	21.96	22.58	19.38	20.15	21.24	20.93	22.42	24.37	24.32	24.95	17.9	19.27	19.99
Cluster-140.3465	101.48	103.47	119.99	225.67	182.53	169.57	311.9	260.22	282.72	130.62	110.11	101.3	158.33	144.08	159.98	324.71	248.72	268.81
Cluster-140.3470	28.8	26.86	31.74	31.98	30.64	30.21	18.38	21.8	20.04	30.39	22.83	24.4	26.77	28.59	28.64	15.53	18.79	15.66
Cluster-140.867	13.55	10.23	13.62	18.56	18.82	16.56	17.97	14.72	13.64	16.12	15.37	16.84	13.21	18.56	13.21	17.04	19.44	19.24
Cluster-140.4449	57.75	64.96	65.94	66.66	77.32	59.98	40.08	67.36	42.98	54.52	43.93	26.38	38.47	49.46	44.05	23.14	43.36	40.18
[truncated: 3,153 more rows]
