# Supplementary material for: Molecular Regulatory Mechanism of the Iron-Ion-Promoted Asexual Sporulation of Antrodia cinnamomea in Submerged Fermentation Revealed by Comparative Transcriptomics
Source: J Fungi (Basel). 2023 Feb 10;9(2):235. doi: 10.3390/jof9020235 (PMC9959139; doi:10.3390/jof9020235)
Supplement: Supplementary file 1 [file jof-09-00235-s001.zip › Table S3. The differentially expressed genes (DEGs) of enrichment analyses.xlsx]

## Sheet: Fe_7d vs CK_7d_DEGs
GeneID	Fe_7d_readcount	CK_7d_readcount	log2FoldChange	p-value	adjusted p-value	NR ID	NR Score	NR Evalue	NR Description	Gene Ontology Biological Pathway	BP Description	Gene Ontology Molecular Function	MF Description	Gene Ontology Cellular Component	CC Description
Cluster-140.3799	1443.39	15201.4	-3.3968	0	0	PCH37152.1	2038	3.6e-225	iron reductase [Wolfiporia cocos MD-104 SS10]	GO:0055085//GO:0008654//GO:0055114	transmembrane transport//phospholipid biosynthetic process//oxidation-reduction process	GO:0022857//GO:0016491//GO:0016301	transmembrane transporter activity//oxidoreductase activity//kinase activity	GO:0016020//GO:0016021	membrane//integral component of membrane
Cluster-140.3579	4765.64	19206.5	-2.0108	1.301e-146	3.3123e-143	PCH33619.1	1433	1.8e-155	MFS general substrate transporter [Wolfiporia cocos MD-104 SS10]	GO:0055085	transmembrane transport	GO:0022857	transmembrane transporter activity	GO:0016021//GO:0016020	integral component of membrane//membrane
Cluster-140.3480	4322.16	16227.5	-1.9088	2.4273e-123	4.1199e-120	XP_024340401.1	1379	1.7e-148	hypothetical protein POSPLADRAFT_1180529 [Postia placenta MAD-698-R-SB12]	GO:0034755//GO:0055114//GO:0006470//GO:0006826//GO:0007423//GO:1902751//GO:0006570//GO:0006118	iron ion transmembrane transport//oxidation-reduction process//protein dephosphorylation//iron ion transport//sensory organ development//positive regulation of cell cycle G2/M phase transition//tyrosine metabolic process//obsolete electron transport	GO:0004725//GO:0009055//GO:0020037//GO:0005507//GO:0016491//GO:0005212//GO:0016787//GO:0019239//GO:0005381	protein tyrosine phosphatase activity//electron transfer activity//heme binding//copper ion binding//oxidoreductase activity//structural constituent of eye lens//hydrolase activity//deaminase activity//iron ion transmembrane transporter activity	GO:0005615//GO:0016020//GO:0033573	extracellular space//membrane//high-affinity iron permease complex
Cluster-140.2465	8362.86	2618.89	1.6751	1.2417e-47	1.5806e-44	KZT04954.1	1890	3.6e-208	multicopper oxidase [Laetiporus sulphureus 93-53]	GO:0055114//GO:0006012//GO:0005982//GO:0005985	oxidation-reduction process//galactose metabolic process//starch metabolic process//sucrose metabolic process	GO:0016491//GO:0005507//GO:0008484//GO:0004564//GO:0016788//GO:0004575	oxidoreductase activity//copper ion binding//sulfuric ester hydrolase activity//beta-fructofuranosidase activity//hydrolase activity, acting on ester bonds//sucrose alpha-glucosidase activity	GO:0016021//GO:0017177//GO:0005634//GO:0016020//GO:0005886	integral component of membrane//glucosidase II complex//nucleus//membrane//plasma membrane
Cluster-140.2927	523.278	2072.66	-1.9858	1.0696e-46	1.0893e-43	XP_027608778.1	1846	2.1e-203	3-phytase A [Sparassis crispa]	--	--	--	--	--	--
Cluster-140.1433	1804.12	405.957	2.1517	2.2124e-41	1.8776e-38	KZT07200.1	177	7.4e-10	hypothetical protein LAESUDRAFT_725103 [Laetiporus sulphureus 93-53]	--	--	--	--	--	--
Cluster-140.2940	17571.6	7253.03	1.2765	1.0707e-31	7.7889e-29	OCH87028.1	2830	0	hypothetical protein OBBRIDRAFT_736896 [Obba rivulosa]	GO:0009117//GO:0051180//GO:0006190	nucleotide metabolic process//vitamin transport//inosine salvage	GO:0090482//GO:0005525//GO:0000287//GO:0005515//GO:0050483//GO:0003924	vitamin transmembrane transporter activity//GTP binding//magnesium ion binding//protein binding//IMP 5'-nucleotidase activity//GTPase activity	GO:0019028//GO:0016021	viral capsid//integral component of membrane
Cluster-140.3775	7309.3	13844.5	-0.9215	4.9343e-29	3.1407e-26	GBE84180.1	1465	1.5e-158	incomplete iron reductase [Sparassis crispa]	GO:0055114//GO:0006886//GO:0005975//GO:0019064//GO:0045893	oxidation-reduction process//intracellular protein transport//carbohydrate metabolic process//fusion of virus membrane with host plasma membrane//positive regulation of transcription, DNA-templated	GO:0030248//GO:0016491	cellulose binding//oxidoreductase activity	GO:0005576//GO:0017119//GO:0019031	extracellular region//Golgi transport complex//viral envelope
Cluster-140.2401	17987.8	8040.45	1.1617	3.2176e-26	1.8205e-23	PCH38966.1	4891	0	ATP-dependent bile acid permease [Wolfiporia cocos MD-104 SS10]	GO:0055085//GO:0019073//GO:0006810//GO:0006508//GO:0002949//GO:0006397	transmembrane transport//viral DNA genome packaging//transport//proteolysis//tRNA threonylcarbamoyladenosine modification//mRNA processing	GO:0016787//GO:0042626//GO:0005525//GO:0003723//GO:0008236//GO:0003824//GO:0005524//GO:0043531//GO:0005198//GO:0003924//GO:0050662//GO:0003677//GO:0000166//GO:0016887	hydrolase activity//ATPase-coupled transmembrane transporter activity//GTP binding//RNA binding//serine-type peptidase activity//catalytic activity//ATP binding//ADP binding//structural molecule activity//GTPase activity//obsolete coenzyme binding//DNA binding//nucleotide binding//ATPase activity	GO:0005737//GO:0016021//GO:0016020//GO:0005634	cytoplasm//integral component of membrane//membrane//nucleus
Cluster-140.639	399.311	93.7419	2.0912	1.1355e-21	5.782e-19	KZT07200.1	177	1.2e-10	hypothetical protein LAESUDRAFT_725103 [Laetiporus sulphureus 93-53]	--	--	--	--	--	--
Cluster-140.3749	1405.17	3632.3	-1.3706	1.722e-15	7.9711e-13	XP_012180254.1	1421	3.5e-154	predicted protein [Fibroporia radiculosa]	--	--	--	--	--	--
Cluster-140.2200	691.027	1223.95	-0.8252	3.991e-14	1.5633e-11	XP_027619309.1	2198	4.5e-244	Putative sterigmatocystin biosynthesis monooxygenase [Sparassis crispa]	GO:0055114//GO:0006687//GO:0006012//GO:0006027//GO:0046486//GO:0005975	oxidation-reduction process//glycosphingolipid metabolic process//galactose metabolic process//glycosaminoglycan catabolic process//glycerolipid metabolic process//carbohydrate metabolic process	GO:0050660//GO:0004499//GO:0050661//GO:0016491//GO:0004565	flavin adenine dinucleotide binding//N,N-dimethylaniline monooxygenase activity//NADP binding//oxidoreductase activity//beta-galactosidase activity	GO:0009341	beta-galactosidase complex
Cluster-140.4019	2223.11	1456.44	0.6104	5.296e-14	1.9262e-11	XP_024335218.1	1778	3.8e-195	hypothetical protein POSPLADRAFT_1067615 [Postia placenta MAD-698-R-SB12]	GO:0015947//GO:0006979//GO:0042407//GO:0006804//GO:0006568//GO:0055114	methane metabolic process//response to oxidative stress//cristae formation//obsolete peroxidase reaction//tryptophan metabolic process//oxidation-reduction process	GO:0020037//GO:0004096	heme binding//catalase activity	GO:0044284//GO:0061617	mitochondrial crista junction//MICOS complex
Cluster-140.4332	869.892	1347.72	-0.63156	1.4083e-11	4.2184e-09	OSX61159.1	2131	2e-236	hypothetical protein POSPLADRAFT_1146526 [Postia placenta MAD-698-R-SB12]	GO:0006508	proteolysis	GO:0008236	serine-type peptidase activity	--	--
Cluster-140.3631	5666.39	8079.82	-0.51202	1.7137e-11	4.848e-09	EED83271.1	1452	2.1e-157	predicted protein [Postia placenta Mad-698-R]	GO:0005975//GO:0046765//GO:0046802//GO:0009116	carbohydrate metabolic process//viral budding from nuclear membrane//exit of virus from host cell nucleus by nuclear egress//nucleoside metabolic process	GO:0016853	isomerase activity	--	--
Cluster-140.2041	4560.47	7108.9	-0.6406	7.6747e-11	2.0568e-08	GBE84180.1	1725	5.5e-189	incomplete iron reductase [Sparassis crispa]	GO:0015979//GO:0055114	photosynthesis//oxidation-reduction process	GO:0043531//GO:0016491	ADP binding//oxidoreductase activity	GO:0016020//GO:0009523//GO:0009539	membrane//photosystem II//photosystem II reaction center
Cluster-140.3801	47661.9	70727.5	-0.56944	9.8076e-11	2.497e-08	CCM03902.1	969	2.5e-101	predicted protein [Fibroporia radiculosa]	GO:0046497//GO:0009405//GO:0006810//GO:0042546//GO:0042254//GO:0006412//GO:0009435	nicotinate nucleotide metabolic process//pathogenesis//transport//cell wall biogenesis//ribosome biogenesis//translation//NAD biosynthetic process	GO:0005199//GO:0004514//GO:0003735//GO:0008200//GO:0030695	structural constituent of cell wall//nicotinate-nucleotide diphosphorylase (carboxylating) activity//structural constituent of ribosome//ion channel inhibitor activity//GTPase regulator activity	GO:0005840//GO:0005576//GO:0009277//GO:0005618	ribosome//extracellular region//fungal-type cell wall//cell wall
Cluster-140.3408	49124.7	64120.8	-0.38435	9.105e-10	2.0456e-07	GBE78542.1	1563	3.1e-170	Glucan endo-1,3-alpha-glucosidase agn1 [Sparassis crispa]	GO:0055114//GO:0019069	oxidation-reduction process//viral capsid assembly	GO:0016787//GO:0010181//GO:0016491//GO:0005524	hydrolase activity//FMN binding//oxidoreductase activity//ATP binding	--	--
Cluster-140.2676	2045.97	2715.36	-0.40867	1.5354e-09	3.2577e-07	OBZ72374.1	1782	2.5e-195	ATP-dependent DNA helicase PcrA [Grifola frondosa]	--	--	GO:0005524//GO:0016787//GO:0005515	ATP binding//hydrolase activity//protein binding	--	--
Cluster-140.3271	15915.5	20902.5	-0.39322	3.0812e-09	5.811e-07	TFY53757.1	2947	0	hypothetical protein EVJ58_g9271 [Fomitopsis rosea]	GO:0006807//GO:0040007//GO:0019872//GO:0008283//GO:0006955//GO:0007165//GO:0055114//GO:0030153//GO:0055085//GO:0006021//GO:0008654	nitrogen compound metabolic process//growth//streptomycin biosynthetic process//cell population proliferation//immune response//signal transduction//oxidation-reduction process//bacteriocin immunity//transmembrane transport//inositol biosynthetic process//phospholipid biosynthetic process	GO:0005515//GO:0016491//GO:0008083//GO:0016627//GO:0015643//GO:0018580//GO:0004512	protein binding//oxidoreductase activity//growth factor activity//oxidoreductase activity, acting on the CH-CH group of donors//toxic substance binding//nitronate monooxygenase activity//inositol-3-phosphate synthase activity	GO:0019814//GO:0005737	immunoglobulin complex//cytoplasm
Cluster-140.4296	2894.14	1659.25	0.80295	2.9782e-09	5.811e-07	XP_024333115.1	506	5.7e-48	hypothetical protein POSPLADRAFT_1076668 [Postia placenta MAD-698-R-SB12]	GO:0006508	proteolysis	GO:0004190	aspartic-type endopeptidase activity	--	--
Cluster-140.3927	1212.92	1813.32	-0.58038	6.3312e-09	1.1514e-06	OCH92214.1	566	3.1e-55	hypothetical protein OBBRIDRAFT_818381 [Obba rivulosa]	--	--	--	--	--	--
Cluster-140.4006	20145.9	14930.6	0.43218	8.691e-09	1.526e-06	KZT68446.1	3644	0	aconitase [Daedalea quercina L-15889]	GO:0006814//GO:0051225//GO:0006120//GO:0055114//GO:0042773//GO:0055085//GO:0034508//GO:0006744	sodium ion transport//spindle assembly//mitochondrial electron transport, NADH to ubiquinone//oxidation-reduction process//ATP synthesis coupled electron transport//transmembrane transport//centromere complex assembly//ubiquinone biosynthetic process	GO:0022857//GO:0008137	transmembrane transporter activity//NADH dehydrogenase (ubiquinone) activity	GO:0016021//GO:0070652//GO:0000776	integral component of membrane//HAUS complex//kinetochore
Cluster-140.2198	5551.6	7266.83	-0.38837	1.2125e-08	2.0581e-06	PCH42996.1	1846	5.9e-203	galactose oxidase [Wolfiporia cocos MD-104 SS10]	GO:0006260//GO:0023041	DNA replication//neuronal signal transduction	GO:0005515//GO:0046872//GO:0003677	protein binding//metal ion binding//DNA binding	GO:0019031//GO:0019028//GO:0030867//GO:0005664	viral envelope//viral capsid//rough endoplasmic reticulum membrane//nuclear origin of replication recognition complex
Cluster-140.3982	2285.52	1510.51	0.59728	1.6096e-08	2.6439e-06	PCH44433.1	2124	1.6e-235	alpha/beta-hydrolase [Wolfiporia cocos MD-104 SS10]	GO:0006810//GO:0009405	transport//pathogenesis	GO:0008200	ion channel inhibitor activity	GO:0005576	extracellular region
Cluster-140.924	957.194	677.279	0.49897	3.1908e-08	5.0773e-06	XP_024340901.1	572	1.5e-55	hypothetical protein POSPLADRAFT_1137856, partial [Postia placenta MAD-698-R-SB12]	GO:0006508//GO:0055085//GO:0019082	proteolysis//transmembrane transport//viral protein processing	GO:0004190//GO:0022857	aspartic-type endopeptidase activity//transmembrane transporter activity	GO:0016020//GO:0016021	membrane//integral component of membrane
Cluster-140.4127	7916.94	5813.23	0.44551	8.8451e-08	1.3648e-05	KZT00120.1	1695	2.7e-185	hypothetical protein LAESUDRAFT_573822 [Laetiporus sulphureus 93-53]	GO:0006468//GO:0016310//GO:0009069	protein phosphorylation//phosphorylation//serine family amino acid metabolic process	GO:0004674//GO:0000287//GO:0005524//GO:0016491	protein serine/threonine kinase activity//magnesium ion binding//ATP binding//oxidoreductase activity	--	--
Cluster-140.3036	44121.6	29224.7	0.59427	1.5385e-07	2.3041e-05	KZT12954.1	3547	0	hypothetical protein LAESUDRAFT_689966 [Laetiporus sulphureus 93-53]	GO:0042254//GO:0006351//GO:0006281//GO:0006621//GO:0006481//GO:0034198//GO:0039664//GO:0006813//GO:0023041//GO:0006779//GO:0032007//GO:0006412//GO:0006479//GO:0071766//GO:0006364//GO:0055114//GO:0016126//GO:0006355	ribosome biogenesis//transcription, DNA-templated//DNA repair//protein retention in ER lumen//C-terminal protein methylation//cellular response to amino acid starvation//lysis of host organelle involved in viral entry into host cell//potassium ion transport//neuronal signal transduction//porphyrin-containing compound biosynthetic process//negative regulation of TOR signaling//translation//protein…	GO:0016286//GO:0004671//GO:0003677//GO:0050660//GO:0003824//GO:0005515//GO:0003735//GO:0008270//GO:0016788//GO:0016628//GO:0052636//GO:0008168//GO:0016627//GO:0051087//GO:0046923	small conductance calcium-activated potassium channel activity//protein C-terminal S-isoprenylcysteine carboxyl O-methyltransferase activity//DNA binding//flavin adenine dinucleotide binding//catalytic activity//protein binding//structural constituent of ribosome//zinc ion binding//hydrolase activity, acting on ester bonds//oxidoreductase activity, acting on the CH-CH group of donors, NAD or NADP…	GO:0019028//GO:0030867//GO:0032040//GO:0016020//GO:0005840//GO:0005615//GO:0005634//GO:0016021//GO:0005783//GO:0005763	viral capsid//rough endoplasmic reticulum membrane//small-subunit processome//membrane//ribosome//extracellular space//nucleus//integral component of membrane//endoplasmic reticulum//mitochondrial small ribosomal subunit
Cluster-140.3094	5057.2	8500.47	-0.74923	1.6953e-07	2.4664e-05	PCH45123.1	2040	2.7e-225	MFS general substrate transporter [Wolfiporia cocos MD-104 SS10]	GO:0055085	transmembrane transport	GO:0030247//GO:0022857//GO:0005515	polysaccharide binding//transmembrane transporter activity//protein binding	--	--
Cluster-140.3274	32532.9	43232	-0.41017	2.7514e-07	3.8917e-05	OSD07013.1	1295	5.9e-139	acid protease [Trametes coccinea BRFM310]	GO:0006270//GO:0006955//GO:0000902//GO:0006470//GO:0006570//GO:1902751	DNA replication initiation//immune response//cell morphogenesis//protein dephosphorylation//tyrosine metabolic process//positive regulation of cell cycle G2/M phase transition	GO:0004725//GO:0005198	protein tyrosine phosphatase activity//structural molecule activity	GO:0016020//GO:0016021	membrane//integral component of membrane
Cluster-140.1599	945.718	645.466	0.55106	4.0405e-07	5.5607e-05	CCM06319.1	410	1.3e-36	predicted protein [Fibroporia radiculosa]	GO:0006412//GO:0042254	translation//ribosome biogenesis	GO:0003735//GO:0005515	structural constituent of ribosome//protein binding	GO:0005840	ribosome
Cluster-140.3242	115052	157109	-0.44949	4.4345e-07	5.9422e-05	GBE85711.1	211	5.8e-14	Fruiting body protein [Sparassis crispa]	GO:0006810//GO:0042546//GO:0009405	transport//cell wall biogenesis//pathogenesis	GO:0005199//GO:0008200	structural constituent of cell wall//ion channel inhibitor activity	GO:0005576//GO:0009277//GO:0005618//GO:0019031	extracellular region//fungal-type cell wall//cell wall//viral envelope
Cluster-140.2941	3693.43	2722.24	0.43973	9.5555e-07	0.00011455	XP_027620994.1	1276	1.6e-136	hypothetical protein SCP_1801030 [Sparassis crispa]	GO:0007165//GO:0014068//GO:0050776	signal transduction//positive regulation of phosphatidylinositol 3-kinase signaling//regulation of immune response	GO:0043548//GO:0046872//GO:0005102//GO:0050662//GO:0003824	phosphatidylinositol 3-kinase binding//metal ion binding//signaling receptor binding//obsolete coenzyme binding//catalytic activity	GO:0016020	membrane
Cluster-140.2469	2864.24	1904.15	0.58885	1.0323e-06	0.00011947	GBE79105.1	1363	4.1e-147	Mitochondrial FAD carrier protein [Sparassis crispa]	GO:0015937//GO:0002100//GO:0015940//GO:0055114//GO:0006807	coenzyme A biosynthetic process//tRNA wobble adenosine to inosine editing//pantothenate biosynthetic process//oxidation-reduction process//nitrogen compound metabolic process	GO:0016814//GO:0050660//GO:0004140//GO:0008251//GO:0005524//GO:0008270//GO:0016627	hydrolase activity, acting on carbon-nitrogen (but not peptide) bonds, in cyclic amidines//flavin adenine dinucleotide binding//dephospho-CoA kinase activity//tRNA-specific adenosine deaminase activity//ATP binding//zinc ion binding//oxidoreductase activity, acting on the CH-CH group of donors	--	--
Cluster-140.4470	2164.05	1660.23	0.38246	1.2347e-06	0.00013971	KZT11119.1	3060	0	aminophospholipid-transporting P-type ATPase [Laetiporus sulphureus 93-53]	--	--	GO:0008270	zinc ion binding	--	--
Cluster-140.2928	12339.9	8735.92	0.4982	1.5622e-06	0.00017292	AAY87889.1	1457	4.9e-158	catalase [Taiwanofungus camphoratus]	GO:0015947//GO:0006979//GO:0006355//GO:0006804//GO:0006568//GO:0055114	methane metabolic process//response to oxidative stress//regulation of transcription, DNA-templated//obsolete peroxidase reaction//tryptophan metabolic process//oxidation-reduction process	GO:0020037//GO:0008270//GO:0004096	heme binding//zinc ion binding//catalase activity	GO:0005634	nucleus
Cluster-140.1737	1632.43	1208.17	0.4346	2.6961e-06	0.00028017	PCH35721.1	1908	3.3e-210	sulfate anion transporter [Wolfiporia cocos MD-104 SS10]	GO:0008272	sulfate transport	GO:0015116	sulfate transmembrane transporter activity	GO:0016021	integral component of membrane
Cluster-140.2260	2340.99	1793.15	0.38471	3.1727e-06	0.00031068	CCM06352.1	506	9.7e-48	predicted protein [Fibroporia radiculosa]	GO:0006355	regulation of transcription, DNA-templated	GO:0042393//GO:0005515	histone binding//protein binding	--	--
Cluster-140.3903	5790.61	7715.59	-0.41418	3.1432e-06	0.00031068	KZT05031.1	3026	0	Adaptor protein complex beta subunit [Laetiporus sulphureus 93-53]	GO:0016192//GO:0006886//GO:0055114//GO:0042981	vesicle-mediated transport//intracellular protein transport//oxidation-reduction process//regulation of apoptotic process	GO:0005515//GO:0051287//GO:0016491//GO:0016616//GO:0010181//GO:0003677	protein binding//NAD binding//oxidoreductase activity//oxidoreductase activity, acting on the CH-OH group of donors, NAD or NADP as acceptor//FMN binding//DNA binding	GO:0000786//GO:0030117	nucleosome//membrane coat
Cluster-140.4325	1569.9	963.523	0.70356	4.012e-06	0.00038104	KZT10365.1	1698	8.2e-186	amine oxidase [Laetiporus sulphureus 93-53]	GO:0055114//GO:0006351	oxidation-reduction process//transcription, DNA-templated	GO:0008270//GO:0003677//GO:0016491	zinc ion binding//DNA binding//oxidoreductase activity	GO:0005634	nucleus
Cluster-140.4510	985.372	745.366	0.40294	4.0408e-06	0.00038104	KIK21013.1	515	4.7e-49	hypothetical protein PISMIDRAFT_12531 [Pisolithus microcarpus 441]	--	--	--	--	--	--
Cluster-140.3278	7296.44	10343.1	-0.50348	4.2374e-06	0.00039231	XP_024336101.1	1786	3.7e-196	hypothetical protein POSPLADRAFT_1150825 [Postia placenta MAD-698-R-SB12]	GO:0007304//GO:0016226	chorion-containing eggshell formation//iron-sulfur cluster assembly	GO:0051536//GO:0005506//GO:0005213	iron-sulfur cluster binding//iron ion binding//structural constituent of egg chorion	GO:0005576//GO:0042600	extracellular region//egg chorion
Cluster-140.3691	8130.38	11782.5	-0.53527	4.9507e-06	0.00045016	EMD38795.1	2197	1.4e-243	hypothetical protein CERSUDRAFT_133320 [Gelatoporia subvermispora B]	GO:0051258//GO:0009306//GO:0006352//GO:0007023//GO:0030168//GO:0007021//GO:0007165	protein polymerization//protein secretion//DNA-templated transcription, initiation//post-chaperonin tubulin folding pathway//platelet activation//tubulin complex assembly//signal transduction	GO:0005515//GO:0048487//GO:0005102//GO:0003677	protein binding//beta-tubulin binding//signaling receptor binding//DNA binding	GO:0000786//GO:0045298//GO:0005577//GO:0071821	nucleosome//tubulin complex//fibrinogen complex//FANCM-MHF complex
Cluster-140.4038	1311.7	1955.23	-0.57543	6.8753e-06	0.00061419	OCH90713.1	1612	2.1e-176	hypothetical protein OBBRIDRAFT_825788 [Obba rivulosa]	GO:0009263//GO:0019058	deoxyribonucleotide biosynthetic process//viral life cycle	--	--	GO:0042025	host cell nucleus
Cluster-140.4244	6363.43	4792.38	0.40901	8.5901e-06	0.00075415	OSD07866.1	2166	4.7e-240	ammonium transporter [Trametes coccinea BRFM310]	GO:0009405//GO:0006779//GO:0015696//GO:0055114	pathogenesis//porphyrin-containing compound biosynthetic process//ammonium transport//oxidation-reduction process	GO:0005198//GO:0008519	structural molecule activity//ammonium transmembrane transporter activity	GO:0016020	membrane
Cluster-140.2025	1382.02	1060.8	0.38158	9.5287e-06	0.00082238	KZT07230.1	1756	1.4e-192	hypothetical protein LAESUDRAFT_120001 [Laetiporus sulphureus 93-53]	GO:0006574//GO:0006631//GO:0055114//GO:0006550//GO:0006568//GO:0016226//GO:0006554//GO:0018874//GO:0006552//GO:0006633//GO:0006813//GO:0016032	valine catabolic process//fatty acid metabolic process//oxidation-reduction process//isoleucine catabolic process//tryptophan metabolic process//iron-sulfur cluster assembly//lysine catabolic process//benzoate metabolic process//leucine catabolic process//fatty acid biosynthetic process//potassium ion transport//viral process	GO:0051287//GO:0071949//GO:0008641//GO:0016616//GO:0016491//GO:0003857	NAD binding//FAD binding//ubiquitin-like modifier activating enzyme activity//oxidoreductase activity, acting on the CH-OH group of donors, NAD or NADP as acceptor//oxidoreductase activity//3-hydroxyacyl-CoA dehydrogenase activity	GO:0019031	viral envelope
Cluster-140.3065	4478.93	5857.72	-0.38736	1.5185e-05	0.0012472	GBE88513.1	274	5.5e-21	hypothetical protein SCP_1303290 [Sparassis crispa]	GO:0006118//GO:0055114//GO:0022900	obsolete electron transport//oxidation-reduction process//electron transport chain	GO:0008017//GO:0008827	microtubule binding//cytochrome o ubiquinol oxidase activity	GO:0016021//GO:0045298//GO:0009319	integral component of membrane//tubulin complex//cytochrome o ubiquinol oxidase complex
Cluster-140.3543	9615.16	7366.5	0.38424	1.6774e-05	0.0013346	SJK98722.1	3790	0	related to SNQ2-ABC transporter involved in multidrug resistance [Armillaria ostoyae]	GO:0015031//GO:0006810//GO:0030026//GO:0055085//GO:0006576//GO:0002949//GO:0006828	protein transport//transport//cellular manganese ion homeostasis//transmembrane transport//cellular biogenic amine metabolic process//tRNA threonylcarbamoyladenosine modification//manganese ion transport	GO:0005525//GO:0042626//GO:0016887//GO:0005384//GO:0016301//GO:0003924//GO:0005524	GTP binding//ATPase-coupled transmembrane transporter activity//ATPase activity//manganese ion transmembrane transporter activity//kinase activity//GTPase activity//ATP binding	GO:0016020//GO:0016021	membrane//integral component of membrane
Cluster-140.4140	11773.2	9099.38	0.37175	1.9259e-05	0.0015087	XP_027620023.1	1466	5.3e-159	Efflux pump vrtL [Sparassis crispa]	GO:0055085//GO:0006508//GO:0055114//GO:0006144	transmembrane transport//proteolysis//oxidation-reduction process//purine nucleobase metabolic process	GO:0020037//GO:0005506//GO:0003968//GO:0022857//GO:0016705//GO:0004197//GO:0017111	heme binding//iron ion binding//RNA-directed 5'-3' RNA polymerase activity//transmembrane transporter activity//oxidoreductase activity, acting on paired donors, with incorporation or reduction of molecular oxygen//cysteine-type endopeptidase activity//nucleoside-triphosphatase activity	GO:0016021//GO:0031379//GO:0016020	integral component of membrane//RNA-directed RNA polymerase complex//membrane
Cluster-140.2993	4287.44	5375.76	-0.32613	2.3883e-05	0.0017625	KZT70117.1	1098	2.1e-116	hypothetical protein DAEQUDRAFT_689622 [Daedalea quercina L-15889]	--	--	--	--	--	--
Cluster-140.3616	3637.43	5771.35	-0.66584	2.3626e-05	0.0017625	XP_027619044.1	940	3.4e-98	Aspyridones efflux protein [Sparassis crispa]	GO:0055085	transmembrane transport	GO:0022857	transmembrane transporter activity	--	--
Cluster-140.3592	1846.33	2312.5	-0.32508	2.597e-05	0.0018892	PCH35952.1	5141	0	phosphoribosylformylglycinamidin [Wolfiporia cocos MD-104 SS10]	GO:0006310//GO:0042138	DNA recombination//meiotic DNA double-strand break formation	GO:0016757//GO:0051537	transferase activity, transferring glycosyl groups//2 iron, 2 sulfur cluster binding	GO:0043231	intracellular membrane-bounded organelle
Cluster-140.3396	31341.8	50346.7	-0.68383	2.8817e-05	0.0020667	PCH33897.1	2982	0	aminoimidazole ribonucleotide synthetase [Wolfiporia cocos MD-104 SS10]	GO:0006144//GO:0009113	purine nucleobase metabolic process//purine nucleobase biosynthetic process	GO:0004637//GO:0003677//GO:0046872//GO:0005515//GO:0005524	phosphoribosylamine-glycine ligase activity//DNA binding//metal ion binding//protein binding//ATP binding	GO:0005887	integral component of plasma membrane
Cluster-140.1205	699.319	962.245	-0.46103	3.2425e-05	0.0022932	GBE79456.1	551	2.1e-53	hypothetical protein SCP_0206560 [Sparassis crispa]	--	--	--	--	--	--
Cluster-140.1895	2421.59	1917.7	0.33661	3.3677e-05	0.0023491	KZT12760.1	824	8e-85	acyl-CoA N-acyltransferase [Laetiporus sulphureus 93-53]	GO:0042967	obsolete acyl-carrier-protein biosynthetic process	GO:0016747//GO:0008080	transferase activity, transferring acyl groups other than amino-acyl groups//N-acetyltransferase activity	--	--
Cluster-140.3896	588.048	918.788	-0.64382	3.9936e-05	0.002696	PSR79482.1	181	1.3e-10	hypothetical protein PHLCEN_2v7007 [Phlebia centrifuga]	--	--	--	--	--	--
Cluster-140.1734	1005.56	1373.34	-0.45035	4.8322e-05	0.0031955	PCH33813.1	969	5.1e-102	NAD(P)-binding protein [Wolfiporia cocos MD-104 SS10]	GO:0000278//GO:0055114	mitotic cell cycle//oxidation-reduction process	GO:0003824//GO:0016491//GO:0050662	catalytic activity//oxidoreductase activity//obsolete coenzyme binding	GO:0042729//GO:0072686	DASH complex//mitotic spindle
Cluster-140.3830	4986.57	6247.74	-0.32542	5.4737e-05	0.0035734	OSX59118.1	1377	2e-148	hypothetical protein POSPLADRAFT_1049248 [Postia placenta MAD-698-R-SB12]	GO:0007275//GO:0007586//GO:0045454//GO:0006118//GO:0006811//GO:0030178//GO:0006303//GO:0016042	multicellular organism development//digestion//cell redox homeostasis//obsolete electron transport//ion transport//negative regulation of Wnt signaling pathway//double-strand break repair via nonhomologous end joining//lipid catabolic process	GO:0015035//GO:0019211//GO:0008047//GO:0003677//GO:0015276//GO:0009055//GO:0003678	protein disulfide oxidoreductase activity//phosphatase activator activity//enzyme activator activity//DNA binding//ligand-gated ion channel activity//electron transfer activity//DNA helicase activity	GO:0005576//GO:0016020//GO:0005657	extracellular region//membrane//replication fork
Cluster-140.3192	1745.94	2186.32	-0.32453	5.5847e-05	0.0035996	EED83527.1	1382	2.7e-149	hypothetical fungal pheromone GPCR, STE3-type [Postia placenta Mad-698-R]	GO:0007186//GO:0019236//GO:0007606	G protein-coupled receptor signaling pathway//response to pheromone//sensory perception of chemical stimulus	GO:0004932	mating-type factor pheromone receptor activity	GO:0016021	integral component of membrane
Cluster-140.4138	12358.8	9783.4	0.33721	6.587e-05	0.0040447	OSX65248.1	10128	0	glycosyltransferase family 5 protein [Postia placenta MAD-698-R-SB12]	GO:0016573//GO:0042967//GO:0005975//GO:0006355//GO:0008033//GO:0006468//GO:0006952//GO:0009451	histone acetylation//obsolete acyl-carrier-protein biosynthetic process//carbohydrate metabolic process//regulation of transcription, DNA-templated//tRNA processing//protein phosphorylation//defense response//RNA modification	GO:0004402//GO:0019888//GO:0005524//GO:0005515//GO:0003824//GO:0003723//GO:0003700//GO:0004672//GO:0004809	histone acetyltransferase activity//protein phosphatase regulator activity//ATP binding//protein binding//catalytic activity//RNA binding//DNA-binding transcription factor activity//protein kinase activity//tRNA (guanine-N2-)-methyltransferase activity	GO:0042025//GO:0000123//GO:0005667//GO:0030289//GO:0005576	host cell nucleus//histone acetyltransferase complex//transcription regulator complex//protein phosphatase 4 complex//extracellular region
Cluster-140.2110	979.116	1263.54	-0.36832	8.0219e-05	0.0048628	GBE83543.1	3897	0	DNA replication licensing factor mcm4 [Sparassis crispa]	GO:0006270//GO:0006355	DNA replication initiation//regulation of transcription, DNA-templated	GO:0016887//GO:0003677//GO:0008134//GO:0005525//GO:0003924//GO:0005524	ATPase activity//DNA binding//transcription factor binding//GTP binding//GTPase activity//ATP binding	GO:0005667	transcription regulator complex
Cluster-140.3474	1434.41	1133.16	0.33995	0.00010418	0.0058942	PCH41725.1	714	4.6e-72	NAD(P)-binding protein [Wolfiporia cocos MD-104 SS10]	GO:0055114	oxidation-reduction process	--	--	--	--
Cluster-140.3814	1606.73	1281.97	0.32609	0.00013098	0.0067987	PCH41761.1	257	7.5e-19	hypothetical protein WOLCODRAFT_47058, partial [Wolfiporia cocos MD-104 SS10]	--	--	--	--	--	--
Cluster-140.744	16.4181	51.4915	-1.6564	0.00013203	0.0067987	RPD58349.1	190	3e-12	pre-mRNA splicing factor [Lentinus tigrinus ALCF2SS1-6]	--	--	--	--	--	--
Cluster-140.4154	3873.18	4906.46	-0.34114	0.00016368	0.0082521	EIW53615.1	2547	3e-284	hypothetical protein TRAVEDRAFT_133656 [Trametes versicolor FP-101664 SS1]	GO:0006355	regulation of transcription, DNA-templated	GO:0003723//GO:0003677	RNA binding//DNA binding	GO:0000786	nucleosome
Cluster-140.912	371.639	256.862	0.53257	0.00019032	0.0092295	PCH36534.1	702	1.2e-70	hypothetical protein WOLCODRAFT_140500 [Wolfiporia cocos MD-104 SS10]	GO:0055114//GO:0000105//GO:0006537//GO:0006807//GO:0043269	oxidation-reduction process//histidine biosynthetic process//glutamate biosynthetic process//nitrogen compound metabolic process//regulation of ion transport	GO:0018580//GO:0099106//GO:0016638//GO:0015930//GO:0016627//GO:0003824//GO:0016491	nitronate monooxygenase activity//ion channel regulator activity//oxidoreductase activity, acting on the CH-NH2 group of donors//glutamate synthase activity//oxidoreductase activity, acting on the CH-CH group of donors//catalytic activity//oxidoreductase activity	GO:0016020//GO:0005737	membrane//cytoplasm
Cluster-140.4076	1145.58	895.801	0.35569	0.0001962	0.0093369	EMD35745.1	371	3.3e-32	hypothetical protein CERSUDRAFT_84842 [Gelatoporia subvermispora B]	GO:0055085//GO:0030001	transmembrane transport//metal ion transport	GO:0046873	metal ion transmembrane transporter activity	GO:0016020	membrane
Cluster-140.3383	2251.5	2890.5	-0.36044	0.00023214	0.010461	XP_024337038.1	1549	8.4e-169	hypothetical protein POSPLADRAFT_1058418 [Postia placenta MAD-698-R-SB12]	GO:0006560//GO:0006525//GO:0006412//GO:0042254//GO:0006420//GO:0006357	proline metabolic process//arginine metabolic process//translation//ribosome biogenesis//arginyl-tRNA aminoacylation//regulation of transcription by RNA polymerase II	GO:0004814//GO:0003712//GO:0008097//GO:0003735//GO:0005524//GO:0000166	arginine-tRNA ligase activity//transcription coregulator activity//5S rRNA binding//structural constituent of ribosome//ATP binding//nucleotide binding	GO:0016592//GO:0005840//GO:0005737//GO:0005667	mediator complex//ribosome//cytoplasm//transcription regulator complex
Cluster-140.3925	8032.56	6079.17	0.40218	0.0002635	0.011567	KZT11134.1	3221	0	OPT oligopeptide transporter [Laetiporus sulphureus 93-53]	GO:0046486//GO:0055085//GO:0042967	glycerolipid metabolic process//transmembrane transport//obsolete acyl-carrier-protein biosynthetic process	GO:0004144	diacylglycerol O-acyltransferase activity	--	--
Cluster-140.4371	1773.94	1414.78	0.32671	0.00029085	0.01224	PCH44692.1	541	7.9e-52	Aldo/keto reductase [Wolfiporia cocos MD-104 SS10]	--	--	--	--	--	--
Cluster-140.2436	2027.74	2630.04	-0.37549	0.00032107	0.013184	EGO21339.1	323	1e-26	hypothetical protein SERLADRAFT_476383 [Serpula lacrymans var. lacrymans S7.9]	--	--	--	--	GO:0031966	mitochondrial membrane
Cluster-140.2038	3980.16	3021.73	0.39717	0.00033368	0.013507	GBE79407.1	2669	1.2e-298	5-aminolevulinate synthase, mitochondrial [Sparassis crispa]	GO:0009058//GO:0019346//GO:0009405	biosynthetic process//transsulfuration//pathogenesis	GO:0030170//GO:0003950	pyridoxal phosphate binding//NAD+ ADP-ribosyltransferase activity	GO:0005576	extracellular region
Cluster-140.831	479.863	657.175	-0.45285	0.00033932	0.013605	TFY56053.1	1122	2.8e-119	hypothetical protein EVJ58_g7870 [Fomitopsis rosea]	--	--	GO:0005515	protein binding	--	--
Cluster-140.1620	484.718	356.445	0.44408	0.00035206	0.013897	XP_012179725.1	3373	0	predicted protein [Fibroporia radiculosa]	GO:0006367//GO:0055085//GO:0034198//GO:0032968//GO:0006270//GO:0032007//GO:0030001	transcription initiation from RNA polymerase II promoter//transmembrane transport//cellular response to amino acid starvation//positive regulation of transcription elongation from RNA polymerase II promoter//DNA replication initiation//negative regulation of TOR signaling//metal ion transport	GO:0003924//GO:0003677//GO:0005525//GO:0046873	GTPase activity//DNA binding//GTP binding//metal ion transmembrane transporter activity	GO:0005634//GO:0016020//GO:0032040	nucleus//membrane//small-subunit processome
Cluster-140.4360	832.443	657.068	0.34186	0.00037503	0.014418	OSX65636.1	1122	5.2e-119	hypothetical protein POSPLADRAFT_1134437 [Postia placenta MAD-698-R-SB12]	GO:0007165//GO:0006094//GO:0006629//GO:0008283//GO:0009395//GO:0040007	signal transduction//gluconeogenesis//lipid metabolic process//cell population proliferation//phospholipid catabolic process//growth	GO:0004620//GO:0008083//GO:0004611	phospholipase activity//growth factor activity//phosphoenolpyruvate carboxykinase activity	GO:0016020	membrane
Cluster-140.2549	2845.13	3584.98	-0.33346	0.00040091	0.015122	GBE80752.1	665	2.1e-66	hypothetical protein SCP_0304710 [Sparassis crispa]	GO:0006097//GO:0019752//GO:0007218//GO:0006265	glyoxylate cycle//carboxylic acid metabolic process//neuropeptide signaling pathway//DNA topological change	GO:0003677//GO:0004451//GO:0003918//GO:0005524	DNA binding//isocitrate lyase activity//DNA topoisomerase type II (double strand cut, ATP-hydrolyzing) activity//ATP binding	--	--
Cluster-140.4300	5046.16	3943.75	0.35549	0.00040863	0.015299	OSX63593.1	397	1.1e-34	hypothetical protein POSPLADRAFT_1055638 [Postia placenta MAD-698-R-SB12]	GO:0006355	regulation of transcription, DNA-templated	GO:0003700//GO:0046983	DNA-binding transcription factor activity//protein dimerization activity	GO:0005667	transcription regulator complex
Cluster-140.2777	7318.5	16239.2	-1.1499	0.00041735	0.015512	KZT07179.1	182	2.5e-10	hypothetical protein LAESUDRAFT_725072 [Laetiporus sulphureus 93-53]	--	--	--	--	--	--
Cluster-140.2497	1468.72	1009.61	0.5414	0.00049313	0.017768	EMD39926.1	1204	5.5e-129	hypothetical protein CERSUDRAFT_112169 [Gelatoporia subvermispora B]	GO:0006629	lipid metabolic process	GO:0016788	hydrolase activity, acting on ester bonds	--	--
Cluster-140.3676	2688.93	3649.1	-0.4403	0.00050275	0.017778	RPD78744.1	639	2e-63	histone 3 [Lentinus tigrinus ALCF2SS1-7]	--	--	GO:0003677	DNA binding	GO:0000786//GO:0071821	nucleosome//FANCM-MHF complex
Cluster-140.4465	2678.43	1798.44	0.57423	0.00052736	0.018519	OCH90148.1	844	2e-87	NAD(P)-binding protein [Obba rivulosa]	GO:0046497//GO:0006741//GO:0015979//GO:0006769//GO:0055114	nicotinate nucleotide metabolic process//NADP biosynthetic process//photosynthesis//nicotinamide metabolic process//oxidation-reduction process	GO:0003951	NAD+ kinase activity	GO:0009538//GO:0009522	photosystem I reaction center//photosystem I
Cluster-140.927	740.043	564.974	0.39074	0.00068077	0.022657	XP_027620178.1	933	3.8e-97	proline iminopeptidase [Sparassis crispa]	GO:0043386//GO:0009058//GO:0007224//GO:0009405	mycotoxin biosynthetic process//biosynthetic process//smoothened signaling pathway//pathogenesis	GO:0005515//GO:0016788	protein binding//hydrolase activity, acting on ester bonds	--	--
Cluster-140.3380	6093.83	8891.6	-0.54521	0.00068574	0.022674	AAX59894.1	1175	1.5e-125	1-Cys peroxiredoxin [Taiwanofungus camphoratus]	GO:0006470//GO:0006397//GO:0055114	protein dephosphorylation//mRNA processing//oxidation-reduction process	GO:0004721//GO:0016491//GO:0016209//GO:0051920	phosphoprotein phosphatase activity//oxidoreductase activity//antioxidant activity//peroxiredoxin activity	GO:0005634	nucleus
Cluster-140.3507	3298.55	4405.79	-0.41769	0.0007201	0.023468	XP_024341241.1	2130	4.6e-236	hypothetical protein POSPLADRAFT_1180087 [Postia placenta MAD-698-R-SB12]	--	--	GO:0003676//GO:0003723	nucleic acid binding//RNA binding	--	--
Cluster-140.2588	10386.7	7937.14	0.38812	0.00081183	0.025676	PCH33436.1	3751	0	cytoplasmic protein [Wolfiporia cocos MD-104 SS10]	GO:0019856	pyrimidine nucleobase biosynthetic process	GO:0005515//GO:0008168//GO:0046872//GO:0003676//GO:0003723	protein binding//methyltransferase activity//metal ion binding//nucleic acid binding//RNA binding	--	--
Cluster-140.2079	1668.74	2246.84	-0.42866	0.00086033	0.027042	OCH90713.1	1598	1.3e-174	hypothetical protein OBBRIDRAFT_825788 [Obba rivulosa]	GO:0009263//GO:0070072	deoxyribonucleotide biosynthetic process//vacuolar proton-transporting V-type ATPase complex assembly	--	--	--	--
Cluster-140.1578	983.668	1232.76	-0.32589	0.00089121	0.027671	KZT64731.1	523	9.4e-50	NAD(P)-binding protein [Daedalea quercina L-15889]	--	--	--	--	--	--
Cluster-140.2347	1166.41	1458.08	-0.3213	0.00097398	0.029346	KZT65787.1	523	1.7e-50	hypothetical protein DAEQUDRAFT_731084 [Daedalea quercina L-15889]	--	--	--	--	--	--
Cluster-140.4080	1448.52	1969.31	-0.44314	0.0009736	0.029346	CCM04799.1	946	1.8e-99	predicted protein [Fibroporia radiculosa]	GO:0042254//GO:0006412	ribosome biogenesis//translation	GO:0003735	structural constituent of ribosome	GO:0005840	ribosome
Cluster-140.1590	1154.77	823.341	0.48788	0.0010649	0.031896	OCH92287.1	426	1.4e-38	hypothetical protein OBBRIDRAFT_791398 [Obba rivulosa]	GO:0032259	methylation	GO:0008168	methyltransferase activity	--	--
Cluster-140.1540	2582.85	1902.98	0.4411	0.0010811	0.032193	BAK20190.1	1685	2.6e-184	cytochrome P450 [Postia placenta]	GO:0015979//GO:0055114	photosynthesis//oxidation-reduction process	GO:0005506//GO:0020037//GO:0016705	iron ion binding//heme binding//oxidoreductase activity, acting on paired donors, with incorporation or reduction of molecular oxygen	GO:0016020//GO:0016021//GO:0009522	membrane//integral component of membrane//photosystem I
Cluster-140.4525	129.343	186.867	-0.53104	0.0011581	0.033891	XP_027615574.1	1080	1.4e-114	predicted protein [Sparassis crispa]	GO:0006468//GO:0009069//GO:0016310	protein phosphorylation//serine family amino acid metabolic process//phosphorylation	GO:0004672//GO:0005524//GO:0004674	protein kinase activity//ATP binding//protein serine/threonine kinase activity	--	--
Cluster-140.3246	5063.08	3459.74	0.54917	0.0011878	0.034171	KZT70659.1	2900	0	hypothetical protein DAEQUDRAFT_756263 [Daedalea quercina L-15889]	GO:0040007//GO:0006260//GO:0017009//GO:0008283//GO:0006955//GO:0007165	growth//DNA replication//protein-phycocyanobilin linkage//cell population proliferation//immune response//signal transduction	GO:0005143//GO:0005515//GO:0008083	interleukin-12 receptor binding//protein binding//growth factor activity	GO:0005634//GO:0043625//GO:0042022//GO:0005576	nucleus//delta DNA polymerase complex//interleukin-12 receptor complex//extracellular region
Cluster-140.524	147.644	214.929	-0.54242	0.0012274	0.03497	PCH33620.1	205	2.2e-13	alpha/beta-hydrolase [Wolfiporia cocos MD-104 SS10]	GO:0006629	lipid metabolic process	--	--	--	--
Cluster-140.4012	2085.75	1611.82	0.37157	0.0013743	0.037418	GBE89156.1	872	1.5e-90	Aldo-keto reductase yakc [NADP(+)] [Sparassis crispa]	GO:0006355	regulation of transcription, DNA-templated	GO:0003677//GO:0008270	DNA binding//zinc ion binding	GO:0005634	nucleus
Cluster-140.1557	1143.24	817.617	0.48431	0.001594	0.041837	OAX30499.1	182	1.2e-10	hypothetical protein K503DRAFT_807184 [Rhizopogon vinicolor AM-OR11-026]	--	--	--	--	--	--
Cluster-140.4083	658.324	826.172	-0.3283	0.001591	0.041837	OSC96995.1	443	1.7e-40	hypothetical protein PYCCODRAFT_1481601 [Trametes coccinea BRFM310]	GO:0006144//GO:0006508//GO:0006355	purine nucleobase metabolic process//proteolysis//regulation of transcription, DNA-templated	GO:0003700//GO:0003677//GO:0070008//GO:0004197//GO:0016817//GO:0004252//GO:0003968	DNA-binding transcription factor activity//DNA binding//serine-type exopeptidase activity//cysteine-type endopeptidase activity//hydrolase activity, acting on acid anhydrides//serine-type endopeptidase activity//RNA-directed 5'-3' RNA polymerase activity	GO:0005667//GO:0031379	transcription regulator complex//RNA-directed RNA polymerase complex
Cluster-140.2519	474.368	350.857	0.43484	0.0019735	0.049748	GBE81822.1	357	2.4e-31	Cellular nucleic acid-binding protein [Sparassis crispa]	--	--	GO:0008270//GO:0003676	zinc ion binding//nucleic acid binding	--	--
Cluster-140.4107	8213.78	10962.8	-0.41654	0.0019448	0.049748	OCH92516.1	2334	1.3e-259	hypothetical protein OBBRIDRAFT_886245 [Obba rivulosa]	GO:0006891//GO:0007219//GO:0042546//GO:0007275//GO:0030154	intra-Golgi vesicle-mediated transport//Notch signaling pathway//cell wall biogenesis//multicellular organism development//cell differentiation	GO:0005199	structural constituent of cell wall	GO:0009277//GO:0005618//GO:0016021//GO:0017119	fungal-type cell wall//cell wall//integral component of membrane//Golgi transport complex
Cluster-140.662	990.983	1268.03	-0.35626	0.001932	0.049748	OSX61154.1	275	1.2e-21	hypothetical protein POSPLADRAFT_1034654 [Postia placenta MAD-698-R-SB12]	--	--	GO:0003677	DNA binding	GO:0000786	nucleosome
Cluster-140.4165	314.273	233.16	0.43281	0.002201	0.053116	OBZ77612.1	524	2e-50	putative Xaa-Pro aminopeptidase P [Grifola frondosa]	--	--	--	--	--	--
Cluster-140.4410	791.662	598.33	0.40328	0.0021833	0.053116	CCL98225.1	1312	1.5e-141	predicted protein [Fibroporia radiculosa]	GO:0055114//GO:0006637//GO:0006725//GO:0018874//GO:0006635//GO:0019261//GO:0042184//GO:0046232//GO:0009712//GO:0042203	oxidation-reduction process//acyl-CoA metabolic process//cellular aromatic compound metabolic process//benzoate metabolic process//fatty acid beta-oxidation//1,4-dichlorobenzene catabolic process//xylene catabolic process//carbazole catabolic process//catechol-containing compound metabolic process//toluene catabolic process	GO:0018576//GO:0003997//GO:0003824//GO:0008199//GO:0005506	catechol 1,2-dioxygenase activity//acyl-CoA oxidase activity//catalytic activity//ferric iron binding//iron ion binding	GO:0005777	peroxisome
Cluster-140.1355	2486.57	3253.1	-0.3876	0.0022227	0.053388	CCM02175.1	929	3.5e-97	predicted protein [Fibroporia radiculosa]	GO:0042254//GO:0006412	ribosome biogenesis//translation	GO:0003735	structural constituent of ribosome	GO:0005840	ribosome
Cluster-140.4013	1332.88	1791.57	-0.42674	0.0022595	0.054016	XP_024338821.1	348	4.4e-30	hypothetical protein POSPLADRAFT_1143187, partial [Postia placenta MAD-698-R-SB12]	GO:0006412//GO:0042254	translation//ribosome biogenesis	GO:0003735	structural constituent of ribosome	GO:0005840	ribosome
Cluster-140.764	368.427	532.094	-0.53073	0.0024299	0.057282	TFY64902.1	191	8.6e-12	hypothetical protein EVJ58_g2317 [Fomitopsis rosea]	--	--	GO:0003714	transcription corepressor activity	GO:0005667	transcription regulator complex
Cluster-140.1542	198.034	298.171	-0.58784	0.0026104	0.060695	OSC99985.1	442	2e-41	glyceraldehyde-3-phosphate dehydrogenase [Trametes coccinea BRFM310]	GO:0055114	oxidation-reduction process	GO:0016620	oxidoreductase activity, acting on the aldehyde or oxo group of donors, NAD or NADP as acceptor	--	--
Cluster-140.2161	1402.58	1775.89	-0.34056	0.0028654	0.065724	XP_003034335.1	364	8.3e-32	60S ribosomal protein L25 [Schizophyllum commune H4-8]	GO:0009152//GO:0006144//GO:0006412//GO:0042254//GO:0006188//GO:0006531//GO:0006522	purine ribonucleotide biosynthetic process//purine nucleobase metabolic process//translation//ribosome biogenesis//IMP biosynthetic process//aspartate metabolic process//alanine metabolic process	GO:0004018//GO:0003735	N6-(1,2-dicarboxyethyl)AMP AMP-lyase (fumarate-forming) activity//structural constituent of ribosome	GO:0005840	ribosome
Cluster-140.4666	108.426	171.198	-0.66169	0.0029047	0.066327	EPT00055.1	531	6.2e-51	hypothetical protein FOMPIDRAFT_1016764 [Fomitopsis pinicola FP-58527 SS1]	--	--	GO:0016787	hydrolase activity	--	--
Cluster-140.2818	2745.36	3782.63	-0.46259	0.0029281	0.066563	KZT03671.1	564	1.1e-54	hypothetical protein LAESUDRAFT_814535 [Laetiporus sulphureus 93-53]	GO:0006352//GO:0006355	DNA-templated transcription, initiation//regulation of transcription, DNA-templated	GO:0003700//GO:0003677//GO:0016987	DNA-binding transcription factor activity//DNA binding//sigma factor activity	GO:0005667	transcription regulator complex
Cluster-140.2202	31749.3	23639.6	0.42551	0.0029722	0.067264	XP_027610444.1	2325	9.1e-259	Pheromone-regulated membrane protein [Sparassis crispa]	GO:0006412//GO:0042254	translation//ribosome biogenesis	GO:0003735//GO:0016787	structural constituent of ribosome//hydrolase activity	GO:0005840	ribosome
Cluster-140.1508	562.319	726.493	-0.36911	0.0030309	0.067396	CCL99775.1	454	6.4e-42	predicted protein [Fibroporia radiculosa]	GO:0055114	oxidation-reduction process	GO:0008168//GO:0016706	methyltransferase activity//2-oxoglutarate-dependent dioxygenase activity	--	--
Cluster-140.1145	1698.72	1329.13	0.3547	0.0030752	0.067928	CCM04394.1	2755	0	predicted protein [Fibroporia radiculosa]	GO:0002949//GO:0006614	tRNA threonylcarbamoyladenosine modification//SRP-dependent cotranslational protein targeting to membrane	GO:0016887//GO:0003723//GO:0005525//GO:0003924//GO:0043531//GO:0005524//GO:0004859//GO:0003724	ATPase activity//RNA binding//GTP binding//GTPase activity//ADP binding//ATP binding//phospholipase inhibitor activity//RNA helicase activity	GO:0005576	extracellular region
Cluster-140.2822	19338.8	25084.1	-0.37525	0.0031203	0.068192	KZT00998.1	2042	1e-225	acyl-CoA dehydrogenase NM domain-like protein [Laetiporus sulphureus 93-53]	GO:0007165//GO:0055114	signal transduction//oxidation-reduction process	GO:0016627//GO:0071949//GO:0009882	oxidoreductase activity, acting on the CH-CH group of donors//FAD binding//blue light photoreceptor activity	--	--
Cluster-140.1118	2096.09	1659.68	0.33711	0.0032675	0.070801	OSX61806.1	346	3e-29	hypothetical protein POSPLADRAFT_1040200 [Postia placenta MAD-698-R-SB12]	--	--	--	--	GO:0016020	membrane
Cluster-140.626	26.8912	8.55715	1.6578	0.0034415	0.073631	CCM05459.1	334	6.5e-29	predicted protein [Fibroporia radiculosa]	--	--	--	--	--	--
Cluster-140.271	61.1808	33.316	0.8754	0.0036501	0.076804	KIM72244.1	145	1e-06	hypothetical protein PILCRDRAFT_16303 [Piloderma croceum F 1598]	--	--	--	--	--	--
Cluster-140.3661	1830	2397.02	-0.38972	0.0037171	0.077495	PCH41160.1	801	3.4e-82	hypothetical protein WOLCODRAFT_69436 [Wolfiporia cocos MD-104 SS10]	GO:0006412//GO:0042254	translation//ribosome biogenesis	GO:0003735	structural constituent of ribosome	GO:0005840	ribosome
Cluster-140.1926	2389.43	1891.02	0.33706	0.0038244	0.079162	ABN45742.1	1250	3.1e-134	lipase [Taiwanofungus camphoratus]	GO:0006629	lipid metabolic process	--	--	--	--
Cluster-140.413	215.29	135.33	0.67296	0.004014	0.081432	XP_012181903.1	228	3.4e-16	predicted protein [Fibroporia radiculosa]	GO:0006355	regulation of transcription, DNA-templated	GO:0008270//GO:0043565	zinc ion binding//sequence-specific DNA binding	--	--
Cluster-140.412	136.586	189.81	-0.4745	0.004325	0.086027	CCL99381.1	1845	2.8e-203	predicted protein [Fibroporia radiculosa]	GO:0006281//GO:0006355//GO:0000723//GO:0002949	DNA repair//regulation of transcription, DNA-templated//telomere maintenance//tRNA threonylcarbamoyladenosine modification	GO:0003724//GO:0016787//GO:0003723//GO:0005525//GO:0003678//GO:0003924//GO:0005524//GO:0003677//GO:0016887//GO:0003676//GO:0008134	RNA helicase activity//hydrolase activity//RNA binding//GTP binding//DNA helicase activity//GTPase activity//ATP binding//DNA binding//ATPase activity//nucleic acid binding//transcription factor binding	GO:0005657//GO:0005667	replication fork//transcription regulator complex
Cluster-140.4408	387.457	282.715	0.45439	0.0043467	0.086122	PCH38897.1	1017	4.5e-107	Aldo/keto reductase [Wolfiporia cocos MD-104 SS10]	GO:0006355//GO:0045892//GO:0050832//GO:0006412//GO:0042254	regulation of transcription, DNA-templated//negative regulation of transcription, DNA-templated//defense response to fungus//translation//ribosome biogenesis	GO:0003735//GO:0005515//GO:0003677	structural constituent of ribosome//protein binding//DNA binding	GO:0005840	ribosome
Cluster-140.407	149.177	211.045	-0.50123	0.0044892	0.087919	EED78857.1	374	7.6e-33	predicted protein [Postia placenta Mad-698-R]	--	--	--	--	--	--
Cluster-140.1245	266.358	347.752	-0.38572	0.0047899	0.092039	KZT07091.1	604	2e-59	hypothetical protein LAESUDRAFT_725457 [Laetiporus sulphureus 93-53]	--	--	--	--	--	--
Cluster-140.942	678.909	470.29	0.53065	0.004886	0.093275	OBZ76940.1	503	2.5e-47	NAD(P)H azoreductase [Grifola frondosa]	GO:0006144	purine nucleobase metabolic process	GO:0003968	RNA-directed 5'-3' RNA polymerase activity	GO:0031379	RNA-directed RNA polymerase complex
Cluster-140.4353	3.18293	14.8445	-2.2037	0.0052477	0.096915	CCM02866.1	148	5.1e-07	predicted protein [Fibroporia radiculosa]	--	--	--	--	--	--
Cluster-140.994	1399.59	1111.39	0.33342	0.0052175	0.096915	OBZ76352.1	385	6.3e-34	hypothetical protein A0H81_03069 [Grifola frondosa]	--	--	--	--	--	--
Cluster-140.3571	1082.87	1463.76	-0.43502	0.0054004	0.099273	TCD62984.1	354	1.1e-30	Sec61p translocation complex subunit [Steccherinum ochraceum]	GO:0007155//GO:0006886//GO:0006605	cell adhesion//intracellular protein transport//protein targeting	GO:0005540//GO:0003824	hyaluronic acid binding//catalytic activity	GO:0016020	membrane
Cluster-140.1514	1133.92	842.393	0.42862	0.0055849	0.10193	PCH36882.1	994	2.1e-104	aryl-alcohol dehydrogenase [Wolfiporia cocos MD-104 SS10]	GO:0007186	G protein-coupled receptor signaling pathway	GO:0016887//GO:0000166//GO:0003677//GO:0019001//GO:0005525//GO:0031683//GO:0003924//GO:0043531//GO:0005524	ATPase activity//nucleotide binding//DNA binding//guanyl nucleotide binding//GTP binding//G-protein beta/gamma-subunit complex binding//GTPase activity//ADP binding//ATP binding	GO:0016020	membrane
Cluster-140.2758	8885.94	7054.65	0.33287	0.005804	0.10357	PCH38039.1	396	5.5e-36	Epl1 protein [Wolfiporia cocos MD-104 SS10]	--	--	--	--	--	--
Cluster-140.2902	448.004	573.322	-0.35664	0.0062506	0.10937	XP_027616104.1	1222	4.6e-131	hypothetical protein SCP_0703770 [Sparassis crispa]	--	--	GO:0005515	protein binding	--	--
Cluster-140.1499	207.026	146.972	0.49188	0.0063186	0.10944	PCH43206.1	293	1.2e-23	NAD(P)-binding protein [Wolfiporia cocos MD-104 SS10]	--	--	--	--	--	--
Cluster-140.3015	883.872	695.313	0.34657	0.00683	0.11593	EMD34213.1	345	3e-29	hypothetical protein CERSUDRAFT_140571 [Gelatoporia subvermispora B]	--	--	--	--	--	--
Cluster-140.2454	1302.6	1640.59	-0.33255	0.0069709	0.1169	OBZ66160.1	1442	8.9e-157	60S ribosomal protein L4-A [Grifola frondosa]	GO:0042254//GO:0006412	ribosome biogenesis//translation	GO:0003735	structural constituent of ribosome	GO:0005840	ribosome
Cluster-140.1929	1083.95	1373.5	-0.342	0.0074066	0.12127	ADA83397.1	835	2.3e-86	lysophospholipase [Taiwanofungus camphoratus]	GO:0006508	proteolysis	GO:0016787//GO:0008236	hydrolase activity//serine-type peptidase activity	--	--
Cluster-140.4449	702.141	1089.69	-0.63432	0.0075312	0.12252	PCH38884.1	358	3.6e-31	60S ribosomal protein L17/L23 [Wolfiporia cocos MD-104 SS10]	GO:0006412//GO:0015931//GO:0042254//GO:0033227	translation//nucleobase-containing compound transport//ribosome biogenesis//dsRNA transport	GO:0051033//GO:0003735	RNA transmembrane transporter activity//structural constituent of ribosome	GO:0005840//GO:0016021	ribosome//integral component of membrane
Cluster-140.1887	964.236	1213.02	-0.33162	0.0075942	0.12315	KIK38408.1	587	8.5e-58	hypothetical protein CY34DRAFT_809371 [Suillus luteus UH-Slu-Lm8-n1]	GO:0045454//GO:0000398	cell redox homeostasis//mRNA splicing, via spliceosome	--	--	GO:0046540	U4/U6 x U5 tri-snRNP complex
Cluster-140.1373	133.358	185.476	-0.47624	0.0080862	0.12787	XP_027610315.1	500	7.6e-48	Homoisocitrate dehydrogenase [Sparassis crispa]	GO:0055114	oxidation-reduction process	GO:0016616	oxidoreductase activity, acting on the CH-OH group of donors, NAD or NADP as acceptor	--	--
Cluster-140.1399	54.9232	30.1254	0.86755	0.0087452	0.13618	OBZ70583.1	330	2.1e-28	Protein bli-3 [Grifola frondosa]	--	--	--	--	--	--
Cluster-140.657	71.6885	108.293	-0.59371	0.0088339	0.13672	XP_012179890.1	1230	9.4e-132	predicted protein [Fibroporia radiculosa]	GO:0006468//GO:0006412//GO:0042254	protein phosphorylation//translation//ribosome biogenesis	GO:0005524//GO:0004672//GO:0003735	ATP binding//protein kinase activity//structural constituent of ribosome	GO:0005840	ribosome
Cluster-140.3260	208.493	122.732	0.7681	0.0088911	0.13678	OBZ75777.1	217	5e-15	Versiconal hemiacetal acetate reductase [Grifola frondosa]	GO:0009229//GO:0006772//GO:0015979	thiamine diphosphate biosynthetic process//thiamine metabolic process//photosynthesis	GO:0005524//GO:0004788	ATP binding//thiamine diphosphokinase activity	--	--
Cluster-140.1191	699.341	543.414	0.36242	0.009025	0.138	XP_024339567.1	312	1.4e-25	hypothetical protein POSPLADRAFT_1141735 [Postia placenta MAD-698-R-SB12]	GO:0055114	oxidation-reduction process	GO:0050661//GO:0016491//GO:0004499//GO:0050660	NADP binding//oxidoreductase activity//N,N-dimethylaniline monooxygenase activity//flavin adenine dinucleotide binding	--	--
Cluster-140.3210	258.223	350.362	-0.43889	0.0092769	0.14017	PCH38030.1	311	3.8e-26	heat shock protein 30 [Wolfiporia cocos MD-104 SS10]	GO:0006811	ion transport	GO:0005216	ion channel activity	GO:0005886//GO:0016020	plasma membrane//membrane
Cluster-140.3347	17612.4	24192.5	-0.45798	0.0098036	0.14636	KZT01188.1	2985	0	glycoside hydrolase family 89 protein [Laetiporus sulphureus 93-53]	GO:0006891//GO:0006412//GO:0042254//GO:0016310//GO:0055085//GO:0000278//GO:0016192//GO:0006468//GO:0006886//GO:0009069//GO:0007178//GO:0006139	intra-Golgi vesicle-mediated transport//translation//ribosome biogenesis//phosphorylation//transmembrane transport//mitotic cell cycle//vesicle-mediated transport//protein phosphorylation//intracellular protein transport//serine family amino acid metabolic process//transmembrane receptor protein serine/threonine kinase signaling pathway//nucleobase-containing compound metabolic process	GO:0005525//GO:0004386//GO:0003676//GO:0005524//GO:0022857//GO:0016818//GO:0003735//GO:0004675//GO:0003924//GO:0005198	GTP binding//helicase activity//nucleic acid binding//ATP binding//transmembrane transporter activity//hydrolase activity, acting on acid anhydrides, in phosphorus-containing anhydrides//structural constituent of ribosome//transmembrane receptor protein serine/threonine kinase activity//GTPase activity//structural molecule activity	GO:0019028//GO:0042729//GO:0032040//GO:0016021//GO:0005840//GO:0017119//GO:0016020//GO:0072686//GO:0019031	viral capsid//DASH complex//small-subunit processome//integral component of membrane//ribosome//Golgi transport complex//membrane//mitotic spindle//viral envelope
Cluster-140.1187	239.88	169.958	0.49375	0.0099751	0.14696	OCH96328.1	203	1.5e-13	hypothetical protein OBBRIDRAFT_787411 [Obba rivulosa]	--	--	--	--	--	--
Cluster-140.2188	7617.23	6093.09	0.32216	0.010234	0.15018	KZT06502.1	3223	0	ubiquitin conjugating enzyme family protein [Laetiporus sulphureus 93-53]	GO:0006355//GO:0006351//GO:0030178//GO:0007275	regulation of transcription, DNA-templated//transcription, DNA-templated//negative regulation of Wnt signaling pathway//multicellular organism development	GO:0008270//GO:0000981//GO:0003677	zinc ion binding//DNA-binding transcription factor activity, RNA polymerase II-specific//DNA binding	GO:0005634//GO:0016021//GO:0005576	nucleus//integral component of membrane//extracellular region
Cluster-140.1316	442.441	319.038	0.47385	0.010511	0.15163	PCH35806.1	175	6.8e-10	hypothetical protein WOLCODRAFT_140092 [Wolfiporia cocos MD-104 SS10]	--	--	--	--	--	--
Cluster-140.3428	9959.83	7715.7	0.36824	0.010459	0.15163	KZT03310.1	2165	4.7e-240	glycosyltransferase family 2 protein [Laetiporus sulphureus 93-53]	GO:0000398	mRNA splicing, via spliceosome	GO:0016757//GO:0019888	transferase activity, transferring glycosyl groups//protein phosphatase regulator activity	GO:0030289//GO:0005681	protein phosphatase 4 complex//spliceosomal complex
Cluster-140.3651	1239.54	1609.42	-0.3771	0.010498	0.15163	TFY54420.1	1173	2e-125	hypothetical protein EVJ58_g8875 [Fomitopsis rosea]	--	--	--	--	--	--
Cluster-140.836	136.773	247.89	-0.8602	0.010682	0.15279	TFY52098.1	173	5.2e-10	hypothetical protein EVJ58_g10200 [Fomitopsis rosea]	--	--	--	--	--	--
Cluster-140.874	221.408	170.455	0.37698	0.011021	0.15664	OSX67967.1	357	2.2e-30	hypothetical protein POSPLADRAFT_1176984 [Postia placenta MAD-698-R-SB12]	GO:0009253//GO:0009252//GO:0006807	peptidoglycan catabolic process//peptidoglycan biosynthetic process//nitrogen compound metabolic process	GO:0008745	N-acetylmuramoyl-L-alanine amidase activity	--	--
Cluster-140.956	65.6646	104.612	-0.67332	0.011439	0.16045	KZT12560.1	285	1.1e-22	S-adenosyl-L-methionine-dependent methyltransferase [Laetiporus sulphureus 93-53]	--	--	GO:0008171	O-methyltransferase activity	--	--
Cluster-140.1058	176.303	233.313	-0.40545	0.011792	0.16273	PCH44658.1	452	1.5e-42	CNDP dipeptidase [Wolfiporia cocos MD-104 SS10]	GO:0015986	ATP synthesis coupled proton transport	GO:0046933//GO:0016787	proton-transporting ATP synthase activity, rotational mechanism//hydrolase activity	GO:0045259//GO:0000275	proton-transporting ATP synthase complex//mitochondrial proton-transporting ATP synthase complex, catalytic sector F(1)
Cluster-140.574	655.877	492.883	0.41174	0.012568	0.16982	TFY72279.1	266	1.3e-20	hypothetical protein EVG20_g713 [Dentipellis fragilis]	GO:0000398	mRNA splicing, via spliceosome	--	--	--	--
Cluster-140.2111	963.506	1231.47	-0.35456	0.012811	0.17121	TFY62290.1	311	1.2e-25	hypothetical protein EVJ58_g3959 [Fomitopsis rosea]	--	--	--	--	--	--
Cluster-140.3551	11228.1	8882.42	0.33801	0.013366	0.17724	XP_024339650.1	376	1.8e-32	hypothetical protein POSPLADRAFT_1046247 [Postia placenta MAD-698-R-SB12]	GO:0055114	oxidation-reduction process	GO:0010277	chlorophyllide a oxygenase [overall] activity	--	--
Cluster-140.617	27.0502	11.9832	1.1796	0.013355	0.17724	EED80472.1	144	7.9e-07	predicted protein [Postia placenta Mad-698-R]	GO:0016032//GO:0016485	viral process//protein processing	GO:0004190	aspartic-type endopeptidase activity	GO:0019012//GO:0016021	virion//integral component of membrane
Cluster-140.549	21.2245	43.9754	-1.0524	0.013756	0.18146	XP_024344471.1	272	1.1e-21	hypothetical protein POSPLADRAFT_1051806 [Postia placenta MAD-698-R-SB12]	--	--	--	--	--	--
Cluster-140.765	43.2198	70.3726	-0.70209	0.013891	0.1823	KZT67868.1	162	2e-08	hypothetical protein DAEQUDRAFT_766827 [Daedalea quercina L-15889]	--	--	--	--	--	--
Cluster-140.3516	232.462	296.787	-0.3518	0.014234	0.18455	XP_012180857.1	1600	8.1e-175	predicted protein [Fibroporia radiculosa]	--	--	GO:0016887//GO:0005524	ATPase activity//ATP binding	--	--
Cluster-140.4451	1632.06	2202.91	-0.43288	0.014244	0.18455	KIM79873.1	2461	4.4e-274	hypothetical protein PILCRDRAFT_10044 [Piloderma croceum F 1598]	GO:0045823	positive regulation of heart contraction	GO:0010181//GO:0071858//GO:0005515	FMN binding//corazonin receptor binding//protein binding	--	--
Cluster-140.4604	60.4437	35.5121	0.76885	0.015073	0.19316	RDX46640.1	159	1.1e-08	flavo protein WrbA [Polyporus brumalis]	--	--	--	--	--	--
Cluster-140.2159	1305.52	1671.59	-0.35719	0.015201	0.19326	OSX62769.1	680	2.3e-68	hypothetical protein POSPLADRAFT_1046171 [Postia placenta MAD-698-R-SB12]	--	--	--	--	--	--
Cluster-140.1120	90.4863	130.094	-0.52278	0.016351	0.20307	OCH94933.1	810	1.8e-83	Swi3-domain-containing protein [Obba rivulosa]	GO:0048478//GO:0006974	replication fork protection//cellular response to DNA damage stimulus	--	--	GO:0005634	nucleus
Cluster-140.4468	414.478	517.858	-0.3228	0.01652	0.20467	TFY51876.1	829	5.7e-86	hypothetical protein EVJ58_g10330 [Fomitopsis rosea]	--	--	--	--	--	--
Cluster-140.348	134.128	195.413	-0.54136	0.017	0.20759	PCH36694.1	467	8.4e-44	hypothetical protein WOLCODRAFT_82666 [Wolfiporia cocos MD-104 SS10]	--	--	GO:0003824	catalytic activity	--	--
Cluster-140.3750	15788.8	12390	0.34976	0.01694	0.20759	KII84133.1	1360	2.6e-146	hypothetical protein PLICRDRAFT_46495 [Plicaturopsis crispa FD-325 SS-3]	GO:0006979//GO:0019073//GO:0030683//GO:0007283//GO:0055085//GO:0006508	response to oxidative stress//viral DNA genome packaging//mitigation of host immune response by virus//spermatogenesis//transmembrane transport//proteolysis	GO:0022857//GO:0003677//GO:0004177	transmembrane transporter activity//DNA binding//aminopeptidase activity	GO:0005634//GO:0000786//GO:0016021//GO:0019012	nucleus//nucleosome//integral component of membrane//virion
Cluster-140.1730	134.472	83.9391	0.67974	0.017711	0.21029	EMD40097.1	271	1.4e-21	hypothetical protein CERSUDRAFT_81380 [Gelatoporia subvermispora B]	--	--	--	--	--	--
Cluster-140.4706	393.317	296.612	0.40697	0.017758	0.21029	KZT11569.1	157	8.6e-08	glutathione reductase [Laetiporus sulphureus 93-53]	GO:0055114//GO:0045454	oxidation-reduction process//cell redox homeostasis	--	--	--	--
Cluster-140.2908	1114.89	869.437	0.35957	0.018225	0.21472	PCH39080.1	198	5.3e-12	hypothetical protein WOLCODRAFT_129036 [Wolfiporia cocos MD-104 SS10]	--	--	GO:0009976	tocopherol cyclase activity	--	--
Cluster-140.695	93.2115	132.554	-0.50841	0.018259	0.21472	RDX46270.1	270	1.8e-21	hypothetical protein OH76DRAFT_1457293 [Polyporus brumalis]	GO:0051252//GO:0008033	regulation of RNA metabolic process//tRNA processing	GO:0004540	ribonuclease activity	--	--
Cluster-140.1543	104.311	143.344	-0.46001	0.018541	0.21653	EED80755.1	280	1.1e-22	predicted protein [Postia placenta Mad-698-R]	--	--	--	--	--	--
Cluster-140.1293	1034.16	1311.61	-0.34361	0.019397	0.22097	PCH35053.1	833	7.2e-86	UPF0220-domain-containing protein [Wolfiporia cocos MD-104 SS10]	GO:0007165//GO:0045639	signal transduction//positive regulation of myeloid cell differentiation	GO:0005125	cytokine activity	--	--
Cluster-140.1277	306.521	226.177	0.43922	0.020054	0.22542	OSX66119.1	1942	1.4e-214	hypothetical protein POSPLADRAFT_1052794 [Postia placenta MAD-698-R-SB12]	--	--	--	--	--	--
Cluster-140.882	22.3097	45.0862	-1.0179	0.021006	0.2304	XP_012179220.1	251	3.6e-19	predicted protein [Fibroporia radiculosa]	--	--	--	--	--	--
Cluster-140.3254	15248	19613.7	-0.36323	0.021373	0.23205	PCH38915.1	1836	5.9e-202	hypothetical protein WOLCODRAFT_128800 [Wolfiporia cocos MD-104 SS10]	GO:0006355//GO:0006673	regulation of transcription, DNA-templated//inositol phosphoceramide metabolic process	GO:0070917//GO:0003677//GO:0016765	inositol phosphoceramide synthase regulator activity//DNA binding//transferase activity, transferring alkyl or aryl (other than methyl) groups	GO:0016021	integral component of membrane
Cluster-140.978	264.781	203.664	0.38145	0.022564	0.23936	XP_027617962.1	195	3.4e-12	hypothetical protein SCP_1002960 [Sparassis crispa]	--	--	--	--	--	--
Cluster-140.573	344.577	241.729	0.51234	0.023167	0.24124	KZT06271.1	1330	2e-143	P-loop containing nucleoside triphosphate hydrolase protein [Laetiporus sulphureus 93-53]	GO:0055085//GO:0019073//GO:0006810	transmembrane transport//viral DNA genome packaging//transport	GO:0005524//GO:0016787//GO:0003924//GO:0042626//GO:0016301//GO:0005525//GO:0016887//GO:0000166//GO:0003677	ATP binding//hydrolase activity//GTPase activity//ATPase-coupled transmembrane transporter activity//kinase activity//GTP binding//ATPase activity//nucleotide binding//DNA binding	GO:0016021	integral component of membrane
Cluster-140.4443	200.597	259.1	-0.36903	0.023248	0.24158	EED78857.1	309	1.7e-25	predicted protein [Postia placenta Mad-698-R]	--	--	--	--	--	--
Cluster-140.4490	209.5	303.956	-0.53811	0.023317	0.24158	RPD78623.1	1378	2.5e-149	mitochondrial carrier [Lentinus tigrinus ALCF2SS1-7]	GO:0006118//GO:0017004	obsolete electron transport//cytochrome complex assembly	GO:0005200//GO:0045158	structural constituent of cytoskeleton//electron transporter, transferring electrons within cytochrome b6/f complex of photosystem II activity	GO:0005882//GO:0005856//GO:0009512	intermediate filament//cytoskeleton//cytochrome b6f complex
Cluster-140.448	135.596	99.185	0.45135	0.02349	0.24213	CCM02648.1	541	5.7e-52	predicted protein [Fibroporia radiculosa]	--	--	GO:0050661	NADP binding	--	--
Cluster-140.4779	238.742	175.396	0.44774	0.023705	0.24287	OCH91009.1	191	2.6e-11	hypothetical protein OBBRIDRAFT_729638 [Obba rivulosa]	GO:0006265	DNA topological change	GO:0003917//GO:0003677	DNA topoisomerase type I (single strand cut, ATP-independent) activity//DNA binding	--	--
Cluster-140.849	607.929	449.901	0.43306	0.023999	0.24539	EED85464.1	682	1.3e-68	predicted protein [Postia placenta Mad-698-R]	--	--	--	--	--	--
Cluster-140.2206	5412.14	4314.09	0.32701	0.024346	0.24745	XP_012177997.1	1241	2.6e-133	predicted protein [Fibroporia radiculosa]	GO:0006979//GO:0006804//GO:0055114	response to oxidative stress//obsolete peroxidase reaction//oxidation-reduction process	GO:0004601//GO:0020037	peroxidase activity//heme binding	--	--
Cluster-140.3104	129748	171922	-0.40604	0.025819	0.2588	CCL98358.1	2363	9.1e-263	predicted protein [Fibroporia radiculosa]	GO:0000278	mitotic cell cycle	GO:0005515	protein binding	GO:0072686//GO:0042729	mitotic spindle//DASH complex
Cluster-140.2303	2966.09	2289	0.37403	0.027421	0.26977	CCM03882.1	2185	3.4e-242	predicted protein [Fibroporia radiculosa]	GO:0006351//GO:0098542//GO:0006206//GO:0071705//GO:0006230	transcription, DNA-templated//defense response to other organism//pyrimidine nucleobase metabolic process//nitrogen compound transport//TMP biosynthetic process	GO:0005524//GO:0008270//GO:0004797//GO:0003677	ATP binding//zinc ion binding//thymidine kinase activity//DNA binding	GO:0005634	nucleus
Cluster-140.1478	225.622	315.699	-0.48489	0.028383	0.2751	PCH44401.1	273	1.8e-21	hypothetical protein WOLCODRAFT_26743 [Wolfiporia cocos MD-104 SS10]	--	--	--	--	--	--
Cluster-140.1013	113.645	78.1346	0.54265	0.029213	0.27738	XP_027618613.1	211	1.3e-14	hypothetical protein SCP_1103770 [Sparassis crispa]	--	--	GO:0005515	protein binding	--	--
Cluster-140.1636	386.737	286.394	0.43427	0.029239	0.27738	OSX63478.1	389	1.6e-34	hypothetical protein POSPLADRAFT_1045800 [Postia placenta MAD-698-R-SB12]	--	--	--	--	--	--
Cluster-140.1774	1780.04	1398.22	0.34881	0.029361	0.27738	OBZ76138.1	357	3.8e-30	hypothetical protein A0H81_03358 [Grifola frondosa]	GO:0007034//GO:0006355//GO:0005975//GO:0031124	vacuolar transport//regulation of transcription, DNA-templated//carbohydrate metabolic process//mRNA 3'-end processing	GO:0046872//GO:0003700//GO:0003677//GO:0005515//GO:0016787	metal ion binding//DNA-binding transcription factor activity//DNA binding//protein binding//hydrolase activity	GO:0005667//GO:0005815//GO:0005634	transcription regulator complex//microtubule organizing center//nucleus
Cluster-140.4925	8.75943	0.334582	4.5764	0.028985	0.27738	YP_009558589.1	571	4.5e-56	apocytochrome b (mitochondrion) [Conidiobolus heterosporus]	GO:0046656//GO:0015948	folic acid biosynthetic process//methanogenesis	GO:0030269	tetrahydromethanopterin S-methyltransferase activity	GO:0016020	membrane
Cluster-140.932	334.316	231.567	0.52867	0.0291	0.27738	KZT73729.1	173	9.6e-10	hypothetical protein DAEQUDRAFT_661798 [Daedalea quercina L-15889]	--	--	--	--	--	--
Cluster-140.403	110.831	77.2311	0.52398	0.030504	0.28389	XP_012181323.1	309	4.3e-25	predicted protein [Fibroporia radiculosa]	--	--	GO:0005515	protein binding	--	--
Cluster-149.0	25.9915	12.2589	1.0867	0.031166	0.2844	TBU63482.1	143	3.2e-06	hypothetical protein BD310DRAFT_582022 [Dichomitus squalens]	GO:0008608	attachment of spindle microtubules to kinetochore	--	--	GO:0072686//GO:0042729	mitotic spindle//DASH complex
Cluster-140.4268	8629.94	11099.2	-0.36307	0.032002	0.28695	XP_024336493.1	1761	5e-193	hypothetical protein POSPLADRAFT_1058997 [Postia placenta MAD-698-R-SB12]	GO:0009452//GO:0006400//GO:0006694//GO:0008033//GO:0009451//GO:0055085//GO:0001510	7-methylguanosine RNA capping//tRNA modification//steroid biosynthetic process//tRNA processing//RNA modification//transmembrane transport//RNA methylation	GO:0008176//GO:0043047//GO:0008171//GO:0008168//GO:0005506//GO:0022857	tRNA (guanine-N7-)-methyltransferase activity//single-stranded telomeric DNA binding//O-methyltransferase activity//methyltransferase activity//iron ion binding//transmembrane transporter activity	GO:0016021	integral component of membrane
Cluster-140.1348	256.378	204.363	0.32763	0.03268	0.28887	KJA29608.1	602	2.3e-59	hypothetical protein HYPSUDRAFT_31545 [Hypholoma sublateritium FD-334 SS-4]	--	--	--	--	--	--
Cluster-140.80	24.1822	11.132	1.1326	0.033159	0.29158	TFK79321.1	450	6e-42	hypothetical protein K466DRAFT_505729 [Polyporus arcularius HHB13444]	--	--	--	--	--	--
Cluster-140.1838	2267.14	3004.01	-0.40624	0.034165	0.29637	AGS12598.1	955	5.5e-100	hydroxyquinol 1,2-dioxygenase [Taiwanofungus camphoratus]	GO:0018874//GO:0042184//GO:0019261//GO:0006725//GO:0042203//GO:0055114//GO:0009712//GO:0046232	benzoate metabolic process//xylene catabolic process//1,4-dichlorobenzene catabolic process//cellular aromatic compound metabolic process//toluene catabolic process//oxidation-reduction process//catechol-containing compound metabolic process//carbazole catabolic process	GO:0003824//GO:0005506//GO:0008199//GO:0018576	catalytic activity//iron ion binding//ferric iron binding//catechol 1,2-dioxygenase activity	--	--
Cluster-140.146	35.1915	18.7083	0.9081	0.034348	0.29718	KPM40077.1	143	8.8e-06	hypothetical protein AK830_g6500 [Neonectria ditissima]	GO:0006886	intracellular protein transport	GO:0003677	DNA binding	GO:0030176//GO:0005634	integral component of endoplasmic reticulum membrane//nucleus
Cluster-140.1646	732.993	983.296	-0.42433	0.034678	0.29929	CCM01986.1	296	5.3e-24	predicted protein [Fibroporia radiculosa]	GO:0042254//GO:0006412	ribosome biogenesis//translation	GO:0003735	structural constituent of ribosome	GO:0005840	ribosome
Cluster-140.769	49.464	86.3089	-0.80179	0.036361	0.3071	XP_007361604.1	223	5.9e-16	hypothetical protein DICSQDRAFT_152298 [Dichomitus squalens LYAD-421 SS1]	--	--	--	--	--	--
Cluster-140.272	13.1858	4.49938	1.5637	0.036973	0.30914	XP_024332911.1	961	6.2e-101	hypothetical protein POSPLADRAFT_1160973 [Postia placenta MAD-698-R-SB12]	--	--	GO:0004519	endonuclease activity	--	--
Cluster-140.3133	16059.9	11971	0.42392	0.037688	0.31254	EGN95864.1	861	6.8e-89	hypothetical protein SERLA73DRAFT_187097 [Serpula lacrymans var. lacrymans S7.3]	GO:0018298//GO:0006355//GO:0009584	protein-chromophore linkage//regulation of transcription, DNA-templated//detection of visible light	--	--	--	--
Cluster-140.712	123.088	90.1259	0.45024	0.038297	0.31508	CCM03276.1	198	9.2e-13	predicted protein [Fibroporia radiculosa]	--	--	--	--	--	--
Cluster-140.1707	579.548	430.968	0.42756	0.039571	0.31882	TBU27879.1	149	3.1e-07	hypothetical protein BD311DRAFT_759490, partial [Dichomitus squalens]	--	--	--	--	--	--
Cluster-140.1000	104.305	139.44	-0.41556	0.04098	0.32605	GBE80928.1	994	1.4e-104	O-methyltransferase gedA [Sparassis crispa]	GO:0006508//GO:0006144	proteolysis//purine nucleobase metabolic process	GO:0004197//GO:0008171//GO:0017111//GO:0070008//GO:0008168//GO:0003968//GO:0016817//GO:0004252	cysteine-type endopeptidase activity//O-methyltransferase activity//nucleoside-triphosphatase activity//serine-type exopeptidase activity//methyltransferase activity//RNA-directed 5'-3' RNA polymerase activity//hydrolase activity, acting on acid anhydrides//serine-type endopeptidase activity	GO:0031379	RNA-directed RNA polymerase complex
Cluster-140.1138	362.513	283.584	0.35611	0.04166	0.33035	XP_024339124.1	400	2.6e-36	hypothetical protein POSPLADRAFT_1142538 [Postia placenta MAD-698-R-SB12]	--	--	GO:0016765	transferase activity, transferring alkyl or aryl (other than methyl) groups	GO:0016021	integral component of membrane
Cluster-140.4670	103.712	76.0857	0.44832	0.042433	0.33266	KZT11569.1	157	2.9e-08	glutathione reductase [Laetiporus sulphureus 93-53]	GO:0045454//GO:0055114	cell redox homeostasis//oxidation-reduction process	--	--	--	--
Cluster-140.581	126.094	94.1165	0.42534	0.042464	0.33266	TFK52086.1	1410	9.8e-153	hypothetical protein OE88DRAFT_1679776 [Heliocybe sulcata]	GO:0006355//GO:0043486//GO:0006338	regulation of transcription, DNA-templated//histone exchange//chromatin remodeling	GO:0003677//GO:0008134//GO:0003676//GO:0008270	DNA binding//transcription factor binding//nucleic acid binding//zinc ion binding	GO:0005667//GO:0005730//GO:0005634//GO:0032040	transcription regulator complex//nucleolus//nucleus//small-subunit processome
Cluster-140.522	47.6061	29.7628	0.67311	0.044672	0.34217	PCH42150.1	330	6.8e-28	alpha/beta-hydrolase [Wolfiporia cocos MD-104 SS10]	--	--	--	--	--	--
Cluster-140.334	36.7998	59.5909	-0.69233	0.045242	0.34384	PCH43915.1	399	6.1e-36	hypothetical protein WOLCODRAFT_138673 [Wolfiporia cocos MD-104 SS10]	GO:0006468//GO:0006376	protein phosphorylation//mRNA splice site selection	GO:0003729//GO:0004672//GO:0005524	mRNA binding//protein kinase activity//ATP binding	GO:0005685	U1 snRNP
Cluster-140.3537	633.105	792.628	-0.32322	0.045783	0.34564	XP_027618717.1	894	7.3e-93	predicted protein [Sparassis crispa]	GO:0051301	cell division	GO:0003677	DNA binding	GO:0042025	host cell nucleus
Cluster-140.359	118.747	86.2191	0.46617	0.04621	0.34618	XP_027619741.1	298	8.1e-24	hypothetical protein SCP_1402350 [Sparassis crispa]	--	--	--	--	--	--
Cluster-140.883	112.895	76.8815	0.55841	0.048619	0.35519	TFY55130.1	226	4.5e-16	hypothetical protein EVJ58_g8445 [Fomitopsis rosea]	--	--	--	--	--	--
Cluster-140.1546	963.809	753.429	0.35474	0.049903	0.36146	PCH33975.1	178	2.1e-10	DUF1754-domain-containing protein [Wolfiporia cocos MD-104 SS10]	--	--	--	--	--	--

## Sheet: DEGs enriched in KEGG pathway
Pathway Hierarchy1	Pathway Hierarchy2	KEGG Pathway	Pathway ID	Gene Number	Gene IDs
Metabolism	Carbohydrate metabolism	Glycolysis / Gluconeogenesis	ko00010	26	Cluster-140.3148,Cluster-140.1647,Cluster-140.3178,Cluster-140.3597,Cluster-140.4112,Cluster-140.3665,Cluster-140.3723,Cluster-140.1542,Cluster-140.478,Cluster-140.3026,Cluster-140.1851,Cluster-140.2487,Cluster-140.2939,Cluster-140.1749,Cluster-140.3525,Cluster-140.510,Cluster-140.3465,Cluster-140.3310,Cluster-140.3587,Cluster-140.2866,Cluster-30.0,Cluster-140.4043,Cluster-140.3804,Cluster-140.20…
Metabolism	Carbohydrate metabolism	Citrate cycle (TCA cycle)	ko00020	15	Cluster-140.3593,Cluster-140.1647,Cluster-140.2177,Cluster-140.2553,Cluster-140.3791,Cluster-140.3096,Cluster-140.3587,Cluster-140.4006,Cluster-140.3944,Cluster-140.2935,Cluster-140.3009,Cluster-140.3988,Cluster-140.2967,Cluster-140.1851,Cluster-140.3364
Metabolism	Carbohydrate metabolism	Pentose phosphate pathway	ko00030	13	Cluster-140.3148,Cluster-140.3423,Cluster-140.1749,Cluster-140.1038,Cluster-140.3161,Cluster-140.1009,Cluster-140.2591,Cluster-140.3322,Cluster-140.3479,Cluster-140.2616,Cluster-140.3665,Cluster-140.2953,Cluster-140.478
Metabolism	Carbohydrate metabolism	Pentose and glucuronate interconversions	ko00040	10	Cluster-140.2243,Cluster-140.4009,Cluster-140.3371,Cluster-140.562,Cluster-140.4112,Cluster-140.2329,Cluster-140.3920,Cluster-140.2597,Cluster-140.2798,Cluster-140.2428
Metabolism	Carbohydrate metabolism	Fructose and mannose metabolism	ko00051	15	Cluster-140.2953,Cluster-140.2810,Cluster-140.2398,Cluster-140.2094,Cluster-140.3597,Cluster-140.3049,Cluster-140.3956,Cluster-140.3393,Cluster-140.2329,Cluster-140.2585,Cluster-140.1086,Cluster-140.3146,Cluster-140.1749,Cluster-140.3148,Cluster-140.2736
Metabolism	Carbohydrate metabolism	Galactose metabolism	ko00052	12	Cluster-140.3623,Cluster-140.2816,Cluster-140.2157,Cluster-140.2597,Cluster-140.2852,Cluster-140.306,Cluster-140.987,Cluster-140.4428,Cluster-140.4009,Cluster-140.3148,Cluster-140.3597,Cluster-140.3181
Metabolism	Carbohydrate metabolism	Ascorbate and aldarate metabolism	ko00053	6	Cluster-140.3465,Cluster-140.510,Cluster-140.3161,Cluster-140.2003,Cluster-140.3310,Cluster-140.3920
Metabolism	Lipid metabolism	Fatty acid biosynthesis	ko00061	4	Cluster-140.4072,Cluster-140.2739,Cluster-140.2432,Cluster-140.2047
Metabolism	Lipid metabolism	Fatty acid elongation	ko00062	2	Cluster-140.3105,Cluster-140.4361
Metabolism	Lipid metabolism	Fatty acid degradation	ko00071	12	Cluster-140.2866,Cluster-140.3310,Cluster-140.4072,Cluster-140.3465,Cluster-140.510,Cluster-140.3525,Cluster-140.2939,Cluster-140.3051,Cluster-140.2003,Cluster-140.2739,Cluster-140.2047,Cluster-140.3324
Metabolism	Lipid metabolism	Synthesis and degradation of ketone bodies	ko00072	1	Cluster-140.2986
Metabolism	Lipid metabolism	Steroid biosynthesis	ko00100	11	Cluster-140.1438,Cluster-140.3936,Cluster-140.3232,Cluster-140.2365,Cluster-140.3487,Cluster-140.2023,Cluster-140.3764,Cluster-140.3686,Cluster-140.3491,Cluster-140.2504,Cluster-140.2580
Metabolism	Lipid metabolism	Primary bile acid biosynthesis	ko00120	1	Cluster-140.2589
Metabolism	Metabolism of cofactors and vitamins	Ubiquinone and other terpenoid-quinone biosynthesis	ko00130	11	Cluster-140.3050,Cluster-140.4152,Cluster-140.2381,Cluster-140.1138,Cluster-140.4328,Cluster-140.4604,Cluster-140.1025,Cluster-140.2980,Cluster-140.3919,Cluster-140.2185,Cluster-140.2183
Metabolism	Lipid metabolism	Steroid hormone biosynthesis	ko00140	1	Cluster-140.4361
Metabolism	Energy metabolism	Oxidative phosphorylation	ko00190	31	Cluster-140.2343,Cluster-140.3432,Cluster-140.3699,Cluster-140.4034,Cluster-140.4953,Cluster-140.626,Cluster-103.0,Cluster-140.2786,Cluster-140.3292,Cluster-140.3294,Cluster-140.4925,Cluster-140.3988,Cluster-140.2967,Cluster-140.4905,Cluster-140.4799,Cluster-140.2357,Cluster-140.2115,Cluster-140.3314,Cluster-140.3560,Cluster-140.1160,Cluster-140.2835,Cluster-140.3365,Cluster-140.2831,Cluster-140.…
Metabolism	Amino acid metabolism	Arginine biosynthesis	ko00220	8	Cluster-140.2377,Cluster-140.1673,Cluster-140.1541,Cluster-140.4055,Cluster-140.3842,Cluster-140.2749,Cluster-140.3868,Cluster-140.3612
Metabolism	Nucleotide metabolism	Purine metabolism	ko00230	43	Cluster-140.3354,Cluster-140.3592,Cluster-140.3136,Cluster-140.2216,Cluster-140.2820,Cluster-140.2768,Cluster-140.1972,Cluster-140.2179,Cluster-140.2532,Cluster-140.2139,Cluster-140.2199,Cluster-140.3203,Cluster-140.3282,Cluster-140.1039,Cluster-140.3396,Cluster-140.4210,Cluster-140.2028,Cluster-140.1686,Cluster-140.1245,Cluster-140.4086,Cluster-140.1848,Cluster-140.2271,Cluster-140.4212,Cluster-…
Metabolism	Nucleotide metabolism	Pyrimidine metabolism	ko00240	37	Cluster-140.2782,Cluster-140.1744,Cluster-140.4095,Cluster-140.820,Cluster-140.1042,Cluster-140.4403,Cluster-140.1319,Cluster-140.3048,Cluster-140.1981,Cluster-140.3276,Cluster-140.2104,Cluster-140.4535,Cluster-140.729,Cluster-140.2079,Cluster-140.4038,Cluster-140.4442,Cluster-140.3522,Cluster-140.2227,Cluster-140.2179,Cluster-140.2216,Cluster-140.2820,Cluster-140.1549,Cluster-140.2768,Cluster-14…
Metabolism	Amino acid metabolism	Alanine, aspartate and glutamate metabolism	ko00250	14	Cluster-140.1425,Cluster-140.3868,Cluster-140.2393,Cluster-140.3612,Cluster-140.4110,Cluster-140.3522,Cluster-140.2028,Cluster-140.2749,Cluster-140.4535,Cluster-140.3021,Cluster-140.4678,Cluster-140.1588,Cluster-140.2377,Cluster-140.1673
Metabolism	Biosynthesis of other secondary metabolites	Aflatoxin biosynthesis	ko00254	1	Cluster-140.2432
Metabolism	Amino acid metabolism	Glycine, serine and threonine metabolism	ko00260	23	Cluster-140.3710,Cluster-140.3931,Cluster-140.3545,Cluster-140.3310,Cluster-140.3316,Cluster-140.3048,Cluster-140.1844,Cluster-140.4299,Cluster-140.4100,Cluster-140.3355,Cluster-140.2038,Cluster-140.3411,Cluster-140.1467,Cluster-140.3435,Cluster-140.2370,Cluster-140.1647,Cluster-140.838,Cluster-140.3856,Cluster-140.2301,Cluster-140.2567,Cluster-140.4646,Cluster-140.3937,Cluster-140.2232
Metabolism	Biosynthesis of other secondary metabolites	Monobactam biosynthesis	ko00261	3	Cluster-140.3856,Cluster-140.838,Cluster-140.2922
Metabolism	Amino acid metabolism	Cysteine and methionine metabolism	ko00270	17	Cluster-140.2567,Cluster-140.2074,Cluster-140.3823,Cluster-140.2332,Cluster-140.3856,Cluster-140.838,Cluster-140.3917,Cluster-140.1844,Cluster-140.4100,Cluster-140.1786,Cluster-140.1688,Cluster-140.1778,Cluster-140.1719,Cluster-140.3868,Cluster-140.3957,Cluster-140.3716,Cluster-140.4152
Metabolism	Amino acid metabolism	Valine, leucine and isoleucine degradation	ko00280	18	Cluster-140.2443,Cluster-140.2986,Cluster-140.716,Cluster-140.3324,Cluster-140.1415,Cluster-140.3992,Cluster-140.2346,Cluster-140.1647,Cluster-140.1659,Cluster-140.2029,Cluster-140.952,Cluster-140.2003,Cluster-140.3847,Cluster-140.2069,Cluster-140.3310,Cluster-140.3951,Cluster-140.3465,Cluster-140.510
Metabolism	Amino acid metabolism	Valine, leucine and isoleucine biosynthesis	ko00290	9	Cluster-140.3395,Cluster-140.3447,Cluster-140.3644,Cluster-140.1844,Cluster-140.3366,Cluster-140.2265,Cluster-140.3484,Cluster-140.775,Cluster-140.3411
Metabolism	Amino acid metabolism	Lysine biosynthesis	ko00300	10	Cluster-140.3369,Cluster-140.2567,Cluster-140.1343,Cluster-140.1373,Cluster-140.4152,Cluster-140.3425,Cluster-140.3856,Cluster-140.4106,Cluster-140.3310,Cluster-140.838
Metabolism	Amino acid metabolism	Lysine degradation	ko00310	13	Cluster-140.3448,Cluster-140.3310,Cluster-140.4106,Cluster-140.3425,Cluster-140.510,Cluster-140.3465,Cluster-140.3710,Cluster-140.2177,Cluster-140.2003,Cluster-140.3051,Cluster-140.4646,Cluster-140.2356,Cluster-140.1456
Metabolism	Amino acid metabolism	Arginine and proline metabolism	ko00330	15	Cluster-140.3310,Cluster-140.3868,Cluster-140.3465,Cluster-140.1688,Cluster-140.510,Cluster-140.1651,Cluster-140.4448,Cluster-140.2003,Cluster-140.3231,Cluster-140.2811,Cluster-140.2962,Cluster-140.2124,Cluster-140.1277,Cluster-140.2913,Cluster-140.3913
Metabolism	Biosynthesis of other secondary metabolites	Carbapenem biosynthesis	ko00332	1	Cluster-140.2124
Metabolism	Amino acid metabolism	Histidine metabolism	ko00340	9	Cluster-140.1729,Cluster-140.3310,Cluster-140.3465,Cluster-140.951,Cluster-140.510,Cluster-140.4275,Cluster-140.2003,Cluster-140.3184,Cluster-140.2310
Metabolism	Amino acid metabolism	Tyrosine metabolism	ko00350	9	Cluster-140.2866,Cluster-140.3868,Cluster-140.4152,Cluster-140.3525,Cluster-140.2939,Cluster-140.2301,Cluster-140.4299,Cluster-140.3739,Cluster-140.4405
Metabolism	Amino acid metabolism	Phenylalanine metabolism	ko00360	8	Cluster-140.1277,Cluster-140.4299,Cluster-140.3913,Cluster-140.2301,Cluster-140.3231,Cluster-140.3868,Cluster-140.2400,Cluster-140.4152
Metabolism	Xenobiotics biodegradation and metabolism	Chlorocyclohexane and chlorobenzene degradation	ko00361	1	Cluster-140.2008
Metabolism	Xenobiotics biodegradation and metabolism	Benzoate degradation	ko00362	1	Cluster-140.3051
Metabolism	Xenobiotics biodegradation and metabolism	Fluorobenzoate degradation	ko00364	1	Cluster-140.2008
Metabolism	Amino acid metabolism	Tryptophan metabolism	ko00380	17	Cluster-140.1788,Cluster-140.3400,Cluster-140.3310,Cluster-140.4019,Cluster-140.4152,Cluster-140.2928,Cluster-140.510,Cluster-140.3465,Cluster-140.2177,Cluster-140.2284,Cluster-140.2003,Cluster-140.3051,Cluster-140.960,Cluster-140.1272,Cluster-140.3231,Cluster-140.1277,Cluster-140.3913
Metabolism	Amino acid metabolism	Phenylalanine, tyrosine and tryptophan biosynthesis	ko00400	9	Cluster-140.1861,Cluster-140.1490,Cluster-140.930,Cluster-140.3435,Cluster-140.1179,Cluster-140.3868,Cluster-140.4152,Cluster-140.2462,Cluster-140.3807
Metabolism	Biosynthesis of other secondary metabolites	Novobiocin biosynthesis	ko00401	1	Cluster-140.4152
Metabolism	Metabolism of other amino acids	beta-Alanine metabolism	ko00410	11	Cluster-140.3310,Cluster-140.2346,Cluster-140.4656,Cluster-140.510,Cluster-140.3465,Cluster-140.4448,Cluster-140.2003,Cluster-140.2301,Cluster-140.4299,Cluster-140.1588,Cluster-140.3847
Metabolism	Metabolism of other amino acids	Taurine and hypotaurine metabolism	ko00430	4	Cluster-140.3612,Cluster-140.3610,Cluster-140.1588,Cluster-140.3197
Metabolism	Metabolism of other amino acids	Phosphonate and phosphinate metabolism	ko00440	2	Cluster-140.1558,Cluster-140.3971
Metabolism	Metabolism of other amino acids	Selenocompound metabolism	ko00450	6	Cluster-140.2782,Cluster-140.3823,Cluster-140.3185,Cluster-140.3716,Cluster-140.2922,Cluster-140.4100
Metabolism	Metabolism of other amino acids	Cyanoamino acid metabolism	ko00460	13	Cluster-140.3703,Cluster-140.4003,Cluster-140.3463,Cluster-140.1757,Cluster-140.4561,Cluster-140.3646,Cluster-140.4103,Cluster-140.3197,Cluster-140.3584,Cluster-140.3316,Cluster-140.3610,Cluster-140.918,Cluster-140.428
Metabolism	Metabolism of other amino acids	Glutathione metabolism	ko00480	25	Cluster-140.1719,Cluster-140.3423,Cluster-140.3685,Cluster-140.3276,Cluster-140.3080,Cluster-140.3610,Cluster-140.2811,Cluster-140.2037,Cluster-140.2179,Cluster-140.1651,Cluster-140.3552,Cluster-140.2263,Cluster-140.1098,Cluster-140.4038,Cluster-140.3322,Cluster-140.2079,Cluster-140.1009,Cluster-140.1058,Cluster-140.1626,Cluster-140.4706,Cluster-140.2624,Cluster-140.3197,Cluster-140.4670,Cluster-…
Metabolism	Carbohydrate metabolism	Starch and sucrose metabolism	ko00500	41	Cluster-140.1757,Cluster-140.3078,Cluster-140.2240,Cluster-140.2597,Cluster-140.803,Cluster-140.3584,Cluster-140.3111,Cluster-140.1079,Cluster-140.2868,Cluster-140.3703,Cluster-140.743,Cluster-140.2692,Cluster-140.2816,Cluster-140.195,Cluster-140.4241,Cluster-140.3659,Cluster-140.3597,Cluster-140.3670,Cluster-140.428,Cluster-140.4009,Cluster-140.2688,Cluster-140.3463,Cluster-140.4103,Cluster-140.…
Metabolism	Glycan biosynthesis and metabolism	N-Glycan biosynthesis	ko00510	15	Cluster-140.1635,Cluster-140.2694,Cluster-140.2027,Cluster-140.1417,Cluster-140.4182,Cluster-140.1892,Cluster-140.4040,Cluster-140.3521,Cluster-140.3367,Cluster-140.1556,Cluster-140.1337,Cluster-140.1766,Cluster-140.1560,Cluster-140.3783,Cluster-140.3438
Metabolism	Glycan biosynthesis and metabolism	Other glycan degradation	ko00511	11	Cluster-140.2228,Cluster-140.4499,Cluster-140.587,Cluster-140.2000,Cluster-140.3399,Cluster-140.4554,Cluster-140.3819,Cluster-140.906,Cluster-140.1898,Cluster-140.4500,Cluster-140.4151
Metabolism	Glycan biosynthesis and metabolism	Various types of N-glycan biosynthesis	ko00513	12	Cluster-140.3521,Cluster-140.3438,Cluster-140.1560,Cluster-140.3783,Cluster-140.4554,Cluster-140.3399,Cluster-140.1892,Cluster-140.4040,Cluster-140.1417,Cluster-140.1635,Cluster-140.2694,Cluster-140.2027
Metabolism	Glycan biosynthesis and metabolism	Other types of O-glycan biosynthesis	ko00514	5	Cluster-140.2174,Cluster-140.1473,Cluster-140.979,Cluster-140.3455,Cluster-140.4834
Metabolism	Glycan biosynthesis and metabolism	Mannose type O-glycan biosynthesis	ko00515	2	Cluster-140.979,Cluster-140.3455
Metabolism	Carbohydrate metabolism	Amino sugar and nucleotide sugar metabolism	ko00520	36	Cluster-140.3097,Cluster-140.2288,Cluster-140.2942,Cluster-140.3827,Cluster-140.3846,Cluster-140.2648,Cluster-140.3021,Cluster-140.713,Cluster-140.2543,Cluster-140.2585,Cluster-140.2085,Cluster-140.478,Cluster-140.3008,Cluster-140.2806,Cluster-140.3665,Cluster-140.4554,Cluster-140.2842,Cluster-140.3920,Cluster-140.3049,Cluster-140.3268,Cluster-140.501,Cluster-140.4428,Cluster-140.4116,Cluster-140…
Metabolism	Biosynthesis of other secondary metabolites	Streptomycin biosynthesis	ko00521	2	Cluster-140.3597,Cluster-140.3346
Metabolism	Biosynthesis of other secondary metabolites	Neomycin, kanamycin and gentamicin biosynthesis	ko00524	1	Cluster-140.3597
Metabolism	Glycan biosynthesis and metabolism	Glycosaminoglycan degradation	ko00531	3	Cluster-140.3347,Cluster-140.3399,Cluster-140.4554
Metabolism	Lipid metabolism	Glycerolipid metabolism	ko00561	20	Cluster-140.2232,Cluster-140.2331,Cluster-140.1953,Cluster-140.4105,Cluster-140.2157,Cluster-140.3904,Cluster-140.4112,Cluster-140.1929,Cluster-140.987,Cluster-140.306,Cluster-140.904,Cluster-140.2003,Cluster-140.3087,Cluster-140.1248,Cluster-140.3181,Cluster-140.3310,Cluster-140.3948,Cluster-140.1905,Cluster-140.3465,Cluster-140.510
Metabolism	Carbohydrate metabolism	Inositol phosphate metabolism	ko00562	15	Cluster-140.4131,Cluster-140.3140,Cluster-140.4788,Cluster-140.2130,Cluster-140.4132,Cluster-140.2311,Cluster-140.2396,Cluster-140.3056,Cluster-140.2997,Cluster-140.3346,Cluster-140.2194,Cluster-140.3847,Cluster-140.1893,Cluster-140.1491,Cluster-140.3989
Metabolism	Glycan biosynthesis and metabolism	Glycosylphosphatidylinositol (GPI)-anchor biosynthesis	ko00563	9	Cluster-140.2565,Cluster-140.2659,Cluster-140.1432,Cluster-140.3924,Cluster-140.3174,Cluster-140.2827,Cluster-140.2577,Cluster-140.1151,Cluster-140.4417
Metabolism	Lipid metabolism	Glycerophospholipid metabolism	ko00564	20	Cluster-140.1558,Cluster-140.2701,Cluster-140.3299,Cluster-140.4785,Cluster-140.2331,Cluster-140.4105,Cluster-140.1953,Cluster-140.4360,Cluster-140.1856,Cluster-140.2380,Cluster-140.2461,Cluster-140.2019,Cluster-140.3971,Cluster-140.3948,Cluster-140.1491,Cluster-140.2571,Cluster-140.3070,Cluster-140.3087,Cluster-140.1248,Cluster-140.2459
Metabolism	Lipid metabolism	Ether lipid metabolism	ko00565	5	Cluster-140.4391,Cluster-140.3971,Cluster-140.2701,Cluster-140.2459,Cluster-140.3948
Metabolism	Lipid metabolism	Arachidonic acid metabolism	ko00590	2	Cluster-140.1310,Cluster-140.3197
Metabolism	Lipid metabolism	Linoleic acid metabolism	ko00591	1	Cluster-140.3727
Metabolism	Lipid metabolism	alpha-Linolenic acid metabolism	ko00592	1	Cluster-140.3324
Metabolism	Lipid metabolism	Sphingolipid metabolism	ko00600	13	Cluster-140.3483,Cluster-140.987,Cluster-140.306,Cluster-140.2157,Cluster-140.2923,Cluster-140.3300,Cluster-140.4073,Cluster-140.2518,Cluster-140.3181,Cluster-140.3812,Cluster-140.2299,Cluster-140.2974,Cluster-140.2441
Metabolism	Glycan biosynthesis and metabolism	Glycosphingolipid biosynthesis - globo and isoglobo series	ko00603	6	Cluster-140.2157,Cluster-140.3399,Cluster-140.4554,Cluster-140.987,Cluster-140.306,Cluster-140.3181
Metabolism	Glycan biosynthesis and metabolism	Glycosphingolipid biosynthesis - ganglio series	ko00604	2	Cluster-140.4554,Cluster-140.3399
Metabolism	Carbohydrate metabolism	Pyruvate metabolism	ko00620	21	Cluster-140.2432,Cluster-140.1851,Cluster-140.3364,Cluster-140.2487,Cluster-140.3484,Cluster-140.3723,Cluster-140.733,Cluster-140.1647,Cluster-140.3932,Cluster-140.3369,Cluster-140.3698,Cluster-140.2003,Cluster-140.912,Cluster-140.3952,Cluster-140.2119,Cluster-140.2559,Cluster-140.3587,Cluster-140.3310,Cluster-140.2437,Cluster-140.510,Cluster-140.3465
Metabolism	Xenobiotics biodegradation and metabolism	Dioxin degradation	ko00621	3	Cluster-140.1577,Cluster-140.4121,Cluster-140.2759
Metabolism	Xenobiotics biodegradation and metabolism	Toluene degradation	ko00623	2	Cluster-140.2025,Cluster-140.2008
Metabolism	Xenobiotics biodegradation and metabolism	Polycyclic aromatic hydrocarbon degradation	ko00624	3	Cluster-140.2759,Cluster-140.1577,Cluster-140.4121
Metabolism	Xenobiotics biodegradation and metabolism	Chloroalkane and chloroalkene degradation	ko00625	6	Cluster-140.3525,Cluster-140.510,Cluster-140.3465,Cluster-140.2939,Cluster-140.2003,Cluster-140.2866
Metabolism	Xenobiotics biodegradation and metabolism	Naphthalene degradation	ko00626	6	Cluster-140.1577,Cluster-140.4121,Cluster-140.3525,Cluster-140.2939,Cluster-140.2866,Cluster-140.2759
Metabolism	Xenobiotics biodegradation and metabolism	Aminobenzoate degradation	ko00627	5	Cluster-140.2025,Cluster-140.3231,Cluster-140.1277,Cluster-140.1657,Cluster-140.3913
Metabolism	Carbohydrate metabolism	Glyoxylate and dicarboxylate metabolism	ko00630	16	Cluster-140.3811,Cluster-140.489,Cluster-140.2928,Cluster-140.3931,Cluster-140.3791,Cluster-140.3316,Cluster-140.4019,Cluster-140.3952,Cluster-140.3400,Cluster-140.3007,Cluster-140.2232,Cluster-140.1647,Cluster-140.3593,Cluster-140.2553,Cluster-140.1923,Cluster-140.4006
Metabolism	Carbohydrate metabolism	Propanoate metabolism	ko00640	11	Cluster-140.1647,Cluster-140.3951,Cluster-140.2346,Cluster-140.3638,Cluster-140.3944,Cluster-140.3847,Cluster-140.2487,Cluster-140.2432,Cluster-140.3744,Cluster-140.2443,Cluster-140.2422
Metabolism	Xenobiotics biodegradation and metabolism	Styrene degradation	ko00643	3	Cluster-140.3231,Cluster-140.3913,Cluster-140.1277
Metabolism	Carbohydrate metabolism	Butanoate metabolism	ko00650	4	Cluster-140.1588,Cluster-140.3447,Cluster-140.2029,Cluster-140.2986
Metabolism	Carbohydrate metabolism	C5-Branched dibasic acid metabolism	ko00660	1	Cluster-140.3447
Metabolism	Metabolism of cofactors and vitamins	One carbon pool by folate	ko00670	8	Cluster-140.3004,Cluster-140.1549,Cluster-140.3316,Cluster-140.937,Cluster-140.3808,Cluster-140.2936,Cluster-140.2271,Cluster-140.4168
Metabolism	Energy metabolism	Methane metabolism	ko00680	14	Cluster-140.2866,Cluster-140.3316,Cluster-140.3148,Cluster-140.3737,Cluster-140.1749,Cluster-140.3200,Cluster-140.3235,Cluster-140.2487,Cluster-140.2953,Cluster-140.3804,Cluster-140.4043,Cluster-140.3007,Cluster-30.0,Cluster-140.3937
Metabolism	Energy metabolism	Carbon fixation in photosynthetic organisms	ko00710	12	Cluster-140.3868,Cluster-140.3587,Cluster-140.2591,Cluster-140.1749,Cluster-140.2749,Cluster-140.2966,Cluster-140.3698,Cluster-140.2953,Cluster-140.3026,Cluster-140.2616,Cluster-140.3479,Cluster-140.1542
Metabolism	Energy metabolism	Carbon fixation pathways in prokaryotes	ko00720	5	Cluster-140.4006,Cluster-140.3808,Cluster-140.2935,Cluster-140.2487,Cluster-140.3364
Metabolism	Metabolism of cofactors and vitamins	Thiamine metabolism	ko00730	1	Cluster-140.4684
Metabolism	Metabolism of cofactors and vitamins	Riboflavin metabolism	ko00740	2	Cluster-140.1877,Cluster-140.1728
Metabolism	Metabolism of cofactors and vitamins	Vitamin B6 metabolism	ko00750	5	Cluster-140.3359,Cluster-140.4295,Cluster-140.1027,Cluster-140.3355,Cluster-140.3486
Metabolism	Metabolism of cofactors and vitamins	Nicotinate and nicotinamide metabolism	ko00760	7	Cluster-140.1319,Cluster-140.2581,Cluster-140.3915,Cluster-140.3740,Cluster-140.1284,Cluster-140.2661,Cluster-140.3246
Metabolism	Metabolism of cofactors and vitamins	Pantothenate and CoA biosynthesis	ko00770	8	Cluster-140.775,Cluster-140.3644,Cluster-140.3366,Cluster-140.3447,Cluster-140.2568,Cluster-140.3395,Cluster-140.4656,Cluster-140.2859
Metabolism	Metabolism of cofactors and vitamins	Biotin metabolism	ko00780	2	Cluster-140.3482,Cluster-140.631
Metabolism	Metabolism of cofactors and vitamins	Folate biosynthesis	ko00790	3	Cluster-140.2297,Cluster-140.928,Cluster-140.1935
Metabolism	Xenobiotics biodegradation and metabolism	Atrazine degradation	ko00791	1	Cluster-140.3842
Metabolism	Metabolism of cofactors and vitamins	Retinol metabolism	ko00830	3	Cluster-140.2866,Cluster-140.3525,Cluster-140.2939
Metabolism	Metabolism of cofactors and vitamins	Porphyrin and chlorophyll metabolism	ko00860	5	Cluster-140.3132,Cluster-140.2261,Cluster-140.2038,Cluster-140.4228,Cluster-140.4334
Metabolism	Metabolism of terpenoids and polyketides	Terpenoid backbone biosynthesis	ko00900	10	Cluster-140.2706,Cluster-140.2986,Cluster-140.3835,Cluster-140.4238,Cluster-140.4460,Cluster-140.4069,Cluster-140.3418,Cluster-140.2502,Cluster-140.1457,Cluster-140.3726
Metabolism	Metabolism of terpenoids and polyketides	Limonene and pinene degradation	ko00903	3	Cluster-140.2003,Cluster-140.3465,Cluster-140.510
Metabolism	Metabolism of terpenoids and polyketides	Carotenoid biosynthesis	ko00906	1	Cluster-140.3228
Metabolism	Metabolism of terpenoids and polyketides	Sesquiterpenoid and triterpenoid biosynthesis	ko00909	1	Cluster-140.3764
Metabolism	Energy metabolism	Nitrogen metabolism	ko00910	3	Cluster-140.4104,Cluster-140.3612,Cluster-140.2393
Metabolism	Energy metabolism	Sulfur metabolism	ko00920	3	Cluster-140.2922,Cluster-140.2605,Cluster-140.3823
Metabolism	Xenobiotics biodegradation and metabolism	Caprolactam degradation	ko00930	2	Cluster-140.4112,Cluster-140.3161
Metabolism	Biosynthesis of other secondary metabolites	Phenylpropanoid biosynthesis	ko00940	11	Cluster-140.2400,Cluster-140.3584,Cluster-140.918,Cluster-140.428,Cluster-140.3463,Cluster-140.3703,Cluster-140.4003,Cluster-140.1757,Cluster-140.3646,Cluster-140.4561,Cluster-140.4103
Metabolism	Biosynthesis of other secondary metabolites	Isoquinoline alkaloid biosynthesis	ko00950	5	Cluster-140.3868,Cluster-140.2301,Cluster-140.4152,Cluster-140.4299,Cluster-140.3739
Metabolism	Biosynthesis of other secondary metabolites	Tropane, piperidine and pyridine alkaloid biosynthesis	ko00960	4	Cluster-140.4299,Cluster-140.3868,Cluster-140.2301,Cluster-140.4152
Metabolism	Biosynthesis of other secondary metabolites	Betalain biosynthesis	ko00965	1	Cluster-140.3739
Genetic Information Processing	Translation	Aminoacyl-tRNA biosynthesis	ko00970	24	Cluster-140.2137,Cluster-140.3221,Cluster-140.1532,Cluster-140.2021,Cluster-140.2138,Cluster-140.4334,Cluster-140.4261,Cluster-140.3229,Cluster-140.3139,Cluster-140.3561,Cluster-140.2634,Cluster-140.2714,Cluster-140.3185,Cluster-140.4099,Cluster-140.1507,Cluster-140.4124,Cluster-140.1785,Cluster-140.3209,Cluster-140.3702,Cluster-140.1961,Cluster-140.937,Cluster-140.2641,Cluster-140.4433,Cluster-1…
Metabolism	Xenobiotics biodegradation and metabolism	Metabolism of xenobiotics by cytochrome P450	ko00980	8	Cluster-140.2037,Cluster-140.2879,Cluster-140.2624,Cluster-140.3080,Cluster-140.2866,Cluster-140.2939,Cluster-140.2263,Cluster-140.3525
Metabolism	Metabolism of terpenoids and polyketides	Insect hormone biosynthesis	ko00981	3	Cluster-140.3465,Cluster-140.510,Cluster-140.2003
Metabolism	Xenobiotics biodegradation and metabolism	Drug metabolism - cytochrome P450	ko00982	7	Cluster-140.3080,Cluster-140.2866,Cluster-140.2037,Cluster-140.3525,Cluster-140.2624,Cluster-140.2939,Cluster-140.2263
Metabolism	Xenobiotics biodegradation and metabolism	Drug metabolism - other enzymes	ko00983	2	Cluster-140.1972,Cluster-140.4086
Metabolism	Lipid metabolism	Biosynthesis of unsaturated fatty acids	ko01040	6	Cluster-140.1605,Cluster-140.3324,Cluster-140.1223,Cluster-140.3319,Cluster-140.4674,Cluster-140.4361
Metabolism	Metabolism of terpenoids and polyketides	Biosynthesis of ansamycins	ko01051	1	Cluster-140.2616
Metabolism	Global and overview maps	Carbon metabolism	ko01200	60	Cluster-140.733,Cluster-140.1647,Cluster-140.3593,Cluster-140.3096,Cluster-140.2749,Cluster-140.3161,Cluster-140.1009,Cluster-140.3723,Cluster-140.2967,Cluster-140.3665,Cluster-140.2487,Cluster-140.3937,Cluster-140.478,Cluster-140.2232,Cluster-140.3235,Cluster-140.3791,Cluster-140.3423,Cluster-140.3587,Cluster-140.3316,Cluster-140.3868,Cluster-140.4019,Cluster-140.2591,Cluster-140.3009,Cluster-14…
Metabolism	Global and overview maps	2-Oxocarboxylic acid metabolism	ko01210	22	Cluster-140.3644,Cluster-140.4055,Cluster-140.1541,Cluster-140.3484,Cluster-140.775,Cluster-140.1373,Cluster-140.3593,Cluster-140.3096,Cluster-140.2553,Cluster-140.2749,Cluster-140.838,Cluster-140.3395,Cluster-140.3856,Cluster-140.3447,Cluster-140.4006,Cluster-140.3366,Cluster-140.2265,Cluster-140.3369,Cluster-140.1343,Cluster-140.3791,Cluster-140.3868,Cluster-140.4152
Metabolism	Global and overview maps	Fatty acid metabolism	ko01212	11	Cluster-140.4361,Cluster-140.2047,Cluster-140.3324,Cluster-140.3319,Cluster-140.1223,Cluster-140.3105,Cluster-140.1605,Cluster-140.2432,Cluster-140.2739,Cluster-140.4674,Cluster-140.4072
Metabolism	Global and overview maps	Degradation of aromatic compounds	ko01220	8	Cluster-140.2759,Cluster-140.2939,Cluster-140.3161,Cluster-140.4121,Cluster-140.3525,Cluster-140.1577,Cluster-140.4112,Cluster-140.2866
Metabolism	Global and overview maps	Biosynthesis of amino acids	ko01230	60	Cluster-140.4106,Cluster-140.3868,Cluster-140.3316,Cluster-140.3310,Cluster-140.2591,Cluster-140.3716,Cluster-140.3791,Cluster-140.3411,Cluster-140.4100,Cluster-140.3804,Cluster-140.3355,Cluster-140.930,Cluster-140.3369,Cluster-30.0,Cluster-140.3395,Cluster-140.838,Cluster-140.3593,Cluster-140.2749,Cluster-140.3096,Cluster-140.775,Cluster-140.1490,Cluster-140.3937,Cluster-140.3723,Cluster-140.364…
Environmental Information Processing	Membrane transport	ABC transporters	ko02010	8	Cluster-140.3543,Cluster-140.3388,Cluster-140.4298,Cluster-140.3535,Cluster-140.2994,Cluster-140.1501,Cluster-140.1308,Cluster-140.3890
Environmental Information Processing	Signal transduction	Two-component system	ko02020	9	Cluster-140.2527,Cluster-140.4065,Cluster-140.2628,Cluster-140.3813,Cluster-140.733,Cluster-153.0,Cluster-140.4925,Cluster-140.3928,Cluster-140.3883
Cellular Processes	Cellular community - prokaryotes	Quorum sensing	ko02024	9	Cluster-140.2739,Cluster-140.930,Cluster-140.3002,Cluster-140.1588,Cluster-140.2047,Cluster-140.4072,Cluster-140.1179,Cluster-140.3718,Cluster-140.2462
Cellular Processes	Cellular community - prokaryotes	Biofilm formation - Pseudomonas aeruginosa	ko02025	1	Cluster-140.1726
Cellular Processes	Cellular community - prokaryotes	Biofilm formation - Escherichia coli	ko02026	4	Cluster-140.3111,Cluster-140.743,Cluster-140.803,Cluster-140.507
Genetic Information Processing	Translation	Ribosome biogenesis in eukaryotes	ko03008	36	Cluster-140.4039,Cluster-140.4425,Cluster-140.3996,Cluster-140.1922,Cluster-140.2256,Cluster-140.3171,Cluster-140.651,Cluster-140.2231,Cluster-140.2498,Cluster-140.3306,Cluster-140.1280,Cluster-140.4098,Cluster-140.1793,Cluster-140.3412,Cluster-140.2625,Cluster-140.3672,Cluster-140.2937,Cluster-140.4206,Cluster-140.1653,Cluster-140.1954,Cluster-140.1936,Cluster-140.695,Cluster-140.2083,Cluster-14…
Genetic Information Processing	Translation	Ribosome	ko03010	26	Cluster-140.2904,Cluster-140.3854,Cluster-140.4942,Cluster-140.1646,Cluster-140.4080,Cluster-154.0,Cluster-140.2833,Cluster-140.3081,Cluster-140.1498,Cluster-35.0,Cluster-140.4288,Cluster-140.3972,Cluster-140.3568,Cluster-140.1750,Cluster-140.2161,Cluster-140.2454,Cluster-140.2800,Cluster-140.4062,Cluster-140.1153,Cluster-140.2364,Cluster-140.4013,Cluster-140.4414,Cluster-140.1355,Cluster-140.340…
Genetic Information Processing	Translation	RNA transport	ko03013	52	Cluster-140.2176,Cluster-140.4512,Cluster-140.2334,Cluster-140.2300,Cluster-140.3973,Cluster-140.4024,Cluster-140.2903,Cluster-140.1965,Cluster-140.1949,Cluster-140.3820,Cluster-140.3306,Cluster-140.2766,Cluster-140.1280,Cluster-140.4362,Cluster-140.2247,Cluster-140.3073,Cluster-140.2116,Cluster-140.1694,Cluster-140.3778,Cluster-140.3549,Cluster-140.3295,Cluster-140.1375,Cluster-140.2348,Cluster-…
Genetic Information Processing	Translation	mRNA surveillance pathway	ko03015	23	Cluster-140.2292,Cluster-140.3810,Cluster-140.2004,Cluster-140.1475,Cluster-140.3489,Cluster-140.2176,Cluster-140.1376,Cluster-140.1814,Cluster-140.3979,Cluster-140.2746,Cluster-140.4081,Cluster-140.1375,Cluster-140.2847,Cluster-140.3083,Cluster-140.1444,Cluster-140.2989,Cluster-140.4282,Cluster-140.2538,Cluster-140.604,Cluster-140.379,Cluster-140.3599,Cluster-140.3071,Cluster-140.3321
Genetic Information Processing	Folding, sorting and degradation	RNA degradation	ko03018	25	Cluster-140.2756,Cluster-140.1253,Cluster-140.3349,Cluster-140.2083,Cluster-140.1824,Cluster-140.2002,Cluster-140.3227,Cluster-30.0,Cluster-140.2897,Cluster-140.4043,Cluster-140.3804,Cluster-140.3758,Cluster-140.1563,Cluster-140.3503,Cluster-140.2395,Cluster-140.2625,Cluster-140.2653,Cluster-140.1502,Cluster-140.3148,Cluster-140.2891,Cluster-140.1237,Cluster-140.3071,Cluster-140.3495,Cluster-140.…
Genetic Information Processing	Transcription	RNA polymerase	ko03020	17	Cluster-140.3354,Cluster-140.1981,Cluster-140.2768,Cluster-140.2820,Cluster-140.1744,Cluster-140.820,Cluster-140.4095,Cluster-140.4210,Cluster-140.2227,Cluster-140.2139,Cluster-140.2532,Cluster-140.1039,Cluster-140.3203,Cluster-140.1245,Cluster-140.729,Cluster-140.1848,Cluster-140.4263
Genetic Information Processing	Transcription	Basal transcription factors	ko03022	17	Cluster-140.3266,Cluster-140.926,Cluster-140.2850,Cluster-140.1648,Cluster-140.2654,Cluster-140.699,Cluster-140.2789,Cluster-140.2246,Cluster-140.2095,Cluster-140.3025,Cluster-140.4365,Cluster-140.4219,Cluster-140.4450,Cluster-140.2779,Cluster-140.3680,Cluster-140.2656,Cluster-140.1607
Genetic Information Processing	Replication and repair	DNA replication	ko03030	18	Cluster-140.1919,Cluster-140.3974,Cluster-140.4233,Cluster-140.2110,Cluster-140.1840,Cluster-140.3212,Cluster-140.3086,Cluster-140.3282,Cluster-140.1686,Cluster-140.4349,Cluster-140.1487,Cluster-140.4442,Cluster-140.2832,Cluster-140.3136,Cluster-140.4403,Cluster-140.2216,Cluster-140.1975,Cluster-140.761
Genetic Information Processing	Transcription	Spliceosome	ko03040	45	Cluster-140.3352,Cluster-140.3460,Cluster-140.1563,Cluster-140.3476,Cluster-140.3120,Cluster-140.1351,Cluster-140.3583,Cluster-140.2176,Cluster-140.2755,Cluster-140.2727,Cluster-140.3603,Cluster-140.574,Cluster-140.1980,Cluster-140.4123,Cluster-140.3664,Cluster-140.3127,Cluster-140.3336,Cluster-140.3781,Cluster-140.1811,Cluster-140.4675,Cluster-140.1158,Cluster-140.2531,Cluster-140.2272,Cluster-1…
Genetic Information Processing	Folding, sorting and degradation	Proteasome	ko03050	16	Cluster-140.1482,Cluster-140.3909,Cluster-140.4096,Cluster-140.2753,Cluster-140.2669,Cluster-140.4440,Cluster-140.3512,Cluster-140.1525,Cluster-140.3850,Cluster-140.1968,Cluster-140.3207,Cluster-140.3916,Cluster-140.1970,Cluster-140.3763,Cluster-140.1642,Cluster-140.3439
Genetic Information Processing	Folding, sorting and degradation	Protein export	ko03060	8	Cluster-140.3571,Cluster-140.3945,Cluster-140.3718,Cluster-140.3863,Cluster-140.3168,Cluster-140.3100,Cluster-140.4188,Cluster-140.3002
Environmental Information Processing	Membrane transport	Bacterial secretion system	ko03070	2	Cluster-140.3718,Cluster-140.3002
Organismal Systems	Endocrine system	PPAR signaling pathway	ko03320	11	Cluster-140.3681,Cluster-140.2589,Cluster-140.2801,Cluster-140.3767,Cluster-140.4072,Cluster-140.3471,Cluster-140.2047,Cluster-140.3324,Cluster-140.3319,Cluster-140.3079,Cluster-140.2739
Genetic Information Processing	Replication and repair	Base excision repair	ko03410	13	Cluster-140.3652,Cluster-140.1487,Cluster-140.2216,Cluster-140.4442,Cluster-140.1686,Cluster-140.3136,Cluster-140.4854,Cluster-140.1732,Cluster-140.4225,Cluster-140.3282,Cluster-140.1840,Cluster-140.4233,Cluster-140.4444
Genetic Information Processing	Replication and repair	Nucleotide excision repair	ko03420	25	Cluster-140.4233,Cluster-140.926,Cluster-140.1919,Cluster-140.3974,Cluster-140.1648,Cluster-140.1601,Cluster-140.1686,Cluster-140.2676,Cluster-140.3282,Cluster-140.2789,Cluster-140.4442,Cluster-140.1487,Cluster-140.4349,Cluster-140.3025,Cluster-140.2430,Cluster-140.3136,Cluster-140.2424,Cluster-140.2560,Cluster-140.2779,Cluster-140.3680,Cluster-140.2656,Cluster-140.1975,Cluster-140.1946,Cluster-1…
Genetic Information Processing	Replication and repair	Mismatch repair	ko03430	15	Cluster-140.1975,Cluster-140.1487,Cluster-140.4130,Cluster-140.4349,Cluster-140.1686,Cluster-140.2676,Cluster-140.3136,Cluster-140.808,Cluster-140.2943,Cluster-140.3282,Cluster-140.4323,Cluster-140.3163,Cluster-140.4233,Cluster-140.1919,Cluster-140.3974
Genetic Information Processing	Replication and repair	Homologous recombination	ko03440	14	Cluster-140.3261,Cluster-140.1919,Cluster-140.3793,Cluster-140.1996,Cluster-140.2541,Cluster-140.1958,Cluster-140.3282,Cluster-140.1652,Cluster-140.3136,Cluster-140.1686,Cluster-140.4349,Cluster-140.1049,Cluster-140.1336,Cluster-140.2307
Genetic Information Processing	Replication and repair	Non-homologous end-joining	ko03450	6	Cluster-140.2733,Cluster-140.3793,Cluster-140.2671,Cluster-140.3261,Cluster-140.3830,Cluster-140.1840
Genetic Information Processing	Replication and repair	Fanconi anemia pathway	ko03460	13	Cluster-140.4349,Cluster-140.1336,Cluster-140.3879,Cluster-140.2943,Cluster-140.3609,Cluster-140.1958,Cluster-140.3496,Cluster-140.2430,Cluster-140.2940,Cluster-140.3163,Cluster-140.3772,Cluster-140.1919,Cluster-140.756
Environmental Information Processing	Signal transduction	MAPK signaling pathway	ko04010	11	Cluster-140.3460,Cluster-140.4675,Cluster-140.3259,Cluster-140.3476,Cluster-140.3834,Cluster-140.3074,Cluster-140.2602,Cluster-140.4088,Cluster-140.3514,Cluster-140.3172,Cluster-140.1662
Environmental Information Processing	Signal transduction	MAPK signaling pathway - yeast	ko04011	45	Cluster-140.2985,Cluster-140.4248,Cluster-140.2379,Cluster-140.2557,Cluster-140.2766,Cluster-140.4207,Cluster-140.2928,Cluster-140.3422,Cluster-140.3748,Cluster-140.1904,Cluster-140.2767,Cluster-140.3645,Cluster-140.2868,Cluster-140.1925,Cluster-140.1402,Cluster-140.3192,Cluster-140.4047,Cluster-140.3965,Cluster-140.2692,Cluster-140.3400,Cluster-140.3345,Cluster-140.4049,Cluster-140.4088,Cluster-…
Environmental Information Processing	Signal transduction	ErbB signaling pathway	ko04012	5	Cluster-140.3259,Cluster-140.2158,Cluster-140.4088,Cluster-140.3264,Cluster-140.3074
Environmental Information Processing	Signal transduction	MAPK signaling pathway - fly	ko04013	10	Cluster-140.3485,Cluster-140.4088,Cluster-140.189,Cluster-140.3306,Cluster-140.3083,Cluster-140.3353,Cluster-140.1884,Cluster-140.1553,Cluster-140.3074,Cluster-140.3068
Environmental Information Processing	Signal transduction	Ras signaling pathway	ko04014	11	Cluster-140.3259,Cluster-140.3169,Cluster-140.2459,Cluster-140.3074,Cluster-140.3264,Cluster-140.1880,Cluster-140.2701,Cluster-140.2707,Cluster-140.4088,Cluster-140.3172,Cluster-140.1662
Environmental Information Processing	Signal transduction	Rap1 signaling pathway	ko04015	8	Cluster-140.3074,Cluster-140.4774,Cluster-140.4247,Cluster-140.3172,Cluster-140.846,Cluster-140.4088,Cluster-140.2554,Cluster-140.689
Environmental Information Processing	Signal transduction	MAPK signaling pathway - plant	ko04016	4	Cluster-140.4019,Cluster-140.2371,Cluster-140.3400,Cluster-140.2928
Environmental Information Processing	Signal transduction	Calcium signaling pathway	ko04020	5	Cluster-140.3421,Cluster-140.2602,Cluster-140.4788,Cluster-140.2923,Cluster-140.3514
Environmental Information Processing	Signal transduction	cGMP-PKG signaling pathway	ko04022	9	Cluster-140.3421,Cluster-140.2540,Cluster-140.2292,Cluster-140.3514,Cluster-140.4088,Cluster-140.3953,Cluster-140.4470,Cluster-140.4436,Cluster-140.2602
Environmental Information Processing	Signal transduction	cAMP signaling pathway	ko04024	8	Cluster-140.3259,Cluster-140.2459,Cluster-140.4088,Cluster-140.2292,Cluster-140.4436,Cluster-140.4470,Cluster-140.3953,Cluster-140.2701
Organismal Systems	Immune system	Chemokine signaling pathway	ko04062	5	Cluster-140.3733,Cluster-140.3074,Cluster-140.3172,Cluster-140.4088,Cluster-140.3259
Environmental Information Processing	Signal transduction	NF-kappa B signaling pathway	ko04064	3	Cluster-140.1936,Cluster-140.2307,Cluster-140.2236
Environmental Information Processing	Signal transduction	HIF-1 signaling pathway	ko04066	15	Cluster-140.2289,Cluster-140.3597,Cluster-140.4088,Cluster-140.2118,Cluster-140.2109,Cluster-140.2966,Cluster-140.3804,Cluster-140.4043,Cluster-140.1601,Cluster-30.0,Cluster-140.3026,Cluster-140.2334,Cluster-140.2158,Cluster-140.1542,Cluster-140.1355
Environmental Information Processing	Signal transduction	FoxO signaling pathway	ko04068	16	Cluster-140.3722,Cluster-140.1884,Cluster-140.3079,Cluster-140.4019,Cluster-140.3746,Cluster-140.2928,Cluster-140.3899,Cluster-140.3400,Cluster-140.4239,Cluster-140.302,Cluster-140.3074,Cluster-140.4488,Cluster-140.2307,Cluster-140.189,Cluster-140.3485,Cluster-140.4088
Environmental Information Processing	Signal transduction	Phosphatidylinositol signaling system	ko04070	14	Cluster-140.2311,Cluster-140.4132,Cluster-140.2130,Cluster-140.4788,Cluster-140.3140,Cluster-140.4131,Cluster-140.2997,Cluster-140.3056,Cluster-140.2396,Cluster-140.2019,Cluster-140.2194,Cluster-140.1491,Cluster-140.2947,Cluster-140.1893
Environmental Information Processing	Signal transduction	Sphingolipid signaling pathway	ko04071	20	Cluster-140.3074,Cluster-140.3300,Cluster-140.2989,Cluster-140.3274,Cluster-140.2540,Cluster-140.3483,Cluster-140.4088,Cluster-140.2701,Cluster-140.3083,Cluster-140.1682,Cluster-140.2923,Cluster-140.2459,Cluster-140.3079,Cluster-140.2995,Cluster-140.2441,Cluster-140.2996,Cluster-140.2299,Cluster-140.2974,Cluster-140.3810,Cluster-140.2518
Environmental Information Processing	Signal transduction	Phospholipase D signaling pathway	ko04072	7	Cluster-140.2923,Cluster-140.4088,Cluster-140.2158,Cluster-140.3074,Cluster-140.2459,Cluster-140.1953,Cluster-140.2701
Cellular Processes	Cell growth and death	Cell cycle	ko04110	31	Cluster-140.3516,Cluster-140.738,Cluster-140.3609,Cluster-140.2372,Cluster-140.996,Cluster-140.2307,Cluster-140.1487,Cluster-140.926,Cluster-140.2110,Cluster-140.3086,Cluster-140.1125,Cluster-140.1601,Cluster-140.3809,Cluster-140.2699,Cluster-140.4551,Cluster-140.3829,Cluster-140.2877,Cluster-140.4089,Cluster-140.2832,Cluster-140.761,Cluster-140.2516,Cluster-140.2093,Cluster-140.3731,Cluster-140.…
Cellular Processes	Cell growth and death	Cell cycle - yeast	ko04111	52	Cluster-140.1576,Cluster-140.3470,Cluster-140.4002,Cluster-140.2895,Cluster-140.4045,Cluster-140.3083,Cluster-140.2557,Cluster-140.4481,Cluster-140.4248,Cluster-140.2828,Cluster-140.2760,Cluster-140.2832,Cluster-140.3810,Cluster-140.4089,Cluster-140.2699,Cluster-140.2220,Cluster-140.3462,Cluster-140.2516,Cluster-140.761,Cluster-140.3532,Cluster-140.2766,Cluster-140.1705,Cluster-140.2110,Cluster-1…
Cellular Processes	Cell growth and death	Meiosis - yeast	ko04113	35	Cluster-140.2557,Cluster-140.2828,Cluster-140.2832,Cluster-140.4089,Cluster-140.3810,Cluster-140.2699,Cluster-140.3462,Cluster-140.2516,Cluster-140.761,Cluster-140.3470,Cluster-140.3912,Cluster-140.2895,Cluster-140.3083,Cluster-140.479,Cluster-140.1726,Cluster-140.1714,Cluster-140.3272,Cluster-140.2909,Cluster-140.4498,Cluster-140.3829,Cluster-140.2877,Cluster-140.2292,Cluster-140.4551,Cluster-14…
Cellular Processes	Cell growth and death	Oocyte meiosis	ko04114	20	Cluster-140.3083,Cluster-140.2895,Cluster-140.3514,Cluster-140.4088,Cluster-140.2602,Cluster-140.2372,Cluster-140.996,Cluster-140.1125,Cluster-140.1601,Cluster-140.3809,Cluster-140.3409,Cluster-140.3731,Cluster-140.2093,Cluster-140.4551,Cluster-140.2292,Cluster-140.3829,Cluster-140.3810,Cluster-140.1908,Cluster-140.1714,Cluster-140.2828
Cellular Processes	Cell growth and death	p53 signaling pathway	ko04115	6	Cluster-140.3609,Cluster-140.4089,Cluster-140.4038,Cluster-140.2079,Cluster-140.2179,Cluster-140.2307
Genetic Information Processing	Folding, sorting and degradation	Ubiquitin mediated proteolysis	ko04120	30	Cluster-140.1714,Cluster-140.3068,Cluster-140.1242,Cluster-140.1908,Cluster-140.1261,Cluster-140.2828,Cluster-140.2093,Cluster-140.2289,Cluster-140.3409,Cluster-140.2790,Cluster-140.3532,Cluster-140.3373,Cluster-140.3018,Cluster-140.2560,Cluster-140.1862,Cluster-140.2570,Cluster-140.4551,Cluster-140.2837,Cluster-140.1679,Cluster-140.1601,Cluster-140.3127,Cluster-140.3502,Cluster-140.2207,Cluster-…
Genetic Information Processing	Folding, sorting and degradation	Sulfur relay system	ko04122	1	Cluster-140.2626
Genetic Information Processing	Folding, sorting and degradation	SNARE interactions in vesicular transport	ko04130	4	Cluster-140.4229,Cluster-140.1106,Cluster-140.3397,Cluster-140.4211
Cellular Processes	Transport and catabolism	Autophagy - yeast	ko04138	40	Cluster-140.2947,Cluster-140.3693,Cluster-140.3461,Cluster-140.3083,Cluster-140.2204,Cluster-140.3912,Cluster-140.4223,Cluster-140.2134,Cluster-140.1839,Cluster-140.4202,Cluster-140.3602,Cluster-140.1394,Cluster-140.2014,Cluster-140.1883,Cluster-140.3554,Cluster-140.2573,Cluster-140.2974,Cluster-140.4230,Cluster-140.2603,Cluster-140.4211,Cluster-140.3899,Cluster-140.2274,Cluster-140.3074,Cluster-…
Cellular Processes	Transport and catabolism	Mitophagy - yeast	ko04139	19	Cluster-140.3693,Cluster-140.2804,Cluster-140.1523,Cluster-140.2731,Cluster-140.3582,Cluster-140.3899,Cluster-140.2345,Cluster-140.1936,Cluster-140.3472,Cluster-140.2628,Cluster-140.4230,Cluster-140.2875,Cluster-140.2236,Cluster-140.3748,Cluster-140.3682,Cluster-140.4007,Cluster-140.2379,Cluster-140.2158,Cluster-140.3711
Cellular Processes	Transport and catabolism	Autophagy - animal	ko04140	23	Cluster-140.2996,Cluster-140.4144,Cluster-140.2573,Cluster-140.2030,Cluster-140.2014,Cluster-140.2158,Cluster-140.1883,Cluster-140.2865,Cluster-140.2995,Cluster-140.3079,Cluster-140.4389,Cluster-140.4367,Cluster-140.4088,Cluster-140.3570,Cluster-140.2130,Cluster-140.1682,Cluster-140.3083,Cluster-140.3693,Cluster-140.3074,Cluster-140.3274,Cluster-140.2274,Cluster-140.3899,Cluster-140.1075
Genetic Information Processing	Folding, sorting and degradation	Protein processing in endoplasmic reticulum	ko04141	48	Cluster-140.4675,Cluster-140.2837,Cluster-140.1246,Cluster-140.1934,Cluster-140.3656,Cluster-140.1560,Cluster-140.1083,Cluster-140.4016,Cluster-140.3571,Cluster-140.2919,Cluster-140.3476,Cluster-140.1203,Cluster-140.3460,Cluster-140.1930,Cluster-140.2014,Cluster-140.3713,Cluster-140.1766,Cluster-140.1946,Cluster-140.1635,Cluster-140.1247,Cluster-140.3100,Cluster-140.3725,Cluster-140.1417,Cluster-…
Cellular Processes	Transport and catabolism	Lysosome	ko04142	31	Cluster-140.1898,Cluster-140.1682,Cluster-140.906,Cluster-140.993,Cluster-140.3432,Cluster-140.3329,Cluster-140.4151,Cluster-140.3699,Cluster-140.4500,Cluster-140.2189,Cluster-140.3105,Cluster-140.884,Cluster-140.3274,Cluster-140.3819,Cluster-140.4554,Cluster-140.4499,Cluster-140.587,Cluster-140.3491,Cluster-140.3839,Cluster-140.2299,Cluster-140.1160,Cluster-140.2857,Cluster-140.3419,Cluster-140.…
Cellular Processes	Transport and catabolism	Endocytosis	ko04144	28	Cluster-140.1099,Cluster-140.2244,Cluster-140.3866,Cluster-140.3962,Cluster-140.3460,Cluster-140.2067,Cluster-140.2033,Cluster-140.1289,Cluster-140.2886,Cluster-140.3476,Cluster-140.1952,Cluster-140.2459,Cluster-140.2375,Cluster-140.2825,Cluster-140.2084,Cluster-140.3550,Cluster-140.2718,Cluster-140.3372,Cluster-140.2701,Cluster-140.1891,Cluster-140.3733,Cluster-140.3172,Cluster-140.3927,Cluster-…
Cellular Processes	Transport and catabolism	Phagosome	ko04145	22	Cluster-140.1810,Cluster-140.689,Cluster-140.3571,Cluster-140.846,Cluster-140.3255,Cluster-140.3699,Cluster-140.3432,Cluster-140.2130,Cluster-140.4132,Cluster-140.2109,Cluster-140.3314,Cluster-140.2357,Cluster-140.4774,Cluster-140.3046,Cluster-140.1099,Cluster-140.3140,Cluster-140.2118,Cluster-140.2554,Cluster-140.1160,Cluster-140.3560,Cluster-140.4247,Cluster-140.3738
Cellular Processes	Transport and catabolism	Peroxisome	ko04146	25	Cluster-140.2496,Cluster-140.2320,Cluster-140.3241,Cluster-140.2739,Cluster-140.4646,Cluster-140.4269,Cluster-140.3400,Cluster-140.3324,Cluster-140.3381,Cluster-140.189,Cluster-140.3890,Cluster-140.3312,Cluster-140.2589,Cluster-140.3485,Cluster-140.3085,Cluster-140.3154,Cluster-140.1364,Cluster-140.3535,Cluster-140.2047,Cluster-140.1884,Cluster-140.4019,Cluster-140.4072,Cluster-140.2928,Cluster-1…
Environmental Information Processing	Signal transduction	mTOR signaling pathway	ko04150	22	Cluster-140.2357,Cluster-140.3573,Cluster-140.3314,Cluster-140.4166,Cluster-140.3074,Cluster-140.3693,Cluster-140.1760,Cluster-140.3188,Cluster-140.4088,Cluster-140.2275,Cluster-140.3079,Cluster-140.1355,Cluster-140.4222,Cluster-140.2158,Cluster-140.2882,Cluster-140.2334,Cluster-140.3560,Cluster-140.3496,Cluster-140.1609,Cluster-140.4144,Cluster-140.4477,Cluster-140.1825
Environmental Information Processing	Signal transduction	PI3K-Akt signaling pathway	ko04151	18	Cluster-140.3079,Cluster-140.1355,Cluster-140.2158,Cluster-140.2334,Cluster-140.2688,Cluster-140.3722,Cluster-140.3810,Cluster-140.4144,Cluster-140.4171,Cluster-140.3547,Cluster-140.3074,Cluster-140.4239,Cluster-140.3845,Cluster-140.2989,Cluster-140.3632,Cluster-140.4088,Cluster-140.3736,Cluster-140.3083
Environmental Information Processing	Signal transduction	AMPK signaling pathway	ko04152	16	Cluster-140.3393,Cluster-140.4144,Cluster-140.3810,Cluster-140.2953,Cluster-140.2688,Cluster-140.2882,Cluster-140.2158,Cluster-140.3079,Cluster-140.3319,Cluster-140.3956,Cluster-140.4069,Cluster-140.3083,Cluster-140.3796,Cluster-140.3148,Cluster-140.2432,Cluster-140.2989
Cellular Processes	Cell growth and death	Apoptosis	ko04210	16	Cluster-140.3274,Cluster-140.4774,Cluster-140.3074,Cluster-140.1761,Cluster-140.846,Cluster-140.4088,Cluster-140.689,Cluster-140.2307,Cluster-140.1682,Cluster-140.2995,Cluster-140.3079,Cluster-140.4247,Cluster-140.4367,Cluster-140.2554,Cluster-140.4225,Cluster-140.2996
Organismal Systems	Aging	Longevity regulating pathway	ko04211	12	Cluster-140.3485,Cluster-140.2928,Cluster-140.4144,Cluster-140.3693,Cluster-140.189,Cluster-140.2573,Cluster-140.4019,Cluster-140.3400,Cluster-140.1884,Cluster-140.2158,Cluster-140.2334,Cluster-140.3074
Organismal Systems	Aging	Longevity regulating pathway - worm	ko04212	15	Cluster-140.2158,Cluster-140.3400,Cluster-140.3319,Cluster-140.1884,Cluster-140.2897,Cluster-140.3899,Cluster-140.2074,Cluster-140.2928,Cluster-140.3485,Cluster-140.4225,Cluster-140.189,Cluster-140.2653,Cluster-140.4019,Cluster-140.3693,Cluster-140.3907
Organismal Systems	Aging	Longevity regulating pathway - multiple species	ko04213	19	Cluster-140.3074,Cluster-140.3400,Cluster-140.1284,Cluster-140.4675,Cluster-140.3912,Cluster-140.142,Cluster-140.3485,Cluster-140.189,Cluster-140.2158,Cluster-140.1726,Cluster-140.1884,Cluster-140.3476,Cluster-140.3014,Cluster-140.3460,Cluster-140.2928,Cluster-140.4144,Cluster-140.2573,Cluster-140.4019,Cluster-140.2581
Cellular Processes	Cell growth and death	Apoptosis - fly	ko04214	10	Cluster-140.2307,Cluster-140.2925,Cluster-140.2875,Cluster-140.4088,Cluster-140.3609,Cluster-140.4225,Cluster-140.3682,Cluster-140.890,Cluster-140.3074,Cluster-140.2128
Organismal Systems	Circulatory system	Cardiac muscle contraction	ko04260	9	Cluster-140.4436,Cluster-140.3953,Cluster-140.4470,Cluster-140.2835,Cluster-153.0,Cluster-140.191,Cluster-140.4925,Cluster-140.3928,Cluster-140.3883
Organismal Systems	Circulatory system	Adrenergic signaling in cardiomyocytes	ko04261	8	Cluster-140.4088,Cluster-140.2292,Cluster-140.3953,Cluster-140.3810,Cluster-140.4436,Cluster-140.4470,Cluster-140.3083,Cluster-140.2989
Organismal Systems	Circulatory system	Vascular smooth muscle contraction	ko04270	3	Cluster-140.2540,Cluster-140.4088,Cluster-140.2292
Environmental Information Processing	Signal transduction	Wnt signaling pathway	ko04310	8	Cluster-140.1936,Cluster-140.3409,Cluster-140.2602,Cluster-140.3984,Cluster-140.3514,Cluster-140.2236,Cluster-140.1601,Cluster-140.1908
Organismal Systems	Development	Dorso-ventral axis formation	ko04320	2	Cluster-140.4088,Cluster-140.3074
Environmental Information Processing	Signal transduction	Notch signaling pathway	ko04330	1	Cluster-140.888
Environmental Information Processing	Signal transduction	Hedgehog signaling pathway	ko04340	2	Cluster-140.1908,Cluster-140.3409
Environmental Information Processing	Signal transduction	Hedgehog signaling pathway - fly	ko04341	3	Cluster-140.1601,Cluster-140.1908,Cluster-140.3409
Environmental Information Processing	Signal transduction	TGF-beta signaling pathway	ko04350	4	Cluster-140.3083,Cluster-140.1601,Cluster-140.4088,Cluster-140.3810
Organismal Systems	Development	Axon guidance	ko04360	7	Cluster-140.3264,Cluster-140.3074,Cluster-140.3172,Cluster-140.4088,Cluster-140.3514,Cluster-140.2602,Cluster-140.3259
Environmental Information Processing	Signal transduction	VEGF signaling pathway	ko04370	6	Cluster-140.3074,Cluster-140.3172,Cluster-140.4088,Cluster-140.2923,Cluster-140.3514,Cluster-140.2602
Environmental Information Processing	Signal transduction	Apelin signaling pathway	ko04371	9	Cluster-140.2130,Cluster-140.4088,Cluster-140.1355,Cluster-140.1883,Cluster-140.3074,Cluster-140.2923,Cluster-140.2158,Cluster-140.3899,Cluster-140.2540
Organismal Systems	Development	Osteoclast differentiation	ko04380	5	Cluster-140.2118,Cluster-140.4088,Cluster-140.3514,Cluster-140.2109,Cluster-140.2602
Environmental Information Processing	Signal transduction	Hippo signaling pathway	ko04390	11	Cluster-140.3810,Cluster-140.2554,Cluster-140.2292,Cluster-140.846,Cluster-140.689,Cluster-140.3083,Cluster-140.3409,Cluster-140.4774,Cluster-140.2989,Cluster-140.4247,Cluster-140.1908
Environmental Information Processing	Signal transduction	Hippo signaling pathway - fly	ko04391	8	Cluster-140.689,Cluster-140.3083,Cluster-140.2554,Cluster-140.3810,Cluster-140.846,Cluster-140.4247,Cluster-140.2989,Cluster-140.4774
Environmental Information Processing	Signal transduction	Hippo signaling pathway -multiple species	ko04392	4	Cluster-140.3645,Cluster-140.4804,Cluster-140.2262,Cluster-140.3259
Cellular Processes	Cellular community - eukaryotes	Focal adhesion	ko04510	10	Cluster-140.4774,Cluster-140.3079,Cluster-140.3259,Cluster-140.4247,Cluster-140.4088,Cluster-140.846,Cluster-140.3172,Cluster-140.2292,Cluster-140.2554,Cluster-140.689
Cellular Processes	Cellular community - eukaryotes	Adherens junction	ko04520	10	Cluster-140.4247,Cluster-140.4774,Cluster-140.1936,Cluster-140.689,Cluster-140.2554,Cluster-140.2236,Cluster-140.3172,Cluster-140.3733,Cluster-140.4088,Cluster-140.846
Cellular Processes	Cellular community - eukaryotes	Tight junction	ko04530	18	Cluster-140.3083,Cluster-140.689,Cluster-140.1487,Cluster-140.3733,Cluster-140.3172,Cluster-140.3296,Cluster-140.846,Cluster-140.2540,Cluster-140.3321,Cluster-140.3965,Cluster-140.4774,Cluster-140.2989,Cluster-140.3114,Cluster-140.3554,Cluster-140.3810,Cluster-140.2554,Cluster-140.4247,Cluster-140.1839
Cellular Processes	Cellular community - eukaryotes	Gap junction	ko04540	4	Cluster-140.3046,Cluster-140.3074,Cluster-140.3738,Cluster-140.4088
Cellular Processes	Cellular community - eukaryotes	Signaling pathways regulating pluripotency of stem cells	ko04550	3	Cluster-140.3208,Cluster-140.4088,Cluster-140.3074
Organismal Systems	Immune system	Platelet activation	ko04611	7	Cluster-140.689,Cluster-140.4247,Cluster-140.2554,Cluster-140.2292,Cluster-140.846,Cluster-140.4774,Cluster-140.4088
Organismal Systems	Immune system	Antigen processing and presentation	ko04612	6	Cluster-140.3547,Cluster-140.4675,Cluster-140.3476,Cluster-140.3460,Cluster-140.2225,Cluster-140.3114
Organismal Systems	Endocrine system	Renin-angiotensin system	ko04614	2	Cluster-140.884,Cluster-140.2490
Organismal Systems	Immune system	Toll-like receptor signaling pathway	ko04620	1	Cluster-140.4088
Organismal Systems	Immune system	NOD-like receptor signaling pathway	ko04621	12	Cluster-140.4389,Cluster-140.3547,Cluster-140.797,Cluster-140.3682,Cluster-140.3899,Cluster-140.2109,Cluster-140.2118,Cluster-140.2875,Cluster-140.4088,Cluster-140.1772,Cluster-140.2573,Cluster-140.2925
Organismal Systems	Immune system	RIG-I-like receptor signaling pathway	ko04622	1	Cluster-140.2573
Organismal Systems	Immune system	Cytosolic DNA-sensing pathway	ko04623	10	Cluster-140.1848,Cluster-140.820,Cluster-140.4095,Cluster-140.729,Cluster-140.2820,Cluster-140.1981,Cluster-140.1245,Cluster-140.2532,Cluster-140.3203,Cluster-140.4210
Organismal Systems	Immune system	Toll and Imd signaling pathway	ko04624	4	Cluster-140.1908,Cluster-140.3068,Cluster-140.3409,Cluster-140.2207
Organismal Systems	Environmental adaptation	Plant-pathogen interaction	ko04626	2	Cluster-140.4171,Cluster-140.3547
Environmental Information Processing	Signal transduction	Jak-STAT signaling pathway	ko04630	1	Cluster-140.2158
Organismal Systems	Immune system	Natural killer cell mediated cytotoxicity	ko04650	5	Cluster-140.3259,Cluster-140.4088,Cluster-140.3514,Cluster-140.3074,Cluster-140.2602
Organismal Systems	Immune system	IL-17 signaling pathway	ko04657	5	Cluster-140.4171,Cluster-140.1714,Cluster-140.4088,Cluster-140.2639,Cluster-140.3547
Organismal Systems	Immune system	Th1 and Th2 cell differentiation	ko04658	3	Cluster-140.3514,Cluster-140.4088,Cluster-140.2602
Organismal Systems	Immune system	Th17 cell differentiation	ko04659	5	Cluster-140.2602,Cluster-140.3547,Cluster-140.4088,Cluster-140.3514,Cluster-140.2158
Organismal Systems	Immune system	T cell receptor signaling pathway	ko04660	7	Cluster-140.3259,Cluster-140.3079,Cluster-140.2602,Cluster-140.3172,Cluster-140.3074,Cluster-140.4088,Cluster-140.3514
Organismal Systems	Immune system	B cell receptor signaling pathway	ko04662	4	Cluster-140.3514,Cluster-140.4088,Cluster-140.3074,Cluster-140.2602
Organismal Systems	Immune system	Fc epsilon RI signaling pathway	ko04664	3	Cluster-140.3074,Cluster-140.4088,Cluster-140.3079
Organismal Systems	Immune system	Fc gamma R-mediated phagocytosis	ko04666	11	Cluster-140.3372,Cluster-140.2701,Cluster-140.4088,Cluster-140.3172,Cluster-140.3733,Cluster-140.1952,Cluster-140.2459,Cluster-140.2923,Cluster-140.1602,Cluster-140.3259,Cluster-140.2540
Environmental Information Processing	Signal transduction	TNF signaling pathway	ko04668	3	Cluster-140.2875,Cluster-140.4088,Cluster-140.3682
Organismal Systems	Immune system	Leukocyte transendothelial migration	ko04670	8	Cluster-140.4774,Cluster-140.4247,Cluster-140.2118,Cluster-140.3172,Cluster-140.846,Cluster-140.2109,Cluster-140.2554,Cluster-140.689
Organismal Systems	Environmental adaptation	Circadian rhythm	ko04710	3	Cluster-140.3409,Cluster-140.1908,Cluster-140.1601
Organismal Systems	Environmental adaptation	Circadian rhythm - plant	ko04712	2	Cluster-140.1936,Cluster-140.2236
Organismal Systems	Environmental adaptation	Circadian entrainment	ko04713	1	Cluster-140.4088
Organismal Systems	Nervous system	Long-term potentiation	ko04720	5	Cluster-140.2602,Cluster-140.3074,Cluster-140.2292,Cluster-140.3514,Cluster-140.4088
Organismal Systems	Nervous system	Synaptic vesicle cycle	ko04721	11	Cluster-140.3560,Cluster-140.3432,Cluster-140.1160,Cluster-140.3720,Cluster-140.3699,Cluster-140.4229,Cluster-140.3602,Cluster-140.3189,Cluster-140.2357,Cluster-140.3962,Cluster-140.3314
Organismal Systems	Nervous system	Neurotrophin signaling pathway	ko04722	5	Cluster-140.3079,Cluster-140.4088,Cluster-140.3074,Cluster-140.3264,Cluster-140.3172
Organismal Systems	Nervous system	Retrograde endocannabinoid signaling	ko04723	2	Cluster-140.1929,Cluster-140.4088
Organismal Systems	Nervous system	Glutamatergic synapse	ko04724	5	Cluster-140.3514,Cluster-140.4088,Cluster-140.2459,Cluster-140.2701,Cluster-140.2602
Organismal Systems	Nervous system	Cholinergic synapse	ko04725	2	Cluster-140.3074,Cluster-140.4088
Organismal Systems	Nervous system	Serotonergic synapse	ko04726	2	Cluster-140.4088,Cluster-140.3074
Organismal Systems	Nervous system	GABAergic synapse	ko04727	3	Cluster-140.3899,Cluster-140.1588,Cluster-140.3602
Organismal Systems	Nervous system	Dopaminergic synapse	ko04728	7	Cluster-140.3083,Cluster-140.3330,Cluster-140.2292,Cluster-140.3514,Cluster-140.2989,Cluster-140.2602,Cluster-140.3810
Organismal Systems	Nervous system	Long-term depression	ko04730	4	Cluster-140.3810,Cluster-140.3074,Cluster-140.4088,Cluster-140.3083
Organismal Systems	Sensory system	Phototransduction - fly	ko04745	5	Cluster-140.846,Cluster-140.4774,Cluster-140.2554,Cluster-140.689,Cluster-140.4247
Organismal Systems	Sensory system	Inflammatory mediator regulation of TRP channels	ko04750	2	Cluster-140.2540,Cluster-140.2292
Cellular Processes	Cell motility	Regulation of actin cytoskeleton	ko04810	17	Cluster-140.4774,Cluster-140.3074,Cluster-140.1602,Cluster-140.846,Cluster-140.4088,Cluster-140.3172,Cluster-140.3733,Cluster-140.3372,Cluster-140.4132,Cluster-140.689,Cluster-140.1952,Cluster-140.2960,Cluster-140.3259,Cluster-140.4247,Cluster-140.3140,Cluster-140.2292,Cluster-140.2554
Organismal Systems	Endocrine system	Insulin signaling pathway	ko04910	17	Cluster-140.507,Cluster-140.3597,Cluster-140.1410,Cluster-140.4088,Cluster-140.2432,Cluster-140.3074,Cluster-140.743,Cluster-140.4144,Cluster-140.2292,Cluster-140.3111,Cluster-140.2688,Cluster-140.2953,Cluster-140.1355,Cluster-140.3079,Cluster-140.2158,Cluster-140.2334,Cluster-140.803
Organismal Systems	Endocrine system	Insulin secretion	ko04911	3	Cluster-140.3953,Cluster-140.4470,Cluster-140.4436
Organismal Systems	Endocrine system	GnRH signaling pathway	ko04912	5	Cluster-140.2701,Cluster-140.2459,Cluster-140.3172,Cluster-140.3074,Cluster-140.4088
Organismal Systems	Endocrine system	Progesterone-mediated oocyte maturation	ko04914	9	Cluster-140.2093,Cluster-140.4088,Cluster-140.4551,Cluster-140.1125,Cluster-140.1714,Cluster-140.3809,Cluster-140.3074,Cluster-140.2828,Cluster-140.3547
Organismal Systems	Endocrine system	Estrogen signaling pathway	ko04915	7	Cluster-140.3460,Cluster-140.4171,Cluster-140.4675,Cluster-140.3476,Cluster-140.3547,Cluster-140.4088,Cluster-140.3074
Organismal Systems	Endocrine system	Melanogenesis	ko04916	3	Cluster-140.3739,Cluster-140.3074,Cluster-140.4088
Organismal Systems	Endocrine system	Prolactin signaling pathway	ko04917	3	Cluster-140.4088,Cluster-140.3074,Cluster-140.4428
Organismal Systems	Endocrine system	Thyroid hormone synthesis	ko04918	9	Cluster-140.3168,Cluster-140.4436,Cluster-140.3552,Cluster-140.4470,Cluster-140.3953,Cluster-140.4171,Cluster-140.4670,Cluster-140.4706,Cluster-140.2063
Organismal Systems	Endocrine system	Thyroid hormone signaling pathway	ko04919	19	Cluster-140.689,Cluster-140.3956,Cluster-140.1335,Cluster-140.4088,Cluster-140.846,Cluster-140.2328,Cluster-140.4774,Cluster-140.3074,Cluster-140.3472,Cluster-140.4470,Cluster-140.4436,Cluster-140.3953,Cluster-140.2554,Cluster-140.4788,Cluster-140.888,Cluster-140.4247,Cluster-140.4007,Cluster-140.3079,Cluster-140.2158
Organismal Systems	Endocrine system	Adipocytokine signaling pathway	ko04920	4	Cluster-140.2739,Cluster-140.4072,Cluster-140.2158,Cluster-140.2047
Organismal Systems	Endocrine system	Oxytocin signaling pathway	ko04921	12	Cluster-140.3074,Cluster-140.2592,Cluster-140.4774,Cluster-140.4247,Cluster-140.2292,Cluster-140.4088,Cluster-140.846,Cluster-140.3514,Cluster-140.3796,Cluster-140.2554,Cluster-140.2602,Cluster-140.689
Organismal Systems	Endocrine system	Glucagon signaling pathway	ko04922	11	Cluster-140.2602,Cluster-140.3111,Cluster-140.3514,Cluster-140.3907,Cluster-140.507,Cluster-140.4488,Cluster-140.3723,Cluster-140.743,Cluster-140.803,Cluster-140.2432,Cluster-140.2688
Organismal Systems	Endocrine system	Regulation of lipolysis in adipocytes	ko04923	1	Cluster-140.1929
Organismal Systems	Endocrine system	Renin secretion	ko04924	2	Cluster-140.3514,Cluster-140.2602
Organismal Systems	Endocrine system	Aldosterone synthesis and secretion	ko04925	2	Cluster-140.2540,Cluster-140.2592
Organismal Systems	Excretory system	Aldosterone-regulated sodium reabsorption	ko04960	6	Cluster-140.4470,Cluster-140.4436,Cluster-140.3953,Cluster-140.3079,Cluster-140.4088,Cluster-140.3074
Organismal Systems	Excretory system	Endocrine and other factor-regulated calcium reabsorption	ko04961	6	Cluster-140.3962,Cluster-140.4470,Cluster-140.3189,Cluster-140.3953,Cluster-140.4436,Cluster-140.1891
Organismal Systems	Excretory system	Vasopressin-regulated water reabsorption	ko04962	6	Cluster-140.1810,Cluster-140.1144,Cluster-140.3255,Cluster-140.3213,Cluster-140.1891,Cluster-140.3602
Organismal Systems	Excretory system	Proximal tubule bicarbonate reclamation	ko04964	6	Cluster-140.2278,Cluster-140.2082,Cluster-140.2111,Cluster-140.3953,Cluster-140.4470,Cluster-140.4436
Organismal Systems	Excretory system	Collecting duct acid secretion	ko04966	5	Cluster-140.3699,Cluster-140.3560,Cluster-140.3432,Cluster-140.3314,Cluster-140.2357
Organismal Systems	Digestive system	Salivary secretion	ko04970	3	Cluster-140.4470,Cluster-140.3953,Cluster-140.4436
Organismal Systems	Digestive system	Gastric acid secretion	ko04971	3	Cluster-140.4436,Cluster-140.4470,Cluster-140.3953
Organismal Systems	Digestive system	Pancreatic secretion	ko04972	5	Cluster-140.3421,Cluster-140.1891,Cluster-140.3953,Cluster-140.4470,Cluster-140.4436
Organismal Systems	Digestive system	Carbohydrate digestion and absorption	ko04973	8	Cluster-140.3257,Cluster-140.1079,Cluster-140.4470,Cluster-140.3953,Cluster-140.4436,Cluster-140.4241,Cluster-140.3597,Cluster-140.734
Organismal Systems	Digestive system	Protein digestion and absorption	ko04974	3	Cluster-140.4436,Cluster-140.4470,Cluster-140.3953
Organismal Systems	Digestive system	Fat digestion and absorption	ko04975	3	Cluster-140.1953,Cluster-140.904,Cluster-140.3868
Organismal Systems	Digestive system	Bile secretion	ko04976	6	Cluster-140.1308,Cluster-140.4069,Cluster-140.4436,Cluster-140.4470,Cluster-140.3953,Cluster-140.3388
Organismal Systems	Digestive system	Mineral absorption	ko04978	3	Cluster-140.4470,Cluster-140.4436,Cluster-140.3953

## Sheet: DEGs enriched in GO
GO ID (Lev1)	GO Term (Lev1)	GO ID (Lev2)	GO Term (Lev2)	GO ID (Lev3)	GO Term (Lev3)	GO ID (Lev4)	GO Term (Lev4)	Gene Number	Gene List
GO:0003674	Molecular Function	GO:0060089	molecular transducer activity	GO:0038023	signaling receptor activity	GO:0009881	photoreceptor activity	2	Cluster-140.2822,Cluster-140.3127
GO:0003674	Molecular Function	GO:0060089	molecular transducer activity	GO:0038023	signaling receptor activity	GO:0004888	transmembrane signaling receptor activity	39	Cluster-140.1254,Cluster-140.2276,Cluster-140.3567,Cluster-140.1438,Cluster-140.3347,Cluster-140.2141,Cluster-140.3826,Cluster-140.1732,Cluster-140.3821,Cluster-140.4521,Cluster-140.3668,Cluster-140.2203,Cluster-140.1955,Cluster-140.3672,Cluster-140.3311,Cluster-140.1692,Cluster-140.3192,Cluster-140.3019,Cluster-140.3091,Cluster-140.1650,Cluster-140.2115,Cluster-140.4289,Cluster-140.3422,Cluster-…
GO:0003674	Molecular Function	GO:0060089	molecular transducer activity	GO:0038023	signaling receptor activity	GO:0003707	steroid hormone receptor activity	4	Cluster-140.1569,Cluster-140.1645,Cluster-140.3862,Cluster-140.3796
GO:0003674	Molecular Function	GO:0060089	molecular transducer activity	GO:0038023	signaling receptor activity	GO:0001653	peptide receptor activity	13	Cluster-140.3422,Cluster-140.1955,Cluster-140.1117,Cluster-140.3567,Cluster-140.1254,Cluster-140.2276,Cluster-140.2767,Cluster-140.1650,Cluster-140.3091,Cluster-140.3192,Cluster-140.3019,Cluster-140.4521,Cluster-140.1402
GO:0003674	Molecular Function	GO:0060089	molecular transducer activity	GO:0038023	signaling receptor activity	GO:0140375	immune receptor activity	2	Cluster-140.3030,Cluster-140.2978
GO:0003674	Molecular Function	GO:0140110	transcription regulator activity	GO:0003700	DNA-binding transcription factor activity	GO:0000981	DNA-binding transcription factor activity, RNA polymerase II-specific	2	Cluster-140.3150,Cluster-140.1276
GO:0003674	Molecular Function	GO:0140110	transcription regulator activity	GO:0003700	DNA-binding transcription factor activity	GO:0098531	ligand-activated transcription factor activity	1	Cluster-140.3150
GO:0003674	Molecular Function	GO:0140110	transcription regulator activity	GO:0003700	DNA-binding transcription factor activity	GO:0001216	DNA-binding transcription activator activity	1	Cluster-140.1276
GO:0003674	Molecular Function	GO:0140110	transcription regulator activity	GO:0003712	transcription coregulator activity	GO:0003714	transcription corepressor activity	2	Cluster-140.3018,Cluster-140.868
GO:0003674	Molecular Function	GO:0005215	transporter activity	GO:0022857	transmembrane transporter activity	GO:0015144	carbohydrate transmembrane transporter activity	8	Cluster-140.3052,Cluster-140.2598,Cluster-140.3847,Cluster-140.2496,Cluster-140.3618,Cluster-140.2273,Cluster-140.2669,Cluster-140.3987
GO:0003674	Molecular Function	GO:0005215	transporter activity	GO:0022857	transmembrane transporter activity	GO:1901505	carbohydrate derivative transmembrane transporter activity	10	Cluster-140.1726,Cluster-140.1376,Cluster-140.4179,Cluster-140.2555,Cluster-140.2016,Cluster-140.1752,Cluster-140.2137,Cluster-140.3875,Cluster-140.2746,Cluster-140.2338
GO:0003674	Molecular Function	GO:0005215	transporter activity	GO:0022857	transmembrane transporter activity	GO:0022884	macromolecule transmembrane transporter activity	7	Cluster-140.1848,Cluster-140.4159,Cluster-140.3427,Cluster-140.3668,Cluster-140.2669,Cluster-140.4449,Cluster-140.4434
GO:0003674	Molecular Function	GO:0005215	transporter activity	GO:0022857	transmembrane transporter activity	GO:0022804	active transmembrane transporter activity	62	Cluster-140.4158,Cluster-140.4429,Cluster-140.4298,Cluster-140.2401,Cluster-140.2234,Cluster-140.4068,Cluster-140.2564,Cluster-140.3619,Cluster-140.3598,Cluster-140.3333,Cluster-140.4623,Cluster-140.3689,Cluster-140.3633,Cluster-140.2349,Cluster-140.2769,Cluster-140.2994,Cluster-140.3890,Cluster-140.3670,Cluster-140.3888,Cluster-140.1308,Cluster-140.2888,Cluster-140.1459,Cluster-140.4434,Cluster-…
GO:0003674	Molecular Function	GO:0005215	transporter activity	GO:0022857	transmembrane transporter activity	GO:0015075	ion transmembrane transporter activity	205	Cluster-140.996,Cluster-140.3643,Cluster-140.4099,Cluster-140.2310,Cluster-140.3035,Cluster-140.4205,Cluster-140.1349,Cluster-140.3147,Cluster-140.2555,Cluster-140.3567,Cluster-140.3863,Cluster-140.3761,Cluster-140.2851,Cluster-140.3731,Cluster-140.3378,Cluster-140.3480,Cluster-140.2545,Cluster-140.1654,Cluster-140.3830,Cluster-140.3996,Cluster-140.2064,Cluster-140.3834,Cluster-140.3179,Cluster-1…
GO:0003674	Molecular Function	GO:0005215	transporter activity	GO:0022857	transmembrane transporter activity	GO:0042887	amide transmembrane transporter activity	6	Cluster-140.4159,Cluster-140.1848,Cluster-140.2555,Cluster-140.3668,Cluster-140.2338,Cluster-140.4434
GO:0003674	Molecular Function	GO:0005215	transporter activity	GO:0022857	transmembrane transporter activity	GO:0015318	inorganic molecular entity transmembrane transporter activity	188	Cluster-140.2975,Cluster-140.2861,Cluster-140.3810,Cluster-140.3264,Cluster-140.3885,Cluster-140.4244,Cluster-140.2997,Cluster-140.3968,Cluster-140.3806,Cluster-140.3010,Cluster-140.4123,Cluster-140.1737,Cluster-140.3432,Cluster-140.1645,Cluster-140.3320,Cluster-140.1111,Cluster-140.2349,Cluster-140.2487,Cluster-140.3818,Cluster-140.3626,Cluster-140.3789,Cluster-140.3308,Cluster-140.3577,Cluster-…
GO:0003674	Molecular Function	GO:0005215	transporter activity	GO:0022857	transmembrane transporter activity	GO:0090482	vitamin transmembrane transporter activity	2	Cluster-140.4163,Cluster-140.4021
GO:0003674	Molecular Function	GO:0005215	transporter activity	GO:0022857	transmembrane transporter activity	GO:0022803	passive transmembrane transporter activity	51	Cluster-140.2414,Cluster-140.3277,Cluster-140.2020,Cluster-140.3601,Cluster-140.3830,Cluster-140.2836,Cluster-140.3312,Cluster-140.3430,Cluster-140.2723,Cluster-140.3073,Cluster-140.2960,Cluster-140.3940,Cluster-140.2433,Cluster-140.3723,Cluster-140.154,Cluster-140.1349,Cluster-140.1450,Cluster-140.3210,Cluster-140.996,Cluster-140.2096,Cluster-140.3036,Cluster-140.2125,Cluster-140.2137,Cluster-14…
GO:0003674	Molecular Function	GO:0005215	transporter activity	GO:0022857	transmembrane transporter activity	GO:0015932	nucleobase-containing compound transmembrane transporter activity	12	Cluster-140.4449,Cluster-140.2338,Cluster-140.2746,Cluster-140.3427,Cluster-140.3875,Cluster-140.1752,Cluster-140.2137,Cluster-140.2016,Cluster-140.2555,Cluster-140.4179,Cluster-140.1376,Cluster-140.1726
GO:0003674	Molecular Function	GO:0005215	transporter activity	GO:0022857	transmembrane transporter activity	GO:0015605	organophosphate ester transmembrane transporter activity	2	Cluster-140.2555,Cluster-140.2338
GO:0003674	Molecular Function	GO:0005215	transporter activity	GO:0022857	transmembrane transporter activity	GO:1901682	sulfur compound transmembrane transporter activity	6	Cluster-140.3973,Cluster-140.2555,Cluster-140.2338,Cluster-140.1737,Cluster-140.2861,Cluster-140.3970
GO:0003674	Molecular Function	GO:0005215	transporter activity	GO:0022857	transmembrane transporter activity	GO:0005342	organic acid transmembrane transporter activity	2	Cluster-140.4028,Cluster-140.3660
GO:0003674	Molecular Function	GO:0005215	transporter activity	GO:0140318	protein transporter activity	GO:0008320	protein transmembrane transporter activity	3	Cluster-140.4434,Cluster-140.3668,Cluster-140.4159
GO:0003674	Molecular Function	GO:0005215	transporter activity	GO:0005319	lipid transporter activity	GO:0005548	phospholipid transporter activity	1	Cluster-140.3098
GO:0003674	Molecular Function	GO:0005215	transporter activity	GO:0005319	lipid transporter activity	GO:0140303	intramembrane lipid transporter activity	1	Cluster-140.3098
GO:0003674	Molecular Function	GO:0005198	structural molecule activity	GO:0005201	extracellular matrix structural constituent	GO:0030021	extracellular matrix structural constituent conferring compression resistance	2	Cluster-140.2735,Cluster-140.2939
GO:0003674	Molecular Function	GO:0045182	translation regulator activity	GO:0090079	translation regulator activity, nucleic acid binding	GO:0008135	translation factor activity, RNA binding	39	Cluster-140.2885,Cluster-140.1689,Cluster-140.2603,Cluster-140.3692,Cluster-140.4946,Cluster-140.2334,Cluster-140.3073,Cluster-140.4535,Cluster-140.3743,Cluster-140.3355,Cluster-140.3753,Cluster-140.3392,Cluster-140.2899,Cluster-140.3159,Cluster-140.1842,Cluster-140.3761,Cluster-140.2128,Cluster-140.2490,Cluster-140.1669,Cluster-140.3638,Cluster-140.3718,Cluster-140.3223,Cluster-140.1939,Cluster-…
GO:0003674	Molecular Function	GO:0098772	molecular function regulator	GO:0005085	guanyl-nucleotide exchange factor activity	GO:0005088	Ras guanyl-nucleotide exchange factor activity	3	Cluster-140.3781,Cluster-140.3226,Cluster-140.4616
GO:0003674	Molecular Function	GO:0098772	molecular function regulator	GO:0030545	receptor regulator activity	GO:0030547	receptor inhibitor activity	7	Cluster-140.4109,Cluster-140.3918,Cluster-140.3368,Cluster-140.2640,Cluster-140.3103,Cluster-140.3137,Cluster-140.3154
GO:0003674	Molecular Function	GO:0098772	molecular function regulator	GO:0030545	receptor regulator activity	GO:0030546	signaling receptor activator activity	83	Cluster-140.2173,Cluster-140.3506,Cluster-140.2829,Cluster-140.3633,Cluster-140.702,Cluster-140.3333,Cluster-140.1770,Cluster-140.3382,Cluster-140.3381,Cluster-140.1863,Cluster-140.1368,Cluster-140.3409,Cluster-140.1690,Cluster-140.1467,Cluster-140.3887,Cluster-140.1606,Cluster-140.2147,Cluster-140.2574,Cluster-140.3191,Cluster-140.3246,Cluster-140.3803,Cluster-140.3556,Cluster-140.3370,Cluster-1…
GO:0003674	Molecular Function	GO:0098772	molecular function regulator	GO:0030545	receptor regulator activity	GO:0099602	neurotransmitter receptor regulator activity	7	Cluster-140.3137,Cluster-140.3103,Cluster-140.2640,Cluster-140.3368,Cluster-140.3154,Cluster-140.3918,Cluster-140.4109
GO:0003674	Molecular Function	GO:0098772	molecular function regulator	GO:0016247	channel regulator activity	GO:0017080	sodium channel regulator activity	17	Cluster-140.3447,Cluster-140.2839,Cluster-140.3968,Cluster-140.4119,Cluster-140.3217,Cluster-140.1495,Cluster-140.738,Cluster-140.4167,Cluster-140.4536,Cluster-140.1497,Cluster-140.3663,Cluster-140.4734,Cluster-140.2372,Cluster-140.3368,Cluster-140.4164,Cluster-140.3163,Cluster-140.3615
GO:0003674	Molecular Function	GO:0098772	molecular function regulator	GO:0016247	channel regulator activity	GO:0016248	channel inhibitor activity	40	Cluster-140.4768,Cluster-140.4167,Cluster-140.738,Cluster-140.1495,Cluster-140.4357,Cluster-140.3217,Cluster-140.2713,Cluster-140.2669,Cluster-140.3982,Cluster-140.2839,Cluster-140.3399,Cluster-140.3447,Cluster-140.3163,Cluster-140.4037,Cluster-140.4734,Cluster-140.3378,Cluster-140.3663,Cluster-140.2951,Cluster-140.2945,Cluster-140.2516,Cluster-140.3858,Cluster-140.3997,Cluster-140.3242,Cluster-1…
GO:0003674	Molecular Function	GO:0098772	molecular function regulator	GO:0016247	channel regulator activity	GO:0099106	ion channel regulator activity	43	Cluster-140.3982,Cluster-140.2839,Cluster-140.3447,Cluster-140.3399,Cluster-140.4768,Cluster-140.4167,Cluster-140.738,Cluster-140.4357,Cluster-140.1495,Cluster-140.3217,Cluster-140.2713,Cluster-140.2669,Cluster-140.2951,Cluster-140.3663,Cluster-140.3378,Cluster-140.3652,Cluster-140.2945,Cluster-140.2516,Cluster-140.3163,Cluster-140.4037,Cluster-140.4734,Cluster-140.3242,Cluster-140.3370,Cluster-1…
GO:0003674	Molecular Function	GO:0098772	molecular function regulator	GO:0030234	enzyme regulator activity	GO:0004857	enzyme inhibitor activity	59	Cluster-140.1234,Cluster-140.857,Cluster-140.4250,Cluster-140.4123,Cluster-140.3370,Cluster-140.3877,Cluster-140.2609,Cluster-140.3848,Cluster-140.3339,Cluster-140.4139,Cluster-140.3709,Cluster-140.4223,Cluster-140.3887,Cluster-140.4104,Cluster-140.2095,Cluster-140.4614,Cluster-140.1137,Cluster-140.2973,Cluster-140.2148,Cluster-140.3805,Cluster-140.3577,Cluster-140.4285,Cluster-140.4429,Cluster-1…
GO:0003674	Molecular Function	GO:0098772	molecular function regulator	GO:0030234	enzyme regulator activity	GO:0010851	cyclase regulator activity	1	Cluster-140.2246
GO:0003674	Molecular Function	GO:0098772	molecular function regulator	GO:0030234	enzyme regulator activity	GO:0008047	enzyme activator activity	23	Cluster-140.1607,Cluster-140.1715,Cluster-140.4467,Cluster-140.2595,Cluster-140.1239,Cluster-140.3506,Cluster-140.2463,Cluster-140.3335,Cluster-140.2825,Cluster-140.3174,Cluster-140.2275,Cluster-140.4404,Cluster-140.3830,Cluster-140.2764,Cluster-140.4341,Cluster-140.3922,Cluster-140.3188,Cluster-140.4352,Cluster-140.3261,Cluster-140.3680,Cluster-140.2246,Cluster-140.3502,Cluster-140.2768
GO:0003674	Molecular Function	GO:0098772	molecular function regulator	GO:0030234	enzyme regulator activity	GO:0043028	cysteine-type endopeptidase regulator activity involved in apoptotic process	1	Cluster-140.3419
GO:0003674	Molecular Function	GO:0098772	molecular function regulator	GO:0030234	enzyme regulator activity	GO:0019207	kinase regulator activity	12	Cluster-140.1936,Cluster-140.1877,Cluster-140.4079,Cluster-140.980,Cluster-140.4104,Cluster-140.3121,Cluster-140.1715,Cluster-140.4250,Cluster-140.2236,Cluster-140.3922,Cluster-140.3878,Cluster-140.3680
GO:0003674	Molecular Function	GO:0098772	molecular function regulator	GO:0030234	enzyme regulator activity	GO:0061134	peptidase regulator activity	38	Cluster-140.3009,Cluster-140.1341,Cluster-140.3618,Cluster-140.2148,Cluster-140.3805,Cluster-140.3419,Cluster-140.4053,Cluster-140.3289,Cluster-140.181,Cluster-140.4429,Cluster-140.4285,Cluster-140.3887,Cluster-140.4223,Cluster-140.4139,Cluster-140.3339,Cluster-140.2973,Cluster-140.1137,Cluster-140.1234,Cluster-140.2609,Cluster-140.3877,Cluster-140.4039,Cluster-140.1662,Cluster-140.2446,Cluster-1…
GO:0003674	Molecular Function	GO:0098772	molecular function regulator	GO:0030234	enzyme regulator activity	GO:0060589	nucleoside-triphosphatase regulator activity	34	Cluster-140.2764,Cluster-140.2076,Cluster-140.3943,Cluster-140.3050,Cluster-140.3502,Cluster-140.2595,Cluster-140.4467,Cluster-140.2825,Cluster-140.3559,Cluster-140.3174,Cluster-140.2275,Cluster-140.3315,Cluster-140.3652,Cluster-140.246,Cluster-140.4341,Cluster-140.4352,Cluster-140.3188,Cluster-140.3261,Cluster-140.2768,Cluster-140.3370,Cluster-140.4123,Cluster-140.1607,Cluster-140.3506,Cluster-1…
GO:0003674	Molecular Function	GO:0098772	molecular function regulator	GO:0030234	enzyme regulator activity	GO:0019208	phosphatase regulator activity	16	Cluster-140.2095,Cluster-140.4614,Cluster-140.4168,Cluster-140.871,Cluster-140.3428,Cluster-140.4138,Cluster-140.4290,Cluster-140.3330,Cluster-140.1776,Cluster-140.2693,Cluster-140.1239,Cluster-140.2196,Cluster-140.2236,Cluster-140.1714,Cluster-140.3830,Cluster-140.3223
GO:0003674	Molecular Function	GO:0005488	binding	GO:0043167	ion binding	GO:0043168	anion binding	822	Cluster-140.1961,Cluster-140.3502,Cluster-140.2786,Cluster-140.412,Cluster-140.1880,Cluster-140.4495,Cluster-140.3281,Cluster-140.3056,Cluster-140.3763,Cluster-140.4127,Cluster-140.3698,Cluster-140.1598,Cluster-140.4162,Cluster-140.4026,Cluster-140.3019,Cluster-140.2826,Cluster-140.3962,Cluster-140.3395,Cluster-140.3931,Cluster-140.2856,Cluster-140.4340,Cluster-140.1531,Cluster-140.3819,Cluster-1…
GO:0003674	Molecular Function	GO:0005488	binding	GO:0043167	ion binding	GO:0043169	cation binding	703	Cluster-140.4325,Cluster-140.3037,Cluster-140.2217,Cluster-140.3723,Cluster-140.1183,Cluster-140.2394,Cluster-140.3856,Cluster-140.3336,Cluster-140.2941,Cluster-140.2137,Cluster-140.4057,Cluster-140.4481,Cluster-140.4422,Cluster-140.2456,Cluster-140.3963,Cluster-140.3625,Cluster-140.3415,Cluster-140.1309,Cluster-140.3633,Cluster-140.2957,Cluster-140.3979,Cluster-140.2629,Cluster-140.2677,Cluster-…
GO:0003674	Molecular Function	GO:0005488	binding	GO:0030246	carbohydrate binding	GO:0048029	monosaccharide binding	9	Cluster-140.1591,Cluster-140.2051,Cluster-140.4235,Cluster-140.2214,Cluster-140.1956,Cluster-140.2960,Cluster-140.2696,Cluster-140.3052,Cluster-140.1335
GO:0003674	Molecular Function	GO:0005488	binding	GO:0030246	carbohydrate binding	GO:0030247	polysaccharide binding	6	Cluster-140.3618,Cluster-140.3775,Cluster-140.1778,Cluster-140.2438,Cluster-140.2240,Cluster-140.4478
GO:0003674	Molecular Function	GO:0005488	binding	GO:0060090	molecular adaptor activity	GO:0030674	protein-macromolecule adaptor activity	5	Cluster-140.3893,Cluster-140.4211,Cluster-140.3013,Cluster-140.2702,Cluster-140.4289
GO:0003674	Molecular Function	GO:0005488	binding	GO:0097367	carbohydrate derivative binding	GO:0001882	nucleoside binding	167	Cluster-140.3640,Cluster-140.3784,Cluster-140.2533,Cluster-140.2405,Cluster-140.3314,Cluster-140.3388,Cluster-140.2449,Cluster-140.2574,Cluster-140.2110,Cluster-140.1501,Cluster-140.1795,Cluster-140.2247,Cluster-140.3149,Cluster-140.1922,Cluster-140.3419,Cluster-140.2028,Cluster-140.4035,Cluster-140.3506,Cluster-140.3528,Cluster-140.1514,Cluster-140.3618,Cluster-140.1224,Cluster-140.3077,Cluster-…
GO:0003674	Molecular Function	GO:0005488	binding	GO:0097367	carbohydrate derivative binding	GO:0005539	glycosaminoglycan binding	4	Cluster-140.2167,Cluster-140.2824,Cluster-140.4110,Cluster-140.3571
GO:0003674	Molecular Function	GO:0005488	binding	GO:0097367	carbohydrate derivative binding	GO:0032553	ribonucleotide binding	660	Cluster-140.3598,Cluster-140.3338,Cluster-140.4503,Cluster-140.3755,Cluster-140.3208,Cluster-140.2760,Cluster-140.3875,Cluster-140.2016,Cluster-140.1891,Cluster-140.2379,Cluster-140.2418,Cluster-140.2307,Cluster-140.3478,Cluster-140.1338,Cluster-140.4403,Cluster-140.3114,Cluster-140.3151,Cluster-140.1459,Cluster-140.3185,Cluster-140.4209,Cluster-140.4480,Cluster-140.3312,Cluster-140.4454,Cluster-…
GO:0003674	Molecular Function	GO:0005488	binding	GO:0044877	protein-containing complex binding	GO:0043021	ribonucleoprotein complex binding	21	Cluster-140.4358,Cluster-140.3219,Cluster-140.3863,Cluster-140.4302,Cluster-140.3406,Cluster-140.3956,Cluster-140.3478,Cluster-140.2460,Cluster-140.3824,Cluster-140.1455,Cluster-140.3945,Cluster-140.1224,Cluster-140.3355,Cluster-140.931,Cluster-140.2960,Cluster-140.3839,Cluster-140.3528,Cluster-140.4095,Cluster-140.3841,Cluster-140.2203,Cluster-140.3431
GO:0003674	Molecular Function	GO:0005488	binding	GO:0044877	protein-containing complex binding	GO:0031491	nucleosome binding	1	Cluster-140.4419
GO:0003674	Molecular Function	GO:0005488	binding	GO:0005515	protein binding	GO:0140030	modification-dependent protein binding	4	Cluster-140.4210,Cluster-140.4205,Cluster-140.3349,Cluster-140.3430
GO:0003674	Molecular Function	GO:0005488	binding	GO:0005515	protein binding	GO:0042393	histone binding	4	Cluster-140.4210,Cluster-140.3349,Cluster-140.4205,Cluster-140.3430
GO:0003674	Molecular Function	GO:0005488	binding	GO:0005515	protein binding	GO:0032182	ubiquitin-like protein binding	11	Cluster-140.4266,Cluster-140.1659,Cluster-140.3679,Cluster-140.2930,Cluster-140.2123,Cluster-140.1468,Cluster-140.2375,Cluster-140.3329,Cluster-140.2566,Cluster-140.3170,Cluster-140.3320
GO:0003674	Molecular Function	GO:0005488	binding	GO:0005515	protein binding	GO:0008134	transcription factor binding	8	Cluster-140.839,Cluster-140.3455,Cluster-140.1757,Cluster-140.3013,Cluster-140.1112,Cluster-140.2748,Cluster-140.3148,Cluster-140.2246
GO:0003674	Molecular Function	GO:0005488	binding	GO:0005515	protein binding	GO:0019838	growth factor binding	1	Cluster-140.1335
GO:0003674	Molecular Function	GO:0005488	binding	GO:0005515	protein binding	GO:0030674	protein-macromolecule adaptor activity	5	Cluster-140.3893,Cluster-140.4211,Cluster-140.3013,Cluster-140.2702,Cluster-140.4289
GO:0003674	Molecular Function	GO:0005488	binding	GO:0005515	protein binding	GO:0008092	cytoskeletal protein binding	74	Cluster-140.3407,Cluster-140.2046,Cluster-140.2027,Cluster-140.2935,Cluster-140.462,Cluster-140.1289,Cluster-140.3162,Cluster-140.3065,Cluster-140.600,Cluster-140.3912,Cluster-140.3350,Cluster-140.3713,Cluster-140.3806,Cluster-140.2668,Cluster-140.3457,Cluster-140.4087,Cluster-140.1797,Cluster-140.4542,Cluster-140.1220,Cluster-140.4101,Cluster-140.4126,Cluster-140.838,Cluster-140.2806,Cluster-140…
GO:0003674	Molecular Function	GO:0005488	binding	GO:0005515	protein binding	GO:0042802	identical protein binding	16	Cluster-140.3969,Cluster-140.3777,Cluster-140.3887,Cluster-140.3751,Cluster-140.4049,Cluster-140.1458,Cluster-140.2152,Cluster-140.2142,Cluster-140.3885,Cluster-140.2753,Cluster-140.3176,Cluster-140.3315,Cluster-140.3852,Cluster-140.4463,Cluster-140.3004,Cluster-140.3213
GO:0003674	Molecular Function	GO:0005488	binding	GO:0005515	protein binding	GO:0019899	enzyme binding	82	Cluster-140.3643,Cluster-140.2466,Cluster-140.1327,Cluster-140.2478,Cluster-140.3632,Cluster-140.3653,Cluster-140.2375,Cluster-140.2765,Cluster-140.3675,Cluster-140.2403,Cluster-140.3731,Cluster-140.2560,Cluster-140.3545,Cluster-140.2576,Cluster-140.3745,Cluster-140.3722,Cluster-140.2775,Cluster-140.1881,Cluster-140.2849,Cluster-140.1848,Cluster-140.2938,Cluster-140.2540,Cluster-140.1795,Cluster-…
GO:0003674	Molecular Function	GO:0005488	binding	GO:0005515	protein binding	GO:0005102	signaling receptor binding	118	Cluster-140.3933,Cluster-140.4040,Cluster-140.2429,Cluster-140.1698,Cluster-140.3789,Cluster-140.1222,Cluster-140.2124,Cluster-140.1976,Cluster-140.3717,Cluster-140.4262,Cluster-140.4629,Cluster-140.4015,Cluster-140.2166,Cluster-140.3008,Cluster-140.3934,Cluster-140.3483,Cluster-140.2016,Cluster-140.4007,Cluster-140.3256,Cluster-140.3041,Cluster-140.1633,Cluster-140.3406,Cluster-140.1839,Cluster-…
GO:0003674	Molecular Function	GO:0005488	binding	GO:0005515	protein binding	GO:0046983	protein dimerization activity	18	Cluster-140.3315,Cluster-140.3852,Cluster-140.3004,Cluster-140.4463,Cluster-140.3213,Cluster-140.3176,Cluster-140.3737,Cluster-140.2142,Cluster-140.4049,Cluster-140.2152,Cluster-140.1458,Cluster-140.3885,Cluster-140.2753,Cluster-140.3969,Cluster-140.3777,Cluster-140.1693,Cluster-140.3887,Cluster-140.3751
GO:0003674	Molecular Function	GO:0005488	binding	GO:0005515	protein binding	GO:0000149	SNARE binding	4	Cluster-140.2059,Cluster-140.3431,Cluster-140.3827,Cluster-140.2563
GO:0003674	Molecular Function	GO:0005488	binding	GO:0042562	hormone binding	GO:0017046	peptide hormone binding	2	Cluster-140.4427,Cluster-140.3952
GO:0003674	Molecular Function	GO:0005488	binding	GO:1901363	heterocyclic compound binding	GO:0070279	vitamin B6 binding	43	Cluster-140.4108,Cluster-140.3518,Cluster-140.2813,Cluster-140.2518,Cluster-140.1702,Cluster-140.2974,Cluster-140.4471,Cluster-140.4100,Cluster-140.4152,Cluster-140.3823,Cluster-140.2913,Cluster-140.3166,Cluster-140.2320,Cluster-140.1729,Cluster-140.3836,Cluster-140.1541,Cluster-140.4257,Cluster-140.2214,Cluster-140.4050,Cluster-140.3433,Cluster-140.3584,Cluster-140.2282,Cluster-140.3300,Cluster-…
GO:0003674	Molecular Function	GO:0005488	binding	GO:1901363	heterocyclic compound binding	GO:0001882	nucleoside binding	167	Cluster-140.3640,Cluster-140.3784,Cluster-140.2533,Cluster-140.2405,Cluster-140.3314,Cluster-140.3388,Cluster-140.2449,Cluster-140.2574,Cluster-140.2110,Cluster-140.1501,Cluster-140.1795,Cluster-140.2247,Cluster-140.3149,Cluster-140.1922,Cluster-140.3419,Cluster-140.2028,Cluster-140.4035,Cluster-140.3506,Cluster-140.3528,Cluster-140.1514,Cluster-140.3618,Cluster-140.1224,Cluster-140.3077,Cluster-…
GO:0003674	Molecular Function	GO:0005488	binding	GO:1901363	heterocyclic compound binding	GO:1901265	nucleoside phosphate binding	808	Cluster-140.1940,Cluster-140.3417,Cluster-140.2407,Cluster-140.4429,Cluster-140.1266,Cluster-140.2023,Cluster-140.1958,Cluster-140.3907,Cluster-140.1745,Cluster-140.2769,Cluster-140.3051,Cluster-140.2544,Cluster-140.4095,Cluster-140.1377,Cluster-140.3914,Cluster-140.2460,Cluster-140.3702,Cluster-140.448,Cluster-140.2549,Cluster-140.3848,Cluster-140.2416,Cluster-140.1716,Cluster-140.1308,Cluster-1…
GO:0003674	Molecular Function	GO:0005488	binding	GO:1901363	heterocyclic compound binding	GO:0003676	nucleic acid binding	877	Cluster-140.3825,Cluster-140.3330,Cluster-140.146,Cluster-140.4275,Cluster-140.1336,Cluster-140.3458,Cluster-140.2110,Cluster-140.3479,Cluster-140.1287,Cluster-140.2003,Cluster-140.4485,Cluster-140.2071,Cluster-140.2721,Cluster-140.2608,Cluster-140.4032,Cluster-140.4444,Cluster-140.3150,Cluster-140.3467,Cluster-140.3490,Cluster-140.2017,Cluster-140.4017,Cluster-140.3550,Cluster-140.3995,Cluster-1…
GO:0003674	Molecular Function	GO:0005488	binding	GO:1901363	heterocyclic compound binding	GO:0046906	tetrapyrrole binding	105	Cluster-140.3400,Cluster-140.4466,Cluster-140.1192,Cluster-140.3599,Cluster-140.960,Cluster-140.3402,Cluster-140.1866,Cluster-140.3480,Cluster-140.3856,Cluster-140.3727,Cluster-140.2180,Cluster-140.3155,Cluster-140.4422,Cluster-140.2982,Cluster-140.1241,Cluster-140.2117,Cluster-140.2605,Cluster-140.3459,Cluster-140.3675,Cluster-140.3415,Cluster-140.2284,Cluster-140.1260,Cluster-140.2033,Cluster-1…
GO:0003674	Molecular Function	GO:0005488	binding	GO:0097159	organic cyclic compound binding	GO:0001882	nucleoside binding	167	Cluster-140.3640,Cluster-140.3784,Cluster-140.2533,Cluster-140.2405,Cluster-140.3314,Cluster-140.3388,Cluster-140.2449,Cluster-140.2574,Cluster-140.2110,Cluster-140.1501,Cluster-140.1795,Cluster-140.2247,Cluster-140.3149,Cluster-140.1922,Cluster-140.3419,Cluster-140.2028,Cluster-140.4035,Cluster-140.3506,Cluster-140.3528,Cluster-140.1514,Cluster-140.3618,Cluster-140.1224,Cluster-140.3077,Cluster-…
GO:0003674	Molecular Function	GO:0005488	binding	GO:0097159	organic cyclic compound binding	GO:1901265	nucleoside phosphate binding	808	Cluster-140.1940,Cluster-140.3417,Cluster-140.2407,Cluster-140.4429,Cluster-140.1266,Cluster-140.2023,Cluster-140.1958,Cluster-140.3907,Cluster-140.1745,Cluster-140.2769,Cluster-140.3051,Cluster-140.2544,Cluster-140.4095,Cluster-140.1377,Cluster-140.3914,Cluster-140.2460,Cluster-140.3702,Cluster-140.448,Cluster-140.2549,Cluster-140.3848,Cluster-140.2416,Cluster-140.1716,Cluster-140.1308,Cluster-1…
GO:0003674	Molecular Function	GO:0005488	binding	GO:0097159	organic cyclic compound binding	GO:0070279	vitamin B6 binding	43	Cluster-140.4108,Cluster-140.3518,Cluster-140.2813,Cluster-140.2518,Cluster-140.1702,Cluster-140.2974,Cluster-140.4471,Cluster-140.4100,Cluster-140.4152,Cluster-140.3823,Cluster-140.2913,Cluster-140.3166,Cluster-140.2320,Cluster-140.1729,Cluster-140.3836,Cluster-140.1541,Cluster-140.4257,Cluster-140.2214,Cluster-140.4050,Cluster-140.3433,Cluster-140.3584,Cluster-140.2282,Cluster-140.3300,Cluster-…
GO:0003674	Molecular Function	GO:0005488	binding	GO:0097159	organic cyclic compound binding	GO:0046906	tetrapyrrole binding	105	Cluster-140.3400,Cluster-140.4466,Cluster-140.1192,Cluster-140.3599,Cluster-140.960,Cluster-140.3402,Cluster-140.1866,Cluster-140.3480,Cluster-140.3856,Cluster-140.3727,Cluster-140.2180,Cluster-140.3155,Cluster-140.4422,Cluster-140.2982,Cluster-140.1241,Cluster-140.2117,Cluster-140.2605,Cluster-140.3459,Cluster-140.3675,Cluster-140.3415,Cluster-140.2284,Cluster-140.1260,Cluster-140.2033,Cluster-1…
GO:0003674	Molecular Function	GO:0005488	binding	GO:0097159	organic cyclic compound binding	GO:1901338	catecholamine binding	2	Cluster-140.3333,Cluster-140.2985
GO:0003674	Molecular Function	GO:0005488	binding	GO:0097159	organic cyclic compound binding	GO:0005496	steroid binding	1	Cluster-140.2007
GO:0003674	Molecular Function	GO:0005488	binding	GO:0097159	organic cyclic compound binding	GO:0003676	nucleic acid binding	877	Cluster-140.3825,Cluster-140.3330,Cluster-140.146,Cluster-140.4275,Cluster-140.1336,Cluster-140.3458,Cluster-140.2110,Cluster-140.3479,Cluster-140.1287,Cluster-140.2003,Cluster-140.4485,Cluster-140.2071,Cluster-140.2721,Cluster-140.2608,Cluster-140.4032,Cluster-140.4444,Cluster-140.3150,Cluster-140.3467,Cluster-140.3490,Cluster-140.2017,Cluster-140.4017,Cluster-140.3550,Cluster-140.3995,Cluster-1…
GO:0003674	Molecular Function	GO:0005488	binding	GO:0036094	small molecule binding	GO:0019842	vitamin binding	63	Cluster-140.1788,Cluster-140.3550,Cluster-140.1588,Cluster-140.3615,Cluster-140.2749,Cluster-140.2038,Cluster-140.1272,Cluster-140.3664,Cluster-140.3728,Cluster-140.3381,Cluster-140.2008,Cluster-140.3152,Cluster-140.3868,Cluster-140.2877,Cluster-140.3170,Cluster-140.3245,Cluster-140.4151,Cluster-140.3479,Cluster-140.896,Cluster-140.3699,Cluster-140.3992,Cluster-140.2581,Cluster-140.3885,Cluster-1…
GO:0003674	Molecular Function	GO:0005488	binding	GO:0036094	small molecule binding	GO:0043177	organic acid binding	10	Cluster-140.2630,Cluster-140.3050,Cluster-140.2688,Cluster-140.4110,Cluster-140.1029,Cluster-140.2960,Cluster-140.3333,Cluster-140.2985,Cluster-140.2824,Cluster-140.3571
GO:0003674	Molecular Function	GO:0005488	binding	GO:0036094	small molecule binding	GO:0043178	alcohol binding	1	Cluster-140.2007
GO:0003674	Molecular Function	GO:0005488	binding	GO:0036094	small molecule binding	GO:0001882	nucleoside binding	167	Cluster-140.3640,Cluster-140.3784,Cluster-140.2533,Cluster-140.2405,Cluster-140.3314,Cluster-140.3388,Cluster-140.2449,Cluster-140.2574,Cluster-140.2110,Cluster-140.1501,Cluster-140.1795,Cluster-140.2247,Cluster-140.3149,Cluster-140.1922,Cluster-140.3419,Cluster-140.2028,Cluster-140.4035,Cluster-140.3506,Cluster-140.3528,Cluster-140.1514,Cluster-140.3618,Cluster-140.1224,Cluster-140.3077,Cluster-…
GO:0003674	Molecular Function	GO:0005488	binding	GO:0036094	small molecule binding	GO:0000166	nucleotide binding	800	Cluster-140.1991,Cluster-140.3039,Cluster-140.2321,Cluster-140.761,Cluster-140.3377,Cluster-140.2147,Cluster-140.3181,Cluster-140.2770,Cluster-140.3498,Cluster-140.4539,Cluster-140.3984,Cluster-140.3955,Cluster-140.657,Cluster-140.4115,Cluster-140.1443,Cluster-140.2865,Cluster-140.4089,Cluster-140.3689,Cluster-140.2658,Cluster-140.2829,Cluster-140.3026,Cluster-140.3142,Cluster-140.3872,Cluster-14…
GO:0003674	Molecular Function	GO:0005488	binding	GO:0036094	small molecule binding	GO:0048029	monosaccharide binding	9	Cluster-140.1591,Cluster-140.2051,Cluster-140.4235,Cluster-140.2214,Cluster-140.1956,Cluster-140.2960,Cluster-140.2696,Cluster-140.3052,Cluster-140.1335
GO:0003674	Molecular Function	GO:0005488	binding	GO:0051540	metal cluster binding	GO:0051536	iron-sulfur cluster binding	28	Cluster-140.2237,Cluster-140.3027,Cluster-140.3287,Cluster-140.2434,Cluster-140.4090,Cluster-140.3928,Cluster-140.1564,Cluster-140.2160,Cluster-140.4261,Cluster-140.4177,Cluster-140.3086,Cluster-140.3788,Cluster-140.2462,Cluster-140.1585,Cluster-140.2449,Cluster-140.3913,Cluster-140.3585,Cluster-140.4104,Cluster-140.2715,Cluster-140.740,Cluster-140.3845,Cluster-140.2855,Cluster-140.3195,Cluster-1…
GO:0003674	Molecular Function	GO:0005488	binding	GO:0033218	amide binding	GO:0120227	acyl-CoA binding	3	Cluster-140.2834,Cluster-140.3767,Cluster-140.2866
GO:0003674	Molecular Function	GO:0005488	binding	GO:0033218	amide binding	GO:0042277	peptide binding	6	Cluster-140.3952,Cluster-140.3036,Cluster-140.3226,Cluster-140.1564,Cluster-140.3863,Cluster-140.4427
GO:0003674	Molecular Function	GO:0005488	binding	GO:0003682	chromatin binding	GO:0031491	nucleosome binding	1	Cluster-140.4419
GO:0003674	Molecular Function	GO:0005488	binding	GO:0003682	chromatin binding	GO:0031490	chromatin DNA binding	1	Cluster-140.4419
GO:0003674	Molecular Function	GO:0005488	binding	GO:1901681	sulfur compound binding	GO:0120227	acyl-CoA binding	3	Cluster-140.2834,Cluster-140.3767,Cluster-140.2866
GO:0003674	Molecular Function	GO:0005488	binding	GO:0008289	lipid binding	GO:0005543	phospholipid binding	19	Cluster-140.2394,Cluster-140.3318,Cluster-140.3407,Cluster-140.3419,Cluster-140.4301,Cluster-140.3698,Cluster-140.3320,Cluster-140.3072,Cluster-140.3138,Cluster-140.3268,Cluster-140.3789,Cluster-140.1880,Cluster-140.3385,Cluster-140.2459,Cluster-140.2752,Cluster-140.3688,Cluster-140.2566,Cluster-140.3655,Cluster-140.3354
GO:0003674	Molecular Function	GO:0005488	binding	GO:0008289	lipid binding	GO:0005496	steroid binding	1	Cluster-140.2007
GO:0003674	Molecular Function	GO:0003824	catalytic activity	GO:0140096	catalytic activity, acting on a protein	GO:0140103	catalytic activity, acting on a glycoprotein	3	Cluster-140.1209,Cluster-140.2916,Cluster-140.3526
GO:0003674	Molecular Function	GO:0003824	catalytic activity	GO:0140096	catalytic activity, acting on a protein	GO:0004721	phosphoprotein phosphatase activity	27	Cluster-140.2985,Cluster-140.3484,Cluster-140.3024,Cluster-140.2840,Cluster-140.2541,Cluster-140.3093,Cluster-140.2016,Cluster-140.4104,Cluster-140.1893,Cluster-140.4173,Cluster-140.2452,Cluster-140.3165,Cluster-140.3403,Cluster-140.1455,Cluster-140.3462,Cluster-140.3834,Cluster-140.3274,Cluster-140.3345,Cluster-140.3312,Cluster-140.4225,Cluster-140.1279,Cluster-140.2603,Cluster-140.3356,Cluster-…
GO:0003674	Molecular Function	GO:0003824	catalytic activity	GO:0140096	catalytic activity, acting on a protein	GO:0004672	protein kinase activity	60	Cluster-140.3821,Cluster-140.1732,Cluster-140.1648,Cluster-140.2455,Cluster-140.890,Cluster-140.3347,Cluster-140.3878,Cluster-140.2909,Cluster-140.3171,Cluster-140.3012,Cluster-140.3196,Cluster-140.1719,Cluster-140.4278,Cluster-140.2128,Cluster-140.3363,Cluster-140.4419,Cluster-140.2692,Cluster-140.4239,Cluster-140.1328,Cluster-140.4050,Cluster-140.4259,Cluster-140.3100,Cluster-140.3120,Cluster-1…
GO:0003674	Molecular Function	GO:0003824	catalytic activity	GO:0140096	catalytic activity, acting on a protein	GO:0008233	peptidase activity	230	Cluster-140.2293,Cluster-140.2420,Cluster-140.3098,Cluster-140.3329,Cluster-140.3325,Cluster-140.2368,Cluster-140.4272,Cluster-140.3443,Cluster-140.1742,Cluster-140.1000,Cluster-140.4270,Cluster-140.3659,Cluster-140.1278,Cluster-140.3687,Cluster-140.1837,Cluster-140.3547,Cluster-140.2639,Cluster-140.2101,Cluster-140.2920,Cluster-140.3937,Cluster-140.2556,Cluster-140.1237,Cluster-140.2899,Cluster-…
GO:0003674	Molecular Function	GO:0003824	catalytic activity	GO:0140096	catalytic activity, acting on a protein	GO:0019787	ubiquitin-like protein transferase activity	77	Cluster-140.2101,Cluster-140.4261,Cluster-140.2754,Cluster-140.2171,Cluster-140.3433,Cluster-140.4055,Cluster-140.3056,Cluster-140.1343,Cluster-140.1647,Cluster-140.1461,Cluster-140.2956,Cluster-140.3687,Cluster-140.1800,Cluster-140.2115,Cluster-140.1242,Cluster-140.1247,Cluster-140.1708,Cluster-140.3709,Cluster-140.3819,Cluster-140.2798,Cluster-140.3942,Cluster-140.3969,Cluster-140.2837,Cluster-…
GO:0003674	Molecular Function	GO:0003824	catalytic activity	GO:0140096	catalytic activity, acting on a protein	GO:0008318	protein prenyltransferase activity	1	Cluster-140.4070
GO:0003674	Molecular Function	GO:0003824	catalytic activity	GO:0140096	catalytic activity, acting on a protein	GO:0008276	protein methyltransferase activity	27	Cluster-140.3675,Cluster-140.3467,Cluster-140.2541,Cluster-140.3716,Cluster-140.2144,Cluster-140.2570,Cluster-140.4516,Cluster-140.3496,Cluster-140.4508,Cluster-140.2939,Cluster-140.4018,Cluster-140.4250,Cluster-140.4445,Cluster-140.172,Cluster-140.3036,Cluster-140.2405,Cluster-140.4048,Cluster-140.4091,Cluster-140.2480,Cluster-140.3726,Cluster-140.2339,Cluster-140.4128,Cluster-140.2667,Cluster-1…
GO:0003674	Molecular Function	GO:0003824	catalytic activity	GO:0140096	catalytic activity, acting on a protein	GO:0101005	ubiquitinyl hydrolase activity	21	Cluster-140.1659,Cluster-140.1278,Cluster-140.3746,Cluster-140.2691,Cluster-140.2957,Cluster-140.1742,Cluster-140.3598,Cluster-140.3550,Cluster-140.3468,Cluster-140.3615,Cluster-140.3495,Cluster-140.2816,Cluster-140.3584,Cluster-140.1246,Cluster-140.2302,Cluster-140.4497,Cluster-140.2639,Cluster-140.4219,Cluster-140.3836,Cluster-140.4028,Cluster-140.3459
GO:0003674	Molecular Function	GO:0003824	catalytic activity	GO:0140096	catalytic activity, acting on a protein	GO:0016755	transferase activity, transferring amino-acyl groups	6	Cluster-140.1971,Cluster-140.3740,Cluster-140.2963,Cluster-140.502,Cluster-140.2101,Cluster-140.4535
GO:0003674	Molecular Function	GO:0003824	catalytic activity	GO:0016829	lyase activity	GO:0016849	phosphorus-oxygen lyase activity	3	Cluster-140.1726,Cluster-140.2859,Cluster-140.2939
GO:0003674	Molecular Function	GO:0003824	catalytic activity	GO:0016829	lyase activity	GO:0016846	carbon-sulfur lyase activity	2	Cluster-140.3603,Cluster-140.1881
GO:0003674	Molecular Function	GO:0003824	catalytic activity	GO:0016829	lyase activity	GO:0016830	carbon-carbon lyase activity	46	Cluster-140.4109,Cluster-140.4045,Cluster-140.2571,Cluster-140.3811,Cluster-140.3796,Cluster-140.4407,Cluster-140.3300,Cluster-140.4212,Cluster-140.3945,Cluster-140.4360,Cluster-140.3531,Cluster-140.3433,Cluster-140.2064,Cluster-140.2595,Cluster-140.3121,Cluster-140.3518,Cluster-140.2420,Cluster-140.1702,Cluster-140.3378,Cluster-140.3315,Cluster-140.2748,Cluster-140.896,Cluster-140.3479,Cluster-1…
GO:0003674	Molecular Function	GO:0003824	catalytic activity	GO:0016829	lyase activity	GO:0016840	carbon-nitrogen lyase activity	8	Cluster-140.3151,Cluster-140.1564,Cluster-140.3161,Cluster-140.3576,Cluster-140.2223,Cluster-140.2161,Cluster-140.2462,Cluster-140.2774
GO:0003674	Molecular Function	GO:0003824	catalytic activity	GO:0016829	lyase activity	GO:0016835	carbon-oxygen lyase activity	39	Cluster-140.3098,Cluster-140.4466,Cluster-140.1975,Cluster-140.3976,Cluster-140.3123,Cluster-140.703,Cluster-140.3121,Cluster-140.3475,Cluster-140.3243,Cluster-140.4646,Cluster-140.3369,Cluster-140.2164,Cluster-140.3915,Cluster-140.4059,Cluster-140.1908,Cluster-140.4462,Cluster-140.3807,Cluster-140.2799,Cluster-140.3625,Cluster-140.3804,Cluster-140.3343,Cluster-140.3058,Cluster-140.3550,Cluster-1…
GO:0003674	Molecular Function	GO:0003824	catalytic activity	GO:0016740	transferase activity	GO:0016744	transferase activity, transferring aldehyde or ketonic groups	2	Cluster-140.2616,Cluster-140.2197
GO:0003674	Molecular Function	GO:0003824	catalytic activity	GO:0016740	transferase activity	GO:0016741	transferase activity, transferring one-carbon groups	175	Cluster-140.2015,Cluster-140.3025,Cluster-140.1414,Cluster-140.4001,Cluster-140.2192,Cluster-140.2356,Cluster-140.3746,Cluster-140.4590,Cluster-140.2125,Cluster-140.3425,Cluster-140.1102,Cluster-140.2791,Cluster-140.2089,Cluster-140.2753,Cluster-140.1988,Cluster-140.3088,Cluster-140.2382,Cluster-140.2480,Cluster-140.4482,Cluster-140.3237,Cluster-140.3043,Cluster-140.2407,Cluster-140.3460,Cluster-…
GO:0003674	Molecular Function	GO:0003824	catalytic activity	GO:0016740	transferase activity	GO:0016772	transferase activity, transferring phosphorus-containing groups	473	Cluster-140.2444,Cluster-140.4334,Cluster-140.4556,Cluster-140.3072,Cluster-140.3409,Cluster-140.4329,Cluster-140.3683,Cluster-140.3149,Cluster-140.3664,Cluster-140.4541,Cluster-140.3492,Cluster-140.2417,Cluster-140.2014,Cluster-140.3354,Cluster-140.4078,Cluster-140.2574,Cluster-140.2923,Cluster-140.1848,Cluster-140.2461,Cluster-140.3314,Cluster-140.2768,Cluster-140.3376,Cluster-140.1881,Cluster-…
GO:0003674	Molecular Function	GO:0003824	catalytic activity	GO:0016740	transferase activity	GO:0016746	transferase activity, transferring acyl groups	117	Cluster-140.3999,Cluster-140.2232,Cluster-140.2939,Cluster-140.1848,Cluster-140.1443,Cluster-140.3376,Cluster-140.1017,Cluster-140.3812,Cluster-140.2295,Cluster-140.992,Cluster-140.910,Cluster-140.1281,Cluster-140.4275,Cluster-140.3874,Cluster-140.1795,Cluster-140.3377,Cluster-140.2271,Cluster-140.3887,Cluster-140.2657,Cluster-140.1529,Cluster-140.2243,Cluster-140.2290,Cluster-140.2230,Cluster-14…
GO:0003674	Molecular Function	GO:0003824	catalytic activity	GO:0016740	transferase activity	GO:0019787	ubiquitin-like protein transferase activity	77	Cluster-140.2101,Cluster-140.4261,Cluster-140.2754,Cluster-140.2171,Cluster-140.3433,Cluster-140.4055,Cluster-140.3056,Cluster-140.1343,Cluster-140.1647,Cluster-140.1461,Cluster-140.2956,Cluster-140.3687,Cluster-140.1800,Cluster-140.2115,Cluster-140.1242,Cluster-140.1247,Cluster-140.1708,Cluster-140.3709,Cluster-140.3819,Cluster-140.2798,Cluster-140.3942,Cluster-140.3969,Cluster-140.2837,Cluster-…
GO:0003674	Molecular Function	GO:0003824	catalytic activity	GO:0016740	transferase activity	GO:0016757	transferase activity, transferring glycosyl groups	77	Cluster-140.3111,Cluster-140.3160,Cluster-140.3471,Cluster-140.2932,Cluster-140.2157,Cluster-140.2085,Cluster-140.3609,Cluster-140.2873,Cluster-140.4016,Cluster-140.1913,Cluster-140.3087,Cluster-140.2753,Cluster-140.2288,Cluster-140.3695,Cluster-140.3932,Cluster-140.2276,Cluster-140.2692,Cluster-140.2174,Cluster-140.871,Cluster-140.2262,Cluster-140.3918,Cluster-140.2372,Cluster-140.4225,Cluster-1…
GO:0003674	Molecular Function	GO:0003824	catalytic activity	GO:0016740	transferase activity	GO:0016769	transferase activity, transferring nitrogenous groups	8	Cluster-140.2282,Cluster-140.2913,Cluster-140.1468,Cluster-140.3664,Cluster-140.3598,Cluster-140.1541,Cluster-140.3170,Cluster-140.3836
GO:0003674	Molecular Function	GO:0003824	catalytic activity	GO:0016740	transferase activity	GO:0016765	transferase activity, transferring alkyl or aryl (other than methyl) groups	18	Cluster-140.3961,Cluster-140.2767,Cluster-140.3546,Cluster-140.1893,Cluster-140.980,Cluster-140.3165,Cluster-140.4070,Cluster-140.2879,Cluster-140.2604,Cluster-140.4676,Cluster-140.4415,Cluster-140.3250,Cluster-140.2261,Cluster-140.3726,Cluster-140.3940,Cluster-140.930,Cluster-140.1579,Cluster-140.2971
GO:0003674	Molecular Function	GO:0003824	catalytic activity	GO:0016740	transferase activity	GO:0016782	transferase activity, transferring sulfur-containing groups	9	Cluster-140.2849,Cluster-140.3454,Cluster-140.1257,Cluster-140.1479,Cluster-140.3755,Cluster-140.2669,Cluster-140.2373,Cluster-140.4022,Cluster-140.4001
GO:0003674	Molecular Function	GO:0003824	catalytic activity	GO:0140098	catalytic activity, acting on RNA	GO:0008173	RNA methyltransferase activity	31	Cluster-140.1747,Cluster-140.4491,Cluster-140.3237,Cluster-140.2424,Cluster-140.4036,Cluster-140.4576,Cluster-140.4488,Cluster-140.4268,Cluster-140.2575,Cluster-140.4159,Cluster-140.3980,Cluster-140.4223,Cluster-140.2657,Cluster-140.3459,Cluster-140.3913,Cluster-140.3467,Cluster-140.2548,Cluster-140.3243,Cluster-140.3632,Cluster-140.976,Cluster-140.3791,Cluster-140.2456,Cluster-140.1671,Cluster-1…
GO:0003674	Molecular Function	GO:0003824	catalytic activity	GO:0140098	catalytic activity, acting on RNA	GO:0097747	RNA polymerase activity	82	Cluster-140.2768,Cluster-140.1848,Cluster-140.3533,Cluster-140.2139,Cluster-140.4275,Cluster-140.3354,Cluster-140.4267,Cluster-140.3339,Cluster-140.4083,Cluster-140.4078,Cluster-140.2763,Cluster-140.2863,Cluster-140.2629,Cluster-140.3735,Cluster-140.1151,Cluster-140.4556,Cluster-140.729,Cluster-140.3506,Cluster-140.4455,Cluster-140.2227,Cluster-140.3142,Cluster-140.3790,Cluster-140.3943,Cluster-1…
GO:0003674	Molecular Function	GO:0003824	catalytic activity	GO:0140098	catalytic activity, acting on RNA	GO:0008452	RNA ligase activity	3	Cluster-140.3393,Cluster-140.2277,Cluster-140.1573
GO:0003674	Molecular Function	GO:0003824	catalytic activity	GO:0140098	catalytic activity, acting on RNA	GO:0140101	catalytic activity, acting on a tRNA	90	Cluster-140.3980,Cluster-140.2021,Cluster-140.2576,Cluster-140.1951,Cluster-140.3920,Cluster-140.4036,Cluster-140.2424,Cluster-140.3532,Cluster-140.3629,Cluster-140.2535,Cluster-140.4099,Cluster-140.2415,Cluster-140.2872,Cluster-140.3945,Cluster-140.3895,Cluster-140.2695,Cluster-140.2580,Cluster-140.3581,Cluster-140.3243,Cluster-140.3632,Cluster-140.2456,Cluster-140.2137,Cluster-140.3913,Cluster-…
GO:0003674	Molecular Function	GO:0003824	catalytic activity	GO:0140098	catalytic activity, acting on RNA	GO:0140102	catalytic activity, acting on a rRNA	5	Cluster-140.4036,Cluster-140.2535,Cluster-140.4159,Cluster-140.3459,Cluster-140.1747
GO:0003674	Molecular Function	GO:0003824	catalytic activity	GO:0140098	catalytic activity, acting on RNA	GO:0004540	ribonuclease activity	29	Cluster-140.3855,Cluster-140.3433,Cluster-140.4311,Cluster-140.2894,Cluster-140.2605,Cluster-140.3440,Cluster-140.4151,Cluster-140.1406,Cluster-140.3983,Cluster-140.4736,Cluster-140.1339,Cluster-140.1676,Cluster-140.2020,Cluster-140.4082,Cluster-140.1125,Cluster-140.3034,Cluster-140.4258,Cluster-140.3113,Cluster-140.2644,Cluster-140.2575,Cluster-140.4243,Cluster-140.2984,Cluster-140.1955,Cluster-…
GO:0003674	Molecular Function	GO:0003824	catalytic activity	GO:0016874	ligase activity	GO:0016886	ligase activity, forming phosphoric ester bonds	16	Cluster-140.3393,Cluster-140.1223,Cluster-140.3968,Cluster-140.3740,Cluster-140.3578,Cluster-140.3821,Cluster-140.3513,Cluster-140.2582,Cluster-140.3565,Cluster-140.1573,Cluster-140.4233,Cluster-140.3272,Cluster-140.3960,Cluster-140.2277,Cluster-140.1151,Cluster-140.2733
GO:0003674	Molecular Function	GO:0003824	catalytic activity	GO:0016874	ligase activity	GO:0016885	ligase activity, forming carbon-carbon bonds	3	Cluster-140.4123,Cluster-140.3541,Cluster-140.2432
GO:0003674	Molecular Function	GO:0003824	catalytic activity	GO:0016874	ligase activity	GO:0016879	ligase activity, forming carbon-nitrogen bonds	35	Cluster-140.2502,Cluster-140.3020,Cluster-140.3434,Cluster-140.2028,Cluster-140.3004,Cluster-140.4021,Cluster-140.1991,Cluster-140.4656,Cluster-140.3332,Cluster-140.3850,Cluster-140.2883,Cluster-140.3107,Cluster-140.2533,Cluster-140.2074,Cluster-140.1004,Cluster-140.2424,Cluster-140.3730,Cluster-140.3776,Cluster-140.4039,Cluster-140.3732,Cluster-140.1659,Cluster-140.3452,Cluster-140.3364,Cluster-…
GO:0003674	Molecular Function	GO:0003824	catalytic activity	GO:0016874	ligase activity	GO:0016877	ligase activity, forming carbon-sulfur bonds	20	Cluster-140.4407,Cluster-140.2998,Cluster-140.2025,Cluster-140.3158,Cluster-140.3415,Cluster-140.2668,Cluster-140.2412,Cluster-140.4535,Cluster-140.3447,Cluster-140.2970,Cluster-140.4183,Cluster-140.3815,Cluster-140.3018,Cluster-140.4021,Cluster-140.2274,Cluster-140.2626,Cluster-140.1451,Cluster-140.3710,Cluster-140.3565,Cluster-140.3987
GO:0003674	Molecular Function	GO:0003824	catalytic activity	GO:0016874	ligase activity	GO:0016875	ligase activity, forming carbon-oxygen bonds	45	Cluster-140.3819,Cluster-140.2061,Cluster-140.3383,Cluster-140.3561,Cluster-140.273,Cluster-140.3114,Cluster-140.2714,Cluster-140.1330,Cluster-140.3702,Cluster-140.2138,Cluster-140.2768,Cluster-140.2641,Cluster-140.3310,Cluster-140.3229,Cluster-140.1785,Cluster-140.822,Cluster-140.3209,Cluster-140.4334,Cluster-140.3139,Cluster-140.4435,Cluster-140.3004,Cluster-140.2634,Cluster-140.3381,Cluster-14…
GO:0003674	Molecular Function	GO:0003824	catalytic activity	GO:0140097	catalytic activity, acting on DNA	GO:0009008	DNA-methyltransferase activity	1	Cluster-140.3913
GO:0003674	Molecular Function	GO:0003824	catalytic activity	GO:0140097	catalytic activity, acting on DNA	GO:0003678	DNA helicase activity	41	Cluster-140.2031,Cluster-140.1975,Cluster-140.3037,Cluster-140.1446,Cluster-140.3754,Cluster-140.3682,Cluster-140.2678,Cluster-140.2922,Cluster-140.2741,Cluster-140.2440,Cluster-140.3582,Cluster-140.4206,Cluster-140.1810,Cluster-140.3953,Cluster-140.3602,Cluster-140.2178,Cluster-140.3240,Cluster-140.3028,Cluster-140.2753,Cluster-140.4103,Cluster-140.2150,Cluster-140.3207,Cluster-140.3914,Cluster-…
GO:0003674	Molecular Function	GO:0003824	catalytic activity	GO:0140097	catalytic activity, acting on DNA	GO:0004536	deoxyribonuclease activity	32	Cluster-140.833,Cluster-140.1489,Cluster-140.1896,Cluster-140.3393,Cluster-140.3695,Cluster-140.2792,Cluster-140.2135,Cluster-140.4729,Cluster-140.4314,Cluster-140.3667,Cluster-140.3852,Cluster-140.2853,Cluster-140.3141,Cluster-140.3451,Cluster-140.2960,Cluster-140.4364,Cluster-140.2533,Cluster-140.4292,Cluster-140.3014,Cluster-140.2297,Cluster-140.2152,Cluster-140.1088,Cluster-140.4211,Cluster-1…
GO:0003674	Molecular Function	GO:0003824	catalytic activity	GO:0140097	catalytic activity, acting on DNA	GO:0003916	DNA topoisomerase activity	18	Cluster-140.854,Cluster-140.2146,Cluster-140.3871,Cluster-140.2977,Cluster-140.3532,Cluster-140.2855,Cluster-140.4495,Cluster-140.3411,Cluster-140.4634,Cluster-140.2603,Cluster-140.3755,Cluster-140.2549,Cluster-140.1423,Cluster-140.1906,Cluster-140.1686,Cluster-140.4779,Cluster-140.2379,Cluster-140.2905
GO:0003674	Molecular Function	GO:0003824	catalytic activity	GO:0140097	catalytic activity, acting on DNA	GO:0019104	DNA N-glycosylase activity	1	Cluster-140.3259
GO:0003674	Molecular Function	GO:0003824	catalytic activity	GO:0140097	catalytic activity, acting on DNA	GO:0034061	DNA polymerase activity	27	Cluster-140.1269,Cluster-140.3136,Cluster-140.3180,Cluster-140.3034,Cluster-140.3772,Cluster-140.3755,Cluster-140.1834,Cluster-140.1975,Cluster-140.2731,Cluster-140.2048,Cluster-140.3437,Cluster-140.2322,Cluster-140.4403,Cluster-140.3330,Cluster-140.1483,Cluster-140.2477,Cluster-140.473,Cluster-140.3509,Cluster-140.3455,Cluster-140.4442,Cluster-140.1757,Cluster-140.3974,Cluster-140.1415,Cluster-1…
GO:0003674	Molecular Function	GO:0003824	catalytic activity	GO:0140097	catalytic activity, acting on DNA	GO:0003909	DNA ligase activity	13	Cluster-140.1151,Cluster-140.3578,Cluster-140.2733,Cluster-140.3821,Cluster-140.4233,Cluster-140.3740,Cluster-140.3968,Cluster-140.3272,Cluster-140.3960,Cluster-140.3565,Cluster-140.1223,Cluster-140.3513,Cluster-140.2582
GO:0003674	Molecular Function	GO:0003824	catalytic activity	GO:0016491	oxidoreductase activity	GO:0009055	electron transfer activity	40	Cluster-140.2854,Cluster-140.2545,Cluster-140.1092,Cluster-140.1568,Cluster-140.1257,Cluster-140.2116,Cluster-140.3928,Cluster-140.1335,Cluster-140.1890,Cluster-140.4099,Cluster-140.3035,Cluster-140.191,Cluster-140.4257,Cluster-140.3393,Cluster-140.2101,Cluster-140.4050,Cluster-140.4490,Cluster-140.3043,Cluster-140.3577,Cluster-140.3308,Cluster-140.3664,Cluster-140.3872,Cluster-140.886,Cluster-14…
GO:0003674	Molecular Function	GO:0003824	catalytic activity	GO:0016491	oxidoreductase activity	GO:0016725	oxidoreductase activity, acting on CH or CH2 groups	6	Cluster-140.3513,Cluster-140.999,Cluster-140.3778,Cluster-140.2897,Cluster-140.3149,Cluster-140.3276
GO:0003674	Molecular Function	GO:0003824	catalytic activity	GO:0016491	oxidoreductase activity	GO:0016721	oxidoreductase activity, acting on superoxide radicals as acceptor	4	Cluster-140.1884,Cluster-140.3485,Cluster-140.189,Cluster-140.3844
GO:0003674	Molecular Function	GO:0003824	catalytic activity	GO:0016491	oxidoreductase activity	GO:0016903	oxidoreductase activity, acting on the aldehyde or oxo group of donors	29	Cluster-140.3506,Cluster-140.1504,Cluster-140.3026,Cluster-140.2966,Cluster-140.2903,Cluster-140.1542,Cluster-140.2228,Cluster-140.3069,Cluster-140.4285,Cluster-140.2197,Cluster-140.2691,Cluster-140.4216,Cluster-140.1904,Cluster-140.2567,Cluster-140.3455,Cluster-140.2970,Cluster-140.1928,Cluster-140.896,Cluster-140.4061,Cluster-140.1721,Cluster-140.3951,Cluster-140.2616,Cluster-140.4055,Cluster-1…
GO:0003674	Molecular Function	GO:0003824	catalytic activity	GO:0016491	oxidoreductase activity	GO:0016645	oxidoreductase activity, acting on the CH-NH group of donors	19	Cluster-140.3285,Cluster-140.2638,Cluster-140.1647,Cluster-140.3048,Cluster-140.2421,Cluster-140.2849,Cluster-140.3043,Cluster-140.4143,Cluster-140.2189,Cluster-140.3823,Cluster-140.3004,Cluster-140.3196,Cluster-140.3153,Cluster-140.2856,Cluster-140.4168,Cluster-140.2792,Cluster-140.3030,Cluster-140.3808,Cluster-140.3876
GO:0003674	Molecular Function	GO:0003824	catalytic activity	GO:0016491	oxidoreductase activity	GO:0016695	oxidoreductase activity, acting on hydrogen as donor	1	Cluster-140.3454
GO:0003674	Molecular Function	GO:0003824	catalytic activity	GO:0016491	oxidoreductase activity	GO:0016701	oxidoreductase activity, acting on single donors with incorporation of molecular oxygen	31	Cluster-140.3551,Cluster-140.3702,Cluster-140.3188,Cluster-140.4086,Cluster-140.3832,Cluster-140.3945,Cluster-140.3603,Cluster-140.3923,Cluster-140.4057,Cluster-140.3492,Cluster-140.3546,Cluster-140.3932,Cluster-140.912,Cluster-140.2490,Cluster-140.3747,Cluster-140.3435,Cluster-140.4438,Cluster-140.4063,Cluster-140.2119,Cluster-140.3272,Cluster-140.4410,Cluster-140.3813,Cluster-140.3228,Cluster-1…
GO:0003674	Molecular Function	GO:0003824	catalytic activity	GO:0016491	oxidoreductase activity	GO:0016614	oxidoreductase activity, acting on CH-OH group of donors	87	Cluster-140.2189,Cluster-140.3157,Cluster-140.3318,Cluster-140.3423,Cluster-140.4285,Cluster-140.3933,Cluster-140.4040,Cluster-140.3269,Cluster-140.3917,Cluster-140.2978,Cluster-140.3578,Cluster-140.2724,Cluster-140.1373,Cluster-140.3158,Cluster-140.2201,Cluster-140.2025,Cluster-140.3850,Cluster-140.4104,Cluster-140.2877,Cluster-140.3008,Cluster-140.4226,Cluster-140.3716,Cluster-140.3315,Cluster-…
GO:0003674	Molecular Function	GO:0003824	catalytic activity	GO:0016491	oxidoreductase activity	GO:0016651	oxidoreductase activity, acting on NAD(P)H	29	Cluster-140.3364,Cluster-140.2262,Cluster-140.4006,Cluster-140.3741,Cluster-140.3084,Cluster-140.922,Cluster-140.3326,Cluster-140.3348,Cluster-140.1702,Cluster-140.2424,Cluster-140.2873,Cluster-140.3020,Cluster-140.2596,Cluster-140.2396,Cluster-140.907,Cluster-140.2153,Cluster-140.3165,Cluster-140.3406,Cluster-140.1787,Cluster-140.4799,Cluster-140.2856,Cluster-140.3512,Cluster-140.3196,Cluster-14…
GO:0003674	Molecular Function	GO:0003824	catalytic activity	GO:0016491	oxidoreductase activity	GO:0016667	oxidoreductase activity, acting on a sulfur group of donors	32	Cluster-140.2795,Cluster-140.3424,Cluster-140.1647,Cluster-140.3830,Cluster-140.4202,Cluster-140.3687,Cluster-140.2956,Cluster-140.4496,Cluster-140.3131,Cluster-140.3052,Cluster-140.3086,Cluster-140.2037,Cluster-140.1146,Cluster-140.3753,Cluster-140.2992,Cluster-140.1377,Cluster-140.4238,Cluster-140.3009,Cluster-140.2814,Cluster-140.4035,Cluster-140.2099,Cluster-140.2707,Cluster-140.2977,Cluster-…
GO:0003674	Molecular Function	GO:0003824	catalytic activity	GO:0016491	oxidoreductase activity	GO:0016661	oxidoreductase activity, acting on other nitrogenous compounds as donors	2	Cluster-140.4104,Cluster-140.4090
GO:0003674	Molecular Function	GO:0003824	catalytic activity	GO:0016491	oxidoreductase activity	GO:0016675	oxidoreductase activity, acting on a heme group of donors	21	Cluster-140.2638,Cluster-140.1111,Cluster-140.1812,Cluster-140.2116,Cluster-140.1568,Cluster-140.3577,Cluster-140.2854,Cluster-140.3308,Cluster-140.3664,Cluster-140.3113,Cluster-140.3909,Cluster-140.2545,Cluster-140.3872,Cluster-140.191,Cluster-140.1088,Cluster-140.4050,Cluster-140.2835,Cluster-140.3016,Cluster-140.3035,Cluster-140.4099,Cluster-140.1335
GO:0003674	Molecular Function	GO:0003824	catalytic activity	GO:0016491	oxidoreductase activity	GO:0004497	monooxygenase activity	42	Cluster-140.2382,Cluster-140.3764,Cluster-140.600,Cluster-140.2759,Cluster-140.1940,Cluster-140.4021,Cluster-140.3488,Cluster-140.3280,Cluster-140.3113,Cluster-140.1331,Cluster-140.2430,Cluster-140.3377,Cluster-140.2653,Cluster-140.912,Cluster-140.1025,Cluster-140.4104,Cluster-140.3435,Cluster-140.3483,Cluster-140.3923,Cluster-140.2183,Cluster-140.1585,Cluster-140.4086,Cluster-140.2200,Cluster-14…
GO:0003674	Molecular Function	GO:0003824	catalytic activity	GO:0016491	oxidoreductase activity	GO:0016229	steroid dehydrogenase activity	24	Cluster-140.3904,Cluster-140.1904,Cluster-140.3008,Cluster-140.3455,Cluster-140.1991,Cluster-140.2970,Cluster-140.2792,Cluster-140.4226,Cluster-140.3578,Cluster-140.2398,Cluster-140.4522,Cluster-140.3312,Cluster-140.3506,Cluster-140.1504,Cluster-140.3933,Cluster-140.4166,Cluster-140.4106,Cluster-140.3776,Cluster-140.2978,Cluster-140.3146,Cluster-140.1661,Cluster-140.3154,Cluster-140.3180,Cluster-…
GO:0003674	Molecular Function	GO:0003824	catalytic activity	GO:0016491	oxidoreductase activity	GO:0016684	oxidoreductase activity, acting on peroxide as acceptor	15	Cluster-140.3380,Cluster-140.2928,Cluster-140.3400,Cluster-140.3044,Cluster-140.1206,Cluster-140.2206,Cluster-140.3755,Cluster-140.4019,Cluster-140.2220,Cluster-140.499,Cluster-140.3826,Cluster-140.3880,Cluster-140.3180,Cluster-140.2148,Cluster-140.1721
GO:0003674	Molecular Function	GO:0003824	catalytic activity	GO:0016491	oxidoreductase activity	GO:0016627	oxidoreductase activity, acting on the CH-CH group of donors	44	Cluster-140.1630,Cluster-140.3920,Cluster-140.2826,Cluster-140.3069,Cluster-140.4279,Cluster-140.1448,Cluster-140.3675,Cluster-140.4111,Cluster-140.3455,Cluster-140.1904,Cluster-140.3199,Cluster-140.2970,Cluster-140.3567,Cluster-140.3847,Cluster-140.2753,Cluster-140.3447,Cluster-140.3945,Cluster-140.3207,Cluster-140.3496,Cluster-140.4186,Cluster-140.4018,Cluster-140.3036,Cluster-140.2701,Cluster-…
GO:0003674	Molecular Function	GO:0003824	catalytic activity	GO:0016491	oxidoreductase activity	GO:0015002	heme-copper terminal oxidase activity	22	Cluster-140.2638,Cluster-140.1111,Cluster-140.1812,Cluster-140.2116,Cluster-140.1568,Cluster-140.3577,Cluster-140.3308,Cluster-140.2854,Cluster-140.3664,Cluster-140.3065,Cluster-140.3113,Cluster-140.3909,Cluster-140.2545,Cluster-140.3872,Cluster-140.191,Cluster-140.1088,Cluster-140.4050,Cluster-140.2835,Cluster-140.3016,Cluster-140.4099,Cluster-140.3035,Cluster-140.1335
GO:0003674	Molecular Function	GO:0003824	catalytic activity	GO:0016491	oxidoreductase activity	GO:0016705	oxidoreductase activity, acting on paired donors, with incorporation or reduction of molecular oxygen	38	Cluster-140.2310,Cluster-140.3448,Cluster-140.4059,Cluster-140.4758,Cluster-140.3276,Cluster-140.4316,Cluster-140.1191,Cluster-140.3734,Cluster-140.1448,Cluster-140.3349,Cluster-140.2960,Cluster-140.1508,Cluster-140.4570,Cluster-140.4383,Cluster-140.3908,Cluster-140.3611,Cluster-140.2998,Cluster-140.4579,Cluster-140.2200,Cluster-140.1605,Cluster-140.2183,Cluster-140.1223,Cluster-140.1585,Cluster-…
GO:0003674	Molecular Function	GO:0003824	catalytic activity	GO:0016491	oxidoreductase activity	GO:0046992	oxidoreductase activity, acting on X-H and Y-H to form an X-Y bond	2	Cluster-140.2492,Cluster-140.2134
GO:0003674	Molecular Function	GO:0003824	catalytic activity	GO:0016491	oxidoreductase activity	GO:0051213	dioxygenase activity	17	Cluster-140.1508,Cluster-140.2960,Cluster-140.1838,Cluster-140.3402,Cluster-140.1448,Cluster-140.4410,Cluster-140.3272,Cluster-140.4438,Cluster-140.4063,Cluster-140.1621,Cluster-140.3228,Cluster-140.3546,Cluster-140.3492,Cluster-140.3747,Cluster-140.2490,Cluster-140.3188,Cluster-140.3702
GO:0003674	Molecular Function	GO:0003824	catalytic activity	GO:0016491	oxidoreductase activity	GO:0016679	oxidoreductase activity, acting on diphenols and related substances as donors	14	Cluster-140.3152,Cluster-140.3065,Cluster-140.1648,Cluster-140.3043,Cluster-140.3928,Cluster-140.2637,Cluster-140.847,Cluster-140.4257,Cluster-140.2101,Cluster-140.1257,Cluster-140.3467,Cluster-140.3757,Cluster-140.624,Cluster-140.3181
GO:0003674	Molecular Function	GO:0003824	catalytic activity	GO:0016491	oxidoreductase activity	GO:0016638	oxidoreductase activity, acting on the CH-NH2 group of donors	20	Cluster-140.3932,Cluster-140.3931,Cluster-140.3627,Cluster-140.3526,Cluster-140.912,Cluster-140.4221,Cluster-140.4086,Cluster-140.4299,Cluster-140.2301,Cluster-140.2393,Cluster-140.2813,Cluster-140.3018,Cluster-140.2697,Cluster-140.1266,Cluster-140.2119,Cluster-140.2253,Cluster-140.1940,Cluster-140.3612,Cluster-140.4047,Cluster-140.3493
GO:0003674	Molecular Function	GO:0003824	catalytic activity	GO:0016787	hydrolase activity	GO:0016822	hydrolase activity, acting on acid carbon-carbon bonds	1	Cluster-140.3330
GO:0003674	Molecular Function	GO:0003824	catalytic activity	GO:0016787	hydrolase activity	GO:0019239	deaminase activity	7	Cluster-140.2469,Cluster-140.4181,Cluster-140.4074,Cluster-140.2550,Cluster-140.1609,Cluster-140.2367,Cluster-140.2322
GO:0003674	Molecular Function	GO:0003824	catalytic activity	GO:0016787	hydrolase activity	GO:0016817	hydrolase activity, acting on acid anhydrides	315	Cluster-140.3401,Cluster-140.3457,Cluster-140.3484,Cluster-140.3934,Cluster-140.3313,Cluster-140.1158,Cluster-140.4140,Cluster-140.3460,Cluster-140.3615,Cluster-140.2026,Cluster-140.1743,Cluster-140.3738,Cluster-140.3197,Cluster-140.1996,Cluster-140.3240,Cluster-140.3796,Cluster-140.1908,Cluster-140.1482,Cluster-140.2925,Cluster-140.2472,Cluster-140.3724,Cluster-140.3953,Cluster-140.3623,Cluster-…
GO:0003674	Molecular Function	GO:0003824	catalytic activity	GO:0016787	hydrolase activity	GO:0016798	hydrolase activity, acting on glycosyl bonds	125	Cluster-140.3417,Cluster-140.2228,Cluster-140.355,Cluster-140.918,Cluster-140.2505,Cluster-140.3907,Cluster-140.1086,Cluster-140.4003,Cluster-140.3197,Cluster-140.442,Cluster-140.766,Cluster-140.2809,Cluster-140.3846,Cluster-140.3703,Cluster-140.2200,Cluster-140.1613,Cluster-140.3756,Cluster-140.2652,Cluster-140.3385,Cluster-140.195,Cluster-140.3819,Cluster-140.4015,Cluster-140.1885,Cluster-140.3…
GO:0003674	Molecular Function	GO:0003824	catalytic activity	GO:0016787	hydrolase activity	GO:0016810	hydrolase activity, acting on carbon-nitrogen (but not peptide) bonds	31	Cluster-140.875,Cluster-140.2575,Cluster-140.1923,Cluster-140.2223,Cluster-140.2366,Cluster-140.874,Cluster-140.2469,Cluster-140.3869,Cluster-140.3529,Cluster-140.4213,Cluster-140.4181,Cluster-140.4654,Cluster-140.2367,Cluster-140.2967,Cluster-140.2322,Cluster-140.3906,Cluster-140.1609,Cluster-140.907,Cluster-140.2961,Cluster-140.3931,Cluster-140.2721,Cluster-140.1347,Cluster-140.1817,Cluster-140…
GO:0003674	Molecular Function	GO:0003824	catalytic activity	GO:0016787	hydrolase activity	GO:0008233	peptidase activity	230	Cluster-140.2293,Cluster-140.2420,Cluster-140.3098,Cluster-140.3329,Cluster-140.3325,Cluster-140.2368,Cluster-140.4272,Cluster-140.3443,Cluster-140.1742,Cluster-140.1000,Cluster-140.4270,Cluster-140.3659,Cluster-140.1278,Cluster-140.3687,Cluster-140.1837,Cluster-140.3547,Cluster-140.2639,Cluster-140.2101,Cluster-140.2920,Cluster-140.3937,Cluster-140.2556,Cluster-140.1237,Cluster-140.2899,Cluster-…
GO:0003674	Molecular Function	GO:0003824	catalytic activity	GO:0016787	hydrolase activity	GO:0101005	ubiquitinyl hydrolase activity	21	Cluster-140.1659,Cluster-140.1278,Cluster-140.3746,Cluster-140.2691,Cluster-140.2957,Cluster-140.1742,Cluster-140.3598,Cluster-140.3550,Cluster-140.3468,Cluster-140.3615,Cluster-140.3495,Cluster-140.2816,Cluster-140.3584,Cluster-140.1246,Cluster-140.2302,Cluster-140.4497,Cluster-140.2639,Cluster-140.4219,Cluster-140.3836,Cluster-140.4028,Cluster-140.3459
GO:0003674	Molecular Function	GO:0003824	catalytic activity	GO:0016787	hydrolase activity	GO:0016788	hydrolase activity, acting on ester bonds	250	Cluster-140.1634,Cluster-140.2753,Cluster-140.3250,Cluster-140.2219,Cluster-140.1538,Cluster-140.3686,Cluster-140.272,Cluster-140.3953,Cluster-140.2754,Cluster-140.2792,Cluster-140.3695,Cluster-140.1084,Cluster-140.4461,Cluster-140.4736,Cluster-140.2311,Cluster-140.3141,Cluster-140.3161,Cluster-140.2853,Cluster-140.1676,Cluster-140.1692,Cluster-140.2199,Cluster-140.3667,Cluster-140.3356,Cluster-1…
GO:0003674	Molecular Function	GO:0003824	catalytic activity	GO:0016787	hydrolase activity	GO:0016825	hydrolase activity, acting on acid phosphorus-nitrogen bonds	88	Cluster-140.3547,Cluster-140.2490,Cluster-140.2857,Cluster-140.2571,Cluster-140.2920,Cluster-140.2899,Cluster-140.2293,Cluster-140.3754,Cluster-140.3225,Cluster-140.884,Cluster-140.3325,Cluster-140.3329,Cluster-140.1000,Cluster-140.1837,Cluster-140.3687,Cluster-140.4274,Cluster-140.3526,Cluster-140.3188,Cluster-140.3114,Cluster-140.3699,Cluster-140.3952,Cluster-140.3063,Cluster-140.2947,Cluster-1…
GO:0003674	Molecular Function	GO:0003824	catalytic activity	GO:0016853	isomerase activity	GO:0003916	DNA topoisomerase activity	18	Cluster-140.854,Cluster-140.2146,Cluster-140.3871,Cluster-140.2977,Cluster-140.3532,Cluster-140.2855,Cluster-140.4495,Cluster-140.3411,Cluster-140.4634,Cluster-140.2603,Cluster-140.3755,Cluster-140.2549,Cluster-140.1423,Cluster-140.1906,Cluster-140.1686,Cluster-140.4779,Cluster-140.2379,Cluster-140.2905
GO:0003674	Molecular Function	GO:0003824	catalytic activity	GO:0016853	isomerase activity	GO:0016866	intramolecular transferase activity	15	Cluster-140.4511,Cluster-140.4287,Cluster-140.1691,Cluster-140.4017,Cluster-140.3829,Cluster-140.1434,Cluster-140.4452,Cluster-140.1569,Cluster-140.1504,Cluster-140.2942,Cluster-140.4109,Cluster-140.3689,Cluster-140.4405,Cluster-140.3234,Cluster-140.2937
GO:0003674	Molecular Function	GO:0003824	catalytic activity	GO:0016853	isomerase activity	GO:0016860	intramolecular oxidoreductase activity	16	Cluster-140.2591,Cluster-140.2496,Cluster-140.4223,Cluster-140.3665,Cluster-140.1519,Cluster-140.1560,Cluster-140.1403,Cluster-140.3963,Cluster-140.2585,Cluster-140.999,Cluster-140.1490,Cluster-140.3229,Cluster-140.478,Cluster-140.3049,Cluster-140.3052,Cluster-140.395
GO:0003674	Molecular Function	GO:0003824	catalytic activity	GO:0016853	isomerase activity	GO:0016854	racemase and epimerase activity	8	Cluster-140.2854,Cluster-140.4086,Cluster-140.1823,Cluster-140.3572,Cluster-140.2682,Cluster-140.368,Cluster-140.3689,Cluster-140.3981
GO:0003674	Molecular Function	GO:0003824	catalytic activity	GO:0016853	isomerase activity	GO:0016859	cis-trans isomerase activity	22	Cluster-140.3468,Cluster-140.3532,Cluster-140.3506,Cluster-140.2769,Cluster-140.3294,Cluster-140.1698,Cluster-140.1242,Cluster-140.3781,Cluster-140.4131,Cluster-140.2845,Cluster-140.2411,Cluster-140.3236,Cluster-140.1282,Cluster-140.2229,Cluster-140.4278,Cluster-140.4502,Cluster-140.565,Cluster-140.3502,Cluster-140.4194,Cluster-140.3140,Cluster-140.3808,Cluster-140.3952
GO:0003674	Molecular Function	GO:0003824	catalytic activity	GO:0016853	isomerase activity	GO:0016872	intramolecular lyase activity	4	Cluster-140.3271,Cluster-140.1237,Cluster-140.4271,Cluster-140.3346
GO:0005575	Cellular Component	GO:0110165	cellular anatomical entity	GO:0005815	microtubule organizing center	GO:0000930	gamma-tubulin complex	2	Cluster-140.2849,Cluster-140.3120
GO:0005575	Cellular Component	GO:0110165	cellular anatomical entity	GO:0005815	microtubule organizing center	GO:0005816	spindle pole body	2	Cluster-140.3120,Cluster-140.3213
GO:0005575	Cellular Component	GO:0110165	cellular anatomical entity	GO:0031224	intrinsic component of membrane	GO:0016021	integral component of membrane	99	Cluster-140.2873,Cluster-140.3798,Cluster-140.2433,Cluster-140.1212,Cluster-140.2659,Cluster-140.4163,Cluster-140.2273,Cluster-140.3523,Cluster-140.3601,Cluster-140.3100,Cluster-140.3356,Cluster-140.3667,Cluster-140.3052,Cluster-140.3859,Cluster-140.1618,Cluster-140.3635,Cluster-140.2496,Cluster-140.2354,Cluster-140.3397,Cluster-140.2477,Cluster-140.2174,Cluster-140.3448,Cluster-140.3876,Cluster-…
GO:0005575	Cellular Component	GO:0110165	cellular anatomical entity	GO:0031224	intrinsic component of membrane	GO:0031226	intrinsic component of plasma membrane	28	Cluster-140.2433,Cluster-140.1212,Cluster-140.2024,Cluster-140.2723,Cluster-140.4163,Cluster-140.4323,Cluster-140.3136,Cluster-140.3396,Cluster-140.4021,Cluster-140.3779,Cluster-140.1618,Cluster-140.3873,Cluster-140.1832,Cluster-140.3898,Cluster-140.2600,Cluster-140.3635,Cluster-140.3567,Cluster-140.3483,Cluster-140.2354,Cluster-140.4007,Cluster-140.3246,Cluster-140.4795,Cluster-140.2137,Cluster-…
GO:0005575	Cellular Component	GO:0110165	cellular anatomical entity	GO:0031224	intrinsic component of membrane	GO:0031300	intrinsic component of organelle membrane	51	Cluster-140.4019,Cluster-140.848,Cluster-140.146,Cluster-140.3330,Cluster-140.3806,Cluster-140.2652,Cluster-140.3685,Cluster-140.3556,Cluster-140.1473,Cluster-140.699,Cluster-140.3614,Cluster-140.3213,Cluster-140.701,Cluster-140.1727,Cluster-140.4130,Cluster-140.1432,Cluster-140.1274,Cluster-140.4677,Cluster-140.3472,Cluster-140.2992,Cluster-140.979,Cluster-140.3809,Cluster-140.3876,Cluster-140.4…
GO:0005575	Cellular Component	GO:0110165	cellular anatomical entity	GO:0000785	chromatin	GO:0000790	nuclear chromatin	12	Cluster-140.2192,Cluster-140.3216,Cluster-140.1871,Cluster-140.4193,Cluster-140.701,Cluster-140.2894,Cluster-140.3953,Cluster-140.4350,Cluster-140.1359,Cluster-140.2541,Cluster-140.3521,Cluster-140.3724
GO:0005575	Cellular Component	GO:0110165	cellular anatomical entity	GO:0016020	membrane	GO:0098805	whole membrane	66	Cluster-140.4287,Cluster-140.3962,Cluster-140.4144,Cluster-140.3523,Cluster-140.3120,Cluster-140.3356,Cluster-140.3025,Cluster-140.3798,Cluster-140.2294,Cluster-140.4016,Cluster-140.2427,Cluster-140.2566,Cluster-140.3321,Cluster-140.1102,Cluster-140.3371,Cluster-140.3577,Cluster-140.2904,Cluster-140.1748,Cluster-140.2505,Cluster-140.3907,Cluster-140.2769,Cluster-140.1982,Cluster-140.2429,Cluster-…
GO:0005575	Cellular Component	GO:0110165	cellular anatomical entity	GO:0016020	membrane	GO:0031224	intrinsic component of membrane	628	Cluster-140.3192,Cluster-140.3091,Cluster-140.4001,Cluster-140.1618,Cluster-140.1659,Cluster-140.4498,Cluster-140.4037,Cluster-140.2116,Cluster-140.2806,Cluster-140.3660,Cluster-140.3707,Cluster-140.4146,Cluster-140.2327,Cluster-140.3088,Cluster-140.3796,Cluster-140.2910,Cluster-140.3658,Cluster-140.1438,Cluster-140.4140,Cluster-140.3223,Cluster-140.1759,Cluster-140.701,Cluster-140.3197,Cluster-1…
GO:0005575	Cellular Component	GO:0110165	cellular anatomical entity	GO:0016020	membrane	GO:0048475	coated membrane	51	Cluster-140.2582,Cluster-140.3025,Cluster-140.4391,Cluster-140.3179,Cluster-140.3754,Cluster-140.3189,Cluster-140.2088,Cluster-140.1868,Cluster-140.2197,Cluster-140.3120,Cluster-140.2158,Cluster-140.4287,Cluster-140.3962,Cluster-140.1553,Cluster-140.1102,Cluster-140.2276,Cluster-140.3653,Cluster-140.2427,Cluster-140.3012,Cluster-140.4395,Cluster-140.2566,Cluster-140.3321,Cluster-140.3584,Cluster-…
GO:0005575	Cellular Component	GO:0110165	cellular anatomical entity	GO:0016020	membrane	GO:0042175	nuclear outer membrane-endoplasmic reticulum membrane network	95	Cluster-140.2715,Cluster-140.4130,Cluster-140.1727,Cluster-140.1274,Cluster-140.4095,Cluster-140.4040,Cluster-140.3806,Cluster-140.2652,Cluster-140.3677,Cluster-140.2833,Cluster-140.2852,Cluster-140.2460,Cluster-140.2484,Cluster-140.2198,Cluster-140.980,Cluster-140.4376,Cluster-140.3544,Cluster-140.3820,Cluster-140.1623,Cluster-140.3746,Cluster-140.1659,Cluster-140.3356,Cluster-140.3100,Cluster-1…
GO:0005575	Cellular Component	GO:0110165	cellular anatomical entity	GO:0016020	membrane	GO:0005886	plasma membrane	72	Cluster-140.2600,Cluster-140.3567,Cluster-140.3632,Cluster-140.4132,Cluster-140.4529,Cluster-140.4109,Cluster-140.2137,Cluster-140.2868,Cluster-140.3077,Cluster-140.2723,Cluster-140.1400,Cluster-140.3480,Cluster-140.3136,Cluster-140.3856,Cluster-140.3396,Cluster-140.3779,Cluster-140.3873,Cluster-140.4373,Cluster-140.3246,Cluster-140.3641,Cluster-140.3030,Cluster-140.3640,Cluster-140.3248,Cluster-…
GO:0005575	Cellular Component	GO:0110165	cellular anatomical entity	GO:0016020	membrane	GO:0098796	membrane protein complex	295	Cluster-140.3618,Cluster-140.3528,Cluster-140.2671,Cluster-140.3869,Cluster-140.2835,Cluster-140.2271,Cluster-140.3330,Cluster-140.3522,Cluster-140.3179,Cluster-140.2601,Cluster-140.2960,Cluster-140.1868,Cluster-140.3427,Cluster-140.3378,Cluster-140.2197,Cluster-140.3480,Cluster-140.2345,Cluster-140.3216,Cluster-140.1685,Cluster-140.3190,Cluster-140.1376,Cluster-140.4132,Cluster-140.3567,Cluster-…
GO:0005575	Cellular Component	GO:0110165	cellular anatomical entity	GO:0016020	membrane	GO:0098552	side of membrane	1	Cluster-140.3806
GO:0005575	Cellular Component	GO:0110165	cellular anatomical entity	GO:0016020	membrane	GO:0019898	extrinsic component of membrane	15	Cluster-140.3969,Cluster-140.980,Cluster-140.4209,Cluster-140.2030,Cluster-140.3024,Cluster-140.4037,Cluster-140.4529,Cluster-140.3030,Cluster-140.3856,Cluster-140.3640,Cluster-140.1289,Cluster-140.3077,Cluster-140.3736,Cluster-140.1908,Cluster-140.2208
GO:0005575	Cellular Component	GO:0110165	cellular anatomical entity	GO:0016020	membrane	GO:0031090	organelle membrane	263	Cluster-140.3809,Cluster-140.3472,Cluster-140.4166,Cluster-140.979,Cluster-140.931,Cluster-140.3588,Cluster-140.3979,Cluster-140.3213,Cluster-140.3381,Cluster-140.2905,Cluster-140.4228,Cluster-140.3476,Cluster-140.3365,Cluster-140.2088,Cluster-140.3121,Cluster-140.1892,Cluster-140.1627,Cluster-140.2436,Cluster-140.3723,Cluster-140.2020,Cluster-140.3924,Cluster-140.3779,Cluster-140.2848,Cluster-14…
GO:0005575	Cellular Component	GO:0110165	cellular anatomical entity	GO:0016020	membrane	GO:0070469	respirasome	30	Cluster-140.3496,Cluster-140.2616,Cluster-140.3522,Cluster-140.3016,Cluster-140.4250,Cluster-140.3586,Cluster-140.2947,Cluster-140.3350,Cluster-140.1335,Cluster-140.4099,Cluster-140.3035,Cluster-140.191,Cluster-140.2835,Cluster-140.1180,Cluster-140.4050,Cluster-140.1088,Cluster-140.4427,Cluster-140.3664,Cluster-140.3577,Cluster-140.2854,Cluster-140.3308,Cluster-140.3872,Cluster-140.2545,Cluster-1…
GO:0005575	Cellular Component	GO:0110165	cellular anatomical entity	GO:0016020	membrane	GO:0019867	outer membrane	28	Cluster-140.2430,Cluster-140.2856,Cluster-140.3444,Cluster-140.1025,Cluster-140.3561,Cluster-140.4444,Cluster-140.3476,Cluster-140.1376,Cluster-140.2321,Cluster-140.3000,Cluster-140.3099,Cluster-140.3578,Cluster-140.2724,Cluster-140.3314,Cluster-140.2254,Cluster-140.3604,Cluster-140.3121,Cluster-140.2769,Cluster-140.1982,Cluster-140.3404,Cluster-140.1657,Cluster-140.1579,Cluster-140.3618,Cluster-…
GO:0005575	Cellular Component	GO:0110165	cellular anatomical entity	GO:0016020	membrane	GO:0034357	photosynthetic membrane	30	Cluster-140.2605,Cluster-140.1331,Cluster-140.4274,Cluster-140.2147,Cluster-140.4104,Cluster-140.2041,Cluster-140.2616,Cluster-140.3603,Cluster-140.1612,Cluster-140.1540,Cluster-140.3001,Cluster-140.3030,Cluster-140.2701,Cluster-140.3853,Cluster-140.4186,Cluster-140.1982,Cluster-140.4060,Cluster-140.2603,Cluster-140.3690,Cluster-140.2036,Cluster-140.4465,Cluster-140.4163,Cluster-140.4334,Cluster-…
GO:0005575	Cellular Component	GO:0110165	cellular anatomical entity	GO:0016020	membrane	GO:0098590	plasma membrane region	8	Cluster-140.2915,Cluster-140.2505,Cluster-140.2866,Cluster-140.4023,Cluster-140.3226,Cluster-140.3962,Cluster-140.2227,Cluster-140.2429
GO:0005575	Cellular Component	GO:0110165	cellular anatomical entity	GO:0016020	membrane	GO:0098589	membrane region	3	Cluster-140.3734,Cluster-140.4144,Cluster-140.3371
GO:0005575	Cellular Component	GO:0110165	cellular anatomical entity	GO:0042995	cell projection	GO:0120025	plasma membrane bounded cell projection	30	Cluster-140.1625,Cluster-140.2563,Cluster-140.2227,Cluster-140.2203,Cluster-140.4389,Cluster-140.1996,Cluster-140.3731,Cluster-140.3419,Cluster-140.3687,Cluster-140.3120,Cluster-140.2915,Cluster-140.3852,Cluster-140.4023,Cluster-140.2513,Cluster-140.3190,Cluster-140.2737,Cluster-140.3751,Cluster-140.4417,Cluster-140.2877,Cluster-140.1851,Cluster-140.2905,Cluster-140.2669,Cluster-140.3969,Cluster-…
GO:0005575	Cellular Component	GO:0110165	cellular anatomical entity	GO:0042995	cell projection	GO:0009288	bacterial-type flagellum	2	Cluster-140.2394,Cluster-140.3907
GO:0005575	Cellular Component	GO:0110165	cellular anatomical entity	GO:0018995	host cellular component	GO:0043657	host cell	99	Cluster-140.1992,Cluster-140.3296,Cluster-140.3312,Cluster-140.1002,Cluster-140.3325,Cluster-140.2974,Cluster-140.3187,Cluster-140.1230,Cluster-140.3180,Cluster-140.2199,Cluster-140.3070,Cluster-140.1532,Cluster-140.1102,Cluster-140.3425,Cluster-140.2354,Cluster-140.1237,Cluster-140.4684,Cluster-140.3319,Cluster-140.2544,Cluster-140.3412,Cluster-140.4038,Cluster-140.3282,Cluster-140.3500,Cluster-…
GO:0005575	Cellular Component	GO:0110165	cellular anatomical entity	GO:0018995	host cellular component	GO:0033643	host cell part	99	Cluster-140.3895,Cluster-140.5,Cluster-140.154,Cluster-140.3572,Cluster-140.2614,Cluster-140.2246,Cluster-140.3205,Cluster-140.3655,Cluster-140.3455,Cluster-140.2807,Cluster-140.3792,Cluster-140.2748,Cluster-140.1866,Cluster-140.2197,Cluster-140.3545,Cluster-140.2723,Cluster-140.2824,Cluster-140.2088,Cluster-140.3402,Cluster-140.4091,Cluster-140.3726,Cluster-140.3195,Cluster-140.2745,Cluster-140.…
GO:0005575	Cellular Component	GO:0110165	cellular anatomical entity	GO:0005654	nucleoplasm	GO:0016604	nuclear body	4	Cluster-140.1782,Cluster-140.4009,Cluster-140.3495,Cluster-140.3565
GO:0005575	Cellular Component	GO:0110165	cellular anatomical entity	GO:0005654	nucleoplasm	GO:0016591	RNA polymerase II, holoenzyme	27	Cluster-140.1904,Cluster-140.1946,Cluster-140.1853,Cluster-140.2062,Cluster-140.795,Cluster-140.3128,Cluster-140.3632,Cluster-140.3832,Cluster-140.3576,Cluster-140.3169,Cluster-140.1906,Cluster-140.3855,Cluster-140.3158,Cluster-140.1061,Cluster-140.2353,Cluster-140.2768,Cluster-140.3351,Cluster-140.3353,Cluster-140.3609,Cluster-140.2205,Cluster-140.3154,Cluster-140.2513,Cluster-140.3774,Cluster-1…
GO:0005575	Cellular Component	GO:0110165	cellular anatomical entity	GO:0005654	nucleoplasm	GO:0008023	transcription elongation factor complex	3	Cluster-140.1904,Cluster-140.3169,Cluster-140.3855
GO:0005575	Cellular Component	GO:0110165	cellular anatomical entity	GO:0005654	nucleoplasm	GO:0000123	histone acetyltransferase complex	13	Cluster-140.1879,Cluster-140.1634,Cluster-140.3427,Cluster-140.2569,Cluster-140.4390,Cluster-140.1019,Cluster-140.4141,Cluster-140.3810,Cluster-140.2491,Cluster-140.2837,Cluster-140.3256,Cluster-140.795,Cluster-140.3128
GO:0005575	Cellular Component	GO:0110165	cellular anatomical entity	GO:0005654	nucleoplasm	GO:0000118	histone deacetylase complex	6	Cluster-140.2541,Cluster-140.3724,Cluster-140.2894,Cluster-140.4193,Cluster-140.701,Cluster-140.3216
GO:0005575	Cellular Component	GO:0110165	cellular anatomical entity	GO:0031984	organelle subcompartment	GO:0098791	Golgi apparatus subcompartment	10	Cluster-140.3472,Cluster-140.2873,Cluster-140.1473,Cluster-140.979,Cluster-140.2174,Cluster-140.3455,Cluster-140.3330,Cluster-140.4279,Cluster-140.2652,Cluster-140.1432
GO:0005575	Cellular Component	GO:0110165	cellular anatomical entity	GO:0005615	extracellular space	GO:0034358	plasma lipoprotein particle	3	Cluster-140.3217,Cluster-140.1099,Cluster-140.4053
GO:0005575	Cellular Component	GO:0110165	cellular anatomical entity	GO:0009579	thylakoid	GO:0034357	photosynthetic membrane	30	Cluster-140.2605,Cluster-140.1331,Cluster-140.4274,Cluster-140.2147,Cluster-140.4104,Cluster-140.2041,Cluster-140.2616,Cluster-140.3603,Cluster-140.1612,Cluster-140.1540,Cluster-140.3001,Cluster-140.3030,Cluster-140.2701,Cluster-140.3853,Cluster-140.4186,Cluster-140.1982,Cluster-140.4060,Cluster-140.2603,Cluster-140.3690,Cluster-140.2036,Cluster-140.4465,Cluster-140.4163,Cluster-140.4334,Cluster-…
GO:0005575	Cellular Component	GO:0110165	cellular anatomical entity	GO:0005657	replication fork	GO:0030894	replisome	6	Cluster-140.1224,Cluster-140.1349,Cluster-140.2732,Cluster-140.3743,Cluster-140.3246,Cluster-140.2487
GO:0005575	Cellular Component	GO:0110165	cellular anatomical entity	GO:0005657	replication fork	GO:0043596	nuclear replication fork	6	Cluster-140.2487,Cluster-140.1349,Cluster-140.1224,Cluster-140.3246,Cluster-140.2732,Cluster-140.3743
GO:0005575	Cellular Component	GO:0110165	cellular anatomical entity	GO:0099080	supramolecular complex	GO:0000776	kinetochore	28	Cluster-140.3478,Cluster-140.4123,Cluster-140.3668,Cluster-140.414,Cluster-140.3104,Cluster-140.2540,Cluster-140.3347,Cluster-140.2241,Cluster-140.3585,Cluster-140.2889,Cluster-140.1331,Cluster-140.3688,Cluster-140.2883,Cluster-140.3166,Cluster-140.965,Cluster-140.3213,Cluster-140.3052,Cluster-140.2826,Cluster-140.3577,Cluster-140.1153,Cluster-140.3636,Cluster-140.2238,Cluster-140.2774,Cluster-14…
GO:0005575	Cellular Component	GO:0110165	cellular anatomical entity	GO:0099080	supramolecular complex	GO:0099081	supramolecular polymer	29	Cluster-140.2406,Cluster-140.1551,Cluster-140.2614,Cluster-140.2668,Cluster-140.3330,Cluster-140.2245,Cluster-140.3287,Cluster-140.4115,Cluster-140.3603,Cluster-140.2152,Cluster-140.1732,Cluster-140.2695,Cluster-140.3457,Cluster-140.1854,Cluster-140.3188,Cluster-140.2478,Cluster-140.1331,Cluster-140.1810,Cluster-140.3167,Cluster-140.1859,Cluster-140.2660,Cluster-140.2733,Cluster-140.4490,Cluster-…
GO:0005575	Cellular Component	GO:0110165	cellular anatomical entity	GO:0071944	cell periphery	GO:0005938	cell cortex	34	Cluster-140.2350,Cluster-140.4463,Cluster-140.2394,Cluster-140.3730,Cluster-140.4037,Cluster-140.2476,Cluster-140.3707,Cluster-140.3599,Cluster-140.1921,Cluster-140.4407,Cluster-140.3165,Cluster-140.3531,Cluster-140.3447,Cluster-140.4167,Cluster-140.3547,Cluster-140.3913,Cluster-140.2639,Cluster-140.2707,Cluster-140.4536,Cluster-140.2124,Cluster-140.1631,Cluster-140.3176,Cluster-140.4389,Cluster-…
GO:0005575	Cellular Component	GO:0110165	cellular anatomical entity	GO:0071944	cell periphery	GO:0005886	plasma membrane	72	Cluster-140.2600,Cluster-140.3567,Cluster-140.3632,Cluster-140.4132,Cluster-140.4529,Cluster-140.4109,Cluster-140.2137,Cluster-140.2868,Cluster-140.3077,Cluster-140.2723,Cluster-140.1400,Cluster-140.3480,Cluster-140.3136,Cluster-140.3856,Cluster-140.3396,Cluster-140.3779,Cluster-140.3873,Cluster-140.4373,Cluster-140.3246,Cluster-140.3641,Cluster-140.3030,Cluster-140.3640,Cluster-140.3248,Cluster-…
GO:0005575	Cellular Component	GO:0110165	cellular anatomical entity	GO:0071944	cell periphery	GO:0030312	external encapsulating structure	41	Cluster-140.4364,Cluster-140.3079,Cluster-140.3660,Cluster-140.3609,Cluster-140.1708,Cluster-140.2610,Cluster-140.4107,Cluster-140.1315,Cluster-140.4202,Cluster-140.2686,Cluster-140.2167,Cluster-140.1224,Cluster-140.3089,Cluster-140.4016,Cluster-140.3586,Cluster-140.3215,Cluster-140.4455,Cluster-140.3040,Cluster-140.3322,Cluster-140.3573,Cluster-140.3618,Cluster-140.1852,Cluster-140.2734,Cluster-…
GO:0005575	Cellular Component	GO:0110165	cellular anatomical entity	GO:0098552	side of membrane	GO:0098562	cytoplasmic side of membrane	1	Cluster-140.3806
GO:0005575	Cellular Component	GO:0110165	cellular anatomical entity	GO:0009295	nucleoid	GO:0042645	mitochondrial nucleoid	1	Cluster-140.3753
GO:0005575	Cellular Component	GO:0110165	cellular anatomical entity	GO:0030017	sarcomere	GO:0005865	striated muscle thin filament	2	Cluster-140.3188,Cluster-140.2695
GO:0005575	Cellular Component	GO:0110165	cellular anatomical entity	GO:0098687	chromosomal region	GO:0000781	chromosome, telomeric region	4	Cluster-140.2328,Cluster-140.1746,Cluster-140.4275,Cluster-140.3742
GO:0005575	Cellular Component	GO:0110165	cellular anatomical entity	GO:0098687	chromosomal region	GO:0000775	chromosome, centromeric region	42	Cluster-140.2540,Cluster-140.414,Cluster-140.3478,Cluster-140.4123,Cluster-140.2883,Cluster-140.3688,Cluster-140.1331,Cluster-140.2889,Cluster-140.3585,Cluster-140.3577,Cluster-140.3318,Cluster-140.3213,Cluster-140.3979,Cluster-140.958,Cluster-140.1927,Cluster-140.1952,Cluster-140.255,Cluster-140.2774,Cluster-140.3636,Cluster-140.2238,Cluster-140.2241,Cluster-140.3531,Cluster-140.3347,Cluster-140…
GO:0005575	Cellular Component	GO:0110165	cellular anatomical entity	GO:0044232	organelle membrane contact site	GO:0044233	mitochondria-associated endoplasmic reticulum membrane	2	Cluster-140.3561,Cluster-140.2345
GO:0005575	Cellular Component	GO:0110165	cellular anatomical entity	GO:0012505	endomembrane system	GO:0005905	clathrin-coated pit	4	Cluster-140.3226,Cluster-140.3962,Cluster-140.2429,Cluster-140.2505
GO:0005575	Cellular Component	GO:0110165	cellular anatomical entity	GO:0012505	endomembrane system	GO:0005794	Golgi apparatus	52	Cluster-140.2053,Cluster-140.3962,Cluster-140.3852,Cluster-140.4107,Cluster-140.3882,Cluster-140.3859,Cluster-140.3778,Cluster-140.2197,Cluster-140.4279,Cluster-140.4463,Cluster-140.4039,Cluster-140.2088,Cluster-140.3775,Cluster-140.2873,Cluster-140.3179,Cluster-140.4647,Cluster-140.3347,Cluster-140.1648,Cluster-140.1369,Cluster-140.3790,Cluster-140.1752,Cluster-140.3455,Cluster-140.2174,Cluster-…
GO:0005575	Cellular Component	GO:0110165	cellular anatomical entity	GO:0012505	endomembrane system	GO:0005635	nuclear envelope	18	Cluster-140.1090,Cluster-140.1019,Cluster-140.1853,Cluster-140.2896,Cluster-140.4141,Cluster-140.3810,Cluster-140.2686,Cluster-140.2240,Cluster-140.3483,Cluster-140.699,Cluster-140.3295,Cluster-140.1820,Cluster-140.3588,Cluster-140.3427,Cluster-140.2814,Cluster-140.2382,Cluster-140.2205,Cluster-140.2444
GO:0005575	Cellular Component	GO:0110165	cellular anatomical entity	GO:0012505	endomembrane system	GO:0005768	endosome	7	Cluster-140.3625,Cluster-140.3371,Cluster-140.3138,Cluster-140.1468,Cluster-140.4144,Cluster-140.3789,Cluster-140.4198
GO:0005575	Cellular Component	GO:0110165	cellular anatomical entity	GO:0012505	endomembrane system	GO:0042175	nuclear outer membrane-endoplasmic reticulum membrane network	95	Cluster-140.2715,Cluster-140.4130,Cluster-140.1727,Cluster-140.1274,Cluster-140.4095,Cluster-140.4040,Cluster-140.3806,Cluster-140.2652,Cluster-140.3677,Cluster-140.2833,Cluster-140.2852,Cluster-140.2460,Cluster-140.2484,Cluster-140.2198,Cluster-140.980,Cluster-140.4376,Cluster-140.3544,Cluster-140.3820,Cluster-140.1623,Cluster-140.3746,Cluster-140.1659,Cluster-140.3356,Cluster-140.3100,Cluster-1…
GO:0005575	Cellular Component	GO:0110165	cellular anatomical entity	GO:0012505	endomembrane system	GO:0030133	transport vesicle	18	Cluster-140.2294,Cluster-140.4016,Cluster-140.3305,Cluster-140.3226,Cluster-140.1102,Cluster-140.3024,Cluster-140.2566,Cluster-140.2505,Cluster-140.3907,Cluster-140.4287,Cluster-140.3962,Cluster-140.3577,Cluster-140.3025,Cluster-140.3179,Cluster-140.2464,Cluster-140.2491,Cluster-140.2429,Cluster-140.1868
GO:0005575	Cellular Component	GO:0110165	cellular anatomical entity	GO:0012505	endomembrane system	GO:0030141	secretory granule	3	Cluster-140.1997,Cluster-140.4368,Cluster-140.3097
GO:0005575	Cellular Component	GO:0110165	cellular anatomical entity	GO:0012505	endomembrane system	GO:0030904	retromer complex	2	Cluster-140.2718,Cluster-140.2582
GO:0005575	Cellular Component	GO:0110165	cellular anatomical entity	GO:0012505	endomembrane system	GO:0005783	endoplasmic reticulum	63	Cluster-140.931,Cluster-140.442,Cluster-140.3209,Cluster-140.2465,Cluster-140.3528,Cluster-140.4095,Cluster-140.4040,Cluster-140.3841,Cluster-140.1727,Cluster-140.3419,Cluster-140.3907,Cluster-140.3417,Cluster-140.1186,Cluster-140.1435,Cluster-140.2422,Cluster-140.2198,Cluster-140.4015,Cluster-140.980,Cluster-140.3561,Cluster-140.3806,Cluster-140.3756,Cluster-140.2768,Cluster-140.3677,Cluster-140…
GO:0005575	Cellular Component	GO:0110165	cellular anatomical entity	GO:0036379	myofilament	GO:0005865	striated muscle thin filament	2	Cluster-140.3188,Cluster-140.2695
GO:0005575	Cellular Component	GO:0110165	cellular anatomical entity	GO:0031974	membrane-enclosed lumen	GO:0043233	organelle lumen	273	Cluster-140.3871,Cluster-140.2187,Cluster-140.2513,Cluster-140.3216,Cluster-140.4233,Cluster-140.3427,Cluster-140.2236,Cluster-140.1875,Cluster-140.3565,Cluster-140.4014,Cluster-140.4137,Cluster-140.303,Cluster-140.3163,Cluster-140.3077,Cluster-140.1349,Cluster-140.1224,Cluster-140.3104,Cluster-140.2310,Cluster-140.3943,Cluster-140.1061,Cluster-140.1539,Cluster-140.2081,Cluster-140.4395,Cluster-1…
GO:0005575	Cellular Component	GO:0110165	cellular anatomical entity	GO:0005576	extracellular region	GO:0031012	extracellular matrix	2	Cluster-140.3154,Cluster-140.3275
GO:0005575	Cellular Component	GO:0110165	cellular anatomical entity	GO:0005576	extracellular region	GO:0005615	extracellular space	18	Cluster-140.4211,Cluster-140.3969,Cluster-140.3217,Cluster-140.1099,Cluster-140.4123,Cluster-140.1335,Cluster-140.3965,Cluster-140.3677,Cluster-140.3169,Cluster-140.3531,Cluster-140.3353,Cluster-140.2521,Cluster-140.3691,Cluster-140.2203,Cluster-140.2323,Cluster-140.4053,Cluster-140.3120,Cluster-140.3419
GO:0005575	Cellular Component	GO:0110165	cellular anatomical entity	GO:0005829	cytosol	GO:0031082	BLOC complex	3	Cluster-140.3556,Cluster-140.3162,Cluster-140.3472
GO:0005575	Cellular Component	GO:0110165	cellular anatomical entity	GO:0043226	organelle	GO:0043229	intracellular organelle	1164	Cluster-140.2148,Cluster-140.4583,Cluster-140.1871,Cluster-140.2715,Cluster-140.2317,Cluster-140.1432,Cluster-140.3500,Cluster-140.958,Cluster-140.1794,Cluster-140.1607,Cluster-140.3320,Cluster-140.4085,Cluster-140.3699,Cluster-140.2177,Cluster-140.3578,Cluster-140.414,Cluster-140.3806,Cluster-140.2237,Cluster-140.3952,Cluster-140.3428,Cluster-140.1820,Cluster-140.3267,Cluster-140.3983,Cluster-14…
GO:0005575	Cellular Component	GO:0110165	cellular anatomical entity	GO:0043226	organelle	GO:0005929	cilium	30	Cluster-140.2203,Cluster-140.2227,Cluster-140.4389,Cluster-140.1996,Cluster-140.2563,Cluster-140.1625,Cluster-140.4023,Cluster-140.3852,Cluster-140.2513,Cluster-140.3120,Cluster-140.3687,Cluster-140.2915,Cluster-140.3419,Cluster-140.3731,Cluster-140.2905,Cluster-140.2669,Cluster-140.4417,Cluster-140.2877,Cluster-140.1851,Cluster-140.3467,Cluster-140.3969,Cluster-140.3751,Cluster-140.2737,Cluster-…
GO:0005575	Cellular Component	GO:0110165	cellular anatomical entity	GO:0043226	organelle	GO:0043227	membrane-bounded organelle	901	Cluster-140.4442,Cluster-140.3561,Cluster-140.1220,Cluster-140.4015,Cluster-140.3969,Cluster-140.4097,Cluster-140.1180,Cluster-140.3219,Cluster-140.3305,Cluster-140.1970,Cluster-140.4178,Cluster-140.3708,Cluster-140.4138,Cluster-140.2201,Cluster-140.334,Cluster-140.2847,Cluster-140.2382,Cluster-140.2480,Cluster-140.4350,Cluster-140.2937,Cluster-140.3404,Cluster-140.4131,Cluster-140.3232,Cluster-1…
GO:0005575	Cellular Component	GO:0110165	cellular anatomical entity	GO:0043226	organelle	GO:0043233	organelle lumen	273	Cluster-140.3871,Cluster-140.2187,Cluster-140.2513,Cluster-140.3216,Cluster-140.4233,Cluster-140.3427,Cluster-140.2236,Cluster-140.1875,Cluster-140.3565,Cluster-140.4014,Cluster-140.4137,Cluster-140.303,Cluster-140.3163,Cluster-140.3077,Cluster-140.1349,Cluster-140.1224,Cluster-140.3104,Cluster-140.2310,Cluster-140.3943,Cluster-140.1061,Cluster-140.1539,Cluster-140.2081,Cluster-140.4395,Cluster-1…
GO:0005575	Cellular Component	GO:0110165	cellular anatomical entity	GO:0043226	organelle	GO:0043228	non-membrane-bounded organelle	602	Cluster-140.2178,Cluster-140.4407,Cluster-140.1902,Cluster-140.4261,Cluster-140.1442,Cluster-140.2276,Cluster-140.3405,Cluster-140.3159,Cluster-140.3236,Cluster-140.2713,Cluster-140.3544,Cluster-140.840,Cluster-140.1646,Cluster-140.965,Cluster-140.3166,Cluster-140.3778,Cluster-140.3682,Cluster-140.4082,Cluster-140.3691,Cluster-140.4480,Cluster-140.3312,Cluster-140.2196,Cluster-140.1734,Cluster-14…
GO:0005575	Cellular Component	GO:0110165	cellular anatomical entity	GO:0043226	organelle	GO:0044232	organelle membrane contact site	3	Cluster-140.2345,Cluster-140.4019,Cluster-140.3561
GO:0005575	Cellular Component	GO:0110165	cellular anatomical entity	GO:0043226	organelle	GO:0000313	organellar ribosome	10	Cluster-140.3036,Cluster-140.2575,Cluster-140.4480,Cluster-140.2112,Cluster-140.3730,Cluster-140.4014,Cluster-140.2914,Cluster-140.2772,Cluster-140.3072,Cluster-140.2001
GO:0005575	Cellular Component	GO:0110165	cellular anatomical entity	GO:0031975	envelope	GO:0030313	cell envelope	8	Cluster-140.3618,Cluster-140.3842,Cluster-140.1025,Cluster-140.3009,Cluster-140.2430,Cluster-140.3444,Cluster-140.2734,Cluster-140.2724
GO:0005575	Cellular Component	GO:0110165	cellular anatomical entity	GO:0031975	envelope	GO:0031967	organelle envelope	136	Cluster-140.3940,Cluster-140.3723,Cluster-140.1627,Cluster-140.2436,Cluster-140.3073,Cluster-140.3604,Cluster-140.3121,Cluster-140.2217,Cluster-140.4674,Cluster-140.3779,Cluster-140.2848,Cluster-140.3924,Cluster-140.3295,Cluster-140.2807,Cluster-140.684,Cluster-140.1328,Cluster-140.2896,Cluster-140.4316,Cluster-140.3963,Cluster-140.3000,Cluster-140.4166,Cluster-140.2205,Cluster-140.3979,Cluster-1…
GO:0005575	Cellular Component	GO:0110165	cellular anatomical entity	GO:0070469	respirasome	GO:0098803	respiratory chain complex	30	Cluster-140.3016,Cluster-140.3522,Cluster-140.2616,Cluster-140.3496,Cluster-140.3035,Cluster-140.4099,Cluster-140.1335,Cluster-140.2947,Cluster-140.4250,Cluster-140.3586,Cluster-140.3350,Cluster-140.191,Cluster-140.1088,Cluster-140.4050,Cluster-140.1180,Cluster-140.2835,Cluster-140.3577,Cluster-140.2854,Cluster-140.3308,Cluster-140.3664,Cluster-140.4427,Cluster-140.3909,Cluster-140.3113,Cluster-1…
GO:0005575	Cellular Component	GO:0110165	cellular anatomical entity	GO:0070469	respirasome	GO:0005746	mitochondrial respirasome	11	Cluster-140.1180,Cluster-140.3522,Cluster-140.4427,Cluster-140.2616,Cluster-140.3496,Cluster-140.2854,Cluster-140.2545,Cluster-140.4250,Cluster-140.2947,Cluster-140.3586,Cluster-140.3350
GO:0005575	Cellular Component	GO:0110165	cellular anatomical entity	GO:0005737	cytoplasm	GO:0043292	contractile fiber	2	Cluster-140.2695,Cluster-140.3188
GO:0005575	Cellular Component	GO:0110165	cellular anatomical entity	GO:0005737	cytoplasm	GO:0016528	sarcoplasm	1	Cluster-140.2422
GO:0005575	Cellular Component	GO:0110165	cellular anatomical entity	GO:0005737	cytoplasm	GO:0005829	cytosol	22	Cluster-140.2589,Cluster-140.3324,Cluster-140.2897,Cluster-140.3776,Cluster-140.999,Cluster-140.3472,Cluster-140.2514,Cluster-140.3513,Cluster-140.3044,Cluster-140.3443,Cluster-140.3149,Cluster-140.3162,Cluster-140.1800,Cluster-140.2290,Cluster-140.2230,Cluster-140.2885,Cluster-140.1756,Cluster-140.1281,Cluster-140.3556,Cluster-140.3276,Cluster-140.3148,Cluster-140.1767
GO:0005575	Cellular Component	GO:0110165	cellular anatomical entity	GO:0005737	cytoplasm	GO:0005938	cell cortex	34	Cluster-140.2350,Cluster-140.4463,Cluster-140.2394,Cluster-140.3730,Cluster-140.4037,Cluster-140.2476,Cluster-140.3707,Cluster-140.3599,Cluster-140.1921,Cluster-140.4407,Cluster-140.3165,Cluster-140.3531,Cluster-140.3447,Cluster-140.4167,Cluster-140.3547,Cluster-140.3913,Cluster-140.2639,Cluster-140.2707,Cluster-140.4536,Cluster-140.2124,Cluster-140.1631,Cluster-140.3176,Cluster-140.4389,Cluster-…
GO:0005575	Cellular Component	GO:0110165	cellular anatomical entity	GO:0005737	cytoplasm	GO:0048492	ribulose bisphosphate carboxylase complex	1	Cluster-140.3684
GO:0005575	Cellular Component	GO:0110165	cellular anatomical entity	GO:0005737	cytoplasm	GO:0009536	plastid	17	Cluster-140.2982,Cluster-140.871,Cluster-140.3621,Cluster-140.2605,Cluster-140.3668,Cluster-140.2871,Cluster-140.4434,Cluster-140.4698,Cluster-140.1959,Cluster-140.4048,Cluster-140.1982,Cluster-140.2924,Cluster-140.4159,Cluster-140.3684,Cluster-140.2671,Cluster-140.3946,Cluster-140.2516
GO:0005575	Cellular Component	GO:0110165	cellular anatomical entity	GO:0005737	cytoplasm	GO:0005794	Golgi apparatus	52	Cluster-140.2053,Cluster-140.3962,Cluster-140.3852,Cluster-140.4107,Cluster-140.3882,Cluster-140.3859,Cluster-140.3778,Cluster-140.2197,Cluster-140.4279,Cluster-140.4463,Cluster-140.4039,Cluster-140.2088,Cluster-140.3775,Cluster-140.2873,Cluster-140.3179,Cluster-140.4647,Cluster-140.3347,Cluster-140.1648,Cluster-140.1369,Cluster-140.3790,Cluster-140.1752,Cluster-140.3455,Cluster-140.2174,Cluster-…
GO:0005575	Cellular Component	GO:0110165	cellular anatomical entity	GO:0005737	cytoplasm	GO:0031410	cytoplasmic vesicle	43	Cluster-140.2566,Cluster-140.4395,Cluster-140.1102,Cluster-140.3625,Cluster-140.2294,Cluster-140.4016,Cluster-140.3790,Cluster-140.1997,Cluster-140.2088,Cluster-140.3138,Cluster-140.1868,Cluster-140.2836,Cluster-140.3025,Cluster-140.3179,Cluster-140.3962,Cluster-140.4287,Cluster-140.4144,Cluster-140.3097,Cluster-140.1853,Cluster-140.3024,Cluster-140.1473,Cluster-140.4368,Cluster-140.1468,Cluster-…
GO:0005575	Cellular Component	GO:0110165	cellular anatomical entity	GO:0005737	cytoplasm	GO:0005773	vacuole	8	Cluster-140.2427,Cluster-140.4078,Cluster-140.3321,Cluster-140.4097,Cluster-140.2349,Cluster-140.1748,Cluster-140.3120,Cluster-140.2197
GO:0005575	Cellular Component	GO:0110165	cellular anatomical entity	GO:0005737	cytoplasm	GO:0031414	N-terminal protein acetyltransferase complex	3	Cluster-140.2508,Cluster-140.3695,Cluster-140.2061
GO:0005575	Cellular Component	GO:0110165	cellular anatomical entity	GO:0005737	cytoplasm	GO:0000229	cytoplasmic chromosome	1	Cluster-140.3753
GO:0005575	Cellular Component	GO:0110165	cellular anatomical entity	GO:0005737	cytoplasm	GO:0005739	mitochondrion	133	Cluster-140.922,Cluster-140.3884,Cluster-140.2203,Cluster-140.4209,Cluster-140.1568,Cluster-140.4480,Cluster-140.3837,Cluster-140.4159,Cluster-140.3166,Cluster-140.2320,Cluster-140.3120,Cluster-140.3092,Cluster-140.3635,Cluster-140.3344,Cluster-140.3791,Cluster-140.4050,Cluster-140.3496,Cluster-140.3876,Cluster-140.3586,Cluster-140.3958,Cluster-140.1111,Cluster-140.1579,Cluster-140.4677,Cluster-1…
GO:0005575	Cellular Component	GO:0110165	cellular anatomical entity	GO:0005737	cytoplasm	GO:0042716	plasma membrane-derived chromatophore	4	Cluster-140.1473,Cluster-140.2286,Cluster-140.3419,Cluster-140.1853
GO:0005575	Cellular Component	GO:0110165	cellular anatomical entity	GO:0005737	cytoplasm	GO:0048500	signal recognition particle	11	Cluster-140.1224,Cluster-140.3945,Cluster-140.3824,Cluster-140.2460,Cluster-140.3839,Cluster-140.2960,Cluster-140.931,Cluster-140.3841,Cluster-140.4095,Cluster-140.3863,Cluster-140.3528
GO:0005575	Cellular Component	GO:0110165	cellular anatomical entity	GO:0005737	cytoplasm	GO:0042579	microbody	13	Cluster-140.4410,Cluster-140.3381,Cluster-140.3523,Cluster-140.3154,Cluster-140.4255,Cluster-140.3216,Cluster-140.3685,Cluster-140.3646,Cluster-140.3539,Cluster-140.2992,Cluster-140.3798,Cluster-140.4400,Cluster-140.3121
GO:0005575	Cellular Component	GO:0110165	cellular anatomical entity	GO:0005737	cytoplasm	GO:0030117	membrane coat	25	Cluster-140.2505,Cluster-140.3907,Cluster-140.3577,Cluster-140.4287,Cluster-140.3962,Cluster-140.3179,Cluster-140.3025,Cluster-140.2429,Cluster-140.1868,Cluster-140.3189,Cluster-140.2670,Cluster-140.2491,Cluster-140.2464,Cluster-140.2088,Cluster-140.3305,Cluster-140.2912,Cluster-140.3584,Cluster-140.2294,Cluster-140.3790,Cluster-140.4016,Cluster-140.3226,Cluster-140.3024,Cluster-140.1102,Cluster-…
GO:0005575	Cellular Component	GO:0110165	cellular anatomical entity	GO:0005737	cytoplasm	GO:0099568	cytoplasmic region	2	Cluster-140.4407,Cluster-140.3467
GO:0005575	Cellular Component	GO:0110165	cellular anatomical entity	GO:0005737	cytoplasm	GO:0005783	endoplasmic reticulum	63	Cluster-140.931,Cluster-140.442,Cluster-140.3209,Cluster-140.2465,Cluster-140.3528,Cluster-140.4095,Cluster-140.4040,Cluster-140.3841,Cluster-140.1727,Cluster-140.3419,Cluster-140.3907,Cluster-140.3417,Cluster-140.1186,Cluster-140.1435,Cluster-140.2422,Cluster-140.2198,Cluster-140.4015,Cluster-140.980,Cluster-140.3561,Cluster-140.3806,Cluster-140.3756,Cluster-140.2768,Cluster-140.3677,Cluster-140…
GO:0005575	Cellular Component	GO:0110165	cellular anatomical entity	GO:0009532	plastid stroma	GO:0009570	chloroplast stroma	1	Cluster-140.3684
GO:0005575	Cellular Component	GO:0110165	cellular anatomical entity	GO:0019898	extrinsic component of membrane	GO:0005942	phosphatidylinositol 3-kinase complex	4	Cluster-140.980,Cluster-140.3736,Cluster-140.2030,Cluster-140.2208
GO:0005575	Cellular Component	GO:0110165	cellular anatomical entity	GO:0019898	extrinsic component of membrane	GO:0019897	extrinsic component of plasma membrane	11	Cluster-140.4209,Cluster-140.3024,Cluster-140.4529,Cluster-140.4037,Cluster-140.3969,Cluster-140.1908,Cluster-140.3856,Cluster-140.3030,Cluster-140.3640,Cluster-140.1289,Cluster-140.3077
GO:0005575	Cellular Component	GO:0110165	cellular anatomical entity	GO:0030312	external encapsulating structure	GO:0005618	cell wall	12	Cluster-140.3079,Cluster-140.3040,Cluster-140.2167,Cluster-140.2352,Cluster-140.4107,Cluster-140.3801,Cluster-140.1315,Cluster-140.3215,Cluster-140.3586,Cluster-140.4202,Cluster-140.3242,Cluster-140.3106
GO:0005575	Cellular Component	GO:0110165	cellular anatomical entity	GO:0030054	cell junction	GO:0070161	anchoring junction	1	Cluster-140.2768
GO:0005575	Cellular Component	GO:0019012	virion	GO:0044423	virion part	GO:0036338	viral membrane	47	Cluster-140.3223,Cluster-140.4085,Cluster-140.4198,Cluster-140.4218,Cluster-140.3529,Cluster-140.3348,Cluster-140.1251,Cluster-140.3017,Cluster-140.2025,Cluster-140.3242,Cluster-140.3756,Cluster-140.3713,Cluster-140.2527,Cluster-140.2152,Cluster-140.2976,Cluster-140.3093,Cluster-140.3440,Cluster-140.3435,Cluster-140.2198,Cluster-140.1220,Cluster-140.2942,Cluster-140.3969,Cluster-140.3150,Cluster-…
GO:0005575	Cellular Component	GO:0019012	virion	GO:0044423	virion part	GO:0019028	viral capsid	19	Cluster-140.3859,Cluster-140.3856,Cluster-140.2826,Cluster-140.4329,Cluster-140.4266,Cluster-140.1213,Cluster-140.3197,Cluster-140.4209,Cluster-140.1103,Cluster-140.3451,Cluster-140.3413,Cluster-140.3945,Cluster-140.3478,Cluster-140.3712,Cluster-140.3989,Cluster-140.2856,Cluster-140.3467,Cluster-140.3203,Cluster-140.4357
GO:0005575	Cellular Component	GO:0032991	protein-containing complex	GO:0070069	cytochrome complex	GO:0045277	respiratory chain complex IV	2	Cluster-140.2854,Cluster-140.2545
GO:0005575	Cellular Component	GO:0032991	protein-containing complex	GO:0070069	cytochrome complex	GO:0045275	respiratory chain complex III	5	Cluster-140.1180,Cluster-140.2947,Cluster-140.4427,Cluster-140.2616,Cluster-140.3496
GO:0005575	Cellular Component	GO:0032991	protein-containing complex	GO:0022624	proteasome accessory complex	GO:0005838	proteasome regulatory particle	1	Cluster-140.1680
GO:0005575	Cellular Component	GO:0032991	protein-containing complex	GO:0120114	Sm-like protein family complex	GO:0030532	small nuclear ribonucleoprotein complex	4	Cluster-140.334,Cluster-140.2914,Cluster-140.1887,Cluster-140.4463
GO:0005575	Cellular Component	GO:0032991	protein-containing complex	GO:0032993	protein-DNA complex	GO:0000782	telomere cap complex	2	Cluster-140.2328,Cluster-140.3742
GO:0005575	Cellular Component	GO:0032991	protein-containing complex	GO:0032993	protein-DNA complex	GO:0030894	replisome	6	Cluster-140.1224,Cluster-140.1349,Cluster-140.2732,Cluster-140.3743,Cluster-140.3246,Cluster-140.2487
GO:0005575	Cellular Component	GO:0032991	protein-containing complex	GO:0000930	gamma-tubulin complex	GO:0000931	gamma-tubulin large complex	2	Cluster-140.2849,Cluster-140.3120
GO:0005575	Cellular Component	GO:0032991	protein-containing complex	GO:1990904	ribonucleoprotein complex	GO:0044391	ribosomal subunit	13	Cluster-140.945,Cluster-140.2575,Cluster-140.3036,Cluster-140.1739,Cluster-140.3588,Cluster-140.628,Cluster-140.3730,Cluster-140.2514,Cluster-140.2112,Cluster-140.2713,Cluster-140.3500,Cluster-140.2772,Cluster-140.2914
GO:0005575	Cellular Component	GO:0032991	protein-containing complex	GO:1990904	ribonucleoprotein complex	GO:0048500	signal recognition particle	11	Cluster-140.1224,Cluster-140.3945,Cluster-140.3824,Cluster-140.2460,Cluster-140.3839,Cluster-140.2960,Cluster-140.931,Cluster-140.3841,Cluster-140.4095,Cluster-140.3863,Cluster-140.3528
GO:0005575	Cellular Component	GO:0032991	protein-containing complex	GO:1990904	ribonucleoprotein complex	GO:0031332	RNAi effector complex	1	Cluster-140.4427
GO:0005575	Cellular Component	GO:0032991	protein-containing complex	GO:1990904	ribonucleoprotein complex	GO:0030684	preribosome	41	Cluster-140.1349,Cluster-140.3347,Cluster-140.3036,Cluster-140.1082,Cluster-140.3420,Cluster-140.3405,Cluster-140.3196,Cluster-140.2128,Cluster-140.3128,Cluster-140.2354,Cluster-140.4045,Cluster-140.4026,Cluster-140.3996,Cluster-140.2187,Cluster-140.840,Cluster-140.2654,Cluster-140.3536,Cluster-140.4039,Cluster-140.3609,Cluster-140.2334,Cluster-140.2960,Cluster-140.3073,Cluster-140.4037,Cluster-1…
GO:0005575	Cellular Component	GO:0032991	protein-containing complex	GO:1990904	ribonucleoprotein complex	GO:0030532	small nuclear ribonucleoprotein complex	4	Cluster-140.334,Cluster-140.2914,Cluster-140.1887,Cluster-140.4463
GO:0005575	Cellular Component	GO:0032991	protein-containing complex	GO:0005875	microtubule associated complex	GO:0030286	dynein complex	1	Cluster-140.2605
GO:0005575	Cellular Component	GO:0032991	protein-containing complex	GO:0005667	transcription regulator complex	GO:0017053	transcription repressor complex	2	Cluster-140.3873,Cluster-140.1407
GO:0005575	Cellular Component	GO:0032991	protein-containing complex	GO:0005667	transcription regulator complex	GO:0090575	RNA polymerase II transcription regulator complex	28	Cluster-140.1906,Cluster-140.3576,Cluster-140.3832,Cluster-140.1648,Cluster-140.3158,Cluster-140.2353,Cluster-140.1061,Cluster-140.2062,Cluster-140.1853,Cluster-140.2422,Cluster-140.1946,Cluster-140.2591,Cluster-140.3128,Cluster-140.795,Cluster-140.3924,Cluster-140.4161,Cluster-140.4082,Cluster-140.2513,Cluster-140.3774,Cluster-140.2850,Cluster-140.3351,Cluster-140.1607,Cluster-140.2205,Cluster-1…
GO:0005575	Cellular Component	GO:0032991	protein-containing complex	GO:0005667	transcription regulator complex	GO:0000120	RNA polymerase I transcription regulator complex	1	Cluster-140.4060
GO:0005575	Cellular Component	GO:0032991	protein-containing complex	GO:0043235	receptor complex	GO:0098802	plasma membrane signaling receptor complex	4	Cluster-140.3246,Cluster-140.4007,Cluster-140.3483,Cluster-140.3567
GO:0005575	Cellular Component	GO:0032991	protein-containing complex	GO:1902494	catalytic complex	GO:0030286	dynein complex	1	Cluster-140.2605
GO:0005575	Cellular Component	GO:0032991	protein-containing complex	GO:1902494	catalytic complex	GO:0000118	histone deacetylase complex	6	Cluster-140.2541,Cluster-140.3724,Cluster-140.2894,Cluster-140.4193,Cluster-140.701,Cluster-140.3216
GO:0005575	Cellular Component	GO:0032991	protein-containing complex	GO:1902494	catalytic complex	GO:0048492	ribulose bisphosphate carboxylase complex	1	Cluster-140.3684
GO:0005575	Cellular Component	GO:0032991	protein-containing complex	GO:1902494	catalytic complex	GO:1990234	transferase complex	235	Cluster-140.3170,Cluster-140.4083,Cluster-140.2271,Cluster-140.4078,Cluster-140.3339,Cluster-140.3467,Cluster-140.2548,Cluster-140.1756,Cluster-140.2014,Cluster-140.795,Cluster-140.3169,Cluster-140.4275,Cluster-140.3275,Cluster-140.3678,Cluster-140.2134,Cluster-140.3330,Cluster-140.1848,Cluster-140.2768,Cluster-140.3729,Cluster-140.2491,Cluster-140.1512,Cluster-140.3164,Cluster-140.2002,Cluster-1…
GO:0005575	Cellular Component	GO:0032991	protein-containing complex	GO:1902494	catalytic complex	GO:1905354	exoribonuclease complex	6	Cluster-140.1767,Cluster-140.4535,Cluster-140.1756,Cluster-140.2104,Cluster-140.4302,Cluster-140.2756
GO:0005575	Cellular Component	GO:0032991	protein-containing complex	GO:1902494	catalytic complex	GO:1990204	oxidoreductase complex	23	Cluster-140.3480,Cluster-140.4427,Cluster-140.3065,Cluster-140.3149,Cluster-140.3513,Cluster-140.999,Cluster-140.2897,Cluster-140.3320,Cluster-140.2947,Cluster-140.4250,Cluster-140.3586,Cluster-140.3350,Cluster-140.2134,Cluster-140.3968,Cluster-140.3496,Cluster-140.2616,Cluster-140.3522,Cluster-140.3276,Cluster-140.3483,Cluster-140.3454,Cluster-140.1180,Cluster-140.2492,Cluster-140.3397
GO:0005575	Cellular Component	GO:0032991	protein-containing complex	GO:1902494	catalytic complex	GO:1904949	ATPase complex	45	Cluster-140.3212,Cluster-140.3314,Cluster-140.3984,Cluster-140.2405,Cluster-140.3014,Cluster-140.2177,Cluster-140.1359,Cluster-140.3803,Cluster-140.3521,Cluster-140.3167,Cluster-140.2590,Cluster-140.3974,Cluster-140.3381,Cluster-140.1871,Cluster-140.3308,Cluster-140.1922,Cluster-140.3417,Cluster-140.4056,Cluster-140.4350,Cluster-140.3866,Cluster-140.3729,Cluster-140.1834,Cluster-140.3240,Cluster-…
GO:0005575	Cellular Component	GO:0032991	protein-containing complex	GO:1902494	catalytic complex	GO:1905348	endonuclease complex	19	Cluster-140.2605,Cluster-140.1088,Cluster-140.3393,Cluster-140.1756,Cluster-140.2792,Cluster-140.833,Cluster-140.3433,Cluster-140.1767,Cluster-140.1896,Cluster-140.4292,Cluster-140.4364,Cluster-140.3451,Cluster-140.3143,Cluster-140.2960,Cluster-140.2348,Cluster-140.2853,Cluster-140.4258,Cluster-140.4053,Cluster-140.2575
GO:0005575	Cellular Component	GO:0032991	protein-containing complex	GO:1902494	catalytic complex	GO:1905368	peptidase complex	44	Cluster-140.1968,Cluster-140.1727,Cluster-140.1823,Cluster-140.2378,Cluster-140.1680,Cluster-140.4096,Cluster-140.2491,Cluster-140.3916,Cluster-140.2569,Cluster-140.4390,Cluster-140.1970,Cluster-140.3806,Cluster-140.2145,Cluster-140.3948,Cluster-140.3016,Cluster-140.2073,Cluster-140.2540,Cluster-140.3256,Cluster-140.795,Cluster-140.2632,Cluster-140.3006,Cluster-140.3512,Cluster-140.3810,Cluster-1…
GO:0005575	Cellular Component	GO:0032991	protein-containing complex	GO:1902494	catalytic complex	GO:1903293	phosphatase complex	8	Cluster-140.3223,Cluster-140.2236,Cluster-140.4138,Cluster-140.3330,Cluster-140.4290,Cluster-140.3820,Cluster-140.3428,Cluster-140.871
GO:0005575	Cellular Component	GO:0032991	protein-containing complex	GO:0099023	vesicle tethering complex	GO:0030008	TRAPP complex	1	Cluster-140.3789
GO:0005575	Cellular Component	GO:0032991	protein-containing complex	GO:0090665	glycoprotein complex	GO:0016010	dystrophin-associated glycoprotein complex	4	Cluster-140.1871,Cluster-140.4109,Cluster-140.3659,Cluster-140.2514
GO:0005575	Cellular Component	GO:0032991	protein-containing complex	GO:0098796	membrane protein complex	GO:0009521	photosystem	27	Cluster-140.4186,Cluster-140.3853,Cluster-140.2701,Cluster-140.3603,Cluster-140.2616,Cluster-140.1612,Cluster-140.1540,Cluster-140.3001,Cluster-140.3030,Cluster-140.2041,Cluster-140.2147,Cluster-140.4274,Cluster-140.4104,Cluster-140.2605,Cluster-140.1331,Cluster-140.3732,Cluster-140.2671,Cluster-140.3873,Cluster-140.3216,Cluster-140.2601,Cluster-140.4334,Cluster-140.2036,Cluster-140.4465,Cluster-…
GO:0005575	Cellular Component	GO:0032991	protein-containing complex	GO:0098796	membrane protein complex	GO:0030119	AP-type membrane coat adaptor complex	3	Cluster-140.2670,Cluster-140.3189,Cluster-140.3584
GO:0005575	Cellular Component	GO:0032991	protein-containing complex	GO:0098796	membrane protein complex	GO:0098800	inner mitochondrial membrane protein complex	64	Cluster-140.3943,Cluster-140.4316,Cluster-140.3963,Cluster-140.3190,Cluster-140.2807,Cluster-140.684,Cluster-140.2081,Cluster-140.2545,Cluster-140.2305,Cluster-140.4674,Cluster-140.1685,Cluster-140.3779,Cluster-140.3723,Cluster-140.3940,Cluster-140.3073,Cluster-140.1627,Cluster-140.2355,Cluster-140.1602,Cluster-140.3365,Cluster-140.4019,Cluster-140.848,Cluster-140.3522,Cluster-140.2616,Cluster-14…
GO:0005575	Cellular Component	GO:0032991	protein-containing complex	GO:0098796	membrane protein complex	GO:0031205	endoplasmic reticulum Sec complex	1	Cluster-140.3746
GO:0005575	Cellular Component	GO:0032991	protein-containing complex	GO:0098796	membrane protein complex	GO:0030117	membrane coat	25	Cluster-140.2505,Cluster-140.3907,Cluster-140.3577,Cluster-140.4287,Cluster-140.3962,Cluster-140.3179,Cluster-140.3025,Cluster-140.2429,Cluster-140.1868,Cluster-140.3189,Cluster-140.2670,Cluster-140.2491,Cluster-140.2464,Cluster-140.2088,Cluster-140.3305,Cluster-140.2912,Cluster-140.3584,Cluster-140.2294,Cluster-140.3790,Cluster-140.4016,Cluster-140.3226,Cluster-140.3024,Cluster-140.1102,Cluster-…
GO:0005575	Cellular Component	GO:0032991	protein-containing complex	GO:0098796	membrane protein complex	GO:0033178	proton-transporting two-sector ATPase complex, catalytic domain	19	Cluster-140.3940,Cluster-140.3723,Cluster-140.1568,Cluster-140.1627,Cluster-140.2349,Cluster-140.3294,Cluster-140.1748,Cluster-140.3120,Cluster-140.2197,Cluster-140.3779,Cluster-140.4097,Cluster-140.3635,Cluster-140.684,Cluster-140.2427,Cluster-140.4078,Cluster-140.1602,Cluster-140.2357,Cluster-140.1058,Cluster-140.3560
GO:0005575	Cellular Component	GO:0032991	protein-containing complex	GO:0098796	membrane protein complex	GO:0008250	oligosaccharyltransferase complex	3	Cluster-140.2768,Cluster-140.1866,Cluster-140.1515
GO:0005575	Cellular Component	GO:0032991	protein-containing complex	GO:0098796	membrane protein complex	GO:1902495	transmembrane transporter complex	29	Cluster-140.2137,Cluster-140.3397,Cluster-140.3632,Cluster-140.3931,Cluster-140.2600,Cluster-140.3635,Cluster-140.2496,Cluster-140.3567,Cluster-140.1450,Cluster-140.3847,Cluster-140.3248,Cluster-140.1459,Cluster-140.3641,Cluster-140.4316,Cluster-140.3968,Cluster-140.3708,Cluster-140.3987,Cluster-140.3320,Cluster-140.4253,Cluster-140.2273,Cluster-140.2723,Cluster-140.2433,Cluster-140.4210,Cluster-…
GO:0005575	Cellular Component	GO:0032991	protein-containing complex	GO:0098796	membrane protein complex	GO:0098797	plasma membrane protein complex	48	Cluster-140.3248,Cluster-140.1459,Cluster-140.3226,Cluster-140.3641,Cluster-140.3030,Cluster-140.3640,Cluster-140.3968,Cluster-140.3708,Cluster-140.3246,Cluster-140.3969,Cluster-140.3024,Cluster-140.4007,Cluster-140.3931,Cluster-140.3483,Cluster-140.1289,Cluster-140.4210,Cluster-140.1871,Cluster-140.2505,Cluster-140.1759,Cluster-140.4323,Cluster-140.2429,Cluster-140.3320,Cluster-140.2514,Cluster-…
GO:0005575	Cellular Component	GO:0032991	protein-containing complex	GO:0098796	membrane protein complex	GO:0030904	retromer complex	2	Cluster-140.2718,Cluster-140.2582
GO:0005575	Cellular Component	GO:0032991	protein-containing complex	GO:0098796	membrane protein complex	GO:0030964	NADH dehydrogenase complex	4	Cluster-140.3586,Cluster-140.4250,Cluster-140.3350,Cluster-140.3522
GO:0005575	Cellular Component	GO:0032991	protein-containing complex	GO:0098796	membrane protein complex	GO:0098803	respiratory chain complex	30	Cluster-140.3016,Cluster-140.3522,Cluster-140.2616,Cluster-140.3496,Cluster-140.3035,Cluster-140.4099,Cluster-140.1335,Cluster-140.2947,Cluster-140.4250,Cluster-140.3586,Cluster-140.3350,Cluster-140.191,Cluster-140.1088,Cluster-140.4050,Cluster-140.1180,Cluster-140.2835,Cluster-140.3577,Cluster-140.2854,Cluster-140.3308,Cluster-140.3664,Cluster-140.4427,Cluster-140.3909,Cluster-140.3113,Cluster-1…
GO:0005575	Cellular Component	GO:0032991	protein-containing complex	GO:0098796	membrane protein complex	GO:0098799	outer mitochondrial membrane protein complex	12	Cluster-140.1376,Cluster-140.1579,Cluster-140.3604,Cluster-140.3121,Cluster-140.2856,Cluster-140.1982,Cluster-140.3561,Cluster-140.2345,Cluster-140.3356,Cluster-140.3099,Cluster-140.3924,Cluster-140.2904
GO:0005575	Cellular Component	GO:0032991	protein-containing complex	GO:0098796	membrane protein complex	GO:0005942	phosphatidylinositol 3-kinase complex	4	Cluster-140.980,Cluster-140.3736,Cluster-140.2030,Cluster-140.2208
GO:0005575	Cellular Component	GO:0032991	protein-containing complex	GO:0098796	membrane protein complex	GO:0033177	proton-transporting two-sector ATPase complex, proton-transporting domain	45	Cluster-140.3806,Cluster-140.4178,Cluster-140.3365,Cluster-140.4123,Cluster-140.3885,Cluster-140.2304,Cluster-140.3169,Cluster-140.3435,Cluster-140.3213,Cluster-140.3419,Cluster-140.3979,Cluster-140.2508,Cluster-140.2790,Cluster-140.2904,Cluster-140.3720,Cluster-140.2487,Cluster-140.3633,Cluster-140.3789,Cluster-140.4166,Cluster-140.3432,Cluster-140.4389,Cluster-140.3643,Cluster-140.3943,Cluster-…
GO:0005575	Cellular Component	GO:0032991	protein-containing complex	GO:0098796	membrane protein complex	GO:0016469	proton-transporting two-sector ATPase complex	71	Cluster-140.3141,Cluster-140.1160,Cluster-140.3837,Cluster-140.3120,Cluster-140.2203,Cluster-140.3023,Cluster-140.1568,Cluster-140.2659,Cluster-140.3501,Cluster-140.1988,Cluster-140.3958,Cluster-140.2427,Cluster-140.3686,Cluster-140.3321,Cluster-140.3092,Cluster-140.3695,Cluster-140.3635,Cluster-140.3720,Cluster-140.2904,Cluster-140.2935,Cluster-140.1748,Cluster-140.2790,Cluster-140.3294,Cluster-…
GO:0005575	Cellular Component	GO:0032991	protein-containing complex	GO:0098798	mitochondrial protein complex	GO:0098800	inner mitochondrial membrane protein complex	64	Cluster-140.3943,Cluster-140.4316,Cluster-140.3963,Cluster-140.3190,Cluster-140.2807,Cluster-140.684,Cluster-140.2081,Cluster-140.2545,Cluster-140.2305,Cluster-140.4674,Cluster-140.1685,Cluster-140.3779,Cluster-140.3723,Cluster-140.3940,Cluster-140.3073,Cluster-140.1627,Cluster-140.2355,Cluster-140.1602,Cluster-140.3365,Cluster-140.4019,Cluster-140.848,Cluster-140.3522,Cluster-140.2616,Cluster-14…
GO:0005575	Cellular Component	GO:0032991	protein-containing complex	GO:0098798	mitochondrial protein complex	GO:0098799	outer mitochondrial membrane protein complex	12	Cluster-140.1376,Cluster-140.1579,Cluster-140.3604,Cluster-140.3121,Cluster-140.2856,Cluster-140.1982,Cluster-140.3561,Cluster-140.2345,Cluster-140.3356,Cluster-140.3099,Cluster-140.3924,Cluster-140.2904
GO:0005575	Cellular Component	GO:0032991	protein-containing complex	GO:0000940	condensed chromosome outer kinetochore	GO:0000942	condensed nuclear chromosome outer kinetochore	19	Cluster-140.3347,Cluster-140.3104,Cluster-140.2540,Cluster-140.3478,Cluster-140.2883,Cluster-140.2889,Cluster-140.1331,Cluster-140.3577,Cluster-140.2826,Cluster-140.3052,Cluster-140.965,Cluster-140.3166,Cluster-140.3213,Cluster-149.0,Cluster-140.1734,Cluster-140.1952,Cluster-140.2238,Cluster-140.3636,Cluster-140.1153
GO:0005575	Cellular Component	GO:0032991	protein-containing complex	GO:0032994	protein-lipid complex	GO:1990777	lipoprotein particle	3	Cluster-140.4053,Cluster-140.3217,Cluster-140.1099
GO:0005575	Cellular Component	GO:0032991	protein-containing complex	GO:1990351	transporter complex	GO:1902495	transmembrane transporter complex	29	Cluster-140.2137,Cluster-140.3397,Cluster-140.3632,Cluster-140.3931,Cluster-140.2600,Cluster-140.3635,Cluster-140.2496,Cluster-140.3567,Cluster-140.1450,Cluster-140.3847,Cluster-140.3248,Cluster-140.1459,Cluster-140.3641,Cluster-140.4316,Cluster-140.3968,Cluster-140.3708,Cluster-140.3987,Cluster-140.3320,Cluster-140.4253,Cluster-140.2273,Cluster-140.2723,Cluster-140.2433,Cluster-140.4210,Cluster-…
GO:0005575	Cellular Component	GO:0005622	intracellular	GO:0005737	cytoplasm	GO:0043292	contractile fiber	2	Cluster-140.2695,Cluster-140.3188
GO:0005575	Cellular Component	GO:0005622	intracellular	GO:0005737	cytoplasm	GO:0016528	sarcoplasm	1	Cluster-140.2422
GO:0005575	Cellular Component	GO:0005622	intracellular	GO:0005737	cytoplasm	GO:0005829	cytosol	22	Cluster-140.2589,Cluster-140.3324,Cluster-140.2897,Cluster-140.3776,Cluster-140.999,Cluster-140.3472,Cluster-140.2514,Cluster-140.3513,Cluster-140.3044,Cluster-140.3443,Cluster-140.3149,Cluster-140.3162,Cluster-140.1800,Cluster-140.2290,Cluster-140.2230,Cluster-140.2885,Cluster-140.1756,Cluster-140.1281,Cluster-140.3556,Cluster-140.3276,Cluster-140.3148,Cluster-140.1767
GO:0005575	Cellular Component	GO:0005622	intracellular	GO:0005737	cytoplasm	GO:0005938	cell cortex	34	Cluster-140.2350,Cluster-140.4463,Cluster-140.2394,Cluster-140.3730,Cluster-140.4037,Cluster-140.2476,Cluster-140.3707,Cluster-140.3599,Cluster-140.1921,Cluster-140.4407,Cluster-140.3165,Cluster-140.3531,Cluster-140.3447,Cluster-140.4167,Cluster-140.3547,Cluster-140.3913,Cluster-140.2639,Cluster-140.2707,Cluster-140.4536,Cluster-140.2124,Cluster-140.1631,Cluster-140.3176,Cluster-140.4389,Cluster-…
GO:0005575	Cellular Component	GO:0005622	intracellular	GO:0005737	cytoplasm	GO:0048492	ribulose bisphosphate carboxylase complex	1	Cluster-140.3684
GO:0005575	Cellular Component	GO:0005622	intracellular	GO:0005737	cytoplasm	GO:0009536	plastid	17	Cluster-140.2982,Cluster-140.871,Cluster-140.3621,Cluster-140.2605,Cluster-140.3668,Cluster-140.2871,Cluster-140.4434,Cluster-140.4698,Cluster-140.1959,Cluster-140.4048,Cluster-140.1982,Cluster-140.2924,Cluster-140.4159,Cluster-140.3684,Cluster-140.2671,Cluster-140.3946,Cluster-140.2516
GO:0005575	Cellular Component	GO:0005622	intracellular	GO:0005737	cytoplasm	GO:0005794	Golgi apparatus	52	Cluster-140.2053,Cluster-140.3962,Cluster-140.3852,Cluster-140.4107,Cluster-140.3882,Cluster-140.3859,Cluster-140.3778,Cluster-140.2197,Cluster-140.4279,Cluster-140.4463,Cluster-140.4039,Cluster-140.2088,Cluster-140.3775,Cluster-140.2873,Cluster-140.3179,Cluster-140.4647,Cluster-140.3347,Cluster-140.1648,Cluster-140.1369,Cluster-140.3790,Cluster-140.1752,Cluster-140.3455,Cluster-140.2174,Cluster-…
GO:0005575	Cellular Component	GO:0005622	intracellular	GO:0005737	cytoplasm	GO:0031410	cytoplasmic vesicle	43	Cluster-140.2566,Cluster-140.4395,Cluster-140.1102,Cluster-140.3625,Cluster-140.2294,Cluster-140.4016,Cluster-140.3790,Cluster-140.1997,Cluster-140.2088,Cluster-140.3138,Cluster-140.1868,Cluster-140.2836,Cluster-140.3025,Cluster-140.3179,Cluster-140.3962,Cluster-140.4287,Cluster-140.4144,Cluster-140.3097,Cluster-140.1853,Cluster-140.3024,Cluster-140.1473,Cluster-140.4368,Cluster-140.1468,Cluster-…
GO:0005575	Cellular Component	GO:0005622	intracellular	GO:0005737	cytoplasm	GO:0005773	vacuole	8	Cluster-140.2427,Cluster-140.4078,Cluster-140.3321,Cluster-140.4097,Cluster-140.2349,Cluster-140.1748,Cluster-140.3120,Cluster-140.2197
GO:0005575	Cellular Component	GO:0005622	intracellular	GO:0005737	cytoplasm	GO:0000229	cytoplasmic chromosome	1	Cluster-140.3753
GO:0005575	Cellular Component	GO:0005622	intracellular	GO:0005737	cytoplasm	GO:0031414	N-terminal protein acetyltransferase complex	3	Cluster-140.2508,Cluster-140.3695,Cluster-140.2061
GO:0005575	Cellular Component	GO:0005622	intracellular	GO:0005737	cytoplasm	GO:0005739	mitochondrion	133	Cluster-140.922,Cluster-140.3884,Cluster-140.2203,Cluster-140.4209,Cluster-140.1568,Cluster-140.4480,Cluster-140.3837,Cluster-140.4159,Cluster-140.3166,Cluster-140.2320,Cluster-140.3120,Cluster-140.3092,Cluster-140.3635,Cluster-140.3344,Cluster-140.3791,Cluster-140.4050,Cluster-140.3496,Cluster-140.3876,Cluster-140.3586,Cluster-140.3958,Cluster-140.1111,Cluster-140.1579,Cluster-140.4677,Cluster-1…
GO:0005575	Cellular Component	GO:0005622	intracellular	GO:0005737	cytoplasm	GO:0042716	plasma membrane-derived chromatophore	4	Cluster-140.1473,Cluster-140.2286,Cluster-140.3419,Cluster-140.1853
GO:0005575	Cellular Component	GO:0005622	intracellular	GO:0005737	cytoplasm	GO:0048500	signal recognition particle	11	Cluster-140.1224,Cluster-140.3945,Cluster-140.3824,Cluster-140.2460,Cluster-140.3839,Cluster-140.2960,Cluster-140.931,Cluster-140.3841,Cluster-140.4095,Cluster-140.3863,Cluster-140.3528
GO:0005575	Cellular Component	GO:0005622	intracellular	GO:0005737	cytoplasm	GO:0042579	microbody	13	Cluster-140.4410,Cluster-140.3381,Cluster-140.3523,Cluster-140.3154,Cluster-140.4255,Cluster-140.3216,Cluster-140.3685,Cluster-140.3646,Cluster-140.3539,Cluster-140.2992,Cluster-140.3798,Cluster-140.4400,Cluster-140.3121
GO:0005575	Cellular Component	GO:0005622	intracellular	GO:0005737	cytoplasm	GO:0030117	membrane coat	25	Cluster-140.2505,Cluster-140.3907,Cluster-140.3577,Cluster-140.4287,Cluster-140.3962,Cluster-140.3179,Cluster-140.3025,Cluster-140.2429,Cluster-140.1868,Cluster-140.3189,Cluster-140.2670,Cluster-140.2491,Cluster-140.2464,Cluster-140.2088,Cluster-140.3305,Cluster-140.2912,Cluster-140.3584,Cluster-140.2294,Cluster-140.3790,Cluster-140.4016,Cluster-140.3226,Cluster-140.3024,Cluster-140.1102,Cluster-…
GO:0005575	Cellular Component	GO:0005622	intracellular	GO:0005737	cytoplasm	GO:0099568	cytoplasmic region	2	Cluster-140.4407,Cluster-140.3467
GO:0005575	Cellular Component	GO:0005622	intracellular	GO:0005737	cytoplasm	GO:0005783	endoplasmic reticulum	63	Cluster-140.931,Cluster-140.442,Cluster-140.3209,Cluster-140.2465,Cluster-140.3528,Cluster-140.4095,Cluster-140.4040,Cluster-140.3841,Cluster-140.1727,Cluster-140.3419,Cluster-140.3907,Cluster-140.3417,Cluster-140.1186,Cluster-140.1435,Cluster-140.2422,Cluster-140.2198,Cluster-140.4015,Cluster-140.980,Cluster-140.3561,Cluster-140.3806,Cluster-140.3756,Cluster-140.2768,Cluster-140.3677,Cluster-140…
GO:0005575	Cellular Component	GO:0005622	intracellular	GO:0000502	proteasome complex	GO:0022624	proteasome accessory complex	2	Cluster-140.2145,Cluster-140.1680
GO:0005575	Cellular Component	GO:0005622	intracellular	GO:0000502	proteasome complex	GO:0005839	proteasome core complex	11	Cluster-140.2540,Cluster-140.1823,Cluster-140.3948,Cluster-140.2096,Cluster-140.1970,Cluster-140.3668,Cluster-140.3916,Cluster-140.2632,Cluster-140.3006,Cluster-140.3559,Cluster-140.2378
GO:0005575	Cellular Component	GO:0005622	intracellular	GO:0030880	RNA polymerase complex	GO:0000428	DNA-directed RNA polymerase complex	30	Cluster-140.2768,Cluster-140.1061,Cluster-140.3158,Cluster-140.2353,Cluster-140.3576,Cluster-140.3832,Cluster-140.1906,Cluster-140.3855,Cluster-140.3169,Cluster-140.3128,Cluster-140.795,Cluster-140.3632,Cluster-140.1946,Cluster-140.1904,Cluster-140.2062,Cluster-140.3321,Cluster-140.1853,Cluster-140.2850,Cluster-140.2513,Cluster-140.3774,Cluster-140.3681,Cluster-140.3154,Cluster-140.3924,Cluster-1…
GO:0005575	Cellular Component	GO:0005622	intracellular	GO:0043229	intracellular organelle	GO:0043232	intracellular non-membrane-bounded organelle	600	Cluster-140.2797,Cluster-140.2390,Cluster-140.1595,Cluster-140.3665,Cluster-140.4358,Cluster-140.995,Cluster-140.2555,Cluster-140.3387,Cluster-140.4103,Cluster-140.3028,Cluster-140.2022,Cluster-140.2815,Cluster-140.3342,Cluster-140.2424,Cluster-140.3224,Cluster-140.3731,Cluster-140.3375,Cluster-140.2590,Cluster-140.4078,Cluster-140.1359,Cluster-140.4263,Cluster-140.2745,Cluster-140.3376,Cluster-1…
GO:0005575	Cellular Component	GO:0005622	intracellular	GO:0043229	intracellular organelle	GO:0043231	intracellular membrane-bounded organelle	851	Cluster-140.1787,Cluster-140.4534,Cluster-140.1454,Cluster-140.4385,Cluster-140.1648,Cluster-140.4316,Cluster-140.3610,Cluster-140.3347,Cluster-140.2807,Cluster-140.4168,Cluster-140.3777,Cluster-140.3602,Cluster-140.2660,Cluster-140.4009,Cluster-140.2832,Cluster-140.2735,Cluster-140.4463,Cluster-140.4314,Cluster-140.2576,Cluster-140.4128,Cluster-140.4349,Cluster-140.3503,Cluster-140.2930,Cluster-…
GO:0005575	Cellular Component	GO:0005622	intracellular	GO:0043229	intracellular organelle	GO:0070013	intracellular organelle lumen	273	Cluster-140.2192,Cluster-140.3052,Cluster-140.1692,Cluster-140.3732,Cluster-140.2772,Cluster-140.3430,Cluster-140.2582,Cluster-140.2756,Cluster-140.3707,Cluster-140.2127,Cluster-140.4535,Cluster-140.1312,Cluster-140.1335,Cluster-140.3203,Cluster-140.3953,Cluster-140.2791,Cluster-140.3724,Cluster-140.1832,Cluster-140.3449,Cluster-140.701,Cluster-140.3794,Cluster-140.2841,Cluster-140.3351,Cluster-1…
GO:0005575	Cellular Component	GO:0005622	intracellular	GO:0043229	intracellular organelle	GO:0097708	intracellular vesicle	43	Cluster-140.2088,Cluster-140.3138,Cluster-140.1868,Cluster-140.2836,Cluster-140.3025,Cluster-140.3179,Cluster-140.4287,Cluster-140.3962,Cluster-140.4144,Cluster-140.4395,Cluster-140.2566,Cluster-140.1102,Cluster-140.3625,Cluster-140.2294,Cluster-140.3790,Cluster-140.4016,Cluster-140.1997,Cluster-140.2491,Cluster-140.2464,Cluster-140.2429,Cluster-140.3789,Cluster-140.3472,Cluster-140.3918,Cluster-…
GO:0005575	Cellular Component	GO:0005622	intracellular	GO:0043229	intracellular organelle	GO:0031967	organelle envelope	136	Cluster-140.3940,Cluster-140.3723,Cluster-140.1627,Cluster-140.2436,Cluster-140.3073,Cluster-140.3604,Cluster-140.3121,Cluster-140.2217,Cluster-140.4674,Cluster-140.3779,Cluster-140.2848,Cluster-140.3924,Cluster-140.3295,Cluster-140.2807,Cluster-140.684,Cluster-140.1328,Cluster-140.2896,Cluster-140.4316,Cluster-140.3963,Cluster-140.3000,Cluster-140.4166,Cluster-140.2205,Cluster-140.3979,Cluster-1…
GO:0005575	Cellular Component	GO:0005622	intracellular	GO:0043229	intracellular organelle	GO:0031984	organelle subcompartment	10	Cluster-140.979,Cluster-140.2873,Cluster-140.1473,Cluster-140.3472,Cluster-140.2174,Cluster-140.3455,Cluster-140.2652,Cluster-140.1432,Cluster-140.3330,Cluster-140.4279
GO:0005575	Cellular Component	GO:0005622	intracellular	GO:0034708	methyltransferase complex	GO:0043527	tRNA methyltransferase complex	8	Cluster-140.2752,Cluster-140.2535,Cluster-140.2716,Cluster-140.2580,Cluster-140.2014,Cluster-140.3243,Cluster-140.3467,Cluster-140.2548
GO:0005575	Cellular Component	GO:0005622	intracellular	GO:0031248	protein acetyltransferase complex	GO:0000123	histone acetyltransferase complex	13	Cluster-140.1879,Cluster-140.1634,Cluster-140.3427,Cluster-140.2569,Cluster-140.4390,Cluster-140.1019,Cluster-140.4141,Cluster-140.3810,Cluster-140.2491,Cluster-140.2837,Cluster-140.3256,Cluster-140.795,Cluster-140.3128
GO:0005575	Cellular Component	GO:0005622	intracellular	GO:0031248	protein acetyltransferase complex	GO:0031414	N-terminal protein acetyltransferase complex	3	Cluster-140.2508,Cluster-140.3695,Cluster-140.2061
GO:0005575	Cellular Component	GO:0005622	intracellular	GO:1905348	endonuclease complex	GO:1902555	endoribonuclease complex	8	Cluster-140.3143,Cluster-140.1756,Cluster-140.2605,Cluster-140.2575,Cluster-140.4258,Cluster-140.3433,Cluster-140.2348,Cluster-140.1767
GO:0005575	Cellular Component	GO:0005622	intracellular	GO:1905348	endonuclease complex	GO:1905347	endodeoxyribonuclease complex	11	Cluster-140.2792,Cluster-140.2960,Cluster-140.3451,Cluster-140.1088,Cluster-140.3393,Cluster-140.4364,Cluster-140.4292,Cluster-140.4053,Cluster-140.1896,Cluster-140.2853,Cluster-140.833
GO:0005575	Cellular Component	GO:0005622	intracellular	GO:0000151	ubiquitin ligase complex	GO:0031461	cullin-RING ubiquitin ligase complex	43	Cluster-140.3322,Cluster-140.1512,Cluster-140.3164,Cluster-140.2002,Cluster-140.3299,Cluster-140.2093,Cluster-140.3684,Cluster-140.2028,Cluster-140.3974,Cluster-140.2271,Cluster-140.3170,Cluster-140.3709,Cluster-140.3819,Cluster-140.3512,Cluster-140.3360,Cluster-140.3421,Cluster-140.2607,Cluster-140.3118,Cluster-140.3169,Cluster-140.3678,Cluster-140.1862,Cluster-140.1848,Cluster-140.2300,Cluster-…
GO:0005575	Cellular Component	GO:0005622	intracellular	GO:0000151	ubiquitin ligase complex	GO:0000152	nuclear ubiquitin ligase complex	43	Cluster-140.3819,Cluster-140.3512,Cluster-140.3974,Cluster-140.2271,Cluster-140.3170,Cluster-140.3709,Cluster-140.3421,Cluster-140.3360,Cluster-140.2607,Cluster-140.3118,Cluster-140.3169,Cluster-140.2300,Cluster-140.1633,Cluster-140.3678,Cluster-140.1862,Cluster-140.1848,Cluster-140.2002,Cluster-140.1512,Cluster-140.3164,Cluster-140.3322,Cluster-140.3299,Cluster-140.3684,Cluster-140.2028,Cluster-…
GO:0005575	Cellular Component	GO:0005622	intracellular	GO:0045259	proton-transporting ATP synthase complex	GO:0045263	proton-transporting ATP synthase complex, coupling factor F(o)	20	Cluster-140.3963,Cluster-140.2304,Cluster-140.3365,Cluster-140.4178,Cluster-140.4123,Cluster-140.1988,Cluster-140.3943,Cluster-140.3092,Cluster-140.3720,Cluster-140.2904,Cluster-140.3837,Cluster-140.2508,Cluster-140.2790,Cluster-140.3120,Cluster-140.4674,Cluster-140.2203,Cluster-140.2355,Cluster-140.4166,Cluster-140.2659,Cluster-140.3073
GO:0005575	Cellular Component	GO:0005622	intracellular	GO:0045259	proton-transporting ATP synthase complex	GO:0005753	mitochondrial proton-transporting ATP synthase complex	29	Cluster-140.3635,Cluster-140.684,Cluster-140.3092,Cluster-140.1602,Cluster-140.4178,Cluster-140.3365,Cluster-140.4123,Cluster-140.1988,Cluster-140.3943,Cluster-140.1058,Cluster-140.2304,Cluster-140.3963,Cluster-140.3940,Cluster-140.3723,Cluster-140.1568,Cluster-140.2659,Cluster-140.4166,Cluster-140.3073,Cluster-140.1627,Cluster-140.2355,Cluster-140.2203,Cluster-140.2508,Cluster-140.2790,Cluster-1…
GO:0005575	Cellular Component	GO:0005622	intracellular	GO:0045259	proton-transporting ATP synthase complex	GO:0045261	proton-transporting ATP synthase complex, catalytic core F(1)	9	Cluster-140.1602,Cluster-140.1058,Cluster-140.3779,Cluster-140.3940,Cluster-140.1568,Cluster-140.3635,Cluster-140.3723,Cluster-140.684,Cluster-140.1627
GO:0005575	Cellular Component	GO:0005622	intracellular	GO:0009579	thylakoid	GO:0034357	photosynthetic membrane	30	Cluster-140.2605,Cluster-140.1331,Cluster-140.4274,Cluster-140.2147,Cluster-140.4104,Cluster-140.2041,Cluster-140.2616,Cluster-140.3603,Cluster-140.1612,Cluster-140.1540,Cluster-140.3001,Cluster-140.3030,Cluster-140.2701,Cluster-140.3853,Cluster-140.4186,Cluster-140.1982,Cluster-140.4060,Cluster-140.2603,Cluster-140.3690,Cluster-140.2036,Cluster-140.4465,Cluster-140.4163,Cluster-140.4334,Cluster-…
GO:0008150	Biological Process	GO:0023052	signaling	GO:0007267	cell-cell signaling	GO:0099536	synaptic signaling	11	Cluster-140.2640,Cluster-140.3368,Cluster-140.2058,Cluster-140.3137,Cluster-140.3103,Cluster-140.2897,Cluster-140.4109,Cluster-140.3918,Cluster-140.3513,Cluster-140.3154,Cluster-140.1848
GO:0008150	Biological Process	GO:0023052	signaling	GO:0007267	cell-cell signaling	GO:0198738	cell-cell signaling by wnt	26	Cluster-140.4278,Cluster-140.4529,Cluster-140.3024,Cluster-140.3791,Cluster-140.1227,Cluster-140.3077,Cluster-140.3640,Cluster-140.2188,Cluster-140.3030,Cluster-140.2852,Cluster-140.1908,Cluster-140.4163,Cluster-140.3809,Cluster-140.1963,Cluster-140.2815,Cluster-140.1487,Cluster-140.3795,Cluster-140.4692,Cluster-140.943,Cluster-140.4209,Cluster-140.3650,Cluster-140.3423,Cluster-140.1289,Cluster-1…
GO:0008150	Biological Process	GO:0023052	signaling	GO:0007267	cell-cell signaling	GO:0023061	signal release	2	Cluster-140.1848,Cluster-140.2897
GO:0008150	Biological Process	GO:0023052	signaling	GO:0007267	cell-cell signaling	GO:1905114	cell surface receptor signaling pathway involved in cell-cell signaling	26	Cluster-140.1908,Cluster-140.3077,Cluster-140.3640,Cluster-140.3030,Cluster-140.2852,Cluster-140.2188,Cluster-140.4529,Cluster-140.3024,Cluster-140.3791,Cluster-140.1227,Cluster-140.4278,Cluster-140.1849,Cluster-140.3830,Cluster-140.3423,Cluster-140.1289,Cluster-140.3856,Cluster-140.1487,Cluster-140.3795,Cluster-140.4692,Cluster-140.943,Cluster-140.3650,Cluster-140.4209,Cluster-140.3809,Cluster-1…
GO:0008150	Biological Process	GO:0023052	signaling	GO:0023057	negative regulation of signaling	GO:0009968	negative regulation of signal transduction	19	Cluster-140.3791,Cluster-140.3036,Cluster-140.2955,Cluster-140.2188,Cluster-140.1153,Cluster-140.3650,Cluster-140.4692,Cluster-140.4166,Cluster-140.3795,Cluster-140.1620,Cluster-140.1963,Cluster-140.3809,Cluster-140.4306,Cluster-140.3830,Cluster-140.3731,Cluster-140.1849,Cluster-140.4026,Cluster-140.4162,Cluster-140.2610
GO:0008150	Biological Process	GO:0023052	signaling	GO:0023057	negative regulation of signaling	GO:0050805	negative regulation of synaptic transmission	2	Cluster-140.1848,Cluster-140.2897
GO:0008150	Biological Process	GO:0023052	signaling	GO:0007165	signal transduction	GO:0007186	G protein-coupled receptor signaling pathway	44	Cluster-140.3311,Cluster-140.2513,Cluster-140.3659,Cluster-140.2495,Cluster-140.2576,Cluster-140.2602,Cluster-140.3732,Cluster-140.4101,Cluster-140.3565,Cluster-140.4683,Cluster-140.1955,Cluster-140.3650,Cluster-140.3737,Cluster-140.3990,Cluster-140.3293,Cluster-140.1576,Cluster-140.3994,Cluster-140.2141,Cluster-140.2596,Cluster-140.3824,Cluster-140.3797,Cluster-140.2979,Cluster-140.3215,Cluster-…
GO:0008150	Biological Process	GO:0023052	signaling	GO:0007165	signal transduction	GO:0097190	apoptotic signaling pathway	8	Cluster-140.3495,Cluster-140.3609,Cluster-140.3800,Cluster-140.4082,Cluster-140.3828,Cluster-140.2819,Cluster-140.2310,Cluster-140.4186
GO:0008150	Biological Process	GO:0023052	signaling	GO:0007165	signal transduction	GO:0009967	positive regulation of signal transduction	10	Cluster-140.3371,Cluster-140.4186,Cluster-140.964,Cluster-140.2941,Cluster-140.3828,Cluster-140.3182,Cluster-140.3495,Cluster-140.1963,Cluster-140.3650,Cluster-140.3609
GO:0008150	Biological Process	GO:0023052	signaling	GO:0007165	signal transduction	GO:0002764	immune response-regulating signaling pathway	5	Cluster-140.2541,Cluster-140.2463,Cluster-140.3024,Cluster-140.3119,Cluster-140.2412
GO:0008150	Biological Process	GO:0023052	signaling	GO:0007165	signal transduction	GO:0035556	intracellular signal transduction	69	Cluster-140.964,Cluster-140.2540,Cluster-140.2321,Cluster-140.4306,Cluster-140.2734,Cluster-140.3566,Cluster-140.3316,Cluster-140.4166,Cluster-140.3182,Cluster-140.4004,Cluster-140.3499,Cluster-140.3770,Cluster-140.1454,Cluster-140.2466,Cluster-140.2220,Cluster-140.2955,Cluster-140.4186,Cluster-140.3036,Cluster-140.2375,Cluster-140.2765,Cluster-140.2076,Cluster-140.2628,Cluster-140.3731,Cluster-1…
GO:0008150	Biological Process	GO:0023052	signaling	GO:0007165	signal transduction	GO:0023014	signal transduction by protein phosphorylation	2	Cluster-140.3371,Cluster-140.964
GO:0008150	Biological Process	GO:0023052	signaling	GO:0007165	signal transduction	GO:0009755	hormone-mediated signaling pathway	5	Cluster-140.1569,Cluster-140.1645,Cluster-140.3150,Cluster-140.3862,Cluster-140.3796
GO:0008150	Biological Process	GO:0023052	signaling	GO:0007165	signal transduction	GO:0030522	intracellular receptor signaling pathway	3	Cluster-140.3150,Cluster-140.1645,Cluster-140.3862
GO:0008150	Biological Process	GO:0023052	signaling	GO:0007165	signal transduction	GO:0007166	cell surface receptor signaling pathway	56	Cluster-140.4692,Cluster-140.2463,Cluster-140.1487,Cluster-140.1496,Cluster-140.3026,Cluster-140.3495,Cluster-140.3809,Cluster-140.4285,Cluster-140.3717,Cluster-140.3407,Cluster-140.3423,Cluster-140.1289,Cluster-140.4079,Cluster-140.2095,Cluster-140.1347,Cluster-140.2541,Cluster-140.3024,Cluster-140.3107,Cluster-140.3640,Cluster-140.3030,Cluster-140.2852,Cluster-140.3922,Cluster-140.2000,Cluster-…
GO:0008150	Biological Process	GO:0023052	signaling	GO:0007165	signal transduction	GO:0009968	negative regulation of signal transduction	19	Cluster-140.3791,Cluster-140.3036,Cluster-140.2955,Cluster-140.2188,Cluster-140.1153,Cluster-140.3650,Cluster-140.4692,Cluster-140.4166,Cluster-140.3795,Cluster-140.1620,Cluster-140.1963,Cluster-140.3809,Cluster-140.4306,Cluster-140.3830,Cluster-140.3731,Cluster-140.1849,Cluster-140.4026,Cluster-140.4162,Cluster-140.2610
GO:0008150	Biological Process	GO:0023052	signaling	GO:0007165	signal transduction	GO:0009966	regulation of signal transduction	42	Cluster-140.3731,Cluster-140.3659,Cluster-140.1849,Cluster-140.2941,Cluster-140.3830,Cluster-140.2602,Cluster-140.2610,Cluster-140.4162,Cluster-140.2513,Cluster-140.4026,Cluster-140.1620,Cluster-140.3795,Cluster-140.3609,Cluster-140.3650,Cluster-140.1153,Cluster-140.4467,Cluster-140.1963,Cluster-140.2955,Cluster-140.4186,Cluster-140.2604,Cluster-140.3036,Cluster-140.2188,Cluster-140.3791,Cluster-…
GO:0008150	Biological Process	GO:0023052	signaling	GO:0023051	regulation of signaling	GO:0023057	negative regulation of signaling	21	Cluster-140.2610,Cluster-140.4026,Cluster-140.4162,Cluster-140.3731,Cluster-140.1849,Cluster-140.4306,Cluster-140.3830,Cluster-140.3809,Cluster-140.2897,Cluster-140.1963,Cluster-140.1620,Cluster-140.1153,Cluster-140.3650,Cluster-140.4692,Cluster-140.4166,Cluster-140.3795,Cluster-140.2188,Cluster-140.1848,Cluster-140.2955,Cluster-140.3036,Cluster-140.3791
GO:0008150	Biological Process	GO:0023052	signaling	GO:0023051	regulation of signaling	GO:0099177	regulation of trans-synaptic signaling	3	Cluster-140.2897,Cluster-140.2058,Cluster-140.1848
GO:0008150	Biological Process	GO:0023052	signaling	GO:0023051	regulation of signaling	GO:0023056	positive regulation of signaling	10	Cluster-140.1963,Cluster-140.3182,Cluster-140.3495,Cluster-140.3609,Cluster-140.3650,Cluster-140.3371,Cluster-140.3828,Cluster-140.2941,Cluster-140.964,Cluster-140.4186
GO:0008150	Biological Process	GO:0023052	signaling	GO:0023051	regulation of signaling	GO:0009966	regulation of signal transduction	42	Cluster-140.3731,Cluster-140.3659,Cluster-140.1849,Cluster-140.2941,Cluster-140.3830,Cluster-140.2602,Cluster-140.2610,Cluster-140.4162,Cluster-140.2513,Cluster-140.4026,Cluster-140.1620,Cluster-140.3795,Cluster-140.3609,Cluster-140.3650,Cluster-140.1153,Cluster-140.4467,Cluster-140.1963,Cluster-140.2955,Cluster-140.4186,Cluster-140.2604,Cluster-140.3036,Cluster-140.2188,Cluster-140.3791,Cluster-…
GO:0008150	Biological Process	GO:0023052	signaling	GO:0023056	positive regulation of signaling	GO:0009967	positive regulation of signal transduction	10	Cluster-140.3371,Cluster-140.4186,Cluster-140.964,Cluster-140.2941,Cluster-140.3828,Cluster-140.3182,Cluster-140.3495,Cluster-140.1963,Cluster-140.3650,Cluster-140.3609
GO:0008150	Biological Process	GO:0051179	localization	GO:0051674	localization of cell	GO:0048870	cell motility	14	Cluster-140.3529,Cluster-140.4198,Cluster-140.2463,Cluster-140.3024,Cluster-140.3467,Cluster-140.3913,Cluster-140.2638,Cluster-140.4463,Cluster-140.2021,Cluster-140.4407,Cluster-140.2533,Cluster-140.3735,Cluster-140.3852,Cluster-140.2187
GO:0008150	Biological Process	GO:0051179	localization	GO:0051235	maintenance of location	GO:0051651	maintenance of location in cell	8	Cluster-140.3036,Cluster-140.2834,Cluster-140.3456,Cluster-140.3226,Cluster-140.1564,Cluster-140.4319,Cluster-140.3715,Cluster-140.2744
GO:0008150	Biological Process	GO:0051179	localization	GO:0051235	maintenance of location	GO:0045185	maintenance of protein location	8	Cluster-140.3036,Cluster-140.3226,Cluster-140.1564,Cluster-140.3456,Cluster-140.2834,Cluster-140.4319,Cluster-140.3715,Cluster-140.2744
GO:0008150	Biological Process	GO:0051179	localization	GO:0051235	maintenance of location	GO:0019915	lipid storage	1	Cluster-140.2211
GO:0008150	Biological Process	GO:0051179	localization	GO:1902579	multi-organism localization	GO:0044766	multi-organism transport	15	Cluster-140.2931,Cluster-140.1449,Cluster-140.3070,Cluster-140.4134,Cluster-140.1303,Cluster-140.2632,Cluster-140.4265,Cluster-140.4056,Cluster-140.3631,Cluster-140.3162,Cluster-140.3778,Cluster-140.2073,Cluster-140.3241,Cluster-140.3698,Cluster-140.3687
GO:0008150	Biological Process	GO:0051179	localization	GO:0051234	establishment of localization	GO:0051656	establishment of organelle localization	4	Cluster-140.2733,Cluster-140.2533,Cluster-140.3287,Cluster-140.4123
GO:0008150	Biological Process	GO:0051179	localization	GO:0051234	establishment of localization	GO:0051649	establishment of localization in cell	209	Cluster-140.3000,Cluster-140.3347,Cluster-140.3743,Cluster-140.3945,Cluster-140.4229,Cluster-140.3790,Cluster-140.2282,Cluster-140.3675,Cluster-140.2896,Cluster-140.1965,Cluster-140.3653,Cluster-140.2807,Cluster-140.3086,Cluster-140.4526,Cluster-140.4202,Cluster-140.3823,Cluster-140.2723,Cluster-140.3604,Cluster-140.3121,Cluster-140.2088,Cluster-140.3073,Cluster-140.4391,Cluster-140.3118,Cluster-…
GO:0008150	Biological Process	GO:0051179	localization	GO:0051234	establishment of localization	GO:0045184	establishment of protein localization	235	Cluster-140.2732,Cluster-140.3162,Cluster-140.3577,Cluster-140.3835,Cluster-140.2505,Cluster-140.2648,Cluster-140.2670,Cluster-140.2796,Cluster-140.2820,Cluster-140.2349,Cluster-140.4085,Cluster-140.1579,Cluster-140.2142,Cluster-140.3099,Cluster-140.2718,Cluster-140.3885,Cluster-140.3578,Cluster-140.4123,Cluster-140.2652,Cluster-140.3478,Cluster-140.3212,Cluster-140.3677,Cluster-140.3952,Cluster-…
GO:0008150	Biological Process	GO:0051179	localization	GO:0051234	establishment of localization	GO:0006810	transport	793	Cluster-140.3406,Cluster-140.3806,Cluster-140.4660,Cluster-140.3908,Cluster-140.327,Cluster-140.2888,Cluster-140.3578,Cluster-140.4151,Cluster-140.4200,Cluster-140.1820,Cluster-140.4291,Cluster-140.3983,Cluster-140.3267,Cluster-140.3306,Cluster-140.3264,Cluster-140.1331,Cluster-140.2861,Cluster-140.3186,Cluster-140.3440,Cluster-140.1727,Cluster-140.4158,Cluster-140.3122,Cluster-140.3162,Cluster-1…
GO:0008150	Biological Process	GO:0051179	localization	GO:0051234	establishment of localization	GO:0051236	establishment of RNA localization	17	Cluster-140.3138,Cluster-140.1680,Cluster-140.4449,Cluster-140.2143,Cluster-140.3427,Cluster-140.4032,Cluster-140.3863,Cluster-140.1019,Cluster-140.3561,Cluster-140.3810,Cluster-140.4141,Cluster-140.3923,Cluster-140.1820,Cluster-140.3319,Cluster-140.3812,Cluster-140.1090,Cluster-140.1551
GO:0008150	Biological Process	GO:0051179	localization	GO:0051641	cellular localization	GO:0051651	maintenance of location in cell	8	Cluster-140.3036,Cluster-140.2834,Cluster-140.3456,Cluster-140.3226,Cluster-140.1564,Cluster-140.4319,Cluster-140.3715,Cluster-140.2744
GO:0008150	Biological Process	GO:0051179	localization	GO:0051641	cellular localization	GO:0071166	ribonucleoprotein complex localization	9	Cluster-140.3427,Cluster-140.1090,Cluster-140.3319,Cluster-140.1820,Cluster-140.1680,Cluster-140.3810,Cluster-140.4141,Cluster-140.1019,Cluster-140.4032
GO:0008150	Biological Process	GO:0051179	localization	GO:0051641	cellular localization	GO:0051649	establishment of localization in cell	209	Cluster-140.3000,Cluster-140.3347,Cluster-140.3743,Cluster-140.3945,Cluster-140.4229,Cluster-140.3790,Cluster-140.2282,Cluster-140.3675,Cluster-140.2896,Cluster-140.1965,Cluster-140.3653,Cluster-140.2807,Cluster-140.3086,Cluster-140.4526,Cluster-140.4202,Cluster-140.3823,Cluster-140.2723,Cluster-140.3604,Cluster-140.3121,Cluster-140.2088,Cluster-140.3073,Cluster-140.4391,Cluster-140.3118,Cluster-…
GO:0008150	Biological Process	GO:0051179	localization	GO:0051641	cellular localization	GO:0051640	organelle localization	21	Cluster-140.2394,Cluster-140.1692,Cluster-140.3720,Cluster-140.2733,Cluster-140.2848,Cluster-140.2707,Cluster-140.4159,Cluster-140.4463,Cluster-140.2067,Cluster-140.2476,Cluster-140.3885,Cluster-140.2724,Cluster-140.3287,Cluster-140.2533,Cluster-140.4123,Cluster-140.3186,Cluster-140.2639,Cluster-140.3070,Cluster-140.3267,Cluster-140.3923,Cluster-140.4211
GO:0008150	Biological Process	GO:0051179	localization	GO:0051641	cellular localization	GO:0060341	regulation of cellular localization	3	Cluster-140.4279,Cluster-140.1848,Cluster-140.2897
GO:0008150	Biological Process	GO:0051179	localization	GO:0051641	cellular localization	GO:0046907	intracellular transport	202	Cluster-140.2802,Cluster-140.2204,Cluster-140.4097,Cluster-140.3561,Cluster-140.1941,Cluster-140.3850,Cluster-140.3969,Cluster-140.2722,Cluster-140.2856,Cluster-140.1220,Cluster-140.3848,Cluster-140.3305,Cluster-140.1090,Cluster-140.3756,Cluster-140.2912,Cluster-140.3226,Cluster-140.2460,Cluster-140.4198,Cluster-140.2024,Cluster-140.1302,Cluster-140.4253,Cluster-140.1698,Cluster-140.4095,Cluster-…
GO:0008150	Biological Process	GO:0051179	localization	GO:0051641	cellular localization	GO:0070727	cellular macromolecule localization	201	Cluster-140.3907,Cluster-140.1475,Cluster-140.1178,Cluster-140.1748,Cluster-140.3893,Cluster-140.2834,Cluster-140.2024,Cluster-140.1302,Cluster-140.4095,Cluster-140.2429,Cluster-140.1698,Cluster-140.3017,Cluster-140.1982,Cluster-140.2769,Cluster-140.1090,Cluster-140.3305,Cluster-140.3756,Cluster-140.3226,Cluster-140.2460,Cluster-140.2802,Cluster-140.2204,Cluster-140.4097,Cluster-140.1941,Cluster-…
GO:0008150	Biological Process	GO:0051179	localization	GO:0032879	regulation of localization	GO:0032880	regulation of protein localization	3	Cluster-140.4258,Cluster-140.4279,Cluster-140.3046
GO:0008150	Biological Process	GO:0051179	localization	GO:0032879	regulation of localization	GO:0060341	regulation of cellular localization	3	Cluster-140.4279,Cluster-140.1848,Cluster-140.2897
GO:0008150	Biological Process	GO:0051179	localization	GO:0032879	regulation of localization	GO:1905952	regulation of lipid localization	1	Cluster-140.2211
GO:0008150	Biological Process	GO:0051179	localization	GO:0032879	regulation of localization	GO:0051270	regulation of cellular component movement	6	Cluster-140.2638,Cluster-140.3913,Cluster-140.2533,Cluster-140.3024,Cluster-140.2463,Cluster-140.4198
GO:0008150	Biological Process	GO:0051179	localization	GO:0032879	regulation of localization	GO:0051049	regulation of transport	11	Cluster-140.4279,Cluster-140.4258,Cluster-140.1848,Cluster-140.3654,Cluster-140.3556,Cluster-140.3046,Cluster-140.1328,Cluster-140.2058,Cluster-140.912,Cluster-140.2897,Cluster-140.4346
GO:0008150	Biological Process	GO:0051179	localization	GO:0033036	macromolecule localization	GO:0010876	lipid localization	28	Cluster-140.4259,Cluster-140.3221,Cluster-140.1805,Cluster-140.3619,Cluster-140.3792,Cluster-140.3431,Cluster-140.3737,Cluster-140.1856,Cluster-140.4198,Cluster-140.3098,Cluster-140.3918,Cluster-140.2759,Cluster-140.2211,Cluster-140.2429,Cluster-140.4027,Cluster-140.4302,Cluster-140.3968,Cluster-140.3936,Cluster-140.4059,Cluster-140.2892,Cluster-140.2152,Cluster-140.3001,Cluster-140.2141,Cluster-…
GO:0008150	Biological Process	GO:0051179	localization	GO:0033036	macromolecule localization	GO:0008104	protein localization	245	Cluster-140.2261,Cluster-140.3618,Cluster-140.3648,Cluster-140.3528,Cluster-140.2491,Cluster-140.2464,Cluster-140.2744,Cluster-140.2655,Cluster-140.2508,Cluster-140.4329,Cluster-140.3419,Cluster-140.4211,Cluster-140.3751,Cluster-140.1795,Cluster-140.3388,Cluster-140.2574,Cluster-140.2430,Cluster-140.2422,Cluster-140.4121,Cluster-140.4078,Cluster-140.4032,Cluster-140.2302,Cluster-140.1848,Cluster-…
GO:0008150	Biological Process	GO:0051179	localization	GO:0033036	macromolecule localization	GO:0033037	polysaccharide localization	3	Cluster-140.3642,Cluster-140.1407,Cluster-140.2669
GO:0008150	Biological Process	GO:0051179	localization	GO:0033036	macromolecule localization	GO:0070727	cellular macromolecule localization	201	Cluster-140.3907,Cluster-140.1475,Cluster-140.1178,Cluster-140.1748,Cluster-140.3893,Cluster-140.2834,Cluster-140.2024,Cluster-140.1302,Cluster-140.4095,Cluster-140.2429,Cluster-140.1698,Cluster-140.3017,Cluster-140.1982,Cluster-140.2769,Cluster-140.1090,Cluster-140.3305,Cluster-140.3756,Cluster-140.3226,Cluster-140.2460,Cluster-140.2802,Cluster-140.2204,Cluster-140.4097,Cluster-140.1941,Cluster-…
GO:0008150	Biological Process	GO:0051179	localization	GO:0033036	macromolecule localization	GO:0006403	RNA localization	17	Cluster-140.3812,Cluster-140.3319,Cluster-140.1090,Cluster-140.1551,Cluster-140.3561,Cluster-140.4032,Cluster-140.3863,Cluster-140.1019,Cluster-140.3810,Cluster-140.4141,Cluster-140.3923,Cluster-140.1820,Cluster-140.4449,Cluster-140.2143,Cluster-140.3427,Cluster-140.3138,Cluster-140.1680
GO:0008150	Biological Process	GO:0032501	multicellular organismal process	GO:0051240	positive regulation of multicellular organismal process	GO:1903524	positive regulation of blood circulation	3	Cluster-140.4451,Cluster-140.3723,Cluster-140.1222
GO:0008150	Biological Process	GO:0032501	multicellular organismal process	GO:0051240	positive regulation of multicellular organismal process	GO:1903708	positive regulation of hemopoiesis	3	Cluster-140.2574,Cluster-140.1293,Cluster-140.2044
GO:0008150	Biological Process	GO:0032501	multicellular organismal process	GO:0051240	positive regulation of multicellular organismal process	GO:0001819	positive regulation of cytokine production	1	Cluster-140.1777
GO:0008150	Biological Process	GO:0032501	multicellular organismal process	GO:0051240	positive regulation of multicellular organismal process	GO:0110110	positive regulation of animal organ morphogenesis	2	Cluster-140.3628,Cluster-140.3004
GO:0008150	Biological Process	GO:0032501	multicellular organismal process	GO:0051240	positive regulation of multicellular organismal process	GO:0070169	positive regulation of biomineral tissue development	2	Cluster-140.3628,Cluster-140.3004
GO:0008150	Biological Process	GO:0032501	multicellular organismal process	GO:0001503	ossification	GO:0030278	regulation of ossification	1	Cluster-140.3056
GO:0008150	Biological Process	GO:0032501	multicellular organismal process	GO:0001503	ossification	GO:0030282	bone mineralization	1	Cluster-140.3056
GO:0008150	Biological Process	GO:0032501	multicellular organismal process	GO:0003008	system process	GO:0003012	muscle system process	2	Cluster-140.4487,Cluster-140.2840
GO:0008150	Biological Process	GO:0032501	multicellular organismal process	GO:0003008	system process	GO:0050877	nervous system process	22	Cluster-140.1117,Cluster-140.3320,Cluster-140.2563,Cluster-140.3681,Cluster-140.1650,Cluster-140.3091,Cluster-140.3019,Cluster-140.3192,Cluster-140.3311,Cluster-140.2115,Cluster-140.3642,Cluster-140.3422,Cluster-140.2910,Cluster-140.3761,Cluster-140.4289,Cluster-140.3567,Cluster-140.2276,Cluster-140.1254,Cluster-140.2767,Cluster-140.2141,Cluster-140.3668,Cluster-140.1402
GO:0008150	Biological Process	GO:0032501	multicellular organismal process	GO:0003008	system process	GO:0003013	circulatory system process	6	Cluster-140.4750,Cluster-140.4451,Cluster-140.3588,Cluster-140.1222,Cluster-140.2193,Cluster-140.3723
GO:0008150	Biological Process	GO:0032501	multicellular organismal process	GO:0003008	system process	GO:0044057	regulation of system process	7	Cluster-140.4487,Cluster-140.3588,Cluster-140.4451,Cluster-140.4750,Cluster-140.3723,Cluster-140.2840,Cluster-140.1222
GO:0008150	Biological Process	GO:0032501	multicellular organismal process	GO:0007275	multicellular organism development	GO:0009790	embryo development	3	Cluster-140.4198,Cluster-140.4285,Cluster-140.3913
GO:0008150	Biological Process	GO:0032501	multicellular organismal process	GO:0007275	multicellular organism development	GO:2000026	regulation of multicellular organismal development	8	Cluster-140.1293,Cluster-140.3004,Cluster-140.3913,Cluster-140.2574,Cluster-140.2044,Cluster-140.3628,Cluster-140.4198,Cluster-140.3056
GO:0008150	Biological Process	GO:0032501	multicellular organismal process	GO:0007275	multicellular organism development	GO:0048731	system development	28	Cluster-140.1551,Cluster-140.2033,Cluster-140.327,Cluster-140.2939,Cluster-140.1293,Cluster-140.1122,Cluster-140.2000,Cluster-140.1364,Cluster-140.3483,Cluster-140.2044,Cluster-140.2574,Cluster-140.4015,Cluster-140.3675,Cluster-140.4259,Cluster-140.3004,Cluster-140.2735,Cluster-140.4493,Cluster-140.3272,Cluster-140.3480,Cluster-140.3423,Cluster-140.3628,Cluster-140.943,Cluster-140.3056,Cluster-14…
GO:0008150	Biological Process	GO:0032501	multicellular organismal process	GO:0042303	molting cycle	GO:0007591	molting cycle, chitin-based cuticle	6	Cluster-140.3266,Cluster-140.3041,Cluster-140.2173,Cluster-140.3824,Cluster-140.3990,Cluster-140.2576
GO:0008150	Biological Process	GO:0032501	multicellular organismal process	GO:0042303	molting cycle	GO:0022404	molting cycle process	6	Cluster-140.3266,Cluster-140.2173,Cluster-140.3041,Cluster-140.3824,Cluster-140.3990,Cluster-140.2576
GO:0008150	Biological Process	GO:0032501	multicellular organismal process	GO:0050817	coagulation	GO:0050818	regulation of coagulation	3	Cluster-140.2128,Cluster-140.4364,Cluster-140.3715
GO:0008150	Biological Process	GO:0032501	multicellular organismal process	GO:0050817	coagulation	GO:0007596	blood coagulation	17	Cluster-140.3715,Cluster-140.4211,Cluster-140.2128,Cluster-140.3969,Cluster-140.3965,Cluster-140.3677,Cluster-140.4123,Cluster-140.3531,Cluster-140.3169,Cluster-140.3353,Cluster-140.3691,Cluster-140.2521,Cluster-140.2203,Cluster-140.4364,Cluster-140.3120,Cluster-140.3419,Cluster-140.2323
GO:0008150	Biological Process	GO:0032501	multicellular organismal process	GO:0001816	cytokine production	GO:0032606	type I interferon production	1	Cluster-140.1777
GO:0008150	Biological Process	GO:0032501	multicellular organismal process	GO:0001816	cytokine production	GO:0001819	positive regulation of cytokine production	1	Cluster-140.1777
GO:0008150	Biological Process	GO:0032501	multicellular organismal process	GO:0001816	cytokine production	GO:0001817	regulation of cytokine production	2	Cluster-140.1777,Cluster-140.2211
GO:0008150	Biological Process	GO:0032501	multicellular organismal process	GO:0051239	regulation of multicellular organismal process	GO:0030278	regulation of ossification	1	Cluster-140.3056
GO:0008150	Biological Process	GO:0032501	multicellular organismal process	GO:0051239	regulation of multicellular organismal process	GO:0051240	positive regulation of multicellular organismal process	10	Cluster-140.4451,Cluster-140.2574,Cluster-140.2211,Cluster-140.1222,Cluster-140.2044,Cluster-140.1777,Cluster-140.3628,Cluster-140.3723,Cluster-140.1293,Cluster-140.3004
GO:0008150	Biological Process	GO:0032501	multicellular organismal process	GO:0051239	regulation of multicellular organismal process	GO:0044057	regulation of system process	7	Cluster-140.4487,Cluster-140.3588,Cluster-140.4451,Cluster-140.4750,Cluster-140.3723,Cluster-140.2840,Cluster-140.1222
GO:0008150	Biological Process	GO:0032501	multicellular organismal process	GO:0051239	regulation of multicellular organismal process	GO:0001817	regulation of cytokine production	2	Cluster-140.1777,Cluster-140.2211
GO:0008150	Biological Process	GO:0032501	multicellular organismal process	GO:0051239	regulation of multicellular organismal process	GO:0050818	regulation of coagulation	3	Cluster-140.2128,Cluster-140.4364,Cluster-140.3715
GO:0008150	Biological Process	GO:0032501	multicellular organismal process	GO:0051239	regulation of multicellular organismal process	GO:2000026	regulation of multicellular organismal development	8	Cluster-140.1293,Cluster-140.3004,Cluster-140.3913,Cluster-140.2574,Cluster-140.2044,Cluster-140.3628,Cluster-140.4198,Cluster-140.3056
GO:0008150	Biological Process	GO:0032501	multicellular organismal process	GO:0032504	multicellular organism reproduction	GO:0048609	multicellular organismal reproductive process	39	Cluster-140.3322,Cluster-140.3750,Cluster-140.1213,Cluster-140.4455,Cluster-140.2210,Cluster-140.1690,Cluster-140.4298,Cluster-140.3741,Cluster-140.1852,Cluster-140.3488,Cluster-140.3716,Cluster-140.3484,Cluster-140.3483,Cluster-140.3278,Cluster-140.2877,Cluster-140.3375,Cluster-140.3848,Cluster-140.2201,Cluster-140.4230,Cluster-140.3885,Cluster-140.1572,Cluster-140.3451,Cluster-140.3660,Cluster-…
GO:0008150	Biological Process	GO:0032501	multicellular organismal process	GO:0032504	multicellular organism reproduction	GO:0022412	cellular process involved in reproduction in multicellular organism	19	Cluster-140.4368,Cluster-140.1224,Cluster-140.3885,Cluster-140.3848,Cluster-140.3097,Cluster-140.3278,Cluster-140.3483,Cluster-140.3484,Cluster-140.2686,Cluster-140.3488,Cluster-140.1708,Cluster-140.2610,Cluster-140.1852,Cluster-140.3741,Cluster-140.4225,Cluster-140.4455,Cluster-140.4364,Cluster-140.3660,Cluster-140.3322
GO:0008150	Biological Process	GO:0000003	reproduction	GO:0019953	sexual reproduction	GO:0007618	mating	5	Cluster-140.3451,Cluster-140.1558,Cluster-140.1690,Cluster-140.4094,Cluster-140.2329
GO:0008150	Biological Process	GO:0000003	reproduction	GO:0019953	sexual reproduction	GO:0009566	fertilization	6	Cluster-140.4225,Cluster-140.3097,Cluster-140.4368,Cluster-140.2854,Cluster-140.2895,Cluster-140.3914
GO:0008150	Biological Process	GO:0000003	reproduction	GO:0019953	sexual reproduction	GO:0007276	gamete generation	31	Cluster-140.2686,Cluster-140.3716,Cluster-140.3484,Cluster-140.3483,Cluster-140.3278,Cluster-140.3665,Cluster-140.2877,Cluster-140.3375,Cluster-140.3848,Cluster-140.3287,Cluster-140.2201,Cluster-140.3885,Cluster-140.2455,Cluster-140.1224,Cluster-140.1572,Cluster-140.3322,Cluster-140.3660,Cluster-140.3750,Cluster-140.4364,Cluster-140.1213,Cluster-140.4455,Cluster-140.2210,Cluster-140.4298,Cluster-…
GO:0008150	Biological Process	GO:0000003	reproduction	GO:0019953	sexual reproduction	GO:0000747	conjugation with cellular fusion	5	Cluster-140.4146,Cluster-140.4202,Cluster-140.4027,Cluster-140.3322,Cluster-140.4266
GO:0008150	Biological Process	GO:0000003	reproduction	GO:0032505	reproduction of a single-celled organism	GO:0022413	reproductive process in single-celled organism	2	Cluster-140.4146,Cluster-140.3322
GO:0008150	Biological Process	GO:0000003	reproduction	GO:0022414	reproductive process	GO:0051321	meiotic cell cycle	12	Cluster-140.1258,Cluster-140.3885,Cluster-140.1342,Cluster-140.2960,Cluster-140.3791,Cluster-140.3592,Cluster-140.1812,Cluster-140.2877,Cluster-140.3129,Cluster-140.3273,Cluster-140.3875,Cluster-140.3320
GO:0008150	Biological Process	GO:0000003	reproduction	GO:0022414	reproductive process	GO:0022413	reproductive process in single-celled organism	2	Cluster-140.4146,Cluster-140.3322
GO:0008150	Biological Process	GO:0000003	reproduction	GO:0022414	reproductive process	GO:2000243	positive regulation of reproductive process	1	Cluster-140.4202
GO:0008150	Biological Process	GO:0000003	reproduction	GO:0022414	reproductive process	GO:2000241	regulation of reproductive process	1	Cluster-140.4202
GO:0008150	Biological Process	GO:0000003	reproduction	GO:0022414	reproductive process	GO:0044703	multi-organism reproductive process	51	Cluster-140.1558,Cluster-140.2686,Cluster-140.1560,Cluster-140.3665,Cluster-140.4094,Cluster-140.4027,Cluster-140.3287,Cluster-140.4146,Cluster-140.2455,Cluster-140.1224,Cluster-140.3660,Cluster-140.3451,Cluster-140.1572,Cluster-140.4364,Cluster-140.4202,Cluster-140.2735,Cluster-140.4266,Cluster-140.3779,Cluster-140.4386,Cluster-140.2329,Cluster-140.2895,Cluster-140.4287,Cluster-140.2854,Cluster-…
GO:0008150	Biological Process	GO:0000003	reproduction	GO:0022414	reproductive process	GO:0048609	multicellular organismal reproductive process	39	Cluster-140.3322,Cluster-140.3750,Cluster-140.1213,Cluster-140.4455,Cluster-140.2210,Cluster-140.1690,Cluster-140.4298,Cluster-140.3741,Cluster-140.1852,Cluster-140.3488,Cluster-140.3716,Cluster-140.3484,Cluster-140.3483,Cluster-140.3278,Cluster-140.2877,Cluster-140.3375,Cluster-140.3848,Cluster-140.2201,Cluster-140.4230,Cluster-140.3885,Cluster-140.1572,Cluster-140.3451,Cluster-140.3660,Cluster-…
GO:0008150	Biological Process	GO:0000003	reproduction	GO:0022414	reproductive process	GO:0035036	sperm-egg recognition	3	Cluster-140.3914,Cluster-140.2854,Cluster-140.2895
GO:0008150	Biological Process	GO:0000003	reproduction	GO:0022414	reproductive process	GO:0009566	fertilization	6	Cluster-140.4225,Cluster-140.3097,Cluster-140.4368,Cluster-140.2854,Cluster-140.2895,Cluster-140.3914
GO:0008150	Biological Process	GO:0000003	reproduction	GO:0022414	reproductive process	GO:0022412	cellular process involved in reproduction in multicellular organism	19	Cluster-140.4368,Cluster-140.1224,Cluster-140.3885,Cluster-140.3848,Cluster-140.3097,Cluster-140.3278,Cluster-140.3483,Cluster-140.3484,Cluster-140.2686,Cluster-140.3488,Cluster-140.1708,Cluster-140.2610,Cluster-140.1852,Cluster-140.3741,Cluster-140.4225,Cluster-140.4455,Cluster-140.4364,Cluster-140.3660,Cluster-140.3322
GO:0008150	Biological Process	GO:0000003	reproduction	GO:0022414	reproductive process	GO:1903046	meiotic cell cycle process	12	Cluster-140.2960,Cluster-140.3791,Cluster-140.1812,Cluster-140.3592,Cluster-140.3320,Cluster-140.3875,Cluster-140.3273,Cluster-140.2877,Cluster-140.3129,Cluster-140.1342,Cluster-140.3885,Cluster-140.1258
GO:0008150	Biological Process	GO:0000003	reproduction	GO:0022414	reproductive process	GO:0003006	developmental process involved in reproduction	36	Cluster-140.2210,Cluster-140.4298,Cluster-140.3741,Cluster-140.1852,Cluster-140.3488,Cluster-140.3322,Cluster-140.3750,Cluster-140.4455,Cluster-140.1213,Cluster-140.3848,Cluster-140.2201,Cluster-140.4390,Cluster-140.3885,Cluster-140.3716,Cluster-140.3484,Cluster-140.3483,Cluster-140.3278,Cluster-140.2104,Cluster-140.2877,Cluster-140.2856,Cluster-140.3375,Cluster-140.3545,Cluster-140.2735,Cluster-…
GO:0008150	Biological Process	GO:0000003	reproduction	GO:0032504	multicellular organism reproduction	GO:0048609	multicellular organismal reproductive process	39	Cluster-140.3322,Cluster-140.3750,Cluster-140.1213,Cluster-140.4455,Cluster-140.2210,Cluster-140.1690,Cluster-140.4298,Cluster-140.3741,Cluster-140.1852,Cluster-140.3488,Cluster-140.3716,Cluster-140.3484,Cluster-140.3483,Cluster-140.3278,Cluster-140.2877,Cluster-140.3375,Cluster-140.3848,Cluster-140.2201,Cluster-140.4230,Cluster-140.3885,Cluster-140.1572,Cluster-140.3451,Cluster-140.3660,Cluster-…
GO:0008150	Biological Process	GO:0000003	reproduction	GO:0032504	multicellular organism reproduction	GO:0022412	cellular process involved in reproduction in multicellular organism	19	Cluster-140.4368,Cluster-140.1224,Cluster-140.3885,Cluster-140.3848,Cluster-140.3097,Cluster-140.3278,Cluster-140.3483,Cluster-140.3484,Cluster-140.2686,Cluster-140.3488,Cluster-140.1708,Cluster-140.2610,Cluster-140.1852,Cluster-140.3741,Cluster-140.4225,Cluster-140.4455,Cluster-140.4364,Cluster-140.3660,Cluster-140.3322
GO:0008150	Biological Process	GO:0098754	detoxification	GO:0061687	detoxification of inorganic compound	GO:0050787	detoxification of mercury ion	3	Cluster-140.3626,Cluster-140.3179,Cluster-140.3834
GO:0008150	Biological Process	GO:0009987	cellular process	GO:0008219	cell death	GO:0060548	negative regulation of cell death	12	Cluster-140.3342,Cluster-140.3006,Cluster-140.1687,Cluster-140.2683,Cluster-140.3964,Cluster-140.2237,Cluster-140.3717,Cluster-140.1398,Cluster-140.4144,Cluster-140.2220,Cluster-140.4327,Cluster-140.3419
GO:0008150	Biological Process	GO:0009987	cellular process	GO:0008219	cell death	GO:0010942	positive regulation of cell death	14	Cluster-140.2233,Cluster-140.1545,Cluster-140.598,Cluster-140.2819,Cluster-140.3828,Cluster-140.4186,Cluster-140.2310,Cluster-140.3495,Cluster-140.3285,Cluster-140.2103,Cluster-140.3609,Cluster-140.2974,Cluster-140.4318,Cluster-140.3800
GO:0008150	Biological Process	GO:0009987	cellular process	GO:0008219	cell death	GO:0012501	programmed cell death	47	Cluster-140.3144,Cluster-140.3713,Cluster-140.3828,Cluster-140.2237,Cluster-140.2819,Cluster-140.4251,Cluster-140.4327,Cluster-140.2798,Cluster-140.3887,Cluster-140.3006,Cluster-140.2103,Cluster-140.3627,Cluster-140.4318,Cluster-140.2541,Cluster-140.1823,Cluster-140.4021,Cluster-140.3964,Cluster-140.1668,Cluster-140.3619,Cluster-140.3717,Cluster-140.3419,Cluster-140.1368,Cluster-140.1687,Cluster-…
GO:0008150	Biological Process	GO:0009987	cellular process	GO:0008219	cell death	GO:0010941	regulation of cell death	30	Cluster-140.4318,Cluster-140.2103,Cluster-140.3006,Cluster-140.2220,Cluster-140.4327,Cluster-140.2310,Cluster-140.4186,Cluster-140.2237,Cluster-140.3828,Cluster-140.2819,Cluster-140.3903,Cluster-140.598,Cluster-140.2683,Cluster-140.4511,Cluster-140.1545,Cluster-140.3800,Cluster-140.2974,Cluster-140.3609,Cluster-140.3285,Cluster-140.3342,Cluster-140.3495,Cluster-140.1687,Cluster-140.3419,Cluster-1…
GO:0008150	Biological Process	GO:0009987	cellular process	GO:0008219	cell death	GO:0070997	neuron death	2	Cluster-140.3717,Cluster-140.2683
GO:0008150	Biological Process	GO:0009987	cellular process	GO:0008283	cell population proliferation	GO:0042127	regulation of cell population proliferation	5	Cluster-140.3627,Cluster-140.2896,Cluster-140.2211,Cluster-140.2815,Cluster-140.2639
GO:0008150	Biological Process	GO:0009987	cellular process	GO:0007017	microtubule-based process	GO:0032886	regulation of microtubule-based process	4	Cluster-140.2878,Cluster-140.2595,Cluster-140.1996,Cluster-140.2669
GO:0008150	Biological Process	GO:0009987	cellular process	GO:0007017	microtubule-based process	GO:0007018	microtubule-based movement	2	Cluster-140.3467,Cluster-140.4407
GO:0008150	Biological Process	GO:0009987	cellular process	GO:0007017	microtubule-based process	GO:0031023	microtubule organizing center organization	8	Cluster-140.3240,Cluster-140.1158,Cluster-140.3120,Cluster-140.3213,Cluster-140.3648,Cluster-140.1996,Cluster-140.2669,Cluster-140.1731
GO:0008150	Biological Process	GO:0009987	cellular process	GO:0007017	microtubule-based process	GO:0000226	microtubule cytoskeleton organization	19	Cluster-140.4532,Cluster-140.1158,Cluster-140.3213,Cluster-140.3120,Cluster-140.3052,Cluster-140.2733,Cluster-140.4006,Cluster-140.1153,Cluster-140.3648,Cluster-140.1996,Cluster-140.2595,Cluster-140.2878,Cluster-140.1731,Cluster-140.3240,Cluster-140.3287,Cluster-140.2540,Cluster-140.3267,Cluster-140.2889,Cluster-140.2669
GO:0008150	Biological Process	GO:0009987	cellular process	GO:0140352	export from cell	GO:0032940	secretion by cell	43	Cluster-140.1997,Cluster-140.3668,Cluster-140.1593,Cluster-140.3826,Cluster-140.1704,Cluster-140.2496,Cluster-140.2639,Cluster-140.3913,Cluster-140.2857,Cluster-140.3070,Cluster-140.4159,Cluster-140.4258,Cluster-140.2158,Cluster-140.4463,Cluster-140.2885,Cluster-140.2067,Cluster-140.2350,Cluster-140.2394,Cluster-140.2610,Cluster-140.3503,Cluster-140.3730,Cluster-140.3691,Cluster-140.2476,Cluster-…
GO:0008150	Biological Process	GO:0009987	cellular process	GO:0140352	export from cell	GO:0140115	export across plasma membrane	7	Cluster-140.3725,Cluster-140.2143,Cluster-140.3382,Cluster-140.1387,Cluster-140.2064,Cluster-140.4407,Cluster-140.1727
GO:0008150	Biological Process	GO:0009987	cellular process	GO:0022412	cellular process involved in reproduction in multicellular organism	GO:0007281	germ cell development	16	Cluster-140.3885,Cluster-140.1224,Cluster-140.3848,Cluster-140.2686,Cluster-140.3484,Cluster-140.3483,Cluster-140.3278,Cluster-140.1852,Cluster-140.1708,Cluster-140.2610,Cluster-140.3488,Cluster-140.3741,Cluster-140.4364,Cluster-140.4455,Cluster-140.3322,Cluster-140.3660
GO:0008150	Biological Process	GO:0009987	cellular process	GO:0022412	cellular process involved in reproduction in multicellular organism	GO:0048515	spermatid differentiation	1	Cluster-140.3741
GO:0008150	Biological Process	GO:0009987	cellular process	GO:0022412	cellular process involved in reproduction in multicellular organism	GO:0030707	ovarian follicle cell development	15	Cluster-140.3660,Cluster-140.3278,Cluster-140.3483,Cluster-140.3484,Cluster-140.3322,Cluster-140.2686,Cluster-140.4455,Cluster-140.4364,Cluster-140.3848,Cluster-140.3488,Cluster-140.2610,Cluster-140.1708,Cluster-140.1852,Cluster-140.1224,Cluster-140.3885
GO:0008150	Biological Process	GO:0009987	cellular process	GO:0098743	cell aggregation	GO:0098630	aggregation of unicellular organisms	2	Cluster-140.1746,Cluster-140.1941
GO:0008150	Biological Process	GO:0009987	cellular process	GO:0007049	cell cycle	GO:0000278	mitotic cell cycle	26	Cluster-140.2669,Cluster-140.3777,Cluster-140.2889,Cluster-140.3267,Cluster-140.4045,Cluster-140.3923,Cluster-140.3751,Cluster-140.2773,Cluster-140.2214,Cluster-140.3421,Cluster-140.2607,Cluster-140.3531,Cluster-140.2540,Cluster-140.4103,Cluster-140.3287,Cluster-140.973,Cluster-140.2022,Cluster-140.4123,Cluster-140.3129,Cluster-140.2638,Cluster-140.2992,Cluster-140.1153,Cluster-140.2895,Cluster-1…
GO:0008150	Biological Process	GO:0009987	cellular process	GO:0007049	cell cycle	GO:0022402	cell cycle process	80	Cluster-140.2702,Cluster-140.1731,Cluster-140.1153,Cluster-140.3195,Cluster-140.2960,Cluster-140.2218,Cluster-140.4006,Cluster-140.4463,Cluster-140.4532,Cluster-140.2197,Cluster-140.3480,Cluster-140.3777,Cluster-140.2669,Cluster-140.2214,Cluster-140.4045,Cluster-140.4103,Cluster-140.2478,Cluster-140.2022,Cluster-140.1952,Cluster-140.1276,Cluster-140.1812,Cluster-140.3648,Cluster-140.2638,Cluster-…
GO:0008150	Biological Process	GO:0009987	cellular process	GO:0007049	cell cycle	GO:0051726	regulation of cell cycle	43	Cluster-140.3777,Cluster-140.2669,Cluster-140.2214,Cluster-140.2773,Cluster-140.350,Cluster-140.3531,Cluster-140.3826,Cluster-140.3240,Cluster-140.2979,Cluster-140.2022,Cluster-140.2603,Cluster-140.4163,Cluster-140.1881,Cluster-140.3723,Cluster-140.4207,Cluster-140.2895,Cluster-140.2576,Cluster-140.3480,Cluster-140.2320,Cluster-140.4139,Cluster-140.2798,Cluster-140.4588,Cluster-140.3421,Cluster-1…
GO:0008150	Biological Process	GO:0009987	cellular process	GO:0007049	cell cycle	GO:0045787	positive regulation of cell cycle	4	Cluster-140.3480,Cluster-140.3274,Cluster-140.2603,Cluster-140.3403
GO:0008150	Biological Process	GO:0009987	cellular process	GO:0007049	cell cycle	GO:0045786	negative regulation of cell cycle	16	Cluster-140.3470,Cluster-140.4250,Cluster-140.3531,Cluster-140.2773,Cluster-140.3627,Cluster-140.3704,Cluster-140.3923,Cluster-140.3751,Cluster-140.3777,Cluster-140.2669,Cluster-140.2895,Cluster-140.3723,Cluster-140.1487,Cluster-140.1996,Cluster-140.4163,Cluster-140.2638
GO:0008150	Biological Process	GO:0009987	cellular process	GO:0007049	cell cycle	GO:0051321	meiotic cell cycle	12	Cluster-140.1258,Cluster-140.3885,Cluster-140.1342,Cluster-140.2960,Cluster-140.3791,Cluster-140.3592,Cluster-140.1812,Cluster-140.2877,Cluster-140.3129,Cluster-140.3273,Cluster-140.3875,Cluster-140.3320
GO:0008150	Biological Process	GO:0009987	cellular process	GO:0048522	positive regulation of cellular process	GO:0010647	positive regulation of cell communication	10	Cluster-140.1963,Cluster-140.3182,Cluster-140.3495,Cluster-140.3650,Cluster-140.3609,Cluster-140.3371,Cluster-140.2941,Cluster-140.3828,Cluster-140.4186,Cluster-140.964
GO:0008150	Biological Process	GO:0009987	cellular process	GO:0048522	positive regulation of cellular process	GO:0031325	positive regulation of cellular metabolic process	46	Cluster-140.3775,Cluster-140.1620,Cluster-140.3800,Cluster-140.1731,Cluster-140.3565,Cluster-140.1504,Cluster-140.3166,Cluster-140.2654,Cluster-140.3820,Cluster-140.3427,Cluster-140.1782,Cluster-140.1945,Cluster-140.2197,Cluster-140.2323,Cluster-140.3924,Cluster-140.4026,Cluster-140.3136,Cluster-140.1532,Cluster-140.4401,Cluster-140.1019,Cluster-140.4009,Cluster-140.2896,Cluster-140.4141,Cluster-…
GO:0008150	Biological Process	GO:0009987	cellular process	GO:0048522	positive regulation of cellular process	GO:0045597	positive regulation of cell differentiation	3	Cluster-140.2044,Cluster-140.1293,Cluster-140.2574
GO:0008150	Biological Process	GO:0009987	cellular process	GO:0048522	positive regulation of cellular process	GO:0010942	positive regulation of cell death	14	Cluster-140.2233,Cluster-140.1545,Cluster-140.598,Cluster-140.2819,Cluster-140.3828,Cluster-140.4186,Cluster-140.2310,Cluster-140.3495,Cluster-140.3285,Cluster-140.2103,Cluster-140.3609,Cluster-140.2974,Cluster-140.4318,Cluster-140.3800
GO:0008150	Biological Process	GO:0009987	cellular process	GO:0048522	positive regulation of cellular process	GO:0034764	positive regulation of transmembrane transport	1	Cluster-140.2058
GO:0008150	Biological Process	GO:0009987	cellular process	GO:0048522	positive regulation of cellular process	GO:0045787	positive regulation of cell cycle	4	Cluster-140.3480,Cluster-140.3274,Cluster-140.2603,Cluster-140.3403
GO:0008150	Biological Process	GO:0009987	cellular process	GO:0048522	positive regulation of cellular process	GO:0031343	positive regulation of cell killing	1	Cluster-140.2974
GO:0008150	Biological Process	GO:0009987	cellular process	GO:0048522	positive regulation of cellular process	GO:0044089	positive regulation of cellular component biogenesis	7	Cluster-140.1602,Cluster-140.2533,Cluster-140.2210,Cluster-140.2390,Cluster-140.3318,Cluster-140.3682,Cluster-140.3372
GO:0008150	Biological Process	GO:0009987	cellular process	GO:0048522	positive regulation of cellular process	GO:1903829	positive regulation of cellular protein localization	1	Cluster-140.4279
GO:0008150	Biological Process	GO:0009987	cellular process	GO:0048522	positive regulation of cellular process	GO:0031136	positive regulation of conjugation	1	Cluster-140.4202
GO:0008150	Biological Process	GO:0009987	cellular process	GO:0048522	positive regulation of cellular process	GO:0051130	positive regulation of cellular component organization	13	Cluster-140.3609,Cluster-140.3219,Cluster-140.2390,Cluster-140.3495,Cluster-140.3372,Cluster-140.1602,Cluster-140.3828,Cluster-140.2533,Cluster-140.4186,Cluster-140.2210,Cluster-140.3682,Cluster-140.3318,Cluster-140.3355
GO:0008150	Biological Process	GO:0009987	cellular process	GO:0022402	cell cycle process	GO:0032506	cytokinetic process	20	Cluster-140.3885,Cluster-140.2478,Cluster-140.2737,Cluster-140.2877,Cluster-140.3273,Cluster-140.3509,Cluster-140.3942,Cluster-140.3405,Cluster-140.3150,Cluster-140.2197,Cluster-140.3213,Cluster-140.4463,Cluster-140.3318,Cluster-140.2368,Cluster-140.2218,Cluster-140.3185,Cluster-140.3195,Cluster-140.2702,Cluster-140.1722,Cluster-140.1276
GO:0008150	Biological Process	GO:0009987	cellular process	GO:0022402	cell cycle process	GO:0051310	metaphase plate congression	1	Cluster-140.4123
GO:0008150	Biological Process	GO:0009987	cellular process	GO:0022402	cell cycle process	GO:1903046	meiotic cell cycle process	12	Cluster-140.2960,Cluster-140.3791,Cluster-140.1812,Cluster-140.3592,Cluster-140.3320,Cluster-140.3875,Cluster-140.3273,Cluster-140.2877,Cluster-140.3129,Cluster-140.1342,Cluster-140.3885,Cluster-140.1258
GO:0008150	Biological Process	GO:0009987	cellular process	GO:0022402	cell cycle process	GO:0044770	cell cycle phase transition	15	Cluster-140.3480,Cluster-140.2320,Cluster-140.2022,Cluster-140.2895,Cluster-140.3403,Cluster-140.2607,Cluster-140.3751,Cluster-140.3274,Cluster-140.3923,Cluster-140.3421,Cluster-140.2214,Cluster-140.2773,Cluster-140.2638,Cluster-140.2603,Cluster-140.3777
GO:0008150	Biological Process	GO:0009987	cellular process	GO:0022402	cell cycle process	GO:0051300	spindle pole body organization	3	Cluster-140.3120,Cluster-140.3213,Cluster-140.3648
GO:0008150	Biological Process	GO:0009987	cellular process	GO:0022402	cell cycle process	GO:0090068	positive regulation of cell cycle process	4	Cluster-140.3480,Cluster-140.3274,Cluster-140.3403,Cluster-140.2603
GO:0008150	Biological Process	GO:0009987	cellular process	GO:0022402	cell cycle process	GO:0000910	cytokinesis	27	Cluster-140.3185,Cluster-140.3195,Cluster-140.1722,Cluster-140.1276,Cluster-140.2702,Cluster-140.4463,Cluster-140.3213,Cluster-140.2197,Cluster-140.1368,Cluster-140.2218,Cluster-140.2733,Cluster-140.3318,Cluster-140.2368,Cluster-140.1668,Cluster-140.2737,Cluster-140.2798,Cluster-140.3150,Cluster-140.3942,Cluster-140.3405,Cluster-140.3273,Cluster-140.2877,Cluster-140.3509,Cluster-140.3287,Cluster-…
GO:0008150	Biological Process	GO:0009987	cellular process	GO:0022402	cell cycle process	GO:0051304	chromosome separation	9	Cluster-140.2895,Cluster-140.2607,Cluster-140.2022,Cluster-140.2320,Cluster-140.3777,Cluster-140.3751,Cluster-140.3923,Cluster-140.3421,Cluster-140.2773
GO:0008150	Biological Process	GO:0009987	cellular process	GO:0022402	cell cycle process	GO:0098813	nuclear chromosome segregation	28	Cluster-140.1952,Cluster-149.0,Cluster-140.3129,Cluster-140.3875,Cluster-140.2238,Cluster-140.2992,Cluster-140.3577,Cluster-140.2826,Cluster-140.1258,Cluster-140.2895,Cluster-140.3213,Cluster-140.2320,Cluster-140.3777,Cluster-140.1331,Cluster-140.2877,Cluster-140.2773,Cluster-140.3421,Cluster-140.4045,Cluster-140.3923,Cluster-140.3751,Cluster-140.4103,Cluster-140.2540,Cluster-140.2607,Cluster-140…
GO:0008150	Biological Process	GO:0009987	cellular process	GO:0022402	cell cycle process	GO:0007062	sister chromatid cohesion	3	Cluster-140.973,Cluster-140.2992,Cluster-140.3129
GO:0008150	Biological Process	GO:0009987	cellular process	GO:0022402	cell cycle process	GO:0010948	negative regulation of cell cycle process	8	Cluster-140.2895,Cluster-140.3777,Cluster-140.1996,Cluster-140.2638,Cluster-140.2669,Cluster-140.2773,Cluster-140.3923,Cluster-140.3751
GO:0008150	Biological Process	GO:0009987	cellular process	GO:0022402	cell cycle process	GO:0008608	attachment of spindle microtubules to kinetochore	1	Cluster-140.4123
GO:0008150	Biological Process	GO:0009987	cellular process	GO:0022402	cell cycle process	GO:0007098	centrosome cycle	2	Cluster-140.1996,Cluster-140.2669
GO:0008150	Biological Process	GO:0009987	cellular process	GO:0022402	cell cycle process	GO:1903047	mitotic cell cycle process	26	Cluster-140.2889,Cluster-140.3777,Cluster-140.2669,Cluster-140.3421,Cluster-140.2214,Cluster-140.2773,Cluster-140.3751,Cluster-140.3923,Cluster-140.4045,Cluster-140.3267,Cluster-140.2540,Cluster-140.4103,Cluster-140.3531,Cluster-140.2607,Cluster-140.4123,Cluster-140.2022,Cluster-140.973,Cluster-140.3287,Cluster-140.2638,Cluster-140.3129,Cluster-140.1153,Cluster-140.2992,Cluster-140.3052,Cluster-1…
GO:0008150	Biological Process	GO:0009987	cellular process	GO:0022402	cell cycle process	GO:0010564	regulation of cell cycle process	20	Cluster-140.3274,Cluster-140.1996,Cluster-140.2603,Cluster-140.2638,Cluster-140.3480,Cluster-140.1368,Cluster-140.2320,Cluster-140.1668,Cluster-140.2895,Cluster-140.2773,Cluster-140.3421,Cluster-140.2214,Cluster-140.3923,Cluster-140.3751,Cluster-140.2798,Cluster-140.3777,Cluster-140.2669,Cluster-140.2022,Cluster-140.2607,Cluster-140.3403
GO:0008150	Biological Process	GO:0009987	cellular process	GO:0022402	cell cycle process	GO:0051298	centrosome duplication	2	Cluster-140.1996,Cluster-140.2669
GO:0008150	Biological Process	GO:0009987	cellular process	GO:0022402	cell cycle process	GO:0051653	spindle localization	2	Cluster-140.3287,Cluster-140.2733
GO:0008150	Biological Process	GO:0009987	cellular process	GO:0022402	cell cycle process	GO:0007051	spindle organization	8	Cluster-140.2669,Cluster-140.2889,Cluster-140.3267,Cluster-140.1153,Cluster-140.4006,Cluster-140.3052,Cluster-140.2540,Cluster-140.4532
GO:0008150	Biological Process	GO:0009987	cellular process	GO:0071840	cellular component organization or biogenesis	GO:0016043	cellular component organization	407	Cluster-140.2967,Cluster-140.2533,Cluster-140.3825,Cluster-140.1336,Cluster-140.3812,Cluster-140.4368,Cluster-140.3685,Cluster-140.1811,Cluster-140.4275,Cluster-140.3556,Cluster-140.4211,Cluster-140.3751,Cluster-140.3150,Cluster-140.3467,Cluster-140.3339,Cluster-140.1746,Cluster-140.2729,Cluster-140.1770,Cluster-140.2261,Cluster-140.1631,Cluster-140.3528,Cluster-140.4027,Cluster-140.3165,Cluster-…
GO:0008150	Biological Process	GO:0009987	cellular process	GO:0071840	cellular component organization or biogenesis	GO:0044085	cellular component biogenesis	452	Cluster-140.2454,Cluster-140.4495,Cluster-140.3513,Cluster-140.3771,Cluster-140.1414,Cluster-140.4243,Cluster-140.2015,Cluster-140.4155,Cluster-140.2984,Cluster-140.1548,Cluster-140.1160,Cluster-140.2895,Cluster-140.4026,Cluster-140.3504,Cluster-140.4461,Cluster-140.2554,Cluster-140.3352,Cluster-140.2112,Cluster-140.1498,Cluster-140.1961,Cluster-140.3509,Cluster-140.575,Cluster-140.1904,Cluster-1…
GO:0008150	Biological Process	GO:0009987	cellular process	GO:0050794	regulation of cellular process	GO:0031341	regulation of cell killing	2	Cluster-140.2974,Cluster-140.3026
GO:0008150	Biological Process	GO:0009987	cellular process	GO:0050794	regulation of cellular process	GO:0010941	regulation of cell death	30	Cluster-140.4318,Cluster-140.2103,Cluster-140.3006,Cluster-140.2220,Cluster-140.4327,Cluster-140.2310,Cluster-140.4186,Cluster-140.2237,Cluster-140.3828,Cluster-140.2819,Cluster-140.3903,Cluster-140.598,Cluster-140.2683,Cluster-140.4511,Cluster-140.1545,Cluster-140.3800,Cluster-140.2974,Cluster-140.3609,Cluster-140.3285,Cluster-140.3342,Cluster-140.3495,Cluster-140.1687,Cluster-140.3419,Cluster-1…
GO:0008150	Biological Process	GO:0009987	cellular process	GO:0050794	regulation of cellular process	GO:0046999	regulation of conjugation	1	Cluster-140.4202
GO:0008150	Biological Process	GO:0009987	cellular process	GO:0050794	regulation of cellular process	GO:0042127	regulation of cell population proliferation	5	Cluster-140.3627,Cluster-140.2896,Cluster-140.2211,Cluster-140.2815,Cluster-140.2639
GO:0008150	Biological Process	GO:0009987	cellular process	GO:0050794	regulation of cellular process	GO:1900190	regulation of single-species biofilm formation	1	Cluster-140.1941
GO:0008150	Biological Process	GO:0009987	cellular process	GO:0050794	regulation of cellular process	GO:0051128	regulation of cellular component organization	48	Cluster-140.1528,Cluster-140.2607,Cluster-140.1602,Cluster-140.3828,Cluster-140.2533,Cluster-140.3620,Cluster-140.4231,Cluster-140.3219,Cluster-140.3421,Cluster-140.3923,Cluster-140.3751,Cluster-140.3588,Cluster-140.3318,Cluster-140.3213,Cluster-140.2210,Cluster-140.2769,Cluster-140.1996,Cluster-140.2878,Cluster-140.3495,Cluster-140.1631,Cluster-140.4125,Cluster-140.3442,Cluster-140.3355,Cluster-…
GO:0008150	Biological Process	GO:0009987	cellular process	GO:0050794	regulation of cellular process	GO:0048522	positive regulation of cellular process	81	Cluster-140.1620,Cluster-140.3775,Cluster-140.3565,Cluster-140.1731,Cluster-140.2815,Cluster-140.3480,Cluster-140.4279,Cluster-140.3427,Cluster-140.2197,Cluster-140.1945,Cluster-140.2941,Cluster-140.4202,Cluster-140.3924,Cluster-140.3136,Cluster-140.2233,Cluster-140.2044,Cluster-140.4401,Cluster-140.3372,Cluster-140.4009,Cluster-140.1019,Cluster-140.2390,Cluster-140.2896,Cluster-140.4141,Cluster-…
GO:0008150	Biological Process	GO:0009987	cellular process	GO:0050794	regulation of cellular process	GO:0032886	regulation of microtubule-based process	4	Cluster-140.2878,Cluster-140.2595,Cluster-140.1996,Cluster-140.2669
GO:0008150	Biological Process	GO:0009987	cellular process	GO:0050794	regulation of cellular process	GO:0044087	regulation of cellular component biogenesis	16	Cluster-140.2210,Cluster-140.3871,Cluster-140.3318,Cluster-140.3682,Cluster-140.1631,Cluster-140.1504,Cluster-140.2769,Cluster-140.4407,Cluster-140.2533,Cluster-140.3165,Cluster-140.1602,Cluster-140.2753,Cluster-140.4125,Cluster-140.4231,Cluster-140.3372,Cluster-140.2390
GO:0008150	Biological Process	GO:0009987	cellular process	GO:0050794	regulation of cellular process	GO:0007165	signal transduction	295	Cluster-140.1849,Cluster-140.1714,Cluster-140.2115,Cluster-140.3019,Cluster-140.2826,Cluster-140.1650,Cluster-140.4162,Cluster-140.4026,Cluster-140.4207,Cluster-140.1726,Cluster-140.3795,Cluster-140.3559,Cluster-140.1975,Cluster-140.2948,Cluster-140.4163,Cluster-140.2979,Cluster-140.1913,Cluster-140.3668,Cluster-140.890,Cluster-140.2412,Cluster-140.3994,Cluster-140.2596,Cluster-140.3715,Cluster-1…
GO:0008150	Biological Process	GO:0009987	cellular process	GO:0050794	regulation of cellular process	GO:0030155	regulation of cell adhesion	2	Cluster-140.3734,Cluster-140.2533
GO:0008150	Biological Process	GO:0009987	cellular process	GO:0050794	regulation of cellular process	GO:0090287	regulation of cellular response to growth factor stimulus	2	Cluster-140.1963,Cluster-140.3650
GO:0008150	Biological Process	GO:0009987	cellular process	GO:0050794	regulation of cellular process	GO:0051302	regulation of cell division	3	Cluster-140.1668,Cluster-140.2798,Cluster-140.1368
GO:0008150	Biological Process	GO:0009987	cellular process	GO:0050794	regulation of cellular process	GO:0060341	regulation of cellular localization	3	Cluster-140.4279,Cluster-140.1848,Cluster-140.2897
GO:0008150	Biological Process	GO:0009987	cellular process	GO:0050794	regulation of cellular process	GO:0034762	regulation of transmembrane transport	1	Cluster-140.2058
GO:0008150	Biological Process	GO:0009987	cellular process	GO:0050794	regulation of cellular process	GO:0060627	regulation of vesicle-mediated transport	1	Cluster-140.4279
GO:0008150	Biological Process	GO:0009987	cellular process	GO:0050794	regulation of cellular process	GO:0080135	regulation of cellular response to stress	2	Cluster-140.896,Cluster-140.2434
GO:0008150	Biological Process	GO:0009987	cellular process	GO:0050794	regulation of cellular process	GO:0051983	regulation of chromosome segregation	9	Cluster-140.2607,Cluster-140.2895,Cluster-140.2022,Cluster-140.2320,Cluster-140.3777,Cluster-140.2773,Cluster-140.3421,Cluster-140.3923,Cluster-140.3751
GO:0008150	Biological Process	GO:0009987	cellular process	GO:0050794	regulation of cellular process	GO:0060968	regulation of gene silencing	2	Cluster-140.2088,Cluster-140.2614
GO:0008150	Biological Process	GO:0009987	cellular process	GO:0050794	regulation of cellular process	GO:0051270	regulation of cellular component movement	6	Cluster-140.2638,Cluster-140.3913,Cluster-140.2533,Cluster-140.3024,Cluster-140.2463,Cluster-140.4198
GO:0008150	Biological Process	GO:0009987	cellular process	GO:0050794	regulation of cellular process	GO:0032970	regulation of actin filament-based process	14	Cluster-140.1631,Cluster-140.4231,Cluster-140.3372,Cluster-140.2390,Cluster-140.2769,Cluster-140.4407,Cluster-140.2210,Cluster-140.2533,Cluster-140.3165,Cluster-140.1602,Cluster-140.3871,Cluster-140.3682,Cluster-140.3318,Cluster-140.2753
GO:0008150	Biological Process	GO:0009987	cellular process	GO:0050794	regulation of cellular process	GO:0045595	regulation of cell differentiation	5	Cluster-140.3664,Cluster-140.2574,Cluster-140.1293,Cluster-140.2533,Cluster-140.2044
GO:0008150	Biological Process	GO:0009987	cellular process	GO:0050794	regulation of cellular process	GO:0050865	regulation of cell activation	2	Cluster-140.3734,Cluster-140.1639
GO:0008150	Biological Process	GO:0009987	cellular process	GO:0050794	regulation of cellular process	GO:0031323	regulation of cellular metabolic process	628	Cluster-140.3387,Cluster-140.995,Cluster-140.3217,Cluster-140.1595,Cluster-140.2816,Cluster-140.3028,Cluster-140.3622,Cluster-140.4103,Cluster-140.3206,Cluster-140.3224,Cluster-140.3451,Cluster-140.1620,Cluster-140.3775,Cluster-140.3195,Cluster-140.1881,Cluster-140.3629,Cluster-140.3731,Cluster-140.4263,Cluster-140.2590,Cluster-140.1155,Cluster-140.3620,Cluster-140.3853,Cluster-140.2405,Cluster-1…
GO:0008150	Biological Process	GO:0009987	cellular process	GO:0050794	regulation of cellular process	GO:0044068	modulation by symbiont of host cellular process	15	Cluster-140.3964,Cluster-140.4322,Cluster-140.2888,Cluster-140.4327,Cluster-140.2220,Cluster-140.3314,Cluster-140.1398,Cluster-140.2237,Cluster-140.1687,Cluster-140.3006,Cluster-140.2883,Cluster-140.3342,Cluster-140.111,Cluster-140.2807,Cluster-140.2974
GO:0008150	Biological Process	GO:0009987	cellular process	GO:0050794	regulation of cellular process	GO:0048523	negative regulation of cellular process	94	Cluster-140.3871,Cluster-140.3830,Cluster-140.868,Cluster-140.1398,Cluster-140.3427,Cluster-140.3731,Cluster-140.4020,Cluster-140.2088,Cluster-140.2824,Cluster-140.3121,Cluster-140.3342,Cluster-140.3402,Cluster-140.3723,Cluster-140.1776,Cluster-140.1153,Cluster-140.1620,Cluster-140.3442,Cluster-140.2434,Cluster-140.2188,Cluster-140.2683,Cluster-140.4408,Cluster-140.4192,Cluster-140.3165,Cluster-1…
GO:0008150	Biological Process	GO:0009987	cellular process	GO:0050794	regulation of cellular process	GO:0051726	regulation of cell cycle	43	Cluster-140.3777,Cluster-140.2669,Cluster-140.2214,Cluster-140.2773,Cluster-140.350,Cluster-140.3531,Cluster-140.3826,Cluster-140.3240,Cluster-140.2979,Cluster-140.2022,Cluster-140.2603,Cluster-140.4163,Cluster-140.1881,Cluster-140.3723,Cluster-140.4207,Cluster-140.2895,Cluster-140.2576,Cluster-140.3480,Cluster-140.2320,Cluster-140.4139,Cluster-140.2798,Cluster-140.4588,Cluster-140.3421,Cluster-1…
GO:0008150	Biological Process	GO:0009987	cellular process	GO:0050794	regulation of cellular process	GO:1903530	regulation of secretion by cell	4	Cluster-140.3046,Cluster-140.2897,Cluster-140.4258,Cluster-140.1848
GO:0008150	Biological Process	GO:0009987	cellular process	GO:0050794	regulation of cellular process	GO:0010646	regulation of cell communication	56	Cluster-140.3371,Cluster-140.4306,Cluster-140.2093,Cluster-140.4004,Cluster-140.3182,Cluster-140.3809,Cluster-140.3495,Cluster-140.1698,Cluster-140.4692,Cluster-140.4166,Cluster-140.2063,Cluster-140.2463,Cluster-140.2026,Cluster-140.3151,Cluster-140.3107,Cluster-140.3828,Cluster-140.4119,Cluster-140.964,Cluster-140.1848,Cluster-140.1334,Cluster-140.3186,Cluster-140.2058,Cluster-140.3024,Cluster-1…
GO:0008150	Biological Process	GO:0009987	cellular process	GO:0007165	signal transduction	GO:0007166	cell surface receptor signaling pathway	56	Cluster-140.4692,Cluster-140.2463,Cluster-140.1487,Cluster-140.1496,Cluster-140.3026,Cluster-140.3495,Cluster-140.3809,Cluster-140.4285,Cluster-140.3717,Cluster-140.3407,Cluster-140.3423,Cluster-140.1289,Cluster-140.4079,Cluster-140.2095,Cluster-140.1347,Cluster-140.2541,Cluster-140.3024,Cluster-140.3107,Cluster-140.3640,Cluster-140.3030,Cluster-140.2852,Cluster-140.3922,Cluster-140.2000,Cluster-…
GO:0008150	Biological Process	GO:0009987	cellular process	GO:0007165	signal transduction	GO:0009968	negative regulation of signal transduction	19	Cluster-140.3791,Cluster-140.3036,Cluster-140.2955,Cluster-140.2188,Cluster-140.1153,Cluster-140.3650,Cluster-140.4692,Cluster-140.4166,Cluster-140.3795,Cluster-140.1620,Cluster-140.1963,Cluster-140.3809,Cluster-140.4306,Cluster-140.3830,Cluster-140.3731,Cluster-140.1849,Cluster-140.4026,Cluster-140.4162,Cluster-140.2610
GO:0008150	Biological Process	GO:0009987	cellular process	GO:0007165	signal transduction	GO:0009966	regulation of signal transduction	42	Cluster-140.3731,Cluster-140.3659,Cluster-140.1849,Cluster-140.2941,Cluster-140.3830,Cluster-140.2602,Cluster-140.2610,Cluster-140.4162,Cluster-140.2513,Cluster-140.4026,Cluster-140.1620,Cluster-140.3795,Cluster-140.3609,Cluster-140.3650,Cluster-140.1153,Cluster-140.4467,Cluster-140.1963,Cluster-140.2955,Cluster-140.4186,Cluster-140.2604,Cluster-140.3036,Cluster-140.2188,Cluster-140.3791,Cluster-…
GO:0008150	Biological Process	GO:0009987	cellular process	GO:0007165	signal transduction	GO:0023014	signal transduction by protein phosphorylation	2	Cluster-140.3371,Cluster-140.964
GO:0008150	Biological Process	GO:0009987	cellular process	GO:0007165	signal transduction	GO:0035556	intracellular signal transduction	69	Cluster-140.964,Cluster-140.2540,Cluster-140.2321,Cluster-140.4306,Cluster-140.2734,Cluster-140.3566,Cluster-140.3316,Cluster-140.4166,Cluster-140.3182,Cluster-140.4004,Cluster-140.3499,Cluster-140.3770,Cluster-140.1454,Cluster-140.2466,Cluster-140.2220,Cluster-140.2955,Cluster-140.4186,Cluster-140.3036,Cluster-140.2375,Cluster-140.2765,Cluster-140.2076,Cluster-140.2628,Cluster-140.3731,Cluster-1…
GO:0008150	Biological Process	GO:0009987	cellular process	GO:0007165	signal transduction	GO:0030522	intracellular receptor signaling pathway	3	Cluster-140.3150,Cluster-140.1645,Cluster-140.3862
GO:0008150	Biological Process	GO:0009987	cellular process	GO:0007165	signal transduction	GO:0009755	hormone-mediated signaling pathway	5	Cluster-140.1569,Cluster-140.1645,Cluster-140.3150,Cluster-140.3862,Cluster-140.3796
GO:0008150	Biological Process	GO:0009987	cellular process	GO:0007165	signal transduction	GO:0009967	positive regulation of signal transduction	10	Cluster-140.3371,Cluster-140.4186,Cluster-140.964,Cluster-140.2941,Cluster-140.3828,Cluster-140.3182,Cluster-140.3495,Cluster-140.1963,Cluster-140.3650,Cluster-140.3609
GO:0008150	Biological Process	GO:0009987	cellular process	GO:0007165	signal transduction	GO:0097190	apoptotic signaling pathway	8	Cluster-140.3495,Cluster-140.3609,Cluster-140.3800,Cluster-140.4082,Cluster-140.3828,Cluster-140.2819,Cluster-140.2310,Cluster-140.4186
GO:0008150	Biological Process	GO:0009987	cellular process	GO:0007165	signal transduction	GO:0002764	immune response-regulating signaling pathway	5	Cluster-140.2541,Cluster-140.2463,Cluster-140.3024,Cluster-140.3119,Cluster-140.2412
GO:0008150	Biological Process	GO:0009987	cellular process	GO:0007165	signal transduction	GO:0007186	G protein-coupled receptor signaling pathway	44	Cluster-140.3311,Cluster-140.2513,Cluster-140.3659,Cluster-140.2495,Cluster-140.2576,Cluster-140.2602,Cluster-140.3732,Cluster-140.4101,Cluster-140.3565,Cluster-140.4683,Cluster-140.1955,Cluster-140.3650,Cluster-140.3737,Cluster-140.3990,Cluster-140.3293,Cluster-140.1576,Cluster-140.3994,Cluster-140.2141,Cluster-140.2596,Cluster-140.3824,Cluster-140.3797,Cluster-140.2979,Cluster-140.3215,Cluster-…
GO:0008150	Biological Process	GO:0009987	cellular process	GO:0071554	cell wall organization or biogenesis	GO:0071555	cell wall organization	1	Cluster-140.833
GO:0008150	Biological Process	GO:0009987	cellular process	GO:0071554	cell wall organization or biogenesis	GO:0044036	cell wall macromolecule metabolic process	25	Cluster-140.3425,Cluster-140.1237,Cluster-140.3332,Cluster-140.2883,Cluster-140.989,Cluster-140.2533,Cluster-140.3107,Cluster-140.4367,Cluster-140.2899,Cluster-140.4535,Cluster-140.3776,Cluster-140.2521,Cluster-140.4102,Cluster-140.2502,Cluster-140.3434,Cluster-140.4039,Cluster-140.1659,Cluster-140.4376,Cluster-140.4110,Cluster-140.874,Cluster-140.3364,Cluster-140.4026,Cluster-140.1923,Cluster-14…
GO:0008150	Biological Process	GO:0009987	cellular process	GO:0071554	cell wall organization or biogenesis	GO:0071852	fungal-type cell wall organization or biogenesis	1	Cluster-140.833
GO:0008150	Biological Process	GO:0009987	cellular process	GO:0071554	cell wall organization or biogenesis	GO:0042546	cell wall biogenesis	22	Cluster-140.2502,Cluster-140.4102,Cluster-140.3776,Cluster-140.4039,Cluster-140.3434,Cluster-140.4376,Cluster-140.1659,Cluster-140.3364,Cluster-140.3504,Cluster-140.2432,Cluster-140.1923,Cluster-140.4026,Cluster-140.874,Cluster-140.4110,Cluster-140.3425,Cluster-140.3332,Cluster-140.2883,Cluster-140.3036,Cluster-140.4367,Cluster-140.3107,Cluster-140.2533,Cluster-140.4535
GO:0008150	Biological Process	GO:0009987	cellular process	GO:0008037	cell recognition	GO:0009988	cell-cell recognition	3	Cluster-140.2895,Cluster-140.2854,Cluster-140.3914
GO:0008150	Biological Process	GO:0009987	cellular process	GO:0022406	membrane docking	GO:0140056	organelle localization by membrane tethering	14	Cluster-140.4211,Cluster-140.3267,Cluster-140.3923,Cluster-140.2476,Cluster-140.3186,Cluster-140.3070,Cluster-140.2639,Cluster-140.2707,Cluster-140.2067,Cluster-140.4463,Cluster-140.2724,Cluster-140.3885,Cluster-140.2394,Cluster-140.3720
GO:0008150	Biological Process	GO:0009987	cellular process	GO:0001775	cell activation	GO:0050866	negative regulation of cell activation	1	Cluster-140.3734
GO:0008150	Biological Process	GO:0009987	cellular process	GO:0001775	cell activation	GO:0050865	regulation of cell activation	2	Cluster-140.3734,Cluster-140.1639
GO:0008150	Biological Process	GO:0009987	cellular process	GO:0001775	cell activation	GO:0002263	cell activation involved in immune response	1	Cluster-140.3483
GO:0008150	Biological Process	GO:0009987	cellular process	GO:0001775	cell activation	GO:0045321	leukocyte activation	3	Cluster-140.1639,Cluster-140.3734,Cluster-140.3483
GO:0008150	Biological Process	GO:0009987	cellular process	GO:0061919	process utilizing autophagic mechanism	GO:0006914	autophagy	4	Cluster-140.2521,Cluster-140.1816,Cluster-140.3742,Cluster-140.3885
GO:0008150	Biological Process	GO:0009987	cellular process	GO:0019725	cellular homeostasis	GO:0055082	cellular chemical homeostasis	16	Cluster-140.3394,Cluster-140.3731,Cluster-140.4306,Cluster-140.2409,Cluster-140.4253,Cluster-140.3073,Cluster-140.2960,Cluster-140.4166,Cluster-140.1349,Cluster-140.2724,Cluster-140.3543,Cluster-140.4316,Cluster-140.3159,Cluster-140.2541,Cluster-140.3653,Cluster-140.1907
GO:0008150	Biological Process	GO:0009987	cellular process	GO:0051716	cellular response to stimulus	GO:0033554	cellular response to stress	181	Cluster-140.3212,Cluster-140.3968,Cluster-140.4251,Cluster-140.3886,Cluster-140.2726,Cluster-140.1695,Cluster-140.2307,Cluster-140.2871,Cluster-140.2177,Cluster-140.3578,Cluster-140.896,Cluster-140.1223,Cluster-140.3234,Cluster-140.2471,Cluster-140.4130,Cluster-140.3960,Cluster-140.2790,Cluster-140.3308,Cluster-140.2330,Cluster-140.2148,Cluster-140.3986,Cluster-140.4056,Cluster-140.3320,Cluster-1…
GO:0008150	Biological Process	GO:0009987	cellular process	GO:0051716	cellular response to stimulus	GO:0070887	cellular response to chemical stimulus	24	Cluster-140.1963,Cluster-140.2638,Cluster-140.1645,Cluster-140.1576,Cluster-140.600,Cluster-140.3862,Cluster-140.3650,Cluster-140.1838,Cluster-140.3371,Cluster-140.3717,Cluster-140.4202,Cluster-140.4410,Cluster-140.3409,Cluster-140.3113,Cluster-140.3150,Cluster-140.3377,Cluster-140.1569,Cluster-140.4103,Cluster-140.2683,Cluster-140.2478,Cluster-140.2156,Cluster-140.3796,Cluster-140.3886,Cluster-1…
GO:0008150	Biological Process	GO:0009987	cellular process	GO:0051716	cellular response to stimulus	GO:0031668	cellular response to extracellular stimulus	15	Cluster-140.2610,Cluster-140.4162,Cluster-140.4026,Cluster-140.4173,Cluster-140.964,Cluster-140.2955,Cluster-140.3731,Cluster-140.4306,Cluster-140.3036,Cluster-140.3887,Cluster-140.1620,Cluster-140.4166,Cluster-140.3791,Cluster-140.1153,Cluster-140.4432
GO:0008150	Biological Process	GO:0009987	cellular process	GO:0051716	cellular response to stimulus	GO:0104004	cellular response to environmental stimulus	1	Cluster-140.4817
GO:0008150	Biological Process	GO:0009987	cellular process	GO:0051716	cellular response to stimulus	GO:0007165	signal transduction	295	Cluster-140.1849,Cluster-140.1714,Cluster-140.2115,Cluster-140.3019,Cluster-140.2826,Cluster-140.1650,Cluster-140.4162,Cluster-140.4026,Cluster-140.4207,Cluster-140.1726,Cluster-140.3795,Cluster-140.3559,Cluster-140.1975,Cluster-140.2948,Cluster-140.4163,Cluster-140.2979,Cluster-140.1913,Cluster-140.3668,Cluster-140.890,Cluster-140.2412,Cluster-140.3994,Cluster-140.2596,Cluster-140.3715,Cluster-1…
GO:0008150	Biological Process	GO:0009987	cellular process	GO:0006928	movement of cell or subcellular component	GO:0097485	neuron projection guidance	2	Cluster-140.3423,Cluster-140.943
GO:0008150	Biological Process	GO:0009987	cellular process	GO:0006928	movement of cell or subcellular component	GO:0007018	microtubule-based movement	2	Cluster-140.3467,Cluster-140.4407
GO:0008150	Biological Process	GO:0009987	cellular process	GO:0006928	movement of cell or subcellular component	GO:0048870	cell motility	14	Cluster-140.3529,Cluster-140.4198,Cluster-140.2463,Cluster-140.3024,Cluster-140.3467,Cluster-140.3913,Cluster-140.2638,Cluster-140.4463,Cluster-140.2021,Cluster-140.4407,Cluster-140.2533,Cluster-140.3735,Cluster-140.3852,Cluster-140.2187
GO:0008150	Biological Process	GO:0009987	cellular process	GO:0006928	movement of cell or subcellular component	GO:0051271	negative regulation of cellular component movement	2	Cluster-140.2533,Cluster-140.2638
GO:0008150	Biological Process	GO:0009987	cellular process	GO:0006928	movement of cell or subcellular component	GO:0051270	regulation of cellular component movement	6	Cluster-140.2638,Cluster-140.3913,Cluster-140.2533,Cluster-140.3024,Cluster-140.2463,Cluster-140.4198
GO:0008150	Biological Process	GO:0009987	cellular process	GO:0016192	vesicle-mediated transport	GO:0071985	multivesicular body sorting pathway	2	Cluster-140.4198,Cluster-140.1468
GO:0008150	Biological Process	GO:0009987	cellular process	GO:0016192	vesicle-mediated transport	GO:0048278	vesicle docking	14	Cluster-140.3186,Cluster-140.3070,Cluster-140.2639,Cluster-140.4211,Cluster-140.3923,Cluster-140.3267,Cluster-140.2476,Cluster-140.3885,Cluster-140.2724,Cluster-140.2394,Cluster-140.3720,Cluster-140.2707,Cluster-140.2067,Cluster-140.4463
GO:0008150	Biological Process	GO:0009987	cellular process	GO:0016192	vesicle-mediated transport	GO:0098876	vesicle-mediated transport to the plasma membrane	1	Cluster-140.4279
GO:0008150	Biological Process	GO:0009987	cellular process	GO:0016192	vesicle-mediated transport	GO:0016197	endosomal transport	6	Cluster-140.4198,Cluster-140.3848,Cluster-140.2582,Cluster-140.1468,Cluster-140.2718,Cluster-140.2723
GO:0008150	Biological Process	GO:0009987	cellular process	GO:0016192	vesicle-mediated transport	GO:0060627	regulation of vesicle-mediated transport	1	Cluster-140.4279
GO:0008150	Biological Process	GO:0009987	cellular process	GO:0016192	vesicle-mediated transport	GO:0006906	vesicle fusion	3	Cluster-140.2053,Cluster-140.2422,Cluster-140.3179
GO:0008150	Biological Process	GO:0009987	cellular process	GO:0016192	vesicle-mediated transport	GO:0006903	vesicle targeting	1	Cluster-140.2533
GO:0008150	Biological Process	GO:0009987	cellular process	GO:0016192	vesicle-mediated transport	GO:0048193	Golgi vesicle transport	50	Cluster-140.3753,Cluster-140.3347,Cluster-140.1648,Cluster-140.1527,Cluster-140.1369,Cluster-140.2294,Cluster-140.4016,Cluster-140.1421,Cluster-140.2566,Cluster-140.2982,Cluster-140.3695,Cluster-140.1102,Cluster-140.4287,Cluster-140.2053,Cluster-140.3882,Cluster-140.4107,Cluster-140.3778,Cluster-140.3859,Cluster-140.2197,Cluster-140.4279,Cluster-140.4463,Cluster-140.2702,Cluster-140.1868,Cluster-…
GO:0008150	Biological Process	GO:0009987	cellular process	GO:0016192	vesicle-mediated transport	GO:0006887	exocytosis	14	Cluster-140.2476,Cluster-140.3267,Cluster-140.3923,Cluster-140.4211,Cluster-140.2639,Cluster-140.3070,Cluster-140.3186,Cluster-140.4463,Cluster-140.2067,Cluster-140.2707,Cluster-140.3720,Cluster-140.2394,Cluster-140.3885,Cluster-140.2724
GO:0008150	Biological Process	GO:0009987	cellular process	GO:0030029	actin filament-based process	GO:0032970	regulation of actin filament-based process	14	Cluster-140.1631,Cluster-140.4231,Cluster-140.3372,Cluster-140.2390,Cluster-140.2769,Cluster-140.4407,Cluster-140.2210,Cluster-140.2533,Cluster-140.3165,Cluster-140.1602,Cluster-140.3871,Cluster-140.3682,Cluster-140.3318,Cluster-140.2753
GO:0008150	Biological Process	GO:0009987	cellular process	GO:0030029	actin filament-based process	GO:0030036	actin cytoskeleton organization	15	Cluster-140.1631,Cluster-140.3372,Cluster-140.4231,Cluster-140.2390,Cluster-140.2769,Cluster-140.1800,Cluster-140.4407,Cluster-140.2533,Cluster-140.2210,Cluster-140.3165,Cluster-140.1602,Cluster-140.3871,Cluster-140.3318,Cluster-140.3682,Cluster-140.2753
GO:0008150	Biological Process	GO:0009987	cellular process	GO:0016458	gene silencing	GO:0060968	regulation of gene silencing	2	Cluster-140.2088,Cluster-140.2614
GO:0008150	Biological Process	GO:0009987	cellular process	GO:0016458	gene silencing	GO:0060969	negative regulation of gene silencing	2	Cluster-140.2614,Cluster-140.2088
GO:0008150	Biological Process	GO:0009987	cellular process	GO:0016458	gene silencing	GO:0031047	gene silencing by RNA	3	Cluster-140.2614,Cluster-140.3138,Cluster-140.2088
GO:0008150	Biological Process	GO:0009987	cellular process	GO:0007059	chromosome segregation	GO:0051304	chromosome separation	9	Cluster-140.2895,Cluster-140.2607,Cluster-140.2022,Cluster-140.2320,Cluster-140.3777,Cluster-140.3751,Cluster-140.3923,Cluster-140.3421,Cluster-140.2773
GO:0008150	Biological Process	GO:0009987	cellular process	GO:0007059	chromosome segregation	GO:0051985	negative regulation of chromosome segregation	5	Cluster-140.2895,Cluster-140.3777,Cluster-140.3751,Cluster-140.3923,Cluster-140.2773
GO:0008150	Biological Process	GO:0009987	cellular process	GO:0007059	chromosome segregation	GO:0051983	regulation of chromosome segregation	9	Cluster-140.2607,Cluster-140.2895,Cluster-140.2022,Cluster-140.2320,Cluster-140.3777,Cluster-140.2773,Cluster-140.3421,Cluster-140.3923,Cluster-140.3751
GO:0008150	Biological Process	GO:0009987	cellular process	GO:0007059	chromosome segregation	GO:0098813	nuclear chromosome segregation	28	Cluster-140.1952,Cluster-149.0,Cluster-140.3129,Cluster-140.3875,Cluster-140.2238,Cluster-140.2992,Cluster-140.3577,Cluster-140.2826,Cluster-140.1258,Cluster-140.2895,Cluster-140.3213,Cluster-140.2320,Cluster-140.3777,Cluster-140.1331,Cluster-140.2877,Cluster-140.2773,Cluster-140.3421,Cluster-140.4045,Cluster-140.3923,Cluster-140.3751,Cluster-140.4103,Cluster-140.2540,Cluster-140.2607,Cluster-140…
GO:0008150	Biological Process	GO:0009987	cellular process	GO:0048869	cellular developmental process	GO:0045165	cell fate commitment	2	Cluster-140.2104,Cluster-140.3483
GO:0008150	Biological Process	GO:0009987	cellular process	GO:0048869	cellular developmental process	GO:0032989	cellular component morphogenesis	2	Cluster-140.943,Cluster-140.3423
GO:0008150	Biological Process	GO:0009987	cellular process	GO:0048869	cellular developmental process	GO:0048468	cell development	21	Cluster-140.1708,Cluster-140.1852,Cluster-140.2610,Cluster-140.3423,Cluster-140.3488,Cluster-140.3741,Cluster-140.4364,Cluster-140.4455,Cluster-140.3322,Cluster-140.3566,Cluster-140.3660,Cluster-140.943,Cluster-140.1224,Cluster-140.3885,Cluster-140.2533,Cluster-140.3848,Cluster-140.327,Cluster-140.3484,Cluster-140.2686,Cluster-140.3278,Cluster-140.3483
GO:0008150	Biological Process	GO:0009987	cellular process	GO:0048869	cellular developmental process	GO:0030154	cell differentiation	33	Cluster-140.3885,Cluster-140.2561,Cluster-140.327,Cluster-140.3848,Cluster-140.2533,Cluster-140.2574,Cluster-140.3701,Cluster-140.3484,Cluster-140.3483,Cluster-140.2104,Cluster-140.3278,Cluster-140.3664,Cluster-140.3423,Cluster-140.1852,Cluster-140.3488,Cluster-140.3741,Cluster-140.4455,Cluster-140.1276,Cluster-140.3566,Cluster-140.3322,Cluster-140.1224,Cluster-140.1293,Cluster-140.2033,Cluster-1…
GO:0008150	Biological Process	GO:0009987	cellular process	GO:0007154	cell communication	GO:0010648	negative regulation of cell communication	21	Cluster-140.2188,Cluster-140.2955,Cluster-140.1848,Cluster-140.3036,Cluster-140.3791,Cluster-140.2610,Cluster-140.4026,Cluster-140.4162,Cluster-140.3731,Cluster-140.1849,Cluster-140.4306,Cluster-140.3830,Cluster-140.3809,Cluster-140.1963,Cluster-140.2897,Cluster-140.1620,Cluster-140.3650,Cluster-140.1153,Cluster-140.4692,Cluster-140.3795,Cluster-140.4166
GO:0008150	Biological Process	GO:0009987	cellular process	GO:0007154	cell communication	GO:0031668	cellular response to extracellular stimulus	15	Cluster-140.2610,Cluster-140.4162,Cluster-140.4026,Cluster-140.4173,Cluster-140.964,Cluster-140.2955,Cluster-140.3731,Cluster-140.4306,Cluster-140.3036,Cluster-140.3887,Cluster-140.1620,Cluster-140.4166,Cluster-140.3791,Cluster-140.1153,Cluster-140.4432
GO:0008150	Biological Process	GO:0009987	cellular process	GO:0007154	cell communication	GO:0007267	cell-cell signaling	41	Cluster-140.3103,Cluster-140.3809,Cluster-140.3368,Cluster-140.2640,Cluster-140.3918,Cluster-140.1487,Cluster-140.4692,Cluster-140.1289,Cluster-140.3423,Cluster-140.3223,Cluster-140.1727,Cluster-140.3137,Cluster-140.1746,Cluster-140.2058,Cluster-140.3024,Cluster-140.3751,Cluster-140.2852,Cluster-140.3030,Cluster-140.3640,Cluster-140.1848,Cluster-140.4163,Cluster-140.1963,Cluster-140.2815,Cluster-…
GO:0008150	Biological Process	GO:0009987	cellular process	GO:0007154	cell communication	GO:0010647	positive regulation of cell communication	10	Cluster-140.1963,Cluster-140.3182,Cluster-140.3495,Cluster-140.3650,Cluster-140.3609,Cluster-140.3371,Cluster-140.2941,Cluster-140.3828,Cluster-140.4186,Cluster-140.964
GO:0008150	Biological Process	GO:0009987	cellular process	GO:0007154	cell communication	GO:0007165	signal transduction	295	Cluster-140.1849,Cluster-140.1714,Cluster-140.2115,Cluster-140.3019,Cluster-140.2826,Cluster-140.1650,Cluster-140.4162,Cluster-140.4026,Cluster-140.4207,Cluster-140.1726,Cluster-140.3795,Cluster-140.3559,Cluster-140.1975,Cluster-140.2948,Cluster-140.4163,Cluster-140.2979,Cluster-140.1913,Cluster-140.3668,Cluster-140.890,Cluster-140.2412,Cluster-140.3994,Cluster-140.2596,Cluster-140.3715,Cluster-1…
GO:0008150	Biological Process	GO:0009987	cellular process	GO:0007154	cell communication	GO:0010646	regulation of cell communication	56	Cluster-140.3371,Cluster-140.4306,Cluster-140.2093,Cluster-140.4004,Cluster-140.3182,Cluster-140.3809,Cluster-140.3495,Cluster-140.1698,Cluster-140.4692,Cluster-140.4166,Cluster-140.2063,Cluster-140.2463,Cluster-140.2026,Cluster-140.3151,Cluster-140.3107,Cluster-140.3828,Cluster-140.4119,Cluster-140.964,Cluster-140.1848,Cluster-140.1334,Cluster-140.3186,Cluster-140.2058,Cluster-140.3024,Cluster-1…
GO:0008150	Biological Process	GO:0009987	cellular process	GO:0051674	localization of cell	GO:0048870	cell motility	14	Cluster-140.3529,Cluster-140.4198,Cluster-140.2463,Cluster-140.3024,Cluster-140.3467,Cluster-140.3913,Cluster-140.2638,Cluster-140.4463,Cluster-140.2021,Cluster-140.4407,Cluster-140.2533,Cluster-140.3735,Cluster-140.3852,Cluster-140.2187
GO:0008150	Biological Process	GO:0009987	cellular process	GO:0097194	execution phase of apoptosis	GO:0006921	cellular component disassembly involved in execution phase of apoptosis	1	Cluster-140.3144
GO:0008150	Biological Process	GO:0009987	cellular process	GO:0048523	negative regulation of cellular process	GO:0050866	negative regulation of cell activation	1	Cluster-140.3734
GO:0008150	Biological Process	GO:0009987	cellular process	GO:0048523	negative regulation of cellular process	GO:0090288	negative regulation of cellular response to growth factor stimulus	2	Cluster-140.1963,Cluster-140.3650
GO:0008150	Biological Process	GO:0009987	cellular process	GO:0048523	negative regulation of cellular process	GO:0010648	negative regulation of cell communication	21	Cluster-140.2188,Cluster-140.2955,Cluster-140.1848,Cluster-140.3036,Cluster-140.3791,Cluster-140.2610,Cluster-140.4026,Cluster-140.4162,Cluster-140.3731,Cluster-140.1849,Cluster-140.4306,Cluster-140.3830,Cluster-140.3809,Cluster-140.1963,Cluster-140.2897,Cluster-140.1620,Cluster-140.3650,Cluster-140.1153,Cluster-140.4692,Cluster-140.3795,Cluster-140.4166
GO:0008150	Biological Process	GO:0009987	cellular process	GO:0048523	negative regulation of cellular process	GO:1903531	negative regulation of secretion by cell	2	Cluster-140.2897,Cluster-140.1848
GO:0008150	Biological Process	GO:0009987	cellular process	GO:0048523	negative regulation of cellular process	GO:0051129	negative regulation of cellular component organization	18	Cluster-140.3777,Cluster-140.2669,Cluster-140.4231,Cluster-140.2773,Cluster-140.3086,Cluster-140.3923,Cluster-140.3751,Cluster-140.4125,Cluster-140.3442,Cluster-140.2753,Cluster-140.3165,Cluster-140.4407,Cluster-140.2824,Cluster-140.2769,Cluster-140.1996,Cluster-140.1631,Cluster-140.3871,Cluster-140.2895
GO:0008150	Biological Process	GO:0009987	cellular process	GO:0048523	negative regulation of cellular process	GO:0051985	negative regulation of chromosome segregation	5	Cluster-140.2895,Cluster-140.3777,Cluster-140.3751,Cluster-140.3923,Cluster-140.2773
GO:0008150	Biological Process	GO:0009987	cellular process	GO:0048523	negative regulation of cellular process	GO:0007162	negative regulation of cell adhesion	2	Cluster-140.3734,Cluster-140.2533
GO:0008150	Biological Process	GO:0009987	cellular process	GO:0048523	negative regulation of cellular process	GO:0045786	negative regulation of cell cycle	16	Cluster-140.3470,Cluster-140.4250,Cluster-140.3531,Cluster-140.2773,Cluster-140.3627,Cluster-140.3704,Cluster-140.3923,Cluster-140.3751,Cluster-140.3777,Cluster-140.2669,Cluster-140.2895,Cluster-140.3723,Cluster-140.1487,Cluster-140.1996,Cluster-140.4163,Cluster-140.2638
GO:0008150	Biological Process	GO:0009987	cellular process	GO:0048523	negative regulation of cellular process	GO:0060969	negative regulation of gene silencing	2	Cluster-140.2614,Cluster-140.2088
GO:0008150	Biological Process	GO:0009987	cellular process	GO:0048523	negative regulation of cellular process	GO:0045596	negative regulation of cell differentiation	1	Cluster-140.2533
GO:0008150	Biological Process	GO:0009987	cellular process	GO:0048523	negative regulation of cellular process	GO:0051271	negative regulation of cellular component movement	2	Cluster-140.2533,Cluster-140.2638
GO:0008150	Biological Process	GO:0009987	cellular process	GO:0048523	negative regulation of cellular process	GO:0060548	negative regulation of cell death	12	Cluster-140.3342,Cluster-140.3006,Cluster-140.1687,Cluster-140.2683,Cluster-140.3964,Cluster-140.2237,Cluster-140.3717,Cluster-140.1398,Cluster-140.4144,Cluster-140.2220,Cluster-140.4327,Cluster-140.3419
GO:0008150	Biological Process	GO:0009987	cellular process	GO:0048523	negative regulation of cellular process	GO:0031324	negative regulation of cellular metabolic process	32	Cluster-140.1120,Cluster-140.3232,Cluster-140.2890,Cluster-140.3979,Cluster-140.3490,Cluster-140.2132,Cluster-140.3553,Cluster-140.3322,Cluster-140.2445,Cluster-140.1746,Cluster-140.4104,Cluster-140.2016,Cluster-140.2095,Cluster-140.2379,Cluster-140.3778,Cluster-140.4272,Cluster-140.868,Cluster-140.4144,Cluster-140.3427,Cluster-140.4020,Cluster-140.3121,Cluster-140.3402,Cluster-140.1776,Cluster-1…
GO:0008150	Biological Process	GO:0009987	cellular process	GO:0048523	negative regulation of cellular process	GO:2001021	negative regulation of response to DNA damage stimulus	1	Cluster-140.2434
GO:0008150	Biological Process	GO:0009987	cellular process	GO:0051651	maintenance of location in cell	GO:0032507	maintenance of protein location in cell	8	Cluster-140.3715,Cluster-140.4319,Cluster-140.2744,Cluster-140.3036,Cluster-140.1564,Cluster-140.3226,Cluster-140.2834,Cluster-140.3456
GO:0008150	Biological Process	GO:0009987	cellular process	GO:0051301	cell division	GO:0000910	cytokinesis	27	Cluster-140.3185,Cluster-140.3195,Cluster-140.1722,Cluster-140.1276,Cluster-140.2702,Cluster-140.4463,Cluster-140.3213,Cluster-140.2197,Cluster-140.1368,Cluster-140.2218,Cluster-140.2733,Cluster-140.3318,Cluster-140.2368,Cluster-140.1668,Cluster-140.2737,Cluster-140.2798,Cluster-140.3150,Cluster-140.3942,Cluster-140.3405,Cluster-140.3273,Cluster-140.2877,Cluster-140.3509,Cluster-140.3287,Cluster-…
GO:0008150	Biological Process	GO:0009987	cellular process	GO:0051301	cell division	GO:0051302	regulation of cell division	3	Cluster-140.1668,Cluster-140.2798,Cluster-140.1368
GO:0008150	Biological Process	GO:0009987	cellular process	GO:0007155	cell adhesion	GO:0030155	regulation of cell adhesion	2	Cluster-140.3734,Cluster-140.2533
GO:0008150	Biological Process	GO:0009987	cellular process	GO:0007155	cell adhesion	GO:0007162	negative regulation of cell adhesion	2	Cluster-140.3734,Cluster-140.2533
GO:0008150	Biological Process	GO:0009987	cellular process	GO:0007155	cell adhesion	GO:0098609	cell-cell adhesion	4	Cluster-140.4202,Cluster-140.3734,Cluster-140.4166,Cluster-140.1347
GO:0008150	Biological Process	GO:0009987	cellular process	GO:0007155	cell adhesion	GO:0031589	cell-substrate adhesion	2	Cluster-140.2533,Cluster-140.2504
GO:0008150	Biological Process	GO:0009987	cellular process	GO:0019835	cytolysis	GO:0051715	cytolysis in other organism	8	Cluster-140.3734,Cluster-140.3391,Cluster-140.4241,Cluster-140.4630,Cluster-140.628,Cluster-140.2894,Cluster-140.2961,Cluster-140.1210
GO:0008150	Biological Process	GO:0009987	cellular process	GO:0006903	vesicle targeting	GO:0048199	vesicle targeting, to, from or within Golgi	1	Cluster-140.2533
GO:0008150	Biological Process	GO:0009987	cellular process	GO:0044764	multi-organism cellular process	GO:0000746	conjugation	7	Cluster-140.4146,Cluster-140.3342,Cluster-140.4266,Cluster-140.3322,Cluster-140.4027,Cluster-140.2345,Cluster-140.4202
GO:0008150	Biological Process	GO:0009987	cellular process	GO:0044764	multi-organism cellular process	GO:0044803	multi-organism membrane organization	10	Cluster-140.3150,Cluster-140.3969,Cluster-140.3842,Cluster-140.2496,Cluster-140.4211,Cluster-140.4198,Cluster-140.3775,Cluster-140.1160,Cluster-140.2734,Cluster-140.2012
GO:0008150	Biological Process	GO:0009987	cellular process	GO:0044764	multi-organism cellular process	GO:0009292	genetic transfer	1	Cluster-140.4432
GO:0008150	Biological Process	GO:0009987	cellular process	GO:0044237	cellular metabolic process	GO:0006805	xenobiotic metabolic process	8	Cluster-140.600,Cluster-140.1838,Cluster-140.3377,Cluster-140.4410,Cluster-140.3113,Cluster-140.3330,Cluster-140.4103,Cluster-140.2478
GO:0008150	Biological Process	GO:0009987	cellular process	GO:0044237	cellular metabolic process	GO:0006413	translational initiation	27	Cluster-140.3223,Cluster-140.1939,Cluster-140.2885,Cluster-140.3692,Cluster-140.3434,Cluster-140.2491,Cluster-140.3073,Cluster-140.3472,Cluster-140.1404,Cluster-140.2334,Cluster-140.3753,Cluster-140.3392,Cluster-140.3118,Cluster-140.4535,Cluster-140.3743,Cluster-140.2852,Cluster-140.848,Cluster-140.2128,Cluster-140.3761,Cluster-140.1842,Cluster-140.2490,Cluster-140.761,Cluster-140.3159,Cluster-14…
GO:0008150	Biological Process	GO:0009987	cellular process	GO:0044237	cellular metabolic process	GO:0044248	cellular catabolic process	219	Cluster-140.3611,Cluster-140.4292,Cluster-140.2983,Cluster-140.3014,Cluster-140.3948,Cluster-140.1403,Cluster-140.4785,Cluster-140.2152,Cluster-140.2540,Cluster-140.1088,Cluster-140.3039,Cluster-140.3733,Cluster-140.2657,Cluster-140.3747,Cluster-140.2646,Cluster-140.3377,Cluster-140.1968,Cluster-140.3113,Cluster-140.2707,Cluster-140.2667,Cluster-140.3213,Cluster-140.2573,Cluster-140.3815,Cluster-…
GO:0008150	Biological Process	GO:0009987	cellular process	GO:0044237	cellular metabolic process	GO:0015979	photosynthesis	12	Cluster-140.2603,Cluster-140.3755,Cluster-140.2147,Cluster-140.4163,Cluster-140.1853,Cluster-140.1473,Cluster-140.3603,Cluster-140.3216,Cluster-140.3835,Cluster-140.1890,Cluster-140.2286,Cluster-140.3419
GO:0008150	Biological Process	GO:0009987	cellular process	GO:0044237	cellular metabolic process	GO:0006091	generation of precursor metabolites and energy	122	Cluster-140.3945,Cluster-140.3928,Cluster-140.1890,Cluster-140.1787,Cluster-140.3165,Cluster-140.4099,Cluster-140.3035,Cluster-140.4799,Cluster-140.3665,Cluster-140.3675,Cluster-140.3811,Cluster-140.2555,Cluster-140.3581,Cluster-140.2591,Cluster-140.3216,Cluster-140.4006,Cluster-140.2748,Cluster-140.2545,Cluster-140.3599,Cluster-140.1702,Cluster-140.2424,Cluster-140.3723,Cluster-140.999,Cluster-1…
GO:0008150	Biological Process	GO:0009987	cellular process	GO:0044237	cellular metabolic process	GO:0017144	drug metabolic process	8	Cluster-140.3149,Cluster-140.3346,Cluster-140.1237,Cluster-140.4271,Cluster-140.3689,Cluster-140.3271,Cluster-140.2682,Cluster-140.2051
GO:0008150	Biological Process	GO:0009987	cellular process	GO:0044237	cellular metabolic process	GO:0043094	cellular metabolic compound salvage	2	Cluster-140.2940,Cluster-140.3496
GO:0008150	Biological Process	GO:0009987	cellular process	GO:0044237	cellular metabolic process	GO:0097354	prenylation	12	Cluster-140.4415,Cluster-140.2971,Cluster-140.3165,Cluster-140.2879,Cluster-140.2604,Cluster-140.3250,Cluster-140.3546,Cluster-140.1579,Cluster-140.3726,Cluster-140.3940,Cluster-140.3961,Cluster-140.980
GO:0008150	Biological Process	GO:0009987	cellular process	GO:0044237	cellular metabolic process	GO:0018942	organometal metabolic process	2	Cluster-140.1289,Cluster-140.1278
GO:0008150	Biological Process	GO:0009987	cellular process	GO:0044237	cellular metabolic process	GO:0042180	cellular ketone metabolic process	24	Cluster-140.1817,Cluster-140.3512,Cluster-140.2980,Cluster-140.1347,Cluster-103.0,Cluster-140.3791,Cluster-140.3128,Cluster-140.2396,Cluster-140.2596,Cluster-140.4799,Cluster-140.3165,Cluster-140.3406,Cluster-140.1787,Cluster-140.3326,Cluster-140.3348,Cluster-140.1702,Cluster-140.2897,Cluster-140.922,Cluster-140.3084,Cluster-140.1788,Cluster-140.2424,Cluster-140.4006,Cluster-140.2262,Cluster-140.…
GO:0008150	Biological Process	GO:0009987	cellular process	GO:0044237	cellular metabolic process	GO:0044262	cellular carbohydrate metabolic process	86	Cluster-140.1484,Cluster-140.3526,Cluster-140.4015,Cluster-140.4183,Cluster-140.2051,Cluster-140.3756,Cluster-140.2549,Cluster-140.3952,Cluster-140.3212,Cluster-140.489,Cluster-140.2688,Cluster-140.3346,Cluster-140.442,Cluster-140.2978,Cluster-140.4040,Cluster-140.3398,Cluster-140.2511,Cluster-140.3049,Cluster-140.3907,Cluster-140.3122,Cluster-140.3223,Cluster-140.4058,Cluster-140.3488,Cluster-14…
GO:0008150	Biological Process	GO:0009987	cellular process	GO:0044237	cellular metabolic process	GO:0006790	sulfur compound metabolic process	48	Cluster-140.2214,Cluster-140.4257,Cluster-140.2462,Cluster-140.575,Cluster-140.1719,Cluster-140.2083,Cluster-140.3260,Cluster-140.2766,Cluster-140.2986,Cluster-140.3448,Cluster-140.3515,Cluster-140.3184,Cluster-140.4441,Cluster-140.2974,Cluster-140.4100,Cluster-140.2813,Cluster-140.4108,Cluster-140.3823,Cluster-140.3221,Cluster-140.3278,Cluster-140.3716,Cluster-140.1893,Cluster-140.3912,Cluster-1…
GO:0008150	Biological Process	GO:0009987	cellular process	GO:0044237	cellular metabolic process	GO:0009404	toxin metabolic process	17	Cluster-140.3659,Cluster-140.3745,Cluster-140.1258,Cluster-140.3162,Cluster-140.1493,Cluster-140.1805,Cluster-140.2564,Cluster-140.3271,Cluster-140.4060,Cluster-140.2742,Cluster-140.2670,Cluster-140.3740,Cluster-140.1486,Cluster-140.4230,Cluster-140.1691,Cluster-140.927,Cluster-140.4700
GO:0008150	Biological Process	GO:0009987	cellular process	GO:0044237	cellular metabolic process	GO:0043446	cellular alkane metabolic process	14	Cluster-140.1257,Cluster-140.3595,Cluster-140.4925,Cluster-140.2928,Cluster-140.3454,Cluster-140.3400,Cluster-140.2016,Cluster-140.3483,Cluster-140.4242,Cluster-140.3755,Cluster-140.3970,Cluster-140.4019,Cluster-140.2253,Cluster-140.4021
GO:0008150	Biological Process	GO:0009987	cellular process	GO:0044237	cellular metabolic process	GO:0006575	cellular modified amino acid metabolic process	55	Cluster-140.3088,Cluster-140.3876,Cluster-140.1719,Cluster-140.4168,Cluster-140.4395,Cluster-140.2859,Cluster-140.2175,Cluster-140.2792,Cluster-140.3452,Cluster-140.3120,Cluster-140.3823,Cluster-140.3644,Cluster-140.1647,Cluster-140.4242,Cluster-140.4925,Cluster-140.3595,Cluster-140.1257,Cluster-140.3795,Cluster-140.1153,Cluster-140.2074,Cluster-140.3576,Cluster-140.3030,Cluster-140.3670,Cluster-…
GO:0008150	Biological Process	GO:0009987	cellular process	GO:0044237	cellular metabolic process	GO:0044255	cellular lipid metabolic process	168	Cluster-140.4526,Cluster-140.3971,Cluster-140.3243,Cluster-140.4109,Cluster-140.2050,Cluster-140.2337,Cluster-140.1600,Cluster-140.2953,Cluster-140.4222,Cluster-140.2568,Cluster-140.3984,Cluster-140.3418,Cluster-140.2983,Cluster-140.2998,Cluster-140.4785,Cluster-140.2581,Cluster-140.660,Cluster-140.786,Cluster-140.3923,Cluster-140.4190,Cluster-140.3815,Cluster-140.2290,Cluster-140.3541,Cluster-14…
GO:0008150	Biological Process	GO:0009987	cellular process	GO:0044237	cellular metabolic process	GO:0072593	reactive oxygen species metabolic process	7	Cluster-140.1493,Cluster-140.4413,Cluster-140.1884,Cluster-140.3280,Cluster-140.3844,Cluster-140.3485,Cluster-140.189
GO:0008150	Biological Process	GO:0009987	cellular process	GO:0044237	cellular metabolic process	GO:0044260	cellular macromolecule metabolic process	1423	Cluster-140.1158,Cluster-140.1748,Cluster-140.1120,Cluster-140.2977,Cluster-140.3126,Cluster-140.1832,Cluster-140.4210,Cluster-140.3661,Cluster-140.1996,Cluster-140.3495,Cluster-140.3808,Cluster-140.2265,Cluster-140.3926,Cluster-140.3576,Cluster-140.2527,Cluster-140.2688,Cluster-140.699,Cluster-140.1484,Cluster-140.2985,Cluster-140.4779,Cluster-140.4080,Cluster-140.3538,Cluster-140.4542,Cluster-1…
GO:0008150	Biological Process	GO:0009987	cellular process	GO:0044237	cellular metabolic process	GO:0031323	regulation of cellular metabolic process	628	Cluster-140.3387,Cluster-140.995,Cluster-140.3217,Cluster-140.1595,Cluster-140.2816,Cluster-140.3028,Cluster-140.3622,Cluster-140.4103,Cluster-140.3206,Cluster-140.3224,Cluster-140.3451,Cluster-140.1620,Cluster-140.3775,Cluster-140.3195,Cluster-140.1881,Cluster-140.3629,Cluster-140.3731,Cluster-140.4263,Cluster-140.2590,Cluster-140.1155,Cluster-140.3620,Cluster-140.3853,Cluster-140.2405,Cluster-1…
GO:0008150	Biological Process	GO:0009987	cellular process	GO:0044237	cellular metabolic process	GO:0006082	organic acid metabolic process	383	Cluster-140.4250,Cluster-140.3808,Cluster-140.489,Cluster-140.847,Cluster-140.2688,Cluster-140.699,Cluster-140.2985,Cluster-140.3484,Cluster-140.4599,Cluster-140.1347,Cluster-140.4183,Cluster-140.3097,Cluster-140.912,Cluster-140.3850,Cluster-140.4022,Cluster-140.4143,Cluster-140.2996,Cluster-140.1588,Cluster-140.3615,Cluster-140.2992,Cluster-140.3412,Cluster-140.3495,Cluster-140.3738,Cluster-140.…
GO:0008150	Biological Process	GO:0009987	cellular process	GO:0044237	cellular metabolic process	GO:0031324	negative regulation of cellular metabolic process	32	Cluster-140.1120,Cluster-140.3232,Cluster-140.2890,Cluster-140.3979,Cluster-140.3490,Cluster-140.2132,Cluster-140.3553,Cluster-140.3322,Cluster-140.2445,Cluster-140.1746,Cluster-140.4104,Cluster-140.2016,Cluster-140.2095,Cluster-140.2379,Cluster-140.3778,Cluster-140.4272,Cluster-140.868,Cluster-140.4144,Cluster-140.3427,Cluster-140.4020,Cluster-140.3121,Cluster-140.3402,Cluster-140.1776,Cluster-1…
GO:0008150	Biological Process	GO:0009987	cellular process	GO:0044237	cellular metabolic process	GO:0006793	phosphorus metabolic process	503	Cluster-140.142,Cluster-140.3328,Cluster-140.3113,Cluster-140.1699,Cluster-140.3964,Cluster-140.4397,Cluster-140.3748,Cluster-140.4166,Cluster-140.3633,Cluster-140.3345,Cluster-140.3566,Cluster-140.3770,Cluster-140.3809,Cluster-140.3326,Cluster-140.3890,Cluster-140.3365,Cluster-140.3670,Cluster-140.964,Cluster-140.2939,Cluster-140.2540,Cluster-140.4785,Cluster-140.1403,Cluster-140.3014,Cluster-14…
GO:0008150	Biological Process	GO:0009987	cellular process	GO:0044237	cellular metabolic process	GO:0034754	cellular hormone metabolic process	26	Cluster-140.3455,Cluster-140.3008,Cluster-140.1904,Cluster-140.3904,Cluster-140.4226,Cluster-140.2792,Cluster-140.2970,Cluster-140.1991,Cluster-140.3578,Cluster-140.4522,Cluster-140.2398,Cluster-140.3933,Cluster-140.1504,Cluster-140.3506,Cluster-140.3312,Cluster-140.2978,Cluster-140.2421,Cluster-140.4106,Cluster-140.3776,Cluster-140.4166,Cluster-140.2849,Cluster-140.3180,Cluster-140.1661,Cluster-…
GO:0008150	Biological Process	GO:0009987	cellular process	GO:0044237	cellular metabolic process	GO:0034641	cellular nitrogen compound metabolic process	1409	Cluster-140.2302,Cluster-140.2461,Cluster-140.2768,Cluster-140.692,Cluster-140.3462,Cluster-140.1330,Cluster-140.3492,Cluster-140.1795,Cluster-140.2417,Cluster-140.628,Cluster-140.3354,Cluster-140.2422,Cluster-140.1042,Cluster-140.3466,Cluster-140.277,Cluster-140.4329,Cluster-140.4306,Cluster-140.3108,Cluster-140.3149,Cluster-140.4607,Cluster-140.3664,Cluster-140.4102,Cluster-140.4556,Cluster-140…
GO:0008150	Biological Process	GO:0009987	cellular process	GO:0044237	cellular metabolic process	GO:0046483	heterocycle metabolic process	1281	Cluster-140.3248,Cluster-140.2983,Cluster-140.3380,Cluster-140.3239,Cluster-140.2734,Cluster-140.3564,Cluster-140.2277,Cluster-140.2227,Cluster-140.2638,Cluster-140.1487,Cluster-140.822,Cluster-140.2774,Cluster-140.3333,Cluster-140.2415,Cluster-140.2150,Cluster-140.440,Cluster-140.3945,Cluster-140.4313,Cluster-140.3036,Cluster-140.1993,Cluster-140.4206,Cluster-140.3372,Cluster-140.1816,Cluster-14…
GO:0008150	Biological Process	GO:0009987	cellular process	GO:0044237	cellular metabolic process	GO:0031325	positive regulation of cellular metabolic process	46	Cluster-140.3775,Cluster-140.1620,Cluster-140.3800,Cluster-140.1731,Cluster-140.3565,Cluster-140.1504,Cluster-140.3166,Cluster-140.2654,Cluster-140.3820,Cluster-140.3427,Cluster-140.1782,Cluster-140.1945,Cluster-140.2197,Cluster-140.2323,Cluster-140.3924,Cluster-140.4026,Cluster-140.3136,Cluster-140.1532,Cluster-140.4401,Cluster-140.1019,Cluster-140.4009,Cluster-140.2896,Cluster-140.4141,Cluster-…
GO:0008150	Biological Process	GO:0009987	cellular process	GO:0044237	cellular metabolic process	GO:0006081	cellular aldehyde metabolic process	21	Cluster-140.3876,Cluster-140.4018,Cluster-140.2549,Cluster-140.3952,Cluster-140.489,Cluster-140.2792,Cluster-140.1347,Cluster-140.4168,Cluster-140.1817,Cluster-140.3359,Cluster-140.3153,Cluster-140.3811,Cluster-140.3823,Cluster-140.3004,Cluster-140.3684,Cluster-140.4143,Cluster-140.1923,Cluster-140.2189,Cluster-140.1647,Cluster-140.3048,Cluster-140.2638
GO:0008150	Biological Process	GO:0009987	cellular process	GO:0044237	cellular metabolic process	GO:0044249	cellular biosynthetic process	1238	Cluster-140.3632,Cluster-140.4305,Cluster-140.2919,Cluster-140.2137,Cluster-140.4357,Cluster-140.2466,Cluster-140.2864,Cluster-140.1309,Cluster-140.3258,Cluster-140.3963,Cluster-140.3895,Cluster-140.1458,Cluster-140.3743,Cluster-140.3981,Cluster-140.4465,Cluster-140.4325,Cluster-140.1600,Cluster-140.1951,Cluster-140.3779,Cluster-140.4656,Cluster-140.3887,Cluster-140.3970,Cluster-140.3512,Cluster-…
GO:0008150	Biological Process	GO:0009987	cellular process	GO:0044237	cellular metabolic process	GO:0006725	cellular aromatic compound metabolic process	1280	Cluster-140.4014,Cluster-140.3613,Cluster-140.1981,Cluster-140.1125,Cluster-140.2513,Cluster-140.2187,Cluster-140.1344,Cluster-140.4377,Cluster-140.2440,Cluster-140.2690,Cluster-140.4346,Cluster-140.2764,Cluster-140.2373,Cluster-140.2662,Cluster-140.3989,Cluster-140.4173,Cluster-140.2535,Cluster-140.4099,Cluster-140.1349,Cluster-140.3209,Cluster-140.2261,Cluster-140.3164,Cluster-140.3274,Cluster-…
GO:0008150	Biological Process	GO:0009987	cellular process	GO:0140253	cell-cell fusion	GO:0000747	conjugation with cellular fusion	5	Cluster-140.4146,Cluster-140.4202,Cluster-140.4027,Cluster-140.3322,Cluster-140.4266
GO:0008150	Biological Process	GO:0009987	cellular process	GO:0001906	cell killing	GO:0031343	positive regulation of cell killing	1	Cluster-140.2974
GO:0008150	Biological Process	GO:0009987	cellular process	GO:0001906	cell killing	GO:0031341	regulation of cell killing	2	Cluster-140.2974,Cluster-140.3026
GO:0008150	Biological Process	GO:0009987	cellular process	GO:0001906	cell killing	GO:0031640	killing of cells of other organism	9	Cluster-140.628,Cluster-140.4241,Cluster-140.4630,Cluster-140.3734,Cluster-140.2974,Cluster-140.3391,Cluster-140.2961,Cluster-140.1210,Cluster-140.2894
GO:0008150	Biological Process	GO:0009987	cellular process	GO:0055085	transmembrane transport	GO:0071806	protein transmembrane transport	10	Cluster-140.3154,Cluster-140.2610,Cluster-140.3099,Cluster-140.3356,Cluster-140.2305,Cluster-140.3746,Cluster-140.1982,Cluster-140.3070,Cluster-140.3121,Cluster-140.1376
GO:0008150	Biological Process	GO:0009987	cellular process	GO:0055085	transmembrane transport	GO:0034220	ion transmembrane transport	105	Cluster-140.4205,Cluster-140.3963,Cluster-140.4316,Cluster-140.2357,Cluster-140.3643,Cluster-140.3943,Cluster-140.3863,Cluster-140.3777,Cluster-140.2851,Cluster-140.3567,Cluster-140.4674,Cluster-140.2197,Cluster-140.3480,Cluster-140.3452,Cluster-140.1638,Cluster-140.488,Cluster-140.3831,Cluster-140.2355,Cluster-140.2001,Cluster-140.2064,Cluster-140.3073,Cluster-140.1625,Cluster-140.3179,Cluster-1…
GO:0008150	Biological Process	GO:0009987	cellular process	GO:0055085	transmembrane transport	GO:0140115	export across plasma membrane	7	Cluster-140.3725,Cluster-140.2143,Cluster-140.3382,Cluster-140.1387,Cluster-140.2064,Cluster-140.4407,Cluster-140.1727
GO:0008150	Biological Process	GO:0009987	cellular process	GO:0055085	transmembrane transport	GO:0034762	regulation of transmembrane transport	1	Cluster-140.2058
GO:0008150	Biological Process	GO:0009987	cellular process	GO:0055085	transmembrane transport	GO:1990542	mitochondrial transmembrane transport	10	Cluster-140.3099,Cluster-140.4316,Cluster-140.3356,Cluster-140.2305,Cluster-140.4253,Cluster-140.4347,Cluster-140.1982,Cluster-140.3121,Cluster-140.1376,Cluster-140.3344
GO:0008150	Biological Process	GO:0009987	cellular process	GO:0055085	transmembrane transport	GO:0015780	nucleotide-sugar transmembrane transport	4	Cluster-140.1376,Cluster-140.4179,Cluster-140.2016,Cluster-140.1752
GO:0008150	Biological Process	GO:0009987	cellular process	GO:0055085	transmembrane transport	GO:0098739	import across plasma membrane	1	Cluster-140.1907
GO:0008150	Biological Process	GO:0009987	cellular process	GO:0055085	transmembrane transport	GO:0034219	carbohydrate transmembrane transport	2	Cluster-140.2598,Cluster-140.3618
GO:0008150	Biological Process	GO:0009987	cellular process	GO:0055085	transmembrane transport	GO:1903825	organic acid transmembrane transport	4	Cluster-140.4347,Cluster-140.3681,Cluster-140.3452,Cluster-140.3344
GO:0008150	Biological Process	GO:0009987	cellular process	GO:0055085	transmembrane transport	GO:0034764	positive regulation of transmembrane transport	1	Cluster-140.2058
GO:0008150	Biological Process	GO:0009987	cellular process	GO:0000075	cell cycle checkpoint	GO:1901976	regulation of cell cycle checkpoint	1	Cluster-140.2773
GO:0008150	Biological Process	GO:0009987	cellular process	GO:0000075	cell cycle checkpoint	GO:0031570	DNA integrity checkpoint	5	Cluster-140.1487,Cluster-140.3723,Cluster-140.3470,Cluster-140.3704,Cluster-140.4163
GO:0008150	Biological Process	GO:0009987	cellular process	GO:0000075	cell cycle checkpoint	GO:0007093	mitotic cell cycle checkpoint	5	Cluster-140.3923,Cluster-140.3751,Cluster-140.2773,Cluster-140.2895,Cluster-140.3777
GO:0008150	Biological Process	GO:0009987	cellular process	GO:0000075	cell cycle checkpoint	GO:0031577	spindle checkpoint	5	Cluster-140.2773,Cluster-140.3751,Cluster-140.3923,Cluster-140.3777,Cluster-140.2895
GO:0008150	Biological Process	GO:0009987	cellular process	GO:0051641	cellular localization	GO:0051649	establishment of localization in cell	209	Cluster-140.3000,Cluster-140.3347,Cluster-140.3743,Cluster-140.3945,Cluster-140.4229,Cluster-140.3790,Cluster-140.2282,Cluster-140.3675,Cluster-140.2896,Cluster-140.1965,Cluster-140.3653,Cluster-140.2807,Cluster-140.3086,Cluster-140.4526,Cluster-140.4202,Cluster-140.3823,Cluster-140.2723,Cluster-140.3604,Cluster-140.3121,Cluster-140.2088,Cluster-140.3073,Cluster-140.4391,Cluster-140.3118,Cluster-…
GO:0008150	Biological Process	GO:0009987	cellular process	GO:0051641	cellular localization	GO:0051651	maintenance of location in cell	8	Cluster-140.3036,Cluster-140.2834,Cluster-140.3456,Cluster-140.3226,Cluster-140.1564,Cluster-140.4319,Cluster-140.3715,Cluster-140.2744
GO:0008150	Biological Process	GO:0009987	cellular process	GO:0051641	cellular localization	GO:0071166	ribonucleoprotein complex localization	9	Cluster-140.3427,Cluster-140.1090,Cluster-140.3319,Cluster-140.1820,Cluster-140.1680,Cluster-140.3810,Cluster-140.4141,Cluster-140.1019,Cluster-140.4032
GO:0008150	Biological Process	GO:0009987	cellular process	GO:0051641	cellular localization	GO:0060341	regulation of cellular localization	3	Cluster-140.4279,Cluster-140.1848,Cluster-140.2897
GO:0008150	Biological Process	GO:0009987	cellular process	GO:0051641	cellular localization	GO:0046907	intracellular transport	202	Cluster-140.2802,Cluster-140.2204,Cluster-140.4097,Cluster-140.3561,Cluster-140.1941,Cluster-140.3850,Cluster-140.3969,Cluster-140.2722,Cluster-140.2856,Cluster-140.1220,Cluster-140.3848,Cluster-140.3305,Cluster-140.1090,Cluster-140.3756,Cluster-140.2912,Cluster-140.3226,Cluster-140.2460,Cluster-140.4198,Cluster-140.2024,Cluster-140.1302,Cluster-140.4253,Cluster-140.1698,Cluster-140.4095,Cluster-…
GO:0008150	Biological Process	GO:0009987	cellular process	GO:0051641	cellular localization	GO:0051640	organelle localization	21	Cluster-140.2394,Cluster-140.1692,Cluster-140.3720,Cluster-140.2733,Cluster-140.2848,Cluster-140.2707,Cluster-140.4159,Cluster-140.4463,Cluster-140.2067,Cluster-140.2476,Cluster-140.3885,Cluster-140.2724,Cluster-140.3287,Cluster-140.2533,Cluster-140.4123,Cluster-140.3186,Cluster-140.2639,Cluster-140.3070,Cluster-140.3267,Cluster-140.3923,Cluster-140.4211
GO:0008150	Biological Process	GO:0009987	cellular process	GO:0051641	cellular localization	GO:0070727	cellular macromolecule localization	201	Cluster-140.3907,Cluster-140.1475,Cluster-140.1178,Cluster-140.1748,Cluster-140.3893,Cluster-140.2834,Cluster-140.2024,Cluster-140.1302,Cluster-140.4095,Cluster-140.2429,Cluster-140.1698,Cluster-140.3017,Cluster-140.1982,Cluster-140.2769,Cluster-140.1090,Cluster-140.3305,Cluster-140.3756,Cluster-140.3226,Cluster-140.2460,Cluster-140.2802,Cluster-140.2204,Cluster-140.4097,Cluster-140.1941,Cluster-…
GO:0008150	Biological Process	GO:0065007	biological regulation	GO:0065008	regulation of biological quality	GO:0090066	regulation of anatomical structure size	17	Cluster-140.2753,Cluster-140.2533,Cluster-140.4407,Cluster-140.1602,Cluster-140.3165,Cluster-140.4231,Cluster-140.3372,Cluster-140.2390,Cluster-140.3318,Cluster-140.3682,Cluster-140.4750,Cluster-140.3871,Cluster-140.3588,Cluster-140.2210,Cluster-140.2769,Cluster-140.2193,Cluster-140.1631
GO:0008150	Biological Process	GO:0065007	biological regulation	GO:0065008	regulation of biological quality	GO:0097035	regulation of membrane lipid distribution	1	Cluster-140.3098
GO:0008150	Biological Process	GO:0065007	biological regulation	GO:0065008	regulation of biological quality	GO:0010883	regulation of lipid storage	1	Cluster-140.2211
GO:0008150	Biological Process	GO:0065007	biological regulation	GO:0065008	regulation of biological quality	GO:0050878	regulation of body fluid levels	29	Cluster-140.3953,Cluster-140.2128,Cluster-140.3969,Cluster-140.2985,Cluster-140.3715,Cluster-140.4211,Cluster-140.1249,Cluster-140.3753,Cluster-140.4192,Cluster-140.3531,Cluster-140.3169,Cluster-140.1896,Cluster-140.3677,Cluster-140.3965,Cluster-140.2967,Cluster-140.3165,Cluster-140.4123,Cluster-140.4364,Cluster-140.2203,Cluster-140.2521,Cluster-140.3691,Cluster-140.3353,Cluster-140.1879,Cluster-…
GO:0008150	Biological Process	GO:0065007	biological regulation	GO:0065008	regulation of biological quality	GO:0001505	regulation of neurotransmitter levels	2	Cluster-140.1848,Cluster-140.2897
GO:0008150	Biological Process	GO:0065007	biological regulation	GO:0065008	regulation of biological quality	GO:0042592	homeostatic process	71	Cluster-140.4081,Cluster-140.3653,Cluster-140.4109,Cluster-140.3546,Cluster-140.3842,Cluster-140.1349,Cluster-140.4316,Cluster-140.2843,Cluster-140.3073,Cluster-140.3424,Cluster-140.2795,Cluster-140.2960,Cluster-140.3131,Cluster-140.3731,Cluster-140.4202,Cluster-140.1930,Cluster-140.3830,Cluster-140.1853,Cluster-140.2883,Cluster-140.4032,Cluster-140.2328,Cluster-140.1746,Cluster-140.2343,Cluster-…
GO:0008150	Biological Process	GO:0065007	biological regulation	GO:0065008	regulation of biological quality	GO:0051235	maintenance of location	11	Cluster-140.3036,Cluster-140.2834,Cluster-140.3456,Cluster-140.3226,Cluster-140.2141,Cluster-140.1564,Cluster-140.4319,Cluster-140.3715,Cluster-140.4228,Cluster-140.2744,Cluster-140.2211
GO:0008150	Biological Process	GO:0065007	biological regulation	GO:0065008	regulation of biological quality	GO:0032098	regulation of appetite	1	Cluster-140.964
GO:0008150	Biological Process	GO:0065007	biological regulation	GO:0065008	regulation of biological quality	GO:0045924	regulation of female receptivity	3	Cluster-140.4094,Cluster-140.2329,Cluster-140.1690
GO:0008150	Biological Process	GO:0065007	biological regulation	GO:0065008	regulation of biological quality	GO:0010817	regulation of hormone levels	26	Cluster-140.3578,Cluster-140.4522,Cluster-140.2398,Cluster-140.3455,Cluster-140.3008,Cluster-140.1904,Cluster-140.3904,Cluster-140.4226,Cluster-140.2792,Cluster-140.1991,Cluster-140.2970,Cluster-140.3180,Cluster-140.3154,Cluster-140.1661,Cluster-140.3146,Cluster-140.4285,Cluster-140.1504,Cluster-140.3933,Cluster-140.3312,Cluster-140.3506,Cluster-140.2978,Cluster-140.4106,Cluster-140.3776,Cluster-…
GO:0008150	Biological Process	GO:0065007	biological regulation	GO:0065009	regulation of molecular function	GO:0044093	positive regulation of molecular function	8	Cluster-140.964,Cluster-140.2310,Cluster-140.2819,Cluster-140.2058,Cluster-140.3733,Cluster-140.3506,Cluster-140.4467,Cluster-140.3800
GO:0008150	Biological Process	GO:0065007	biological regulation	GO:0065009	regulation of molecular function	GO:0032409	regulation of transporter activity	1	Cluster-140.2058
GO:0008150	Biological Process	GO:0065007	biological regulation	GO:0065009	regulation of molecular function	GO:0044092	negative regulation of molecular function	14	Cluster-140.4272,Cluster-140.4192,Cluster-140.3943,Cluster-140.3287,Cluster-140.4123,Cluster-140.4144,Cluster-140.4104,Cluster-140.3121,Cluster-140.2824,Cluster-140.2440,Cluster-140.2379,Cluster-140.3086,Cluster-140.2095,Cluster-140.1776
GO:0008150	Biological Process	GO:0065007	biological regulation	GO:0065009	regulation of molecular function	GO:0050790	regulation of catalytic activity	87	Cluster-140.2819,Cluster-140.2938,Cluster-140.964,Cluster-140.2540,Cluster-140.2095,Cluster-140.2321,Cluster-140.2647,Cluster-140.4588,Cluster-140.3733,Cluster-140.1394,Cluster-140.4021,Cluster-140.3316,Cluster-140.3506,Cluster-140.2052,Cluster-140.4004,Cluster-140.3943,Cluster-140.2310,Cluster-140.2466,Cluster-140.3643,Cluster-140.4192,Cluster-140.2375,Cluster-140.3086,Cluster-140.2440,Cluster-1…
GO:0008150	Biological Process	GO:0065007	biological regulation	GO:0050789	regulation of biological process	GO:0110149	regulation of biomineralization	3	Cluster-140.3628,Cluster-140.3004,Cluster-140.3056
GO:0008150	Biological Process	GO:0065007	biological regulation	GO:0050789	regulation of biological process	GO:0040008	regulation of growth	1	Cluster-140.1335
GO:0008150	Biological Process	GO:0065007	biological regulation	GO:0050789	regulation of biological process	GO:0043903	regulation of symbiotic process	7	Cluster-140.3706,Cluster-140.4035,Cluster-140.3602,Cluster-140.3425,Cluster-140.3726,Cluster-140.2974,Cluster-140.1538
GO:0008150	Biological Process	GO:0065007	biological regulation	GO:0050789	regulation of biological process	GO:0050793	regulation of developmental process	11	Cluster-140.3913,Cluster-140.2574,Cluster-140.4431,Cluster-140.2044,Cluster-140.3628,Cluster-140.4198,Cluster-140.3056,Cluster-140.1293,Cluster-140.3664,Cluster-140.3004,Cluster-140.2533
GO:0008150	Biological Process	GO:0065007	biological regulation	GO:0050789	regulation of biological process	GO:0042752	regulation of circadian rhythm	1	Cluster-140.2016
GO:0008150	Biological Process	GO:0065007	biological regulation	GO:0050789	regulation of biological process	GO:0048519	negative regulation of biological process	110	Cluster-140.2016,Cluster-140.2379,Cluster-140.4104,Cluster-140.3006,Cluster-140.2237,Cluster-140.4250,Cluster-140.1850,Cluster-140.4692,Cluster-140.2769,Cluster-140.1996,Cluster-140.3717,Cluster-140.1120,Cluster-140.3232,Cluster-140.2890,Cluster-140.3791,Cluster-140.2773,Cluster-140.3695,Cluster-140.2949,Cluster-140.2766,Cluster-140.3889,Cluster-140.4407,Cluster-140.4125,Cluster-140.3531,Cluster-…
GO:0008150	Biological Process	GO:0065007	biological regulation	GO:0050789	regulation of biological process	GO:0048583	regulation of response to stimulus	64	Cluster-140.1849,Cluster-140.3659,Cluster-140.1714,Cluster-140.2610,Cluster-140.4026,Cluster-140.4162,Cluster-140.3609,Cluster-140.3650,Cluster-140.3795,Cluster-140.4364,Cluster-140.1963,Cluster-140.4467,Cluster-140.3171,Cluster-140.2604,Cluster-140.2412,Cluster-140.3319,Cluster-140.3715,Cluster-140.3791,Cluster-140.2886,Cluster-140.3781,Cluster-140.3371,Cluster-140.2026,Cluster-140.4692,Cluster-…
GO:0008150	Biological Process	GO:0065007	biological regulation	GO:0050789	regulation of biological process	GO:1900046	regulation of hemostasis	3	Cluster-140.3715,Cluster-140.4364,Cluster-140.2128
GO:0008150	Biological Process	GO:0065007	biological regulation	GO:0050789	regulation of biological process	GO:0050794	regulation of cellular process	1031	Cluster-140.2251,Cluster-140.2058,Cluster-140.2916,Cluster-140.4245,Cluster-140.1774,Cluster-140.4597,Cluster-140.1342,Cluster-140.4224,Cluster-140.4250,Cluster-140.3029,Cluster-140.2286,Cluster-140.2429,Cluster-140.2007,Cluster-140.2361,Cluster-140.695,Cluster-140.3615,Cluster-140.2890,Cluster-140.4023,Cluster-140.3203,Cluster-140.2037,Cluster-140.4643,Cluster-140.4257,Cluster-140.2792,Cluster-1…
GO:0008150	Biological Process	GO:0065007	biological regulation	GO:0050789	regulation of biological process	GO:0048518	positive regulation of biological process	96	Cluster-140.3828,Cluster-140.3706,Cluster-140.3219,Cluster-140.4318,Cluster-140.3024,Cluster-140.3810,Cluster-140.2251,Cluster-140.1220,Cluster-140.3688,Cluster-140.1941,Cluster-140.2103,Cluster-140.2058,Cluster-140.3004,Cluster-140.2648,Cluster-140.3371,Cluster-140.3318,Cluster-140.1777,Cluster-140.1222,Cluster-140.2211,Cluster-140.3495,Cluster-140.3171,Cluster-140.3448,Cluster-140.1293,Cluster-…
GO:0008150	Biological Process	GO:0065007	biological regulation	GO:0050789	regulation of biological process	GO:2000241	regulation of reproductive process	1	Cluster-140.4202
GO:0008150	Biological Process	GO:0065007	biological regulation	GO:0050789	regulation of biological process	GO:0043900	regulation of multi-organism process	3	Cluster-140.3342,Cluster-140.4202,Cluster-140.2345
GO:0008150	Biological Process	GO:0065007	biological regulation	GO:0050789	regulation of biological process	GO:0032879	regulation of localization	18	Cluster-140.3913,Cluster-140.4346,Cluster-140.2058,Cluster-140.912,Cluster-140.1328,Cluster-140.3024,Cluster-140.3046,Cluster-140.3654,Cluster-140.3556,Cluster-140.1848,Cluster-140.2533,Cluster-140.2211,Cluster-140.2897,Cluster-140.2638,Cluster-140.4198,Cluster-140.2463,Cluster-140.4279,Cluster-140.4258
GO:0008150	Biological Process	GO:0065007	biological regulation	GO:0050789	regulation of biological process	GO:0051239	regulation of multicellular organismal process	20	Cluster-140.1293,Cluster-140.2128,Cluster-140.2574,Cluster-140.4451,Cluster-140.3913,Cluster-140.2840,Cluster-140.3715,Cluster-140.2044,Cluster-140.4750,Cluster-140.3588,Cluster-140.3004,Cluster-140.4364,Cluster-140.2211,Cluster-140.4487,Cluster-140.3056,Cluster-140.1222,Cluster-140.4198,Cluster-140.3628,Cluster-140.3723,Cluster-140.1777
GO:0008150	Biological Process	GO:0065007	biological regulation	GO:0050789	regulation of biological process	GO:0023051	regulation of signaling	56	Cluster-140.2513,Cluster-140.4026,Cluster-140.4162,Cluster-140.2610,Cluster-140.2602,Cluster-140.2545,Cluster-140.3830,Cluster-140.3823,Cluster-140.1714,Cluster-140.2941,Cluster-140.3731,Cluster-140.1849,Cluster-140.3659,Cluster-140.2897,Cluster-140.1963,Cluster-140.4467,Cluster-140.3650,Cluster-140.3609,Cluster-140.1153,Cluster-140.3795,Cluster-140.1620,Cluster-140.3319,Cluster-140.2188,Cluster-…
GO:0008150	Biological Process	GO:0065007	biological regulation	GO:0050789	regulation of biological process	GO:0040012	regulation of locomotion	6	Cluster-140.3913,Cluster-140.2638,Cluster-140.2463,Cluster-140.4198,Cluster-140.2533,Cluster-140.3024
GO:0008150	Biological Process	GO:0065007	biological regulation	GO:0050789	regulation of biological process	GO:0002682	regulation of immune system process	14	Cluster-140.3182,Cluster-140.2574,Cluster-140.2463,Cluster-140.2541,Cluster-140.3024,Cluster-140.3734,Cluster-140.3119,Cluster-140.1777,Cluster-140.2044,Cluster-140.2412,Cluster-140.1639,Cluster-140.1293,Cluster-140.2941,Cluster-140.3171
GO:0008150	Biological Process	GO:0065007	biological regulation	GO:0050789	regulation of biological process	GO:0019222	regulation of metabolic process	649	Cluster-140.1771,Cluster-140.4163,Cluster-140.2984,Cluster-140.3056,Cluster-140.4427,Cluster-140.2075,Cluster-140.4026,Cluster-140.1971,Cluster-140.3321,Cluster-140.1757,Cluster-140.3686,Cluster-140.2554,Cluster-140.412,Cluster-140.3201,Cluster-140.3502,Cluster-140.1698,Cluster-140.2769,Cluster-140.3017,Cluster-140.1806,Cluster-140.2260,Cluster-140.3486,Cluster-140.3417,Cluster-140.3907,Cluster-1…
GO:0008150	Biological Process	GO:0022414	reproductive process	GO:0022413	reproductive process in single-celled organism	GO:0000755	cytogamy	2	Cluster-140.4146,Cluster-140.3322
GO:0008150	Biological Process	GO:0022414	reproductive process	GO:2000243	positive regulation of reproductive process	GO:0031139	positive regulation of conjugation with cellular fusion	1	Cluster-140.4202
GO:0008150	Biological Process	GO:0022414	reproductive process	GO:0051321	meiotic cell cycle	GO:1903046	meiotic cell cycle process	12	Cluster-140.2960,Cluster-140.3791,Cluster-140.1812,Cluster-140.3592,Cluster-140.3320,Cluster-140.3875,Cluster-140.3273,Cluster-140.2877,Cluster-140.3129,Cluster-140.1342,Cluster-140.3885,Cluster-140.1258
GO:0008150	Biological Process	GO:0022414	reproductive process	GO:2000241	regulation of reproductive process	GO:2000243	positive regulation of reproductive process	1	Cluster-140.4202
GO:0008150	Biological Process	GO:0022414	reproductive process	GO:2000241	regulation of reproductive process	GO:0031137	regulation of conjugation with cellular fusion	1	Cluster-140.4202
GO:0008150	Biological Process	GO:0022414	reproductive process	GO:0048609	multicellular organismal reproductive process	GO:0019098	reproductive behavior	5	Cluster-140.3451,Cluster-140.1690,Cluster-140.1558,Cluster-140.4094,Cluster-140.2329
GO:0008150	Biological Process	GO:0022414	reproductive process	GO:0048609	multicellular organismal reproductive process	GO:0007276	gamete generation	31	Cluster-140.2686,Cluster-140.3716,Cluster-140.3484,Cluster-140.3483,Cluster-140.3278,Cluster-140.3665,Cluster-140.2877,Cluster-140.3375,Cluster-140.3848,Cluster-140.3287,Cluster-140.2201,Cluster-140.3885,Cluster-140.2455,Cluster-140.1224,Cluster-140.1572,Cluster-140.3322,Cluster-140.3660,Cluster-140.3750,Cluster-140.4364,Cluster-140.1213,Cluster-140.4455,Cluster-140.2210,Cluster-140.4298,Cluster-…
GO:0008150	Biological Process	GO:0022414	reproductive process	GO:0044703	multi-organism reproductive process	GO:0007618	mating	5	Cluster-140.3451,Cluster-140.1558,Cluster-140.1690,Cluster-140.4094,Cluster-140.2329
GO:0008150	Biological Process	GO:0022414	reproductive process	GO:0044703	multi-organism reproductive process	GO:0019953	sexual reproduction	51	Cluster-140.2877,Cluster-140.3375,Cluster-140.3097,Cluster-140.3716,Cluster-140.3484,Cluster-140.3483,Cluster-140.3278,Cluster-140.3885,Cluster-140.4368,Cluster-140.3848,Cluster-140.2201,Cluster-140.4230,Cluster-140.3750,Cluster-140.1213,Cluster-140.4455,Cluster-140.4225,Cluster-140.3914,Cluster-140.3322,Cluster-140.1852,Cluster-140.3488,Cluster-140.4404,Cluster-140.2210,Cluster-140.1690,Cluster-…
GO:0008150	Biological Process	GO:0022414	reproductive process	GO:0009566	fertilization	GO:0007338	single fertilization	6	Cluster-140.3914,Cluster-140.4225,Cluster-140.3097,Cluster-140.4368,Cluster-140.2854,Cluster-140.2895
GO:0008150	Biological Process	GO:0022414	reproductive process	GO:1903046	meiotic cell cycle process	GO:0070192	chromosome organization involved in meiotic cell cycle	2	Cluster-140.3885,Cluster-140.2877
GO:0008150	Biological Process	GO:0022414	reproductive process	GO:1903046	meiotic cell cycle process	GO:0140013	meiotic nuclear division	9	Cluster-140.1342,Cluster-140.3885,Cluster-140.1258,Cluster-140.1812,Cluster-140.3320,Cluster-140.3875,Cluster-140.2877,Cluster-140.3129,Cluster-140.3273
GO:0008150	Biological Process	GO:0022414	reproductive process	GO:1903046	meiotic cell cycle process	GO:0061982	meiosis I cell cycle process	10	Cluster-140.3592,Cluster-140.1812,Cluster-140.2877,Cluster-140.3129,Cluster-140.3273,Cluster-140.3320,Cluster-140.3791,Cluster-140.2960,Cluster-140.1342,Cluster-140.3885
GO:0008150	Biological Process	GO:0022414	reproductive process	GO:1903046	meiotic cell cycle process	GO:0045132	meiotic chromosome segregation	2	Cluster-140.3885,Cluster-140.2877
GO:0008150	Biological Process	GO:0022414	reproductive process	GO:0003006	developmental process involved in reproduction	GO:0030707	ovarian follicle cell development	15	Cluster-140.3660,Cluster-140.3278,Cluster-140.3483,Cluster-140.3484,Cluster-140.3322,Cluster-140.2686,Cluster-140.4455,Cluster-140.4364,Cluster-140.3848,Cluster-140.3488,Cluster-140.2610,Cluster-140.1708,Cluster-140.1852,Cluster-140.1224,Cluster-140.3885
GO:0008150	Biological Process	GO:0022414	reproductive process	GO:0003006	developmental process involved in reproduction	GO:0007281	germ cell development	16	Cluster-140.3885,Cluster-140.1224,Cluster-140.3848,Cluster-140.2686,Cluster-140.3484,Cluster-140.3483,Cluster-140.3278,Cluster-140.1852,Cluster-140.1708,Cluster-140.2610,Cluster-140.3488,Cluster-140.3741,Cluster-140.4364,Cluster-140.4455,Cluster-140.3322,Cluster-140.3660
GO:0008150	Biological Process	GO:0022414	reproductive process	GO:0003006	developmental process involved in reproduction	GO:0007283	spermatogenesis	1	Cluster-140.3741
GO:0008150	Biological Process	GO:0022414	reproductive process	GO:0003006	developmental process involved in reproduction	GO:0048515	spermatid differentiation	1	Cluster-140.3741
GO:0008150	Biological Process	GO:0022414	reproductive process	GO:0003006	developmental process involved in reproduction	GO:0030703	eggshell formation	15	Cluster-140.4364,Cluster-140.4455,Cluster-140.3322,Cluster-140.3484,Cluster-140.2686,Cluster-140.3278,Cluster-140.3660,Cluster-140.3483,Cluster-140.1852,Cluster-140.2610,Cluster-140.1708,Cluster-140.1224,Cluster-140.3885,Cluster-140.3488,Cluster-140.3848
GO:0008150	Biological Process	GO:0022414	reproductive process	GO:0003006	developmental process involved in reproduction	GO:0007530	sex determination	1	Cluster-140.2104
GO:0008150	Biological Process	GO:0022414	reproductive process	GO:0003006	developmental process involved in reproduction	GO:0007548	sex differentiation	4	Cluster-140.3545,Cluster-140.4390,Cluster-140.1230,Cluster-140.2856
GO:0008150	Biological Process	GO:0022414	reproductive process	GO:0022412	cellular process involved in reproduction in multicellular organism	GO:0007281	germ cell development	16	Cluster-140.3885,Cluster-140.1224,Cluster-140.3848,Cluster-140.2686,Cluster-140.3484,Cluster-140.3483,Cluster-140.3278,Cluster-140.1852,Cluster-140.1708,Cluster-140.2610,Cluster-140.3488,Cluster-140.3741,Cluster-140.4364,Cluster-140.4455,Cluster-140.3322,Cluster-140.3660
GO:0008150	Biological Process	GO:0022414	reproductive process	GO:0022412	cellular process involved in reproduction in multicellular organism	GO:0048515	spermatid differentiation	1	Cluster-140.3741
GO:0008150	Biological Process	GO:0022414	reproductive process	GO:0022412	cellular process involved in reproduction in multicellular organism	GO:0030707	ovarian follicle cell development	15	Cluster-140.3660,Cluster-140.3278,Cluster-140.3483,Cluster-140.3484,Cluster-140.3322,Cluster-140.2686,Cluster-140.4455,Cluster-140.4364,Cluster-140.3848,Cluster-140.3488,Cluster-140.2610,Cluster-140.1708,Cluster-140.1852,Cluster-140.1224,Cluster-140.3885
GO:0008150	Biological Process	GO:0022610	biological adhesion	GO:0044406	adhesion of symbiont to host	GO:0044650	adhesion of symbiont to host cell	4	Cluster-140.930,Cluster-140.3419,Cluster-140.2628,Cluster-140.3169
GO:0008150	Biological Process	GO:0022610	biological adhesion	GO:0007155	cell adhesion	GO:0030155	regulation of cell adhesion	2	Cluster-140.3734,Cluster-140.2533
GO:0008150	Biological Process	GO:0022610	biological adhesion	GO:0007155	cell adhesion	GO:0007162	negative regulation of cell adhesion	2	Cluster-140.3734,Cluster-140.2533
GO:0008150	Biological Process	GO:0022610	biological adhesion	GO:0007155	cell adhesion	GO:0031589	cell-substrate adhesion	2	Cluster-140.2533,Cluster-140.2504
GO:0008150	Biological Process	GO:0022610	biological adhesion	GO:0007155	cell adhesion	GO:0098609	cell-cell adhesion	4	Cluster-140.4202,Cluster-140.3734,Cluster-140.4166,Cluster-140.1347
GO:0008150	Biological Process	GO:0007610	behavior	GO:0019098	reproductive behavior	GO:0007617	mating behavior	3	Cluster-140.2329,Cluster-140.4094,Cluster-140.1690
GO:0008150	Biological Process	GO:0032502	developmental process	GO:0043934	sporulation	GO:0043937	regulation of sporulation	1	Cluster-140.3664
GO:0008150	Biological Process	GO:0032502	developmental process	GO:0043934	sporulation	GO:0030435	sporulation resulting in formation of a cellular spore	1	Cluster-140.3664
[truncated: 481 more rows]

## Sheet: DEGs enriched in KOG
Class	Abbreviation	Gene Numbers	Gene IDs
[truncated: 24 more rows]
