# Supplementary material for: Molecular Regulatory Mechanism of the Iron-Ion-Promoted Asexual Sporulation of Antrodia cinnamomea in Submerged Fermentation Revealed by Comparative Transcriptomics
Source: J Fungi (Basel). 2023 Feb 10;9(2):235. doi: 10.3390/jof9020235 (PMC9959139; doi:10.3390/jof9020235)
Supplement: Supplementary file 1 [file jof-09-00235-s001.zip › Table S4. The DEGs from pairwise comparison and their functioin annotations.xlsx]

## Sheet: Fe_7d vs CK_7d_DEGs
GeneID	Fe_7d_readcount	CK_7d_readcount	log2FoldChange	p-value	adjusted p-value	NR ID	NR Score	NR Evalue	NR Description	Gene Ontology Biological Pathway	BP Description	Gene Ontology Molecular Function	MF Description	Gene Ontology Cellular Component	CC Description
Cluster-140.3799	1443.39	15201.4	-3.3968	0	0	PCH37152.1	2038	3.6e-225	iron reductase [Wolfiporia cocos MD-104 SS10]	GO:0055085//GO:0008654//GO:0055114	transmembrane transport//phospholipid biosynthetic process//oxidation-reduction process	GO:0022857//GO:0016491//GO:0016301	transmembrane transporter activity//oxidoreductase activity//kinase activity	GO:0016020//GO:0016021	membrane//integral component of membrane
Cluster-140.3579	4765.64	19206.5	-2.0108	1.301e-146	3.3123e-143	PCH33619.1	1433	1.8e-155	MFS general substrate transporter [Wolfiporia cocos MD-104 SS10]	GO:0055085	transmembrane transport	GO:0022857	transmembrane transporter activity	GO:0016021//GO:0016020	integral component of membrane//membrane
Cluster-140.3480	4322.16	16227.5	-1.9088	2.4273e-123	4.1199e-120	XP_024340401.1	1379	1.7e-148	hypothetical protein POSPLADRAFT_1180529 [Postia placenta MAD-698-R-SB12]	GO:0034755//GO:0055114//GO:0006470//GO:0006826//GO:0007423//GO:1902751//GO:0006570//GO:0006118	iron ion transmembrane transport//oxidation-reduction process//protein dephosphorylation//iron ion transport//sensory organ development//positive regulation of cell cycle G2/M phase transition//tyrosine metabolic process//obsolete electron transport	GO:0004725//GO:0009055//GO:0020037//GO:0005507//GO:0016491//GO:0005212//GO:0016787//GO:0019239//GO:0005381	protein tyrosine phosphatase activity//electron transfer activity//heme binding//copper ion binding//oxidoreductase activity//structural constituent of eye lens//hydrolase activity//deaminase activity//iron ion transmembrane transporter activity	GO:0005615//GO:0016020//GO:0033573	extracellular space//membrane//high-affinity iron permease complex
Cluster-140.2465	8362.86	2618.89	1.6751	1.2417e-47	1.5806e-44	KZT04954.1	1890	3.6e-208	multicopper oxidase [Laetiporus sulphureus 93-53]	GO:0055114//GO:0006012//GO:0005982//GO:0005985	oxidation-reduction process//galactose metabolic process//starch metabolic process//sucrose metabolic process	GO:0016491//GO:0005507//GO:0008484//GO:0004564//GO:0016788//GO:0004575	oxidoreductase activity//copper ion binding//sulfuric ester hydrolase activity//beta-fructofuranosidase activity//hydrolase activity, acting on ester bonds//sucrose alpha-glucosidase activity	GO:0016021//GO:0017177//GO:0005634//GO:0016020//GO:0005886	integral component of membrane//glucosidase II complex//nucleus//membrane//plasma membrane
Cluster-140.2927	523.278	2072.66	-1.9858	1.0696e-46	1.0893e-43	XP_027608778.1	1846	2.1e-203	3-phytase A [Sparassis crispa]	--	--	--	--	--	--
Cluster-140.1433	1804.12	405.957	2.1517	2.2124e-41	1.8776e-38	KZT07200.1	177	7.4e-10	hypothetical protein LAESUDRAFT_725103 [Laetiporus sulphureus 93-53]	--	--	--	--	--	--
Cluster-140.2940	17571.6	7253.03	1.2765	1.0707e-31	7.7889e-29	OCH87028.1	2830	0	hypothetical protein OBBRIDRAFT_736896 [Obba rivulosa]	GO:0009117//GO:0051180//GO:0006190	nucleotide metabolic process//vitamin transport//inosine salvage	GO:0090482//GO:0005525//GO:0000287//GO:0005515//GO:0050483//GO:0003924	vitamin transmembrane transporter activity//GTP binding//magnesium ion binding//protein binding//IMP 5'-nucleotidase activity//GTPase activity	GO:0019028//GO:0016021	viral capsid//integral component of membrane
Cluster-140.3775	7309.3	13844.5	-0.9215	4.9343e-29	3.1407e-26	GBE84180.1	1465	1.5e-158	incomplete iron reductase [Sparassis crispa]	GO:0055114//GO:0006886//GO:0005975//GO:0019064//GO:0045893	oxidation-reduction process//intracellular protein transport//carbohydrate metabolic process//fusion of virus membrane with host plasma membrane//positive regulation of transcription, DNA-templated	GO:0030248//GO:0016491	cellulose binding//oxidoreductase activity	GO:0005576//GO:0017119//GO:0019031	extracellular region//Golgi transport complex//viral envelope
Cluster-140.2401	17987.8	8040.45	1.1617	3.2176e-26	1.8205e-23	PCH38966.1	4891	0	ATP-dependent bile acid permease [Wolfiporia cocos MD-104 SS10]	GO:0055085//GO:0019073//GO:0006810//GO:0006508//GO:0002949//GO:0006397	transmembrane transport//viral DNA genome packaging//transport//proteolysis//tRNA threonylcarbamoyladenosine modification//mRNA processing	GO:0016787//GO:0042626//GO:0005525//GO:0003723//GO:0008236//GO:0003824//GO:0005524//GO:0043531//GO:0005198//GO:0003924//GO:0050662//GO:0003677//GO:0000166//GO:0016887	hydrolase activity//ATPase-coupled transmembrane transporter activity//GTP binding//RNA binding//serine-type peptidase activity//catalytic activity//ATP binding//ADP binding//structural molecule activity//GTPase activity//obsolete coenzyme binding//DNA binding//nucleotide binding//ATPase activity	GO:0005737//GO:0016021//GO:0016020//GO:0005634	cytoplasm//integral component of membrane//membrane//nucleus
Cluster-140.639	399.311	93.7419	2.0912	1.1355e-21	5.782e-19	KZT07200.1	177	1.2e-10	hypothetical protein LAESUDRAFT_725103 [Laetiporus sulphureus 93-53]	--	--	--	--	--	--
Cluster-140.3749	1405.17	3632.3	-1.3706	1.722e-15	7.9711e-13	XP_012180254.1	1421	3.5e-154	predicted protein [Fibroporia radiculosa]	--	--	--	--	--	--
Cluster-140.2200	691.027	1223.95	-0.8252	3.991e-14	1.5633e-11	XP_027619309.1	2198	4.5e-244	Putative sterigmatocystin biosynthesis monooxygenase [Sparassis crispa]	GO:0055114//GO:0006687//GO:0006012//GO:0006027//GO:0046486//GO:0005975	oxidation-reduction process//glycosphingolipid metabolic process//galactose metabolic process//glycosaminoglycan catabolic process//glycerolipid metabolic process//carbohydrate metabolic process	GO:0050660//GO:0004499//GO:0050661//GO:0016491//GO:0004565	flavin adenine dinucleotide binding//N,N-dimethylaniline monooxygenase activity//NADP binding//oxidoreductase activity//beta-galactosidase activity	GO:0009341	beta-galactosidase complex
Cluster-140.4019	2223.11	1456.44	0.6104	5.296e-14	1.9262e-11	XP_024335218.1	1778	3.8e-195	hypothetical protein POSPLADRAFT_1067615 [Postia placenta MAD-698-R-SB12]	GO:0015947//GO:0006979//GO:0042407//GO:0006804//GO:0006568//GO:0055114	methane metabolic process//response to oxidative stress//cristae formation//obsolete peroxidase reaction//tryptophan metabolic process//oxidation-reduction process	GO:0020037//GO:0004096	heme binding//catalase activity	GO:0044284//GO:0061617	mitochondrial crista junction//MICOS complex
Cluster-140.4332	869.892	1347.72	-0.63156	1.4083e-11	4.2184e-09	OSX61159.1	2131	2e-236	hypothetical protein POSPLADRAFT_1146526 [Postia placenta MAD-698-R-SB12]	GO:0006508	proteolysis	GO:0008236	serine-type peptidase activity	--	--
Cluster-140.3631	5666.39	8079.82	-0.51202	1.7137e-11	4.848e-09	EED83271.1	1452	2.1e-157	predicted protein [Postia placenta Mad-698-R]	GO:0005975//GO:0046765//GO:0046802//GO:0009116	carbohydrate metabolic process//viral budding from nuclear membrane//exit of virus from host cell nucleus by nuclear egress//nucleoside metabolic process	GO:0016853	isomerase activity	--	--
Cluster-140.2041	4560.47	7108.9	-0.6406	7.6747e-11	2.0568e-08	GBE84180.1	1725	5.5e-189	incomplete iron reductase [Sparassis crispa]	GO:0015979//GO:0055114	photosynthesis//oxidation-reduction process	GO:0043531//GO:0016491	ADP binding//oxidoreductase activity	GO:0016020//GO:0009523//GO:0009539	membrane//photosystem II//photosystem II reaction center
Cluster-140.3801	47661.9	70727.5	-0.56944	9.8076e-11	2.497e-08	CCM03902.1	969	2.5e-101	predicted protein [Fibroporia radiculosa]	GO:0046497//GO:0009405//GO:0006810//GO:0042546//GO:0042254//GO:0006412//GO:0009435	nicotinate nucleotide metabolic process//pathogenesis//transport//cell wall biogenesis//ribosome biogenesis//translation//NAD biosynthetic process	GO:0005199//GO:0004514//GO:0003735//GO:0008200//GO:0030695	structural constituent of cell wall//nicotinate-nucleotide diphosphorylase (carboxylating) activity//structural constituent of ribosome//ion channel inhibitor activity//GTPase regulator activity	GO:0005840//GO:0005576//GO:0009277//GO:0005618	ribosome//extracellular region//fungal-type cell wall//cell wall
Cluster-140.3408	49124.7	64120.8	-0.38435	9.105e-10	2.0456e-07	GBE78542.1	1563	3.1e-170	Glucan endo-1,3-alpha-glucosidase agn1 [Sparassis crispa]	GO:0055114//GO:0019069	oxidation-reduction process//viral capsid assembly	GO:0016787//GO:0010181//GO:0016491//GO:0005524	hydrolase activity//FMN binding//oxidoreductase activity//ATP binding	--	--
Cluster-140.2676	2045.97	2715.36	-0.40867	1.5354e-09	3.2577e-07	OBZ72374.1	1782	2.5e-195	ATP-dependent DNA helicase PcrA [Grifola frondosa]	--	--	GO:0005524//GO:0016787//GO:0005515	ATP binding//hydrolase activity//protein binding	--	--
Cluster-140.3271	15915.5	20902.5	-0.39322	3.0812e-09	5.811e-07	TFY53757.1	2947	0	hypothetical protein EVJ58_g9271 [Fomitopsis rosea]	GO:0006807//GO:0040007//GO:0019872//GO:0008283//GO:0006955//GO:0007165//GO:0055114//GO:0030153//GO:0055085//GO:0006021//GO:0008654	nitrogen compound metabolic process//growth//streptomycin biosynthetic process//cell population proliferation//immune response//signal transduction//oxidation-reduction process//bacteriocin immunity//transmembrane transport//inositol biosynthetic process//phospholipid biosynthetic process	GO:0005515//GO:0016491//GO:0008083//GO:0016627//GO:0015643//GO:0018580//GO:0004512	protein binding//oxidoreductase activity//growth factor activity//oxidoreductase activity, acting on the CH-CH group of donors//toxic substance binding//nitronate monooxygenase activity//inositol-3-phosphate synthase activity	GO:0019814//GO:0005737	immunoglobulin complex//cytoplasm
Cluster-140.4296	2894.14	1659.25	0.80295	2.9782e-09	5.811e-07	XP_024333115.1	506	5.7e-48	hypothetical protein POSPLADRAFT_1076668 [Postia placenta MAD-698-R-SB12]	GO:0006508	proteolysis	GO:0004190	aspartic-type endopeptidase activity	--	--
Cluster-140.3927	1212.92	1813.32	-0.58038	6.3312e-09	1.1514e-06	OCH92214.1	566	3.1e-55	hypothetical protein OBBRIDRAFT_818381 [Obba rivulosa]	--	--	--	--	--	--
Cluster-140.4006	20145.9	14930.6	0.43218	8.691e-09	1.526e-06	KZT68446.1	3644	0	aconitase [Daedalea quercina L-15889]	GO:0006814//GO:0051225//GO:0006120//GO:0055114//GO:0042773//GO:0055085//GO:0034508//GO:0006744	sodium ion transport//spindle assembly//mitochondrial electron transport, NADH to ubiquinone//oxidation-reduction process//ATP synthesis coupled electron transport//transmembrane transport//centromere complex assembly//ubiquinone biosynthetic process	GO:0022857//GO:0008137	transmembrane transporter activity//NADH dehydrogenase (ubiquinone) activity	GO:0016021//GO:0070652//GO:0000776	integral component of membrane//HAUS complex//kinetochore
Cluster-140.2198	5551.6	7266.83	-0.38837	1.2125e-08	2.0581e-06	PCH42996.1	1846	5.9e-203	galactose oxidase [Wolfiporia cocos MD-104 SS10]	GO:0006260//GO:0023041	DNA replication//neuronal signal transduction	GO:0005515//GO:0046872//GO:0003677	protein binding//metal ion binding//DNA binding	GO:0019031//GO:0019028//GO:0030867//GO:0005664	viral envelope//viral capsid//rough endoplasmic reticulum membrane//nuclear origin of replication recognition complex
Cluster-140.3982	2285.52	1510.51	0.59728	1.6096e-08	2.6439e-06	PCH44433.1	2124	1.6e-235	alpha/beta-hydrolase [Wolfiporia cocos MD-104 SS10]	GO:0006810//GO:0009405	transport//pathogenesis	GO:0008200	ion channel inhibitor activity	GO:0005576	extracellular region
Cluster-140.924	957.194	677.279	0.49897	3.1908e-08	5.0773e-06	XP_024340901.1	572	1.5e-55	hypothetical protein POSPLADRAFT_1137856, partial [Postia placenta MAD-698-R-SB12]	GO:0006508//GO:0055085//GO:0019082	proteolysis//transmembrane transport//viral protein processing	GO:0004190//GO:0022857	aspartic-type endopeptidase activity//transmembrane transporter activity	GO:0016020//GO:0016021	membrane//integral component of membrane
Cluster-140.4127	7916.94	5813.23	0.44551	8.8451e-08	1.3648e-05	KZT00120.1	1695	2.7e-185	hypothetical protein LAESUDRAFT_573822 [Laetiporus sulphureus 93-53]	GO:0006468//GO:0016310//GO:0009069	protein phosphorylation//phosphorylation//serine family amino acid metabolic process	GO:0004674//GO:0000287//GO:0005524//GO:0016491	protein serine/threonine kinase activity//magnesium ion binding//ATP binding//oxidoreductase activity	--	--
Cluster-140.3036	44121.6	29224.7	0.59427	1.5385e-07	2.3041e-05	KZT12954.1	3547	0	hypothetical protein LAESUDRAFT_689966 [Laetiporus sulphureus 93-53]	GO:0042254//GO:0006351//GO:0006281//GO:0006621//GO:0006481//GO:0034198//GO:0039664//GO:0006813//GO:0023041//GO:0006779//GO:0032007//GO:0006412//GO:0006479//GO:0071766//GO:0006364//GO:0055114//GO:0016126//GO:0006355	ribosome biogenesis//transcription, DNA-templated//DNA repair//protein retention in ER lumen//C-terminal protein methylation//cellular response to amino acid starvation//lysis of host organelle involved in viral entry into host cell//potassium ion transport//neuronal signal transduction//porphyrin-containing compound biosynthetic process//negative regulation of TOR signaling//translation//protein…	GO:0016286//GO:0004671//GO:0003677//GO:0050660//GO:0003824//GO:0005515//GO:0003735//GO:0008270//GO:0016788//GO:0016628//GO:0052636//GO:0008168//GO:0016627//GO:0051087//GO:0046923	small conductance calcium-activated potassium channel activity//protein C-terminal S-isoprenylcysteine carboxyl O-methyltransferase activity//DNA binding//flavin adenine dinucleotide binding//catalytic activity//protein binding//structural constituent of ribosome//zinc ion binding//hydrolase activity, acting on ester bonds//oxidoreductase activity, acting on the CH-CH group of donors, NAD or NADP…	GO:0019028//GO:0030867//GO:0032040//GO:0016020//GO:0005840//GO:0005615//GO:0005634//GO:0016021//GO:0005783//GO:0005763	viral capsid//rough endoplasmic reticulum membrane//small-subunit processome//membrane//ribosome//extracellular space//nucleus//integral component of membrane//endoplasmic reticulum//mitochondrial small ribosomal subunit
Cluster-140.3094	5057.2	8500.47	-0.74923	1.6953e-07	2.4664e-05	PCH45123.1	2040	2.7e-225	MFS general substrate transporter [Wolfiporia cocos MD-104 SS10]	GO:0055085	transmembrane transport	GO:0030247//GO:0022857//GO:0005515	polysaccharide binding//transmembrane transporter activity//protein binding	--	--
Cluster-140.3274	32532.9	43232	-0.41017	2.7514e-07	3.8917e-05	OSD07013.1	1295	5.9e-139	acid protease [Trametes coccinea BRFM310]	GO:0006270//GO:0006955//GO:0000902//GO:0006470//GO:0006570//GO:1902751	DNA replication initiation//immune response//cell morphogenesis//protein dephosphorylation//tyrosine metabolic process//positive regulation of cell cycle G2/M phase transition	GO:0004725//GO:0005198	protein tyrosine phosphatase activity//structural molecule activity	GO:0016020//GO:0016021	membrane//integral component of membrane
Cluster-140.1599	945.718	645.466	0.55106	4.0405e-07	5.5607e-05	CCM06319.1	410	1.3e-36	predicted protein [Fibroporia radiculosa]	GO:0006412//GO:0042254	translation//ribosome biogenesis	GO:0003735//GO:0005515	structural constituent of ribosome//protein binding	GO:0005840	ribosome
Cluster-140.3242	115052	157109	-0.44949	4.4345e-07	5.9422e-05	GBE85711.1	211	5.8e-14	Fruiting body protein [Sparassis crispa]	GO:0006810//GO:0042546//GO:0009405	transport//cell wall biogenesis//pathogenesis	GO:0005199//GO:0008200	structural constituent of cell wall//ion channel inhibitor activity	GO:0005576//GO:0009277//GO:0005618//GO:0019031	extracellular region//fungal-type cell wall//cell wall//viral envelope
Cluster-140.2941	3693.43	2722.24	0.43973	9.5555e-07	0.00011455	XP_027620994.1	1276	1.6e-136	hypothetical protein SCP_1801030 [Sparassis crispa]	GO:0007165//GO:0014068//GO:0050776	signal transduction//positive regulation of phosphatidylinositol 3-kinase signaling//regulation of immune response	GO:0043548//GO:0046872//GO:0005102//GO:0050662//GO:0003824	phosphatidylinositol 3-kinase binding//metal ion binding//signaling receptor binding//obsolete coenzyme binding//catalytic activity	GO:0016020	membrane
Cluster-140.2469	2864.24	1904.15	0.58885	1.0323e-06	0.00011947	GBE79105.1	1363	4.1e-147	Mitochondrial FAD carrier protein [Sparassis crispa]	GO:0015937//GO:0002100//GO:0015940//GO:0055114//GO:0006807	coenzyme A biosynthetic process//tRNA wobble adenosine to inosine editing//pantothenate biosynthetic process//oxidation-reduction process//nitrogen compound metabolic process	GO:0016814//GO:0050660//GO:0004140//GO:0008251//GO:0005524//GO:0008270//GO:0016627	hydrolase activity, acting on carbon-nitrogen (but not peptide) bonds, in cyclic amidines//flavin adenine dinucleotide binding//dephospho-CoA kinase activity//tRNA-specific adenosine deaminase activity//ATP binding//zinc ion binding//oxidoreductase activity, acting on the CH-CH group of donors	--	--
Cluster-140.4470	2164.05	1660.23	0.38246	1.2347e-06	0.00013971	KZT11119.1	3060	0	aminophospholipid-transporting P-type ATPase [Laetiporus sulphureus 93-53]	--	--	GO:0008270	zinc ion binding	--	--
Cluster-140.2928	12339.9	8735.92	0.4982	1.5622e-06	0.00017292	AAY87889.1	1457	4.9e-158	catalase [Taiwanofungus camphoratus]	GO:0015947//GO:0006979//GO:0006355//GO:0006804//GO:0006568//GO:0055114	methane metabolic process//response to oxidative stress//regulation of transcription, DNA-templated//obsolete peroxidase reaction//tryptophan metabolic process//oxidation-reduction process	GO:0020037//GO:0008270//GO:0004096	heme binding//zinc ion binding//catalase activity	GO:0005634	nucleus
Cluster-140.1737	1632.43	1208.17	0.4346	2.6961e-06	0.00028017	PCH35721.1	1908	3.3e-210	sulfate anion transporter [Wolfiporia cocos MD-104 SS10]	GO:0008272	sulfate transport	GO:0015116	sulfate transmembrane transporter activity	GO:0016021	integral component of membrane
Cluster-140.2260	2340.99	1793.15	0.38471	3.1727e-06	0.00031068	CCM06352.1	506	9.7e-48	predicted protein [Fibroporia radiculosa]	GO:0006355	regulation of transcription, DNA-templated	GO:0042393//GO:0005515	histone binding//protein binding	--	--
Cluster-140.3903	5790.61	7715.59	-0.41418	3.1432e-06	0.00031068	KZT05031.1	3026	0	Adaptor protein complex beta subunit [Laetiporus sulphureus 93-53]	GO:0016192//GO:0006886//GO:0055114//GO:0042981	vesicle-mediated transport//intracellular protein transport//oxidation-reduction process//regulation of apoptotic process	GO:0005515//GO:0051287//GO:0016491//GO:0016616//GO:0010181//GO:0003677	protein binding//NAD binding//oxidoreductase activity//oxidoreductase activity, acting on the CH-OH group of donors, NAD or NADP as acceptor//FMN binding//DNA binding	GO:0000786//GO:0030117	nucleosome//membrane coat
Cluster-140.4325	1569.9	963.523	0.70356	4.012e-06	0.00038104	KZT10365.1	1698	8.2e-186	amine oxidase [Laetiporus sulphureus 93-53]	GO:0055114//GO:0006351	oxidation-reduction process//transcription, DNA-templated	GO:0008270//GO:0003677//GO:0016491	zinc ion binding//DNA binding//oxidoreductase activity	GO:0005634	nucleus
Cluster-140.4510	985.372	745.366	0.40294	4.0408e-06	0.00038104	KIK21013.1	515	4.7e-49	hypothetical protein PISMIDRAFT_12531 [Pisolithus microcarpus 441]	--	--	--	--	--	--
Cluster-140.3278	7296.44	10343.1	-0.50348	4.2374e-06	0.00039231	XP_024336101.1	1786	3.7e-196	hypothetical protein POSPLADRAFT_1150825 [Postia placenta MAD-698-R-SB12]	GO:0007304//GO:0016226	chorion-containing eggshell formation//iron-sulfur cluster assembly	GO:0051536//GO:0005506//GO:0005213	iron-sulfur cluster binding//iron ion binding//structural constituent of egg chorion	GO:0005576//GO:0042600	extracellular region//egg chorion
Cluster-140.3691	8130.38	11782.5	-0.53527	4.9507e-06	0.00045016	EMD38795.1	2197	1.4e-243	hypothetical protein CERSUDRAFT_133320 [Gelatoporia subvermispora B]	GO:0051258//GO:0009306//GO:0006352//GO:0007023//GO:0030168//GO:0007021//GO:0007165	protein polymerization//protein secretion//DNA-templated transcription, initiation//post-chaperonin tubulin folding pathway//platelet activation//tubulin complex assembly//signal transduction	GO:0005515//GO:0048487//GO:0005102//GO:0003677	protein binding//beta-tubulin binding//signaling receptor binding//DNA binding	GO:0000786//GO:0045298//GO:0005577//GO:0071821	nucleosome//tubulin complex//fibrinogen complex//FANCM-MHF complex
Cluster-140.4038	1311.7	1955.23	-0.57543	6.8753e-06	0.00061419	OCH90713.1	1612	2.1e-176	hypothetical protein OBBRIDRAFT_825788 [Obba rivulosa]	GO:0009263//GO:0019058	deoxyribonucleotide biosynthetic process//viral life cycle	--	--	GO:0042025	host cell nucleus
Cluster-140.4244	6363.43	4792.38	0.40901	8.5901e-06	0.00075415	OSD07866.1	2166	4.7e-240	ammonium transporter [Trametes coccinea BRFM310]	GO:0009405//GO:0006779//GO:0015696//GO:0055114	pathogenesis//porphyrin-containing compound biosynthetic process//ammonium transport//oxidation-reduction process	GO:0005198//GO:0008519	structural molecule activity//ammonium transmembrane transporter activity	GO:0016020	membrane
Cluster-140.2025	1382.02	1060.8	0.38158	9.5287e-06	0.00082238	KZT07230.1	1756	1.4e-192	hypothetical protein LAESUDRAFT_120001 [Laetiporus sulphureus 93-53]	GO:0006574//GO:0006631//GO:0055114//GO:0006550//GO:0006568//GO:0016226//GO:0006554//GO:0018874//GO:0006552//GO:0006633//GO:0006813//GO:0016032	valine catabolic process//fatty acid metabolic process//oxidation-reduction process//isoleucine catabolic process//tryptophan metabolic process//iron-sulfur cluster assembly//lysine catabolic process//benzoate metabolic process//leucine catabolic process//fatty acid biosynthetic process//potassium ion transport//viral process	GO:0051287//GO:0071949//GO:0008641//GO:0016616//GO:0016491//GO:0003857	NAD binding//FAD binding//ubiquitin-like modifier activating enzyme activity//oxidoreductase activity, acting on the CH-OH group of donors, NAD or NADP as acceptor//oxidoreductase activity//3-hydroxyacyl-CoA dehydrogenase activity	GO:0019031	viral envelope
Cluster-140.3065	4478.93	5857.72	-0.38736	1.5185e-05	0.0012472	GBE88513.1	274	5.5e-21	hypothetical protein SCP_1303290 [Sparassis crispa]	GO:0006118//GO:0055114//GO:0022900	obsolete electron transport//oxidation-reduction process//electron transport chain	GO:0008017//GO:0008827	microtubule binding//cytochrome o ubiquinol oxidase activity	GO:0016021//GO:0045298//GO:0009319	integral component of membrane//tubulin complex//cytochrome o ubiquinol oxidase complex
Cluster-140.3543	9615.16	7366.5	0.38424	1.6774e-05	0.0013346	SJK98722.1	3790	0	related to SNQ2-ABC transporter involved in multidrug resistance [Armillaria ostoyae]	GO:0015031//GO:0006810//GO:0030026//GO:0055085//GO:0006576//GO:0002949//GO:0006828	protein transport//transport//cellular manganese ion homeostasis//transmembrane transport//cellular biogenic amine metabolic process//tRNA threonylcarbamoyladenosine modification//manganese ion transport	GO:0005525//GO:0042626//GO:0016887//GO:0005384//GO:0016301//GO:0003924//GO:0005524	GTP binding//ATPase-coupled transmembrane transporter activity//ATPase activity//manganese ion transmembrane transporter activity//kinase activity//GTPase activity//ATP binding	GO:0016020//GO:0016021	membrane//integral component of membrane
Cluster-140.4140	11773.2	9099.38	0.37175	1.9259e-05	0.0015087	XP_027620023.1	1466	5.3e-159	Efflux pump vrtL [Sparassis crispa]	GO:0055085//GO:0006508//GO:0055114//GO:0006144	transmembrane transport//proteolysis//oxidation-reduction process//purine nucleobase metabolic process	GO:0020037//GO:0005506//GO:0003968//GO:0022857//GO:0016705//GO:0004197//GO:0017111	heme binding//iron ion binding//RNA-directed 5'-3' RNA polymerase activity//transmembrane transporter activity//oxidoreductase activity, acting on paired donors, with incorporation or reduction of molecular oxygen//cysteine-type endopeptidase activity//nucleoside-triphosphatase activity	GO:0016021//GO:0031379//GO:0016020	integral component of membrane//RNA-directed RNA polymerase complex//membrane
Cluster-140.2993	4287.44	5375.76	-0.32613	2.3883e-05	0.0017625	KZT70117.1	1098	2.1e-116	hypothetical protein DAEQUDRAFT_689622 [Daedalea quercina L-15889]	--	--	--	--	--	--
Cluster-140.3616	3637.43	5771.35	-0.66584	2.3626e-05	0.0017625	XP_027619044.1	940	3.4e-98	Aspyridones efflux protein [Sparassis crispa]	GO:0055085	transmembrane transport	GO:0022857	transmembrane transporter activity	--	--
Cluster-140.3592	1846.33	2312.5	-0.32508	2.597e-05	0.0018892	PCH35952.1	5141	0	phosphoribosylformylglycinamidin [Wolfiporia cocos MD-104 SS10]	GO:0006310//GO:0042138	DNA recombination//meiotic DNA double-strand break formation	GO:0016757//GO:0051537	transferase activity, transferring glycosyl groups//2 iron, 2 sulfur cluster binding	GO:0043231	intracellular membrane-bounded organelle
Cluster-140.3396	31341.8	50346.7	-0.68383	2.8817e-05	0.0020667	PCH33897.1	2982	0	aminoimidazole ribonucleotide synthetase [Wolfiporia cocos MD-104 SS10]	GO:0006144//GO:0009113	purine nucleobase metabolic process//purine nucleobase biosynthetic process	GO:0004637//GO:0003677//GO:0046872//GO:0005515//GO:0005524	phosphoribosylamine-glycine ligase activity//DNA binding//metal ion binding//protein binding//ATP binding	GO:0005887	integral component of plasma membrane
Cluster-140.1205	699.319	962.245	-0.46103	3.2425e-05	0.0022932	GBE79456.1	551	2.1e-53	hypothetical protein SCP_0206560 [Sparassis crispa]	--	--	--	--	--	--
Cluster-140.1895	2421.59	1917.7	0.33661	3.3677e-05	0.0023491	KZT12760.1	824	8e-85	acyl-CoA N-acyltransferase [Laetiporus sulphureus 93-53]	GO:0042967	obsolete acyl-carrier-protein biosynthetic process	GO:0016747//GO:0008080	transferase activity, transferring acyl groups other than amino-acyl groups//N-acetyltransferase activity	--	--
Cluster-140.3896	588.048	918.788	-0.64382	3.9936e-05	0.002696	PSR79482.1	181	1.3e-10	hypothetical protein PHLCEN_2v7007 [Phlebia centrifuga]	--	--	--	--	--	--
Cluster-140.1734	1005.56	1373.34	-0.45035	4.8322e-05	0.0031955	PCH33813.1	969	5.1e-102	NAD(P)-binding protein [Wolfiporia cocos MD-104 SS10]	GO:0000278//GO:0055114	mitotic cell cycle//oxidation-reduction process	GO:0003824//GO:0016491//GO:0050662	catalytic activity//oxidoreductase activity//obsolete coenzyme binding	GO:0042729//GO:0072686	DASH complex//mitotic spindle
Cluster-140.3830	4986.57	6247.74	-0.32542	5.4737e-05	0.0035734	OSX59118.1	1377	2e-148	hypothetical protein POSPLADRAFT_1049248 [Postia placenta MAD-698-R-SB12]	GO:0007275//GO:0007586//GO:0045454//GO:0006118//GO:0006811//GO:0030178//GO:0006303//GO:0016042	multicellular organism development//digestion//cell redox homeostasis//obsolete electron transport//ion transport//negative regulation of Wnt signaling pathway//double-strand break repair via nonhomologous end joining//lipid catabolic process	GO:0015035//GO:0019211//GO:0008047//GO:0003677//GO:0015276//GO:0009055//GO:0003678	protein disulfide oxidoreductase activity//phosphatase activator activity//enzyme activator activity//DNA binding//ligand-gated ion channel activity//electron transfer activity//DNA helicase activity	GO:0005576//GO:0016020//GO:0005657	extracellular region//membrane//replication fork
Cluster-140.3192	1745.94	2186.32	-0.32453	5.5847e-05	0.0035996	EED83527.1	1382	2.7e-149	hypothetical fungal pheromone GPCR, STE3-type [Postia placenta Mad-698-R]	GO:0007186//GO:0019236//GO:0007606	G protein-coupled receptor signaling pathway//response to pheromone//sensory perception of chemical stimulus	GO:0004932	mating-type factor pheromone receptor activity	GO:0016021	integral component of membrane
Cluster-140.4138	12358.8	9783.4	0.33721	6.587e-05	0.0040447	OSX65248.1	10128	0	glycosyltransferase family 5 protein [Postia placenta MAD-698-R-SB12]	GO:0016573//GO:0042967//GO:0005975//GO:0006355//GO:0008033//GO:0006468//GO:0006952//GO:0009451	histone acetylation//obsolete acyl-carrier-protein biosynthetic process//carbohydrate metabolic process//regulation of transcription, DNA-templated//tRNA processing//protein phosphorylation//defense response//RNA modification	GO:0004402//GO:0019888//GO:0005524//GO:0005515//GO:0003824//GO:0003723//GO:0003700//GO:0004672//GO:0004809	histone acetyltransferase activity//protein phosphatase regulator activity//ATP binding//protein binding//catalytic activity//RNA binding//DNA-binding transcription factor activity//protein kinase activity//tRNA (guanine-N2-)-methyltransferase activity	GO:0042025//GO:0000123//GO:0005667//GO:0030289//GO:0005576	host cell nucleus//histone acetyltransferase complex//transcription regulator complex//protein phosphatase 4 complex//extracellular region
Cluster-140.2110	979.116	1263.54	-0.36832	8.0219e-05	0.0048628	GBE83543.1	3897	0	DNA replication licensing factor mcm4 [Sparassis crispa]	GO:0006270//GO:0006355	DNA replication initiation//regulation of transcription, DNA-templated	GO:0016887//GO:0003677//GO:0008134//GO:0005525//GO:0003924//GO:0005524	ATPase activity//DNA binding//transcription factor binding//GTP binding//GTPase activity//ATP binding	GO:0005667	transcription regulator complex
Cluster-140.3474	1434.41	1133.16	0.33995	0.00010418	0.0058942	PCH41725.1	714	4.6e-72	NAD(P)-binding protein [Wolfiporia cocos MD-104 SS10]	GO:0055114	oxidation-reduction process	--	--	--	--
Cluster-140.3814	1606.73	1281.97	0.32609	0.00013098	0.0067987	PCH41761.1	257	7.5e-19	hypothetical protein WOLCODRAFT_47058, partial [Wolfiporia cocos MD-104 SS10]	--	--	--	--	--	--
Cluster-140.744	16.4181	51.4915	-1.6564	0.00013203	0.0067987	RPD58349.1	190	3e-12	pre-mRNA splicing factor [Lentinus tigrinus ALCF2SS1-6]	--	--	--	--	--	--
Cluster-140.4154	3873.18	4906.46	-0.34114	0.00016368	0.0082521	EIW53615.1	2547	3e-284	hypothetical protein TRAVEDRAFT_133656 [Trametes versicolor FP-101664 SS1]	GO:0006355	regulation of transcription, DNA-templated	GO:0003723//GO:0003677	RNA binding//DNA binding	GO:0000786	nucleosome
Cluster-140.912	371.639	256.862	0.53257	0.00019032	0.0092295	PCH36534.1	702	1.2e-70	hypothetical protein WOLCODRAFT_140500 [Wolfiporia cocos MD-104 SS10]	GO:0055114//GO:0000105//GO:0006537//GO:0006807//GO:0043269	oxidation-reduction process//histidine biosynthetic process//glutamate biosynthetic process//nitrogen compound metabolic process//regulation of ion transport	GO:0018580//GO:0099106//GO:0016638//GO:0015930//GO:0016627//GO:0003824//GO:0016491	nitronate monooxygenase activity//ion channel regulator activity//oxidoreductase activity, acting on the CH-NH2 group of donors//glutamate synthase activity//oxidoreductase activity, acting on the CH-CH group of donors//catalytic activity//oxidoreductase activity	GO:0016020//GO:0005737	membrane//cytoplasm
Cluster-140.4076	1145.58	895.801	0.35569	0.0001962	0.0093369	EMD35745.1	371	3.3e-32	hypothetical protein CERSUDRAFT_84842 [Gelatoporia subvermispora B]	GO:0055085//GO:0030001	transmembrane transport//metal ion transport	GO:0046873	metal ion transmembrane transporter activity	GO:0016020	membrane
Cluster-140.3383	2251.5	2890.5	-0.36044	0.00023214	0.010461	XP_024337038.1	1549	8.4e-169	hypothetical protein POSPLADRAFT_1058418 [Postia placenta MAD-698-R-SB12]	GO:0006560//GO:0006525//GO:0006412//GO:0042254//GO:0006420//GO:0006357	proline metabolic process//arginine metabolic process//translation//ribosome biogenesis//arginyl-tRNA aminoacylation//regulation of transcription by RNA polymerase II	GO:0004814//GO:0003712//GO:0008097//GO:0003735//GO:0005524//GO:0000166	arginine-tRNA ligase activity//transcription coregulator activity//5S rRNA binding//structural constituent of ribosome//ATP binding//nucleotide binding	GO:0016592//GO:0005840//GO:0005737//GO:0005667	mediator complex//ribosome//cytoplasm//transcription regulator complex
Cluster-140.3925	8032.56	6079.17	0.40218	0.0002635	0.011567	KZT11134.1	3221	0	OPT oligopeptide transporter [Laetiporus sulphureus 93-53]	GO:0046486//GO:0055085//GO:0042967	glycerolipid metabolic process//transmembrane transport//obsolete acyl-carrier-protein biosynthetic process	GO:0004144	diacylglycerol O-acyltransferase activity	--	--
Cluster-140.4371	1773.94	1414.78	0.32671	0.00029085	0.01224	PCH44692.1	541	7.9e-52	Aldo/keto reductase [Wolfiporia cocos MD-104 SS10]	--	--	--	--	--	--
Cluster-140.2436	2027.74	2630.04	-0.37549	0.00032107	0.013184	EGO21339.1	323	1e-26	hypothetical protein SERLADRAFT_476383 [Serpula lacrymans var. lacrymans S7.9]	--	--	--	--	GO:0031966	mitochondrial membrane
Cluster-140.2038	3980.16	3021.73	0.39717	0.00033368	0.013507	GBE79407.1	2669	1.2e-298	5-aminolevulinate synthase, mitochondrial [Sparassis crispa]	GO:0009058//GO:0019346//GO:0009405	biosynthetic process//transsulfuration//pathogenesis	GO:0030170//GO:0003950	pyridoxal phosphate binding//NAD+ ADP-ribosyltransferase activity	GO:0005576	extracellular region
Cluster-140.831	479.863	657.175	-0.45285	0.00033932	0.013605	TFY56053.1	1122	2.8e-119	hypothetical protein EVJ58_g7870 [Fomitopsis rosea]	--	--	GO:0005515	protein binding	--	--
Cluster-140.1620	484.718	356.445	0.44408	0.00035206	0.013897	XP_012179725.1	3373	0	predicted protein [Fibroporia radiculosa]	GO:0006367//GO:0055085//GO:0034198//GO:0032968//GO:0006270//GO:0032007//GO:0030001	transcription initiation from RNA polymerase II promoter//transmembrane transport//cellular response to amino acid starvation//positive regulation of transcription elongation from RNA polymerase II promoter//DNA replication initiation//negative regulation of TOR signaling//metal ion transport	GO:0003924//GO:0003677//GO:0005525//GO:0046873	GTPase activity//DNA binding//GTP binding//metal ion transmembrane transporter activity	GO:0005634//GO:0016020//GO:0032040	nucleus//membrane//small-subunit processome
Cluster-140.4360	832.443	657.068	0.34186	0.00037503	0.014418	OSX65636.1	1122	5.2e-119	hypothetical protein POSPLADRAFT_1134437 [Postia placenta MAD-698-R-SB12]	GO:0007165//GO:0006094//GO:0006629//GO:0008283//GO:0009395//GO:0040007	signal transduction//gluconeogenesis//lipid metabolic process//cell population proliferation//phospholipid catabolic process//growth	GO:0004620//GO:0008083//GO:0004611	phospholipase activity//growth factor activity//phosphoenolpyruvate carboxykinase activity	GO:0016020	membrane
Cluster-140.2549	2845.13	3584.98	-0.33346	0.00040091	0.015122	GBE80752.1	665	2.1e-66	hypothetical protein SCP_0304710 [Sparassis crispa]	GO:0006097//GO:0019752//GO:0007218//GO:0006265	glyoxylate cycle//carboxylic acid metabolic process//neuropeptide signaling pathway//DNA topological change	GO:0003677//GO:0004451//GO:0003918//GO:0005524	DNA binding//isocitrate lyase activity//DNA topoisomerase type II (double strand cut, ATP-hydrolyzing) activity//ATP binding	--	--
Cluster-140.4300	5046.16	3943.75	0.35549	0.00040863	0.015299	OSX63593.1	397	1.1e-34	hypothetical protein POSPLADRAFT_1055638 [Postia placenta MAD-698-R-SB12]	GO:0006355	regulation of transcription, DNA-templated	GO:0003700//GO:0046983	DNA-binding transcription factor activity//protein dimerization activity	GO:0005667	transcription regulator complex
Cluster-140.2777	7318.5	16239.2	-1.1499	0.00041735	0.015512	KZT07179.1	182	2.5e-10	hypothetical protein LAESUDRAFT_725072 [Laetiporus sulphureus 93-53]	--	--	--	--	--	--
Cluster-140.2497	1468.72	1009.61	0.5414	0.00049313	0.017768	EMD39926.1	1204	5.5e-129	hypothetical protein CERSUDRAFT_112169 [Gelatoporia subvermispora B]	GO:0006629	lipid metabolic process	GO:0016788	hydrolase activity, acting on ester bonds	--	--
Cluster-140.3676	2688.93	3649.1	-0.4403	0.00050275	0.017778	RPD78744.1	639	2e-63	histone 3 [Lentinus tigrinus ALCF2SS1-7]	--	--	GO:0003677	DNA binding	GO:0000786//GO:0071821	nucleosome//FANCM-MHF complex
Cluster-140.4465	2678.43	1798.44	0.57423	0.00052736	0.018519	OCH90148.1	844	2e-87	NAD(P)-binding protein [Obba rivulosa]	GO:0046497//GO:0006741//GO:0015979//GO:0006769//GO:0055114	nicotinate nucleotide metabolic process//NADP biosynthetic process//photosynthesis//nicotinamide metabolic process//oxidation-reduction process	GO:0003951	NAD+ kinase activity	GO:0009538//GO:0009522	photosystem I reaction center//photosystem I
Cluster-140.927	740.043	564.974	0.39074	0.00068077	0.022657	XP_027620178.1	933	3.8e-97	proline iminopeptidase [Sparassis crispa]	GO:0043386//GO:0009058//GO:0007224//GO:0009405	mycotoxin biosynthetic process//biosynthetic process//smoothened signaling pathway//pathogenesis	GO:0005515//GO:0016788	protein binding//hydrolase activity, acting on ester bonds	--	--
Cluster-140.3380	6093.83	8891.6	-0.54521	0.00068574	0.022674	AAX59894.1	1175	1.5e-125	1-Cys peroxiredoxin [Taiwanofungus camphoratus]	GO:0006470//GO:0006397//GO:0055114	protein dephosphorylation//mRNA processing//oxidation-reduction process	GO:0004721//GO:0016491//GO:0016209//GO:0051920	phosphoprotein phosphatase activity//oxidoreductase activity//antioxidant activity//peroxiredoxin activity	GO:0005634	nucleus
Cluster-140.3507	3298.55	4405.79	-0.41769	0.0007201	0.023468	XP_024341241.1	2130	4.6e-236	hypothetical protein POSPLADRAFT_1180087 [Postia placenta MAD-698-R-SB12]	--	--	GO:0003676//GO:0003723	nucleic acid binding//RNA binding	--	--
Cluster-140.2588	10386.7	7937.14	0.38812	0.00081183	0.025676	PCH33436.1	3751	0	cytoplasmic protein [Wolfiporia cocos MD-104 SS10]	GO:0019856	pyrimidine nucleobase biosynthetic process	GO:0005515//GO:0008168//GO:0046872//GO:0003676//GO:0003723	protein binding//methyltransferase activity//metal ion binding//nucleic acid binding//RNA binding	--	--
Cluster-140.2079	1668.74	2246.84	-0.42866	0.00086033	0.027042	OCH90713.1	1598	1.3e-174	hypothetical protein OBBRIDRAFT_825788 [Obba rivulosa]	GO:0009263//GO:0070072	deoxyribonucleotide biosynthetic process//vacuolar proton-transporting V-type ATPase complex assembly	--	--	--	--
Cluster-140.1578	983.668	1232.76	-0.32589	0.00089121	0.027671	KZT64731.1	523	9.4e-50	NAD(P)-binding protein [Daedalea quercina L-15889]	--	--	--	--	--	--
Cluster-140.2347	1166.41	1458.08	-0.3213	0.00097398	0.029346	KZT65787.1	523	1.7e-50	hypothetical protein DAEQUDRAFT_731084 [Daedalea quercina L-15889]	--	--	--	--	--	--
Cluster-140.4080	1448.52	1969.31	-0.44314	0.0009736	0.029346	CCM04799.1	946	1.8e-99	predicted protein [Fibroporia radiculosa]	GO:0042254//GO:0006412	ribosome biogenesis//translation	GO:0003735	structural constituent of ribosome	GO:0005840	ribosome
Cluster-140.1590	1154.77	823.341	0.48788	0.0010649	0.031896	OCH92287.1	426	1.4e-38	hypothetical protein OBBRIDRAFT_791398 [Obba rivulosa]	GO:0032259	methylation	GO:0008168	methyltransferase activity	--	--
Cluster-140.1540	2582.85	1902.98	0.4411	0.0010811	0.032193	BAK20190.1	1685	2.6e-184	cytochrome P450 [Postia placenta]	GO:0015979//GO:0055114	photosynthesis//oxidation-reduction process	GO:0005506//GO:0020037//GO:0016705	iron ion binding//heme binding//oxidoreductase activity, acting on paired donors, with incorporation or reduction of molecular oxygen	GO:0016020//GO:0016021//GO:0009522	membrane//integral component of membrane//photosystem I
Cluster-140.4525	129.343	186.867	-0.53104	0.0011581	0.033891	XP_027615574.1	1080	1.4e-114	predicted protein [Sparassis crispa]	GO:0006468//GO:0009069//GO:0016310	protein phosphorylation//serine family amino acid metabolic process//phosphorylation	GO:0004672//GO:0005524//GO:0004674	protein kinase activity//ATP binding//protein serine/threonine kinase activity	--	--
Cluster-140.3246	5063.08	3459.74	0.54917	0.0011878	0.034171	KZT70659.1	2900	0	hypothetical protein DAEQUDRAFT_756263 [Daedalea quercina L-15889]	GO:0040007//GO:0006260//GO:0017009//GO:0008283//GO:0006955//GO:0007165	growth//DNA replication//protein-phycocyanobilin linkage//cell population proliferation//immune response//signal transduction	GO:0005143//GO:0005515//GO:0008083	interleukin-12 receptor binding//protein binding//growth factor activity	GO:0005634//GO:0043625//GO:0042022//GO:0005576	nucleus//delta DNA polymerase complex//interleukin-12 receptor complex//extracellular region
Cluster-140.524	147.644	214.929	-0.54242	0.0012274	0.03497	PCH33620.1	205	2.2e-13	alpha/beta-hydrolase [Wolfiporia cocos MD-104 SS10]	GO:0006629	lipid metabolic process	--	--	--	--
Cluster-140.4012	2085.75	1611.82	0.37157	0.0013743	0.037418	GBE89156.1	872	1.5e-90	Aldo-keto reductase yakc [NADP(+)] [Sparassis crispa]	GO:0006355	regulation of transcription, DNA-templated	GO:0003677//GO:0008270	DNA binding//zinc ion binding	GO:0005634	nucleus
Cluster-140.1557	1143.24	817.617	0.48431	0.001594	0.041837	OAX30499.1	182	1.2e-10	hypothetical protein K503DRAFT_807184 [Rhizopogon vinicolor AM-OR11-026]	--	--	--	--	--	--
Cluster-140.4083	658.324	826.172	-0.3283	0.001591	0.041837	OSC96995.1	443	1.7e-40	hypothetical protein PYCCODRAFT_1481601 [Trametes coccinea BRFM310]	GO:0006144//GO:0006508//GO:0006355	purine nucleobase metabolic process//proteolysis//regulation of transcription, DNA-templated	GO:0003700//GO:0003677//GO:0070008//GO:0004197//GO:0016817//GO:0004252//GO:0003968	DNA-binding transcription factor activity//DNA binding//serine-type exopeptidase activity//cysteine-type endopeptidase activity//hydrolase activity, acting on acid anhydrides//serine-type endopeptidase activity//RNA-directed 5'-3' RNA polymerase activity	GO:0005667//GO:0031379	transcription regulator complex//RNA-directed RNA polymerase complex
Cluster-140.2519	474.368	350.857	0.43484	0.0019735	0.049748	GBE81822.1	357	2.4e-31	Cellular nucleic acid-binding protein [Sparassis crispa]	--	--	GO:0008270//GO:0003676	zinc ion binding//nucleic acid binding	--	--
Cluster-140.4107	8213.78	10962.8	-0.41654	0.0019448	0.049748	OCH92516.1	2334	1.3e-259	hypothetical protein OBBRIDRAFT_886245 [Obba rivulosa]	GO:0006891//GO:0007219//GO:0042546//GO:0007275//GO:0030154	intra-Golgi vesicle-mediated transport//Notch signaling pathway//cell wall biogenesis//multicellular organism development//cell differentiation	GO:0005199	structural constituent of cell wall	GO:0009277//GO:0005618//GO:0016021//GO:0017119	fungal-type cell wall//cell wall//integral component of membrane//Golgi transport complex
Cluster-140.662	990.983	1268.03	-0.35626	0.001932	0.049748	OSX61154.1	275	1.2e-21	hypothetical protein POSPLADRAFT_1034654 [Postia placenta MAD-698-R-SB12]	--	--	GO:0003677	DNA binding	GO:0000786	nucleosome
Cluster-140.4165	314.273	233.16	0.43281	0.002201	0.053116	OBZ77612.1	524	2e-50	putative Xaa-Pro aminopeptidase P [Grifola frondosa]	--	--	--	--	--	--
Cluster-140.4410	791.662	598.33	0.40328	0.0021833	0.053116	CCL98225.1	1312	1.5e-141	predicted protein [Fibroporia radiculosa]	GO:0055114//GO:0006637//GO:0006725//GO:0018874//GO:0006635//GO:0019261//GO:0042184//GO:0046232//GO:0009712//GO:0042203	oxidation-reduction process//acyl-CoA metabolic process//cellular aromatic compound metabolic process//benzoate metabolic process//fatty acid beta-oxidation//1,4-dichlorobenzene catabolic process//xylene catabolic process//carbazole catabolic process//catechol-containing compound metabolic process//toluene catabolic process	GO:0018576//GO:0003997//GO:0003824//GO:0008199//GO:0005506	catechol 1,2-dioxygenase activity//acyl-CoA oxidase activity//catalytic activity//ferric iron binding//iron ion binding	GO:0005777	peroxisome
Cluster-140.1355	2486.57	3253.1	-0.3876	0.0022227	0.053388	CCM02175.1	929	3.5e-97	predicted protein [Fibroporia radiculosa]	GO:0042254//GO:0006412	ribosome biogenesis//translation	GO:0003735	structural constituent of ribosome	GO:0005840	ribosome
Cluster-140.4013	1332.88	1791.57	-0.42674	0.0022595	0.054016	XP_024338821.1	348	4.4e-30	hypothetical protein POSPLADRAFT_1143187, partial [Postia placenta MAD-698-R-SB12]	GO:0006412//GO:0042254	translation//ribosome biogenesis	GO:0003735	structural constituent of ribosome	GO:0005840	ribosome
Cluster-140.764	368.427	532.094	-0.53073	0.0024299	0.057282	TFY64902.1	191	8.6e-12	hypothetical protein EVJ58_g2317 [Fomitopsis rosea]	--	--	GO:0003714	transcription corepressor activity	GO:0005667	transcription regulator complex
Cluster-140.1542	198.034	298.171	-0.58784	0.0026104	0.060695	OSC99985.1	442	2e-41	glyceraldehyde-3-phosphate dehydrogenase [Trametes coccinea BRFM310]	GO:0055114	oxidation-reduction process	GO:0016620	oxidoreductase activity, acting on the aldehyde or oxo group of donors, NAD or NADP as acceptor	--	--
Cluster-140.2161	1402.58	1775.89	-0.34056	0.0028654	0.065724	XP_003034335.1	364	8.3e-32	60S ribosomal protein L25 [Schizophyllum commune H4-8]	GO:0009152//GO:0006144//GO:0006412//GO:0042254//GO:0006188//GO:0006531//GO:0006522	purine ribonucleotide biosynthetic process//purine nucleobase metabolic process//translation//ribosome biogenesis//IMP biosynthetic process//aspartate metabolic process//alanine metabolic process	GO:0004018//GO:0003735	N6-(1,2-dicarboxyethyl)AMP AMP-lyase (fumarate-forming) activity//structural constituent of ribosome	GO:0005840	ribosome
Cluster-140.4666	108.426	171.198	-0.66169	0.0029047	0.066327	EPT00055.1	531	6.2e-51	hypothetical protein FOMPIDRAFT_1016764 [Fomitopsis pinicola FP-58527 SS1]	--	--	GO:0016787	hydrolase activity	--	--
Cluster-140.2818	2745.36	3782.63	-0.46259	0.0029281	0.066563	KZT03671.1	564	1.1e-54	hypothetical protein LAESUDRAFT_814535 [Laetiporus sulphureus 93-53]	GO:0006352//GO:0006355	DNA-templated transcription, initiation//regulation of transcription, DNA-templated	GO:0003700//GO:0003677//GO:0016987	DNA-binding transcription factor activity//DNA binding//sigma factor activity	GO:0005667	transcription regulator complex
Cluster-140.2202	31749.3	23639.6	0.42551	0.0029722	0.067264	XP_027610444.1	2325	9.1e-259	Pheromone-regulated membrane protein [Sparassis crispa]	GO:0006412//GO:0042254	translation//ribosome biogenesis	GO:0003735//GO:0016787	structural constituent of ribosome//hydrolase activity	GO:0005840	ribosome
Cluster-140.1508	562.319	726.493	-0.36911	0.0030309	0.067396	CCL99775.1	454	6.4e-42	predicted protein [Fibroporia radiculosa]	GO:0055114	oxidation-reduction process	GO:0008168//GO:0016706	methyltransferase activity//2-oxoglutarate-dependent dioxygenase activity	--	--
Cluster-140.1145	1698.72	1329.13	0.3547	0.0030752	0.067928	CCM04394.1	2755	0	predicted protein [Fibroporia radiculosa]	GO:0002949//GO:0006614	tRNA threonylcarbamoyladenosine modification//SRP-dependent cotranslational protein targeting to membrane	GO:0016887//GO:0003723//GO:0005525//GO:0003924//GO:0043531//GO:0005524//GO:0004859//GO:0003724	ATPase activity//RNA binding//GTP binding//GTPase activity//ADP binding//ATP binding//phospholipase inhibitor activity//RNA helicase activity	GO:0005576	extracellular region
Cluster-140.2822	19338.8	25084.1	-0.37525	0.0031203	0.068192	KZT00998.1	2042	1e-225	acyl-CoA dehydrogenase NM domain-like protein [Laetiporus sulphureus 93-53]	GO:0007165//GO:0055114	signal transduction//oxidation-reduction process	GO:0016627//GO:0071949//GO:0009882	oxidoreductase activity, acting on the CH-CH group of donors//FAD binding//blue light photoreceptor activity	--	--
Cluster-140.1118	2096.09	1659.68	0.33711	0.0032675	0.070801	OSX61806.1	346	3e-29	hypothetical protein POSPLADRAFT_1040200 [Postia placenta MAD-698-R-SB12]	--	--	--	--	GO:0016020	membrane
Cluster-140.626	26.8912	8.55715	1.6578	0.0034415	0.073631	CCM05459.1	334	6.5e-29	predicted protein [Fibroporia radiculosa]	--	--	--	--	--	--
Cluster-140.271	61.1808	33.316	0.8754	0.0036501	0.076804	KIM72244.1	145	1e-06	hypothetical protein PILCRDRAFT_16303 [Piloderma croceum F 1598]	--	--	--	--	--	--
Cluster-140.3661	1830	2397.02	-0.38972	0.0037171	0.077495	PCH41160.1	801	3.4e-82	hypothetical protein WOLCODRAFT_69436 [Wolfiporia cocos MD-104 SS10]	GO:0006412//GO:0042254	translation//ribosome biogenesis	GO:0003735	structural constituent of ribosome	GO:0005840	ribosome
Cluster-140.1926	2389.43	1891.02	0.33706	0.0038244	0.079162	ABN45742.1	1250	3.1e-134	lipase [Taiwanofungus camphoratus]	GO:0006629	lipid metabolic process	--	--	--	--
Cluster-140.413	215.29	135.33	0.67296	0.004014	0.081432	XP_012181903.1	228	3.4e-16	predicted protein [Fibroporia radiculosa]	GO:0006355	regulation of transcription, DNA-templated	GO:0008270//GO:0043565	zinc ion binding//sequence-specific DNA binding	--	--
Cluster-140.412	136.586	189.81	-0.4745	0.004325	0.086027	CCL99381.1	1845	2.8e-203	predicted protein [Fibroporia radiculosa]	GO:0006281//GO:0006355//GO:0000723//GO:0002949	DNA repair//regulation of transcription, DNA-templated//telomere maintenance//tRNA threonylcarbamoyladenosine modification	GO:0003724//GO:0016787//GO:0003723//GO:0005525//GO:0003678//GO:0003924//GO:0005524//GO:0003677//GO:0016887//GO:0003676//GO:0008134	RNA helicase activity//hydrolase activity//RNA binding//GTP binding//DNA helicase activity//GTPase activity//ATP binding//DNA binding//ATPase activity//nucleic acid binding//transcription factor binding	GO:0005657//GO:0005667	replication fork//transcription regulator complex
Cluster-140.4408	387.457	282.715	0.45439	0.0043467	0.086122	PCH38897.1	1017	4.5e-107	Aldo/keto reductase [Wolfiporia cocos MD-104 SS10]	GO:0006355//GO:0045892//GO:0050832//GO:0006412//GO:0042254	regulation of transcription, DNA-templated//negative regulation of transcription, DNA-templated//defense response to fungus//translation//ribosome biogenesis	GO:0003735//GO:0005515//GO:0003677	structural constituent of ribosome//protein binding//DNA binding	GO:0005840	ribosome
Cluster-140.407	149.177	211.045	-0.50123	0.0044892	0.087919	EED78857.1	374	7.6e-33	predicted protein [Postia placenta Mad-698-R]	--	--	--	--	--	--
Cluster-140.1245	266.358	347.752	-0.38572	0.0047899	0.092039	KZT07091.1	604	2e-59	hypothetical protein LAESUDRAFT_725457 [Laetiporus sulphureus 93-53]	--	--	--	--	--	--
Cluster-140.942	678.909	470.29	0.53065	0.004886	0.093275	OBZ76940.1	503	2.5e-47	NAD(P)H azoreductase [Grifola frondosa]	GO:0006144	purine nucleobase metabolic process	GO:0003968	RNA-directed 5'-3' RNA polymerase activity	GO:0031379	RNA-directed RNA polymerase complex
Cluster-140.4353	3.18293	14.8445	-2.2037	0.0052477	0.096915	CCM02866.1	148	5.1e-07	predicted protein [Fibroporia radiculosa]	--	--	--	--	--	--
Cluster-140.994	1399.59	1111.39	0.33342	0.0052175	0.096915	OBZ76352.1	385	6.3e-34	hypothetical protein A0H81_03069 [Grifola frondosa]	--	--	--	--	--	--
Cluster-140.3571	1082.87	1463.76	-0.43502	0.0054004	0.099273	TCD62984.1	354	1.1e-30	Sec61p translocation complex subunit [Steccherinum ochraceum]	GO:0007155//GO:0006886//GO:0006605	cell adhesion//intracellular protein transport//protein targeting	GO:0005540//GO:0003824	hyaluronic acid binding//catalytic activity	GO:0016020	membrane
Cluster-140.1514	1133.92	842.393	0.42862	0.0055849	0.10193	PCH36882.1	994	2.1e-104	aryl-alcohol dehydrogenase [Wolfiporia cocos MD-104 SS10]	GO:0007186	G protein-coupled receptor signaling pathway	GO:0016887//GO:0000166//GO:0003677//GO:0019001//GO:0005525//GO:0031683//GO:0003924//GO:0043531//GO:0005524	ATPase activity//nucleotide binding//DNA binding//guanyl nucleotide binding//GTP binding//G-protein beta/gamma-subunit complex binding//GTPase activity//ADP binding//ATP binding	GO:0016020	membrane
Cluster-140.2758	8885.94	7054.65	0.33287	0.005804	0.10357	PCH38039.1	396	5.5e-36	Epl1 protein [Wolfiporia cocos MD-104 SS10]	--	--	--	--	--	--
Cluster-140.2902	448.004	573.322	-0.35664	0.0062506	0.10937	XP_027616104.1	1222	4.6e-131	hypothetical protein SCP_0703770 [Sparassis crispa]	--	--	GO:0005515	protein binding	--	--
Cluster-140.1499	207.026	146.972	0.49188	0.0063186	0.10944	PCH43206.1	293	1.2e-23	NAD(P)-binding protein [Wolfiporia cocos MD-104 SS10]	--	--	--	--	--	--
Cluster-140.3015	883.872	695.313	0.34657	0.00683	0.11593	EMD34213.1	345	3e-29	hypothetical protein CERSUDRAFT_140571 [Gelatoporia subvermispora B]	--	--	--	--	--	--
Cluster-140.2454	1302.6	1640.59	-0.33255	0.0069709	0.1169	OBZ66160.1	1442	8.9e-157	60S ribosomal protein L4-A [Grifola frondosa]	GO:0042254//GO:0006412	ribosome biogenesis//translation	GO:0003735	structural constituent of ribosome	GO:0005840	ribosome
Cluster-140.1929	1083.95	1373.5	-0.342	0.0074066	0.12127	ADA83397.1	835	2.3e-86	lysophospholipase [Taiwanofungus camphoratus]	GO:0006508	proteolysis	GO:0016787//GO:0008236	hydrolase activity//serine-type peptidase activity	--	--
Cluster-140.4449	702.141	1089.69	-0.63432	0.0075312	0.12252	PCH38884.1	358	3.6e-31	60S ribosomal protein L17/L23 [Wolfiporia cocos MD-104 SS10]	GO:0006412//GO:0015931//GO:0042254//GO:0033227	translation//nucleobase-containing compound transport//ribosome biogenesis//dsRNA transport	GO:0051033//GO:0003735	RNA transmembrane transporter activity//structural constituent of ribosome	GO:0005840//GO:0016021	ribosome//integral component of membrane
Cluster-140.1887	964.236	1213.02	-0.33162	0.0075942	0.12315	KIK38408.1	587	8.5e-58	hypothetical protein CY34DRAFT_809371 [Suillus luteus UH-Slu-Lm8-n1]	GO:0045454//GO:0000398	cell redox homeostasis//mRNA splicing, via spliceosome	--	--	GO:0046540	U4/U6 x U5 tri-snRNP complex
Cluster-140.1373	133.358	185.476	-0.47624	0.0080862	0.12787	XP_027610315.1	500	7.6e-48	Homoisocitrate dehydrogenase [Sparassis crispa]	GO:0055114	oxidation-reduction process	GO:0016616	oxidoreductase activity, acting on the CH-OH group of donors, NAD or NADP as acceptor	--	--
Cluster-140.1399	54.9232	30.1254	0.86755	0.0087452	0.13618	OBZ70583.1	330	2.1e-28	Protein bli-3 [Grifola frondosa]	--	--	--	--	--	--
Cluster-140.657	71.6885	108.293	-0.59371	0.0088339	0.13672	XP_012179890.1	1230	9.4e-132	predicted protein [Fibroporia radiculosa]	GO:0006468//GO:0006412//GO:0042254	protein phosphorylation//translation//ribosome biogenesis	GO:0005524//GO:0004672//GO:0003735	ATP binding//protein kinase activity//structural constituent of ribosome	GO:0005840	ribosome
Cluster-140.3260	208.493	122.732	0.7681	0.0088911	0.13678	OBZ75777.1	217	5e-15	Versiconal hemiacetal acetate reductase [Grifola frondosa]	GO:0009229//GO:0006772//GO:0015979	thiamine diphosphate biosynthetic process//thiamine metabolic process//photosynthesis	GO:0005524//GO:0004788	ATP binding//thiamine diphosphokinase activity	--	--
Cluster-140.1191	699.341	543.414	0.36242	0.009025	0.138	XP_024339567.1	312	1.4e-25	hypothetical protein POSPLADRAFT_1141735 [Postia placenta MAD-698-R-SB12]	GO:0055114	oxidation-reduction process	GO:0050661//GO:0016491//GO:0004499//GO:0050660	NADP binding//oxidoreductase activity//N,N-dimethylaniline monooxygenase activity//flavin adenine dinucleotide binding	--	--
Cluster-140.3210	258.223	350.362	-0.43889	0.0092769	0.14017	PCH38030.1	311	3.8e-26	heat shock protein 30 [Wolfiporia cocos MD-104 SS10]	GO:0006811	ion transport	GO:0005216	ion channel activity	GO:0005886//GO:0016020	plasma membrane//membrane
Cluster-140.3347	17612.4	24192.5	-0.45798	0.0098036	0.14636	KZT01188.1	2985	0	glycoside hydrolase family 89 protein [Laetiporus sulphureus 93-53]	GO:0006891//GO:0006412//GO:0042254//GO:0016310//GO:0055085//GO:0000278//GO:0016192//GO:0006468//GO:0006886//GO:0009069//GO:0007178//GO:0006139	intra-Golgi vesicle-mediated transport//translation//ribosome biogenesis//phosphorylation//transmembrane transport//mitotic cell cycle//vesicle-mediated transport//protein phosphorylation//intracellular protein transport//serine family amino acid metabolic process//transmembrane receptor protein serine/threonine kinase signaling pathway//nucleobase-containing compound metabolic process	GO:0005525//GO:0004386//GO:0003676//GO:0005524//GO:0022857//GO:0016818//GO:0003735//GO:0004675//GO:0003924//GO:0005198	GTP binding//helicase activity//nucleic acid binding//ATP binding//transmembrane transporter activity//hydrolase activity, acting on acid anhydrides, in phosphorus-containing anhydrides//structural constituent of ribosome//transmembrane receptor protein serine/threonine kinase activity//GTPase activity//structural molecule activity	GO:0019028//GO:0042729//GO:0032040//GO:0016021//GO:0005840//GO:0017119//GO:0016020//GO:0072686//GO:0019031	viral capsid//DASH complex//small-subunit processome//integral component of membrane//ribosome//Golgi transport complex//membrane//mitotic spindle//viral envelope
Cluster-140.1187	239.88	169.958	0.49375	0.0099751	0.14696	OCH96328.1	203	1.5e-13	hypothetical protein OBBRIDRAFT_787411 [Obba rivulosa]	--	--	--	--	--	--
Cluster-140.2188	7617.23	6093.09	0.32216	0.010234	0.15018	KZT06502.1	3223	0	ubiquitin conjugating enzyme family protein [Laetiporus sulphureus 93-53]	GO:0006355//GO:0006351//GO:0030178//GO:0007275	regulation of transcription, DNA-templated//transcription, DNA-templated//negative regulation of Wnt signaling pathway//multicellular organism development	GO:0008270//GO:0000981//GO:0003677	zinc ion binding//DNA-binding transcription factor activity, RNA polymerase II-specific//DNA binding	GO:0005634//GO:0016021//GO:0005576	nucleus//integral component of membrane//extracellular region
Cluster-140.1316	442.441	319.038	0.47385	0.010511	0.15163	PCH35806.1	175	6.8e-10	hypothetical protein WOLCODRAFT_140092 [Wolfiporia cocos MD-104 SS10]	--	--	--	--	--	--
Cluster-140.3428	9959.83	7715.7	0.36824	0.010459	0.15163	KZT03310.1	2165	4.7e-240	glycosyltransferase family 2 protein [Laetiporus sulphureus 93-53]	GO:0000398	mRNA splicing, via spliceosome	GO:0016757//GO:0019888	transferase activity, transferring glycosyl groups//protein phosphatase regulator activity	GO:0030289//GO:0005681	protein phosphatase 4 complex//spliceosomal complex
Cluster-140.3651	1239.54	1609.42	-0.3771	0.010498	0.15163	TFY54420.1	1173	2e-125	hypothetical protein EVJ58_g8875 [Fomitopsis rosea]	--	--	--	--	--	--
Cluster-140.836	136.773	247.89	-0.8602	0.010682	0.15279	TFY52098.1	173	5.2e-10	hypothetical protein EVJ58_g10200 [Fomitopsis rosea]	--	--	--	--	--	--
Cluster-140.874	221.408	170.455	0.37698	0.011021	0.15664	OSX67967.1	357	2.2e-30	hypothetical protein POSPLADRAFT_1176984 [Postia placenta MAD-698-R-SB12]	GO:0009253//GO:0009252//GO:0006807	peptidoglycan catabolic process//peptidoglycan biosynthetic process//nitrogen compound metabolic process	GO:0008745	N-acetylmuramoyl-L-alanine amidase activity	--	--
Cluster-140.956	65.6646	104.612	-0.67332	0.011439	0.16045	KZT12560.1	285	1.1e-22	S-adenosyl-L-methionine-dependent methyltransferase [Laetiporus sulphureus 93-53]	--	--	GO:0008171	O-methyltransferase activity	--	--
Cluster-140.1058	176.303	233.313	-0.40545	0.011792	0.16273	PCH44658.1	452	1.5e-42	CNDP dipeptidase [Wolfiporia cocos MD-104 SS10]	GO:0015986	ATP synthesis coupled proton transport	GO:0046933//GO:0016787	proton-transporting ATP synthase activity, rotational mechanism//hydrolase activity	GO:0045259//GO:0000275	proton-transporting ATP synthase complex//mitochondrial proton-transporting ATP synthase complex, catalytic sector F(1)
Cluster-140.574	655.877	492.883	0.41174	0.012568	0.16982	TFY72279.1	266	1.3e-20	hypothetical protein EVG20_g713 [Dentipellis fragilis]	GO:0000398	mRNA splicing, via spliceosome	--	--	--	--
Cluster-140.2111	963.506	1231.47	-0.35456	0.012811	0.17121	TFY62290.1	311	1.2e-25	hypothetical protein EVJ58_g3959 [Fomitopsis rosea]	--	--	--	--	--	--
Cluster-140.3551	11228.1	8882.42	0.33801	0.013366	0.17724	XP_024339650.1	376	1.8e-32	hypothetical protein POSPLADRAFT_1046247 [Postia placenta MAD-698-R-SB12]	GO:0055114	oxidation-reduction process	GO:0010277	chlorophyllide a oxygenase [overall] activity	--	--
Cluster-140.617	27.0502	11.9832	1.1796	0.013355	0.17724	EED80472.1	144	7.9e-07	predicted protein [Postia placenta Mad-698-R]	GO:0016032//GO:0016485	viral process//protein processing	GO:0004190	aspartic-type endopeptidase activity	GO:0019012//GO:0016021	virion//integral component of membrane
Cluster-140.549	21.2245	43.9754	-1.0524	0.013756	0.18146	XP_024344471.1	272	1.1e-21	hypothetical protein POSPLADRAFT_1051806 [Postia placenta MAD-698-R-SB12]	--	--	--	--	--	--
Cluster-140.765	43.2198	70.3726	-0.70209	0.013891	0.1823	KZT67868.1	162	2e-08	hypothetical protein DAEQUDRAFT_766827 [Daedalea quercina L-15889]	--	--	--	--	--	--
Cluster-140.3516	232.462	296.787	-0.3518	0.014234	0.18455	XP_012180857.1	1600	8.1e-175	predicted protein [Fibroporia radiculosa]	--	--	GO:0016887//GO:0005524	ATPase activity//ATP binding	--	--
Cluster-140.4451	1632.06	2202.91	-0.43288	0.014244	0.18455	KIM79873.1	2461	4.4e-274	hypothetical protein PILCRDRAFT_10044 [Piloderma croceum F 1598]	GO:0045823	positive regulation of heart contraction	GO:0010181//GO:0071858//GO:0005515	FMN binding//corazonin receptor binding//protein binding	--	--
Cluster-140.4604	60.4437	35.5121	0.76885	0.015073	0.19316	RDX46640.1	159	1.1e-08	flavo protein WrbA [Polyporus brumalis]	--	--	--	--	--	--
Cluster-140.2159	1305.52	1671.59	-0.35719	0.015201	0.19326	OSX62769.1	680	2.3e-68	hypothetical protein POSPLADRAFT_1046171 [Postia placenta MAD-698-R-SB12]	--	--	--	--	--	--
Cluster-140.1120	90.4863	130.094	-0.52278	0.016351	0.20307	OCH94933.1	810	1.8e-83	Swi3-domain-containing protein [Obba rivulosa]	GO:0048478//GO:0006974	replication fork protection//cellular response to DNA damage stimulus	--	--	GO:0005634	nucleus
Cluster-140.4468	414.478	517.858	-0.3228	0.01652	0.20467	TFY51876.1	829	5.7e-86	hypothetical protein EVJ58_g10330 [Fomitopsis rosea]	--	--	--	--	--	--
Cluster-140.348	134.128	195.413	-0.54136	0.017	0.20759	PCH36694.1	467	8.4e-44	hypothetical protein WOLCODRAFT_82666 [Wolfiporia cocos MD-104 SS10]	--	--	GO:0003824	catalytic activity	--	--
Cluster-140.3750	15788.8	12390	0.34976	0.01694	0.20759	KII84133.1	1360	2.6e-146	hypothetical protein PLICRDRAFT_46495 [Plicaturopsis crispa FD-325 SS-3]	GO:0006979//GO:0019073//GO:0030683//GO:0007283//GO:0055085//GO:0006508	response to oxidative stress//viral DNA genome packaging//mitigation of host immune response by virus//spermatogenesis//transmembrane transport//proteolysis	GO:0022857//GO:0003677//GO:0004177	transmembrane transporter activity//DNA binding//aminopeptidase activity	GO:0005634//GO:0000786//GO:0016021//GO:0019012	nucleus//nucleosome//integral component of membrane//virion
Cluster-140.1730	134.472	83.9391	0.67974	0.017711	0.21029	EMD40097.1	271	1.4e-21	hypothetical protein CERSUDRAFT_81380 [Gelatoporia subvermispora B]	--	--	--	--	--	--
Cluster-140.4706	393.317	296.612	0.40697	0.017758	0.21029	KZT11569.1	157	8.6e-08	glutathione reductase [Laetiporus sulphureus 93-53]	GO:0055114//GO:0045454	oxidation-reduction process//cell redox homeostasis	--	--	--	--
Cluster-140.2908	1114.89	869.437	0.35957	0.018225	0.21472	PCH39080.1	198	5.3e-12	hypothetical protein WOLCODRAFT_129036 [Wolfiporia cocos MD-104 SS10]	--	--	GO:0009976	tocopherol cyclase activity	--	--
Cluster-140.695	93.2115	132.554	-0.50841	0.018259	0.21472	RDX46270.1	270	1.8e-21	hypothetical protein OH76DRAFT_1457293 [Polyporus brumalis]	GO:0051252//GO:0008033	regulation of RNA metabolic process//tRNA processing	GO:0004540	ribonuclease activity	--	--
Cluster-140.1543	104.311	143.344	-0.46001	0.018541	0.21653	EED80755.1	280	1.1e-22	predicted protein [Postia placenta Mad-698-R]	--	--	--	--	--	--
Cluster-140.1293	1034.16	1311.61	-0.34361	0.019397	0.22097	PCH35053.1	833	7.2e-86	UPF0220-domain-containing protein [Wolfiporia cocos MD-104 SS10]	GO:0007165//GO:0045639	signal transduction//positive regulation of myeloid cell differentiation	GO:0005125	cytokine activity	--	--
Cluster-140.1277	306.521	226.177	0.43922	0.020054	0.22542	OSX66119.1	1942	1.4e-214	hypothetical protein POSPLADRAFT_1052794 [Postia placenta MAD-698-R-SB12]	--	--	--	--	--	--
Cluster-140.882	22.3097	45.0862	-1.0179	0.021006	0.2304	XP_012179220.1	251	3.6e-19	predicted protein [Fibroporia radiculosa]	--	--	--	--	--	--
Cluster-140.3254	15248	19613.7	-0.36323	0.021373	0.23205	PCH38915.1	1836	5.9e-202	hypothetical protein WOLCODRAFT_128800 [Wolfiporia cocos MD-104 SS10]	GO:0006355//GO:0006673	regulation of transcription, DNA-templated//inositol phosphoceramide metabolic process	GO:0070917//GO:0003677//GO:0016765	inositol phosphoceramide synthase regulator activity//DNA binding//transferase activity, transferring alkyl or aryl (other than methyl) groups	GO:0016021	integral component of membrane
Cluster-140.978	264.781	203.664	0.38145	0.022564	0.23936	XP_027617962.1	195	3.4e-12	hypothetical protein SCP_1002960 [Sparassis crispa]	--	--	--	--	--	--
Cluster-140.573	344.577	241.729	0.51234	0.023167	0.24124	KZT06271.1	1330	2e-143	P-loop containing nucleoside triphosphate hydrolase protein [Laetiporus sulphureus 93-53]	GO:0055085//GO:0019073//GO:0006810	transmembrane transport//viral DNA genome packaging//transport	GO:0005524//GO:0016787//GO:0003924//GO:0042626//GO:0016301//GO:0005525//GO:0016887//GO:0000166//GO:0003677	ATP binding//hydrolase activity//GTPase activity//ATPase-coupled transmembrane transporter activity//kinase activity//GTP binding//ATPase activity//nucleotide binding//DNA binding	GO:0016021	integral component of membrane
Cluster-140.4443	200.597	259.1	-0.36903	0.023248	0.24158	EED78857.1	309	1.7e-25	predicted protein [Postia placenta Mad-698-R]	--	--	--	--	--	--
Cluster-140.4490	209.5	303.956	-0.53811	0.023317	0.24158	RPD78623.1	1378	2.5e-149	mitochondrial carrier [Lentinus tigrinus ALCF2SS1-7]	GO:0006118//GO:0017004	obsolete electron transport//cytochrome complex assembly	GO:0005200//GO:0045158	structural constituent of cytoskeleton//electron transporter, transferring electrons within cytochrome b6/f complex of photosystem II activity	GO:0005882//GO:0005856//GO:0009512	intermediate filament//cytoskeleton//cytochrome b6f complex
Cluster-140.448	135.596	99.185	0.45135	0.02349	0.24213	CCM02648.1	541	5.7e-52	predicted protein [Fibroporia radiculosa]	--	--	GO:0050661	NADP binding	--	--
Cluster-140.4779	238.742	175.396	0.44774	0.023705	0.24287	OCH91009.1	191	2.6e-11	hypothetical protein OBBRIDRAFT_729638 [Obba rivulosa]	GO:0006265	DNA topological change	GO:0003917//GO:0003677	DNA topoisomerase type I (single strand cut, ATP-independent) activity//DNA binding	--	--
Cluster-140.849	607.929	449.901	0.43306	0.023999	0.24539	EED85464.1	682	1.3e-68	predicted protein [Postia placenta Mad-698-R]	--	--	--	--	--	--
Cluster-140.2206	5412.14	4314.09	0.32701	0.024346	0.24745	XP_012177997.1	1241	2.6e-133	predicted protein [Fibroporia radiculosa]	GO:0006979//GO:0006804//GO:0055114	response to oxidative stress//obsolete peroxidase reaction//oxidation-reduction process	GO:0004601//GO:0020037	peroxidase activity//heme binding	--	--
Cluster-140.3104	129748	171922	-0.40604	0.025819	0.2588	CCL98358.1	2363	9.1e-263	predicted protein [Fibroporia radiculosa]	GO:0000278	mitotic cell cycle	GO:0005515	protein binding	GO:0072686//GO:0042729	mitotic spindle//DASH complex
Cluster-140.2303	2966.09	2289	0.37403	0.027421	0.26977	CCM03882.1	2185	3.4e-242	predicted protein [Fibroporia radiculosa]	GO:0006351//GO:0098542//GO:0006206//GO:0071705//GO:0006230	transcription, DNA-templated//defense response to other organism//pyrimidine nucleobase metabolic process//nitrogen compound transport//TMP biosynthetic process	GO:0005524//GO:0008270//GO:0004797//GO:0003677	ATP binding//zinc ion binding//thymidine kinase activity//DNA binding	GO:0005634	nucleus
Cluster-140.1478	225.622	315.699	-0.48489	0.028383	0.2751	PCH44401.1	273	1.8e-21	hypothetical protein WOLCODRAFT_26743 [Wolfiporia cocos MD-104 SS10]	--	--	--	--	--	--
Cluster-140.1013	113.645	78.1346	0.54265	0.029213	0.27738	XP_027618613.1	211	1.3e-14	hypothetical protein SCP_1103770 [Sparassis crispa]	--	--	GO:0005515	protein binding	--	--
Cluster-140.1636	386.737	286.394	0.43427	0.029239	0.27738	OSX63478.1	389	1.6e-34	hypothetical protein POSPLADRAFT_1045800 [Postia placenta MAD-698-R-SB12]	--	--	--	--	--	--
Cluster-140.1774	1780.04	1398.22	0.34881	0.029361	0.27738	OBZ76138.1	357	3.8e-30	hypothetical protein A0H81_03358 [Grifola frondosa]	GO:0007034//GO:0006355//GO:0005975//GO:0031124	vacuolar transport//regulation of transcription, DNA-templated//carbohydrate metabolic process//mRNA 3'-end processing	GO:0046872//GO:0003700//GO:0003677//GO:0005515//GO:0016787	metal ion binding//DNA-binding transcription factor activity//DNA binding//protein binding//hydrolase activity	GO:0005667//GO:0005815//GO:0005634	transcription regulator complex//microtubule organizing center//nucleus
Cluster-140.4925	8.75943	0.334582	4.5764	0.028985	0.27738	YP_009558589.1	571	4.5e-56	apocytochrome b (mitochondrion) [Conidiobolus heterosporus]	GO:0046656//GO:0015948	folic acid biosynthetic process//methanogenesis	GO:0030269	tetrahydromethanopterin S-methyltransferase activity	GO:0016020	membrane
Cluster-140.932	334.316	231.567	0.52867	0.0291	0.27738	KZT73729.1	173	9.6e-10	hypothetical protein DAEQUDRAFT_661798 [Daedalea quercina L-15889]	--	--	--	--	--	--
Cluster-140.403	110.831	77.2311	0.52398	0.030504	0.28389	XP_012181323.1	309	4.3e-25	predicted protein [Fibroporia radiculosa]	--	--	GO:0005515	protein binding	--	--
Cluster-149.0	25.9915	12.2589	1.0867	0.031166	0.2844	TBU63482.1	143	3.2e-06	hypothetical protein BD310DRAFT_582022 [Dichomitus squalens]	GO:0008608	attachment of spindle microtubules to kinetochore	--	--	GO:0072686//GO:0042729	mitotic spindle//DASH complex
Cluster-140.4268	8629.94	11099.2	-0.36307	0.032002	0.28695	XP_024336493.1	1761	5e-193	hypothetical protein POSPLADRAFT_1058997 [Postia placenta MAD-698-R-SB12]	GO:0009452//GO:0006400//GO:0006694//GO:0008033//GO:0009451//GO:0055085//GO:0001510	7-methylguanosine RNA capping//tRNA modification//steroid biosynthetic process//tRNA processing//RNA modification//transmembrane transport//RNA methylation	GO:0008176//GO:0043047//GO:0008171//GO:0008168//GO:0005506//GO:0022857	tRNA (guanine-N7-)-methyltransferase activity//single-stranded telomeric DNA binding//O-methyltransferase activity//methyltransferase activity//iron ion binding//transmembrane transporter activity	GO:0016021	integral component of membrane
Cluster-140.1348	256.378	204.363	0.32763	0.03268	0.28887	KJA29608.1	602	2.3e-59	hypothetical protein HYPSUDRAFT_31545 [Hypholoma sublateritium FD-334 SS-4]	--	--	--	--	--	--
Cluster-140.80	24.1822	11.132	1.1326	0.033159	0.29158	TFK79321.1	450	6e-42	hypothetical protein K466DRAFT_505729 [Polyporus arcularius HHB13444]	--	--	--	--	--	--
Cluster-140.1838	2267.14	3004.01	-0.40624	0.034165	0.29637	AGS12598.1	955	5.5e-100	hydroxyquinol 1,2-dioxygenase [Taiwanofungus camphoratus]	GO:0018874//GO:0042184//GO:0019261//GO:0006725//GO:0042203//GO:0055114//GO:0009712//GO:0046232	benzoate metabolic process//xylene catabolic process//1,4-dichlorobenzene catabolic process//cellular aromatic compound metabolic process//toluene catabolic process//oxidation-reduction process//catechol-containing compound metabolic process//carbazole catabolic process	GO:0003824//GO:0005506//GO:0008199//GO:0018576	catalytic activity//iron ion binding//ferric iron binding//catechol 1,2-dioxygenase activity	--	--
Cluster-140.146	35.1915	18.7083	0.9081	0.034348	0.29718	KPM40077.1	143	8.8e-06	hypothetical protein AK830_g6500 [Neonectria ditissima]	GO:0006886	intracellular protein transport	GO:0003677	DNA binding	GO:0030176//GO:0005634	integral component of endoplasmic reticulum membrane//nucleus
Cluster-140.1646	732.993	983.296	-0.42433	0.034678	0.29929	CCM01986.1	296	5.3e-24	predicted protein [Fibroporia radiculosa]	GO:0042254//GO:0006412	ribosome biogenesis//translation	GO:0003735	structural constituent of ribosome	GO:0005840	ribosome
Cluster-140.769	49.464	86.3089	-0.80179	0.036361	0.3071	XP_007361604.1	223	5.9e-16	hypothetical protein DICSQDRAFT_152298 [Dichomitus squalens LYAD-421 SS1]	--	--	--	--	--	--
Cluster-140.272	13.1858	4.49938	1.5637	0.036973	0.30914	XP_024332911.1	961	6.2e-101	hypothetical protein POSPLADRAFT_1160973 [Postia placenta MAD-698-R-SB12]	--	--	GO:0004519	endonuclease activity	--	--
Cluster-140.3133	16059.9	11971	0.42392	0.037688	0.31254	EGN95864.1	861	6.8e-89	hypothetical protein SERLA73DRAFT_187097 [Serpula lacrymans var. lacrymans S7.3]	GO:0018298//GO:0006355//GO:0009584	protein-chromophore linkage//regulation of transcription, DNA-templated//detection of visible light	--	--	--	--
Cluster-140.712	123.088	90.1259	0.45024	0.038297	0.31508	CCM03276.1	198	9.2e-13	predicted protein [Fibroporia radiculosa]	--	--	--	--	--	--
Cluster-140.1707	579.548	430.968	0.42756	0.039571	0.31882	TBU27879.1	149	3.1e-07	hypothetical protein BD311DRAFT_759490, partial [Dichomitus squalens]	--	--	--	--	--	--
Cluster-140.1000	104.305	139.44	-0.41556	0.04098	0.32605	GBE80928.1	994	1.4e-104	O-methyltransferase gedA [Sparassis crispa]	GO:0006508//GO:0006144	proteolysis//purine nucleobase metabolic process	GO:0004197//GO:0008171//GO:0017111//GO:0070008//GO:0008168//GO:0003968//GO:0016817//GO:0004252	cysteine-type endopeptidase activity//O-methyltransferase activity//nucleoside-triphosphatase activity//serine-type exopeptidase activity//methyltransferase activity//RNA-directed 5'-3' RNA polymerase activity//hydrolase activity, acting on acid anhydrides//serine-type endopeptidase activity	GO:0031379	RNA-directed RNA polymerase complex
Cluster-140.1138	362.513	283.584	0.35611	0.04166	0.33035	XP_024339124.1	400	2.6e-36	hypothetical protein POSPLADRAFT_1142538 [Postia placenta MAD-698-R-SB12]	--	--	GO:0016765	transferase activity, transferring alkyl or aryl (other than methyl) groups	GO:0016021	integral component of membrane
Cluster-140.4670	103.712	76.0857	0.44832	0.042433	0.33266	KZT11569.1	157	2.9e-08	glutathione reductase [Laetiporus sulphureus 93-53]	GO:0045454//GO:0055114	cell redox homeostasis//oxidation-reduction process	--	--	--	--
Cluster-140.581	126.094	94.1165	0.42534	0.042464	0.33266	TFK52086.1	1410	9.8e-153	hypothetical protein OE88DRAFT_1679776 [Heliocybe sulcata]	GO:0006355//GO:0043486//GO:0006338	regulation of transcription, DNA-templated//histone exchange//chromatin remodeling	GO:0003677//GO:0008134//GO:0003676//GO:0008270	DNA binding//transcription factor binding//nucleic acid binding//zinc ion binding	GO:0005667//GO:0005730//GO:0005634//GO:0032040	transcription regulator complex//nucleolus//nucleus//small-subunit processome
Cluster-140.522	47.6061	29.7628	0.67311	0.044672	0.34217	PCH42150.1	330	6.8e-28	alpha/beta-hydrolase [Wolfiporia cocos MD-104 SS10]	--	--	--	--	--	--
Cluster-140.334	36.7998	59.5909	-0.69233	0.045242	0.34384	PCH43915.1	399	6.1e-36	hypothetical protein WOLCODRAFT_138673 [Wolfiporia cocos MD-104 SS10]	GO:0006468//GO:0006376	protein phosphorylation//mRNA splice site selection	GO:0003729//GO:0004672//GO:0005524	mRNA binding//protein kinase activity//ATP binding	GO:0005685	U1 snRNP
Cluster-140.3537	633.105	792.628	-0.32322	0.045783	0.34564	XP_027618717.1	894	7.3e-93	predicted protein [Sparassis crispa]	GO:0051301	cell division	GO:0003677	DNA binding	GO:0042025	host cell nucleus
Cluster-140.359	118.747	86.2191	0.46617	0.04621	0.34618	XP_027619741.1	298	8.1e-24	hypothetical protein SCP_1402350 [Sparassis crispa]	--	--	--	--	--	--
Cluster-140.883	112.895	76.8815	0.55841	0.048619	0.35519	TFY55130.1	226	4.5e-16	hypothetical protein EVJ58_g8445 [Fomitopsis rosea]	--	--	--	--	--	--
Cluster-140.1546	963.809	753.429	0.35474	0.049903	0.36146	PCH33975.1	178	2.1e-10	DUF1754-domain-containing protein [Wolfiporia cocos MD-104 SS10]	--	--	--	--	--	--

## Sheet: Fe_8d vs CK_8d_DEGs
GeneID	Fe_8d_readcount	CK_8d_readcount	log2FoldChange	p-value	adjusted p-value	NR GI	NR ID	NR Score	NR Evalue	NR Description	Gene Ontology Biological Pathway	BP Description	Gene Ontology Molecular Function	MF Description	Gene Ontology Cellular Component	CC Description
Cluster-140.1680	658.249	1442.76	-1.1322	2.8449e-47	1.4395e-43	--	--	--	--	--	GO:0006406//GO:0043248	mRNA export from nucleus//proteasome assembly	--	--	GO:0008541	proteasome regulatory particle, lid subcomplex
Cluster-140.2229	5782.4	9902.46	-0.77623	1.9993e-45	5.0581e-42	1510870082	GBE84850.1	761	4.5e-77	hypothetical protein SCP_0700300 [Sparassis crispa]	--	--	GO:0005515//GO:0042302//GO:0003755//GO:0008270	protein binding//structural constituent of cuticle//peptidyl-prolyl cis-trans isomerase activity//zinc ion binding	GO:0016020	membrane
Cluster-140.639	794.596	125.435	2.6658	6.3546e-43	1.0718e-39	1023210034	KZT07200.1	177	1.2e-10	hypothetical protein LAESUDRAFT_725103 [Laetiporus sulphureus 93-53]	--	--	--	--	--	--
Cluster-140.2176	807.031	1753.51	-1.1199	7.5104e-41	9.5007e-38	156571886	ABU84871.1	562	5.8e-55	Y14 protein [Taiwanofungus camphoratus]	GO:0042254//GO:0006412	ribosome biogenesis//translation	GO:0003723//GO:0003676//GO:0003735	RNA binding//nucleic acid binding//structural constituent of ribosome	GO:0005840	ribosome
Cluster-140.4409	3398.29	7430.78	-1.1285	1.4361e-40	1.4533e-37	691794690	CDO70348.1	590	1.2e-57	hypothetical protein BN946_scf184755.g2 [Trametes cinnabarina]	GO:0006355	regulation of transcription, DNA-templated	GO:0003677	DNA binding	GO:0005634	nucleus
Cluster-140.3554	7124.68	12063.4	-0.75978	5.2796e-36	4.4525e-33	1372287265	XP_024335550.1	2028	6.6e-224	hypothetical protein POSPLADRAFT_1184438 [Postia placenta MAD-698-R-SB12]	GO:0055114	oxidation-reduction process	GO:0016627	oxidoreductase activity, acting on the CH-CH group of donors	--	--
Cluster-140.2640	13034.8	34457.9	-1.4025	4.9007e-35	3.5425e-32	--	--	--	--	--	GO:0007268//GO:0007165//GO:0009405	chemical synaptic transmission//signal transduction//pathogenesis	GO:0030550	acetylcholine receptor inhibitor activity	GO:0005576	extracellular region
Cluster-140.1433	2592.63	805.166	1.6876	5.2902e-34	3.3461e-31	1023210034	KZT07200.1	177	7.4e-10	hypothetical protein LAESUDRAFT_725103 [Laetiporus sulphureus 93-53]	--	--	--	--	--	--
Cluster-140.3036	63040.5	35120	0.844	1.247e-33	7.0111e-31	1023215808	KZT12954.1	3547	0	hypothetical protein LAESUDRAFT_689966 [Laetiporus sulphureus 93-53]	GO:0042254//GO:0006351//GO:0006281//GO:0006621//GO:0006481//GO:0034198//GO:0039664//GO:0006813//GO:0023041//GO:0006779//GO:0032007//GO:0006412//GO:0006479//GO:0071766//GO:0006364//GO:0055114//GO:0016126//GO:0006355	ribosome biogenesis//transcription, DNA-templated//DNA repair//protein retention in ER lumen//C-terminal protein methylation//cellular response to amino acid starvation//lysis of host organelle involved in viral entry into host cell//potassium ion transport//neuronal signal transduction//porphyrin-containing compound biosynthetic process//negative regulation of TOR signaling//translation//protein…	GO:0016286//GO:0004671//GO:0003677//GO:0050660//GO:0003824//GO:0005515//GO:0003735//GO:0008270//GO:0016788//GO:0016628//GO:0052636//GO:0008168//GO:0016627//GO:0051087//GO:0046923	small conductance calcium-activated potassium channel activity//protein C-terminal S-isoprenylcysteine carboxyl O-methyltransferase activity//DNA binding//flavin adenine dinucleotide binding//catalytic activity//protein binding//structural constituent of ribosome//zinc ion binding//hydrolase activity, acting on ester bonds//oxidoreductase activity, acting on the CH-CH group of donors, NAD or NADP…	GO:0019028//GO:0030867//GO:0032040//GO:0016020//GO:0005840//GO:0005615//GO:0005634//GO:0016021//GO:0005783//GO:0005763	viral capsid//rough endoplasmic reticulum membrane//small-subunit processome//membrane//ribosome//extracellular space//nucleus//integral component of membrane//endoplasmic reticulum//mitochondrial small ribosomal subunit
Cluster-140.3396	20157.5	43332.4	-1.1041	1.722e-31	7.9211e-29	1247160212	PCH33897.1	2982	0	aminoimidazole ribonucleotide synthetase [Wolfiporia cocos MD-104 SS10]	GO:0006144//GO:0009113	purine nucleobase metabolic process//purine nucleobase biosynthetic process	GO:0004637//GO:0003677//GO:0046872//GO:0005515//GO:0005524	phosphoribosylamine-glycine ligase activity//DNA binding//metal ion binding//protein binding//ATP binding	GO:0005887	integral component of plasma membrane
Cluster-140.2594	7187.54	13659.4	-0.92621	1.8069e-30	7.619e-28	449548304	EMD39271.1	434	7.7e-40	hypothetical protein CERSUDRAFT_64135 [Gelatoporia subvermispora B]	--	--	GO:0004672	protein kinase activity	--	--
Cluster-140.3762	1604.42	3042.1	-0.92291	2.4426e-29	9.5073e-27	1023273064	KZT67946.1	815	1.3e-83	DnaJ-domain-containing protein [Daedalea quercina L-15889]	--	--	GO:0005516//GO:0003677	calmodulin binding//DNA binding	--	--
Cluster-140.4424	1884.58	3067.55	-0.70287	5.3053e-25	1.7896e-22	1023277051	KZT71905.1	1790	6.6e-197	glycosyltransferase family 32 protein [Daedalea quercina L-15889]	--	--	GO:0008270	zinc ion binding	--	--
Cluster-140.3656	4484.99	7150.73	-0.67318	3.7605e-24	1.1893e-21	403419596	CCM06296.1	552	5.7e-53	predicted protein [Fibroporia radiculosa]	GO:0006412//GO:0042254//GO:0006508	translation//ribosome biogenesis//proteolysis	GO:0004222//GO:0003735	metalloendopeptidase activity//structural constituent of ribosome	GO:0005840	ribosome
Cluster-140.1774	3204.08	1905.11	0.74992	1.1657e-22	3.4696e-20	1043288921	OBZ76138.1	357	3.8e-30	hypothetical protein A0H81_03358 [Grifola frondosa]	GO:0007034//GO:0006355//GO:0005975//GO:0031124	vacuolar transport//regulation of transcription, DNA-templated//carbohydrate metabolic process//mRNA 3'-end processing	GO:0046872//GO:0003700//GO:0003677//GO:0005515//GO:0016787	metal ion binding//DNA-binding transcription factor activity//DNA binding//protein binding//hydrolase activity	GO:0005667//GO:0005815//GO:0005634	transcription regulator complex//microtubule organizing center//nucleus
Cluster-140.1973	2371.57	1490.05	0.67041	1.8402e-22	5.1729e-20	1608062373	TFY67106.1	987	1.3e-103	hypothetical protein EVJ58_g1837 [Fomitopsis rosea]	GO:0055114	oxidation-reduction process	GO:0016491//GO:0071949//GO:0003677	oxidoreductase activity//FAD binding//DNA binding	GO:0005634	nucleus
Cluster-140.4077	2398.66	3852.11	-0.68328	2.0229e-22	5.3872e-20	1043285909	OBZ73141.1	805	2.2e-82	Damage response protein 1 [Grifola frondosa]	--	--	GO:0003677	DNA binding	GO:0000786	nucleosome
Cluster-140.2041	5374.06	8279.06	-0.62349	8.3468e-22	2.1117e-19	1510870873	GBE84180.1	1725	5.5e-189	incomplete iron reductase [Sparassis crispa]	GO:0015979//GO:0055114	photosynthesis//oxidation-reduction process	GO:0043531//GO:0016491	ADP binding//oxidoreductase activity	GO:0016020//GO:0009523//GO:0009539	membrane//photosystem II//photosystem II reaction center
Cluster-140.2839	5891.64	9750.35	-0.72677	7.079e-21	1.7057e-18	807746137	XP_012177863.1	907	4e-94	predicted protein [Fibroporia radiculosa]	GO:0055114//GO:0006810//GO:0009405	oxidation-reduction process//transport//pathogenesis	GO:0016491//GO:0003824//GO:0019871	oxidoreductase activity//catalytic activity//sodium channel inhibitor activity	GO:0005576	extracellular region
Cluster-140.4344	630.557	1073.04	-0.76662	1.6662e-19	3.8324e-17	1546586472	RUS32951.1	174	2.8e-10	hypothetical protein BC938DRAFT_473690 [Jimgerdemannia flammicorona]	GO:0000226	microtubule cytoskeleton organization	--	--	GO:0015630//GO:0016020	microtubule cytoskeleton//membrane
Cluster-140.3925	11819.5	7996.64	0.56364	5.1919e-19	1.1422e-16	1023213981	KZT11134.1	3221	0	OPT oligopeptide transporter [Laetiporus sulphureus 93-53]	GO:0046486//GO:0055085//GO:0042967	glycerolipid metabolic process//transmembrane transport//obsolete acyl-carrier-protein biosynthetic process	GO:0004144	diacylglycerol O-acyltransferase activity	--	--
Cluster-140.3297	4935.5	3193.87	0.62765	1.0376e-18	2.1876e-16	1023204239	KZT01449.1	1955	6.2e-216	hypothetical protein LAESUDRAFT_731151 [Laetiporus sulphureus 93-53]	GO:0006812//GO:0055085	cation transport//transmembrane transport	GO:0008324	cation transmembrane transporter activity	--	--
Cluster-140.4221	4391.94	8966.31	-1.0297	1.3704e-18	2.7738e-16	1045909509	OCH86730.1	528	3.8e-50	hypothetical protein OBBRIDRAFT_796890 [Obba rivulosa]	GO:0006546//GO:0006952//GO:0006566//GO:0006563//GO:0006544//GO:0055114	glycine catabolic process//defense response//threonine metabolic process//L-serine metabolic process//glycine metabolic process//oxidation-reduction process	GO:0004375	glycine dehydrogenase (decarboxylating) activity	GO:0005576	extracellular region
Cluster-140.4061	2698.62	4276.83	-0.66428	1.4315e-18	2.7858e-16	1510876210	GBE79758.1	1435	1.5e-155	SWR1-complex protein [Sparassis crispa]	GO:0006464//GO:0006355	cellular protein modification process//regulation of transcription, DNA-templated	GO:0016624	oxidoreductase activity, acting on the aldehyde or oxo group of donors, disulfide as acceptor	--	--
Cluster-140.3331	7362.63	11074.9	-0.58891	1.6968e-18	3.0682e-16	1557894487	XP_027608263.1	1848	5.1e-203	predicted protein [Sparassis crispa]	--	--	GO:0016817//GO:0050840	hydrolase activity, acting on acid anhydrides//extracellular matrix binding	GO:0005576	extracellular region
Cluster-140.3918	5033.57	7384.06	-0.55278	1.6978e-18	3.0682e-16	1247169859	PCH43544.1	577	9.7e-56	hypothetical protein WOLCODRAFT_26005 [Wolfiporia cocos MD-104 SS10]	GO:0042157//GO:0006508//GO:0007165//GO:0030259//GO:0007268//GO:0005975//GO:0006869//GO:0009405	lipoprotein metabolic process//proteolysis//signal transduction//lipid glycosylation//chemical synaptic transmission//carbohydrate metabolic process//lipid transport//pathogenesis	GO:0003676//GO:0016758//GO:0030550//GO:0008289//GO:0016805	nucleic acid binding//transferase activity, transferring hexosyl groups//acetylcholine receptor inhibitor activity//lipid binding//dipeptidase activity	GO:0005576//GO:0042470	extracellular region//melanosome
Cluster-140.2836	3991.46	6143.32	-0.62211	4.0632e-18	7.0896e-16	--	--	--	--	--	GO:0016485//GO:0006810	protein processing//transport	GO:0004190//GO:0015288	aspartic-type endopeptidase activity//porin activity	GO:0030141//GO:0016020//GO:0016021	secretory granule//membrane//integral component of membrane
Cluster-140.3200	7711.67	10885.7	-0.49723	8.774e-18	1.4656e-15	1247160232	PCH33917.1	1084	2.2e-114	carbohydrate esterase family 1 protein [Wolfiporia cocos MD-104 SS10]	GO:0006468	protein phosphorylation	GO:0016787//GO:0005524//GO:0004672	hydrolase activity//ATP binding//protein kinase activity	GO:0005576	extracellular region
Cluster-140.3539	8204.92	12193.3	-0.5716	8.979e-18	1.4656e-15	1023209520	KZT06689.1	2229	3.4e-247	DUF300-domain-containing protein [Laetiporus sulphureus 93-53]	GO:0009405//GO:0006355//GO:0055114	pathogenesis//regulation of transcription, DNA-templated//oxidation-reduction process	GO:0016491//GO:0051082//GO:0003700//GO:0016209	oxidoreductase activity//unfolded protein binding//DNA-binding transcription factor activity//antioxidant activity	GO:0005777//GO:0005634//GO:0005667	peroxisome//nucleus//transcription regulator complex
Cluster-140.3480	5332.13	19728.8	-1.8875	1.2389e-17	1.959e-15	1372278805	XP_024340401.1	1379	1.7e-148	hypothetical protein POSPLADRAFT_1180529 [Postia placenta MAD-698-R-SB12]	GO:0034755//GO:0055114//GO:0006470//GO:0006826//GO:0007423//GO:1902751//GO:0006570//GO:0006118	iron ion transmembrane transport//oxidation-reduction process//protein dephosphorylation//iron ion transport//sensory organ development//positive regulation of cell cycle G2/M phase transition//tyrosine metabolic process//obsolete electron transport	GO:0004725//GO:0009055//GO:0020037//GO:0005507//GO:0016491//GO:0005212//GO:0016787//GO:0019239//GO:0005381	protein tyrosine phosphatase activity//electron transfer activity//heme binding//copper ion binding//oxidoreductase activity//structural constituent of eye lens//hydrolase activity//deaminase activity//iron ion transmembrane transporter activity	GO:0005615//GO:0016020//GO:0033573	extracellular space//membrane//high-affinity iron permease complex
Cluster-140.3749	1097.87	2324.09	-1.0823	1.2936e-17	1.9835e-15	807750919	XP_012180254.1	1421	3.5e-154	predicted protein [Fibroporia radiculosa]	--	--	--	--	--	--
Cluster-140.2797	2208.69	3467.72	-0.65085	1.7414e-17	2.5916e-15	1023276176	KZT71035.1	282	9.8e-22	hypothetical protein DAEQUDRAFT_157116 [Daedalea quercina L-15889]	GO:0007010	cytoskeleton organization	GO:0008017//GO:0005515	microtubule binding//protein binding	GO:0045298	tubulin complex
Cluster-140.2634	6171	8803.98	-0.51261	8.4118e-17	1.2161e-14	1045911792	OCH88938.1	4867	0	leucine-tRNA ligase [Obba rivulosa]	GO:0006418	tRNA aminoacylation for protein translation	GO:0000166//GO:0004812//GO:0005524	nucleotide binding//aminoacyl-tRNA ligase activity//ATP binding	--	--
Cluster-140.2274	2439.75	3883.13	-0.67059	1.1327e-16	1.5921e-14	1023268608	KZT63589.1	644	9.6e-64	E1-like protein-activating [Daedalea quercina L-15889]	--	--	GO:0008641	ubiquitin-like modifier activating enzyme activity	--	--
Cluster-140.2760	13443.6	9295.71	0.53229	3.5056e-16	4.6679e-14	807749423	XP_012179506.1	4446	0	predicted protein [Fibroporia radiculosa]	GO:0000902//GO:0006955//GO:0007165//GO:0051276//GO:0055085	cell morphogenesis//immune response//signal transduction//chromosome organization//transmembrane transport	GO:0005515//GO:0005524	protein binding//ATP binding	GO:0005694//GO:0016021//GO:0016020	chromosome//integral component of membrane//membrane
Cluster-140.3390	12892.1	17006.3	-0.39956	3.8367e-16	4.9779e-14	1557914436	XP_027617800.1	936	2.9e-97	Probable glycosidase [Sparassis crispa]	GO:0050830//GO:0106005//GO:0019722//GO:0005975	defense response to Gram-positive bacterium//RNA 5'-cap (guanine-N7)-methylation//calcium-mediated signaling//carbohydrate metabolic process	GO:0004553//GO:0046983//GO:0003723	hydrolase activity, hydrolyzing O-glycosyl compounds//protein dimerization activity//RNA binding	GO:0005845	mRNA cap binding complex
Cluster-140.2418	2459.15	3590.55	-0.54578	5.4098e-16	6.7761e-14	1023211765	KZT08924.1	3015	0	actin-like protein Arp5p [Laetiporus sulphureus 93-53]	GO:0019083	viral transcription	GO:0005525//GO:0003924	GTP binding//GTPase activity	--	--
Cluster-140.3968	8999.58	13139.3	-0.54595	5.4905e-16	6.7761e-14	1247169458	PCH43143.1	1859	3.1e-204	MFS general substrate transporter [Wolfiporia cocos MD-104 SS10]	GO:0006869//GO:0006260//GO:0042967//GO:0034755//GO:0042157//GO:0055085//GO:0046486//GO:0006281//GO:0051302//GO:0009405//GO:0006810//GO:0045017//GO:0006826	lipid transport//DNA replication//obsolete acyl-carrier-protein biosynthetic process//iron ion transmembrane transport//lipoprotein metabolic process//transmembrane transport//glycerolipid metabolic process//DNA repair//regulation of cell division//pathogenesis//transport//glycerolipid biosynthetic process//iron ion transport	GO:0008289//GO:0022857//GO:0019871//GO:0016787//GO:0005381//GO:0003911//GO:0004144	lipid binding//transmembrane transporter activity//sodium channel inhibitor activity//hydrolase activity//iron ion transmembrane transporter activity//DNA ligase (NAD+) activity//diacylglycerol O-acyltransferase activity	GO:0033573//GO:0016020//GO:0005576	high-affinity iron permease complex//membrane//extracellular region
Cluster-140.3181	3195.55	5443.94	-0.76863	9.9512e-16	1.1989e-13	1023269493	KZT64433.1	934	3.3e-97	glycoside hydrolase family 27 protein [Daedalea quercina L-15889]	GO:0006119//GO:0006118//GO:0006468//GO:0005975	oxidative phosphorylation//obsolete electron transport//protein phosphorylation//carbohydrate metabolic process	GO:0004553//GO:0004672//GO:0008121//GO:0005524	hydrolase activity, hydrolyzing O-glycosyl compounds//protein kinase activity//ubiquinol-cytochrome-c reductase activity//ATP binding	--	--
Cluster-140.3278	8792.61	12836.8	-0.54603	1.0502e-15	1.2358e-13	1372286543	XP_024336101.1	1786	3.7e-196	hypothetical protein POSPLADRAFT_1150825 [Postia placenta MAD-698-R-SB12]	GO:0007304//GO:0016226	chorion-containing eggshell formation//iron-sulfur cluster assembly	GO:0051536//GO:0005506//GO:0005213	iron-sulfur cluster binding//iron ion binding//structural constituent of egg chorion	GO:0005576//GO:0042600	extracellular region//egg chorion
Cluster-140.1563	558.422	927.042	-0.73079	2.3465e-15	2.6297e-13	1023226218	KZT23036.1	281	4e-22	U6 snRNA-associated Sm-like protein LSm7 [Neolentinus lepideus HHB14362 ss-1]	--	--	--	--	--	--
Cluster-140.3735	9402.09	6614.21	0.50735	2.3906e-15	2.6297e-13	1510871688	GBE83131.1	1009	9e-106	predicted protein [Sparassis crispa]	GO:0006351//GO:0009405//GO:0006206//GO:0048193//GO:0008612//GO:0006144//GO:0071973	transcription, DNA-templated//pathogenesis//pyrimidine nucleobase metabolic process//Golgi vesicle transport//peptidyl-lysine modification to peptidyl-hypusine//purine nucleobase metabolic process//bacterial-type flagellum-dependent cell motility	GO:0003899//GO:0005198//GO:0003677	DNA-directed 5'-3' RNA polymerase activity//structural molecule activity//DNA binding	GO:0005730//GO:0016020//GO:0019028	nucleolus//membrane//viral capsid
Cluster-140.3191	5472.11	7400.67	-0.43561	2.8823e-15	3.1031e-13	1023212763	KZT09919.1	1809	1.8e-198	DUF1688-domain-containing protein [Laetiporus sulphureus 93-53]	GO:0055085//GO:0007218//GO:0015689//GO:0055114	transmembrane transport//neuropeptide signaling pathway//molybdate ion transport//oxidation-reduction process	GO:0022857//GO:0016491//GO:0003824//GO:0071949//GO:0005184//GO:0015098	transmembrane transporter activity//oxidoreductase activity//catalytic activity//FAD binding//neuropeptide hormone activity//molybdate ion transmembrane transporter activity	GO:0016021	integral component of membrane
Cluster-140.2708	6015.29	9602.8	-0.67475	2.9958e-15	3.158e-13	1372271359	XP_024344725.1	1209	2.5e-129	hypothetical protein POSPLADRAFT_1052039 [Postia placenta MAD-698-R-SB12]	--	--	GO:0016787//GO:0005515	hydrolase activity//protein binding	--	--
Cluster-140.3595	18907.7	28845.2	-0.60936	3.4401e-15	3.5524e-13	1557915697	XP_027618423.1	629	7.3e-62	hypothetical protein SCP_1101870 [Sparassis crispa]	GO:0005975//GO:0015948//GO:0046656	carbohydrate metabolic process//methanogenesis//folic acid biosynthetic process	GO:0003796//GO:0016301//GO:0003676//GO:0030269	lysozyme activity//kinase activity//nucleic acid binding//tetrahydromethanopterin S-methyltransferase activity	GO:0016021	integral component of membrane
Cluster-140.2194	3876.22	2768.11	0.48568	4.0098e-15	4.0579e-13	1247164203	PCH37888.1	3948	0	atypical/PIKK/PI4K protein kinase [Wolfiporia cocos MD-104 SS10]	GO:0009405	pathogenesis	--	--	GO:0005576	extracellular region
Cluster-140.1699	4563.2	6209.51	-0.44445	5.7739e-15	5.7286e-13	1247164228	PCH37913.1	1121	5.8e-119	hypothetical protein WOLCODRAFT_135919 [Wolfiporia cocos MD-104 SS10]	GO:0015937//GO:0015940//GO:0009405	coenzyme A biosynthetic process//pantothenate biosynthetic process//pathogenesis	GO:0005515//GO:0005524//GO:0004140	protein binding//ATP binding//dephospho-CoA kinase activity	GO:0005576	extracellular region
Cluster-140.4496	4296.73	3138.42	0.4533	1.6795e-14	1.5738e-12	807746451	XP_012178020.1	928	2.2e-96	predicted protein [Fibroporia radiculosa]	GO:0006355//GO:0006118//GO:0006457	regulation of transcription, DNA-templated//obsolete electron transport//protein folding	GO:0015035//GO:0008270//GO:0008168//GO:0016829//GO:0043565	protein disulfide oxidoreductase activity//zinc ion binding//methyltransferase activity//lyase activity//sequence-specific DNA binding	GO:0016021//GO:0042597	integral component of membrane//periplasmic space
Cluster-140.1631	1061.51	1616.28	-0.60674	1.7746e-14	1.579e-12	1023269746	KZT64678.1	871	1.6e-90	Six-hairpin glycosidase [Daedalea quercina L-15889]	GO:0051016	barbed-end actin filament capping	--	--	GO:0030479	actin cortical patch
Cluster-140.3644	7540.8	9911.26	-0.3943	1.7787e-14	1.579e-12	750992064	KIK34720.1	1718	7.1e-188	hypothetical protein CY34DRAFT_97448 [Suillus luteus UH-Slu-Lm8-n1]	GO:0009098//GO:0009099//GO:0055114//GO:0015940//GO:0009097//GO:0009082	leucine biosynthetic process//valine biosynthetic process//oxidation-reduction process//pantothenate biosynthetic process//isoleucine biosynthetic process//branched-chain amino acid biosynthetic process	GO:0004455//GO:0016491	ketol-acid reductoisomerase activity//oxidoreductase activity	--	--
Cluster-140.4326	4524.08	6709.73	-0.56869	1.7592e-14	1.579e-12	1372275033	XP_024341844.1	792	1.1e-80	hypothetical protein POSPLADRAFT_1178667 [Postia placenta MAD-698-R-SB12]	GO:0055114	oxidation-reduction process	GO:0016787//GO:0016491	hydrolase activity//oxidoreductase activity	--	--
Cluster-140.3579	2947.01	13217.5	-2.1652	2.3643e-14	2.0626e-12	1247159934	PCH33619.1	1433	1.8e-155	MFS general substrate transporter [Wolfiporia cocos MD-104 SS10]	GO:0055085	transmembrane transport	GO:0022857	transmembrane transporter activity	GO:0016021//GO:0016020	integral component of membrane//membrane
Cluster-140.1924	1292.01	2090.13	-0.69371	2.9455e-14	2.5262e-12	1510873919	GBE80294.1	524	5.3e-50	hypothetical protein SCP_0300090 [Sparassis crispa]	GO:0006952	defense response	--	--	--	--
Cluster-140.4150	881.774	1495.98	-0.76332	3.0385e-14	2.5625e-12	--	--	--	--	--	GO:0007165	signal transduction	GO:0000772	mating pheromone activity	GO:0016020	membrane
Cluster-140.4157	11872.1	20422	-0.78247	3.5006e-14	2.9038e-12	--	--	--	--	--	--	--	GO:0003677//GO:0016829	DNA binding//lyase activity	--	--
Cluster-140.4325	3680.53	1866.24	0.97937	3.5774e-14	2.9196e-12	1023213210	KZT10365.1	1698	8.2e-186	amine oxidase [Laetiporus sulphureus 93-53]	GO:0055114//GO:0006351	oxidation-reduction process//transcription, DNA-templated	GO:0008270//GO:0003677//GO:0016491	zinc ion binding//DNA binding//oxidoreductase activity	GO:0005634	nucleus
Cluster-140.1619	1508.69	2290.02	-0.60226	5.4037e-14	4.3401e-12	1510872353	GBE83796.1	368	5.7e-32	UPF0590 protein [Sparassis crispa]	--	--	--	--	GO:0019867	outer membrane
Cluster-140.2467	3251.57	4753.68	-0.54805	6.7616e-14	5.3329e-12	1023215486	KZT12632.1	625	6.3e-62	RNA-binding domain-containing protein [Laetiporus sulphureus 93-53]	--	--	GO:0003676	nucleic acid binding	--	--
Cluster-140.3341	5502.41	7570.41	-0.46029	6.8505e-14	5.3329e-12	1372270947	XP_024344519.1	1613	4.6e-176	hypothetical protein POSPLADRAFT_1030670 [Postia placenta MAD-698-R-SB12]	--	--	GO:0003676	nucleic acid binding	--	--
Cluster-140.3933	6917.12	9524.59	-0.46156	7.1456e-14	5.4783e-12	1023215532	KZT12678.1	3561	0	glycosyltransferase family 2 protein [Laetiporus sulphureus 93-53]	GO:0008209//GO:0008207//GO:0006508//GO:0006694//GO:0008210//GO:0055114//GO:0007165	androgen metabolic process//C21-steroid hormone metabolic process//proteolysis//steroid biosynthetic process//estrogen metabolic process//oxidation-reduction process//signal transduction	GO:0008234//GO:0008171//GO:0003723//GO:0016757//GO:0005515//GO:0016616//GO:0003824//GO:0008270//GO:0050662//GO:0003854//GO:0005179	cysteine-type peptidase activity//O-methyltransferase activity//RNA binding//transferase activity, transferring glycosyl groups//protein binding//oxidoreductase activity, acting on the CH-OH group of donors, NAD or NADP as acceptor//catalytic activity//zinc ion binding//obsolete coenzyme binding//3-beta-hydroxy-delta5-steroid dehydrogenase activity//hormone activity	GO:0005576	extracellular region
Cluster-140.3573	7565.55	10131.3	-0.42126	1.4488e-13	1.0942e-11	1510867879	GBE87451.1	1615	8.1e-176	Nucleoporin seh1 [Sparassis crispa]	GO:0030436//GO:0006308//GO:0006468//GO:0006355//GO:0007275	asexual sporulation//DNA catabolic process//protein phosphorylation//regulation of transcription, DNA-templated//multicellular organism development	GO:0005515//GO:0003824//GO:0004519//GO:0005524//GO:0003676//GO:0004672//GO:0003677	protein binding//catalytic activity//endonuclease activity//ATP binding//nucleic acid binding//protein kinase activity//DNA binding	GO:0016021//GO:0042600//GO:0005634	integral component of membrane//egg chorion//nucleus
Cluster-140.3450	2415.4	5144.29	-1.0906	1.6012e-13	1.1915e-11	1372277223	XP_024341049.1	411	3.2e-37	hypothetical protein POSPLADRAFT_1054872 [Postia placenta MAD-698-R-SB12]	--	--	--	--	--	--
Cluster-140.2335	5234.88	8839.44	-0.75594	1.7057e-13	1.2481e-11	1024109055	KZW00232.1	345	1.3e-29	hypothetical protein EXIGLDRAFT_722292 [Exidia glandulosa HHB12029]	--	--	--	--	--	--
Cluster-140.3748	12011.1	16377.8	-0.44735	1.7266e-13	1.2481e-11	1557903053	XP_027612336.1	1737	2e-190	Protein kinase wis1 [Sparassis crispa]	GO:0046849//GO:0006468	bone remodeling//protein phosphorylation	GO:0004672//GO:0005524//GO:0005515	protein kinase activity//ATP binding//protein binding	GO:0005576	extracellular region
Cluster-140.3176	9190.89	12410.2	-0.43331	3.1114e-13	2.2174e-11	807751539	XP_012180564.1	2533	1.5e-282	predicted protein [Fibroporia radiculosa]	GO:0000921//GO:0045087	septin ring assembly//innate immune response	GO:0005524//GO:0005515//GO:0008134//GO:0042803//GO:0019904//GO:0070840	ATP binding//protein binding//transcription factor binding//protein homodimerization activity//protein domain specific binding//dynein complex binding	GO:0016021//GO:0005940//GO:0005667	integral component of membrane//septin ring//transcription regulator complex
Cluster-140.3242	58239.6	91789.5	-0.65634	3.1881e-13	2.2406e-11	1510869637	GBE85711.1	211	5.8e-14	Fruiting body protein [Sparassis crispa]	GO:0006810//GO:0042546//GO:0009405	transport//cell wall biogenesis//pathogenesis	GO:0005199//GO:0008200	structural constituent of cell wall//ion channel inhibitor activity	GO:0005576//GO:0009277//GO:0005618//GO:0019031	extracellular region//fungal-type cell wall//cell wall//viral envelope
Cluster-140.2940	21716.2	10827	1.0042	4.187e-13	2.9022e-11	1045909819	OCH87028.1	2830	0	hypothetical protein OBBRIDRAFT_736896 [Obba rivulosa]	GO:0009117//GO:0051180//GO:0006190	nucleotide metabolic process//vitamin transport//inosine salvage	GO:0090482//GO:0005525//GO:0000287//GO:0005515//GO:0050483//GO:0003924	vitamin transmembrane transporter activity//GTP binding//magnesium ion binding//protein binding//IMP 5'-nucleotidase activity//GTPase activity	GO:0019028//GO:0016021	viral capsid//integral component of membrane
Cluster-140.4407	3794.04	5106.73	-0.4285	4.6065e-13	3.1499e-11	1275214648	PIL23074.1	1159	2.6e-123	hypothetical protein GSI_14382 [Ganoderma sinense ZZ0214-1]	GO:0006508//GO:0006814//GO:0060294//GO:0006090//GO:0006525//GO:0006560//GO:0060271//GO:0051016//GO:0071586//GO:0036376	proteolysis//sodium ion transport//cilium movement involved in cell motility//pyruvate metabolic process//arginine metabolic process//proline metabolic process//cilium assembly//barbed-end actin filament capping//CAAX-box protein processing//sodium ion export across plasma membrane	GO:0004197//GO:0008771//GO:0005515//GO:0008948//GO:0015081	cysteine-type endopeptidase activity//[citrate (pro-3S)-lyase] ligase activity//protein binding//oxaloacetate decarboxylase activity//sodium ion transmembrane transporter activity	GO:0019028//GO:0030479//GO:0016020//GO:0001534	viral capsid//actin cortical patch//membrane//radial spoke
Cluster-140.2365	4540.77	3401.26	0.41674	5.7425e-13	3.8743e-11	1045908210	OCH85497.1	2230	1.1e-247	ERG4/ERG24 ergosterol biosynthesis protein [Obba rivulosa]	GO:0016126	sterol biosynthetic process	GO:0016628	oxidoreductase activity, acting on the CH-CH group of donors, NAD or NADP as acceptor	GO:0016020	membrane
Cluster-140.4146	3307.9	4670.02	-0.49756	7.413e-13	4.9355e-11	1372284701	XP_024337259.1	1154	5.6e-123	hypothetical protein POSPLADRAFT_1147674 [Postia placenta MAD-698-R-SB12]	GO:0032220//GO:0055085	plasma membrane fusion involved in cytogamy//transmembrane transport	GO:0022857	transmembrane transporter activity	GO:0005886//GO:0016020//GO:0016021	plasma membrane//membrane//integral component of membrane
Cluster-140.1173	1002.74	1506.59	-0.58726	8.395e-13	5.5167e-11	807748125	XP_012178857.1	652	4.7e-65	predicted protein [Fibroporia radiculosa]	GO:0039664	lysis of host organelle involved in viral entry into host cell	--	--	GO:0019028	viral capsid
Cluster-140.2514	8420.83	10982.4	-0.38318	9.183e-13	5.8718e-11	1023279814	KZT74657.1	1391	3.2e-150	putative 3-ketoacyl-CoA thiolase B [Daedalea quercina L-15889]	GO:0006412//GO:0042254//GO:1902600//GO:0046034//GO:0006633//GO:0042967//GO:0022904	translation//ribosome biogenesis//proton transmembrane transport//ATP metabolic process//fatty acid biosynthetic process//obsolete acyl-carrier-protein biosynthetic process//respiratory electron transport chain	GO:0004315//GO:0003723//GO:0016747//GO:0003735	3-oxoacyl-[acyl-carrier-protein] synthase activity//RNA binding//transferase activity, transferring acyl groups other than amino-acyl groups//structural constituent of ribosome	GO:0016012//GO:0005840//GO:0016021//GO:0005835//GO:0015934	sarcoglycan complex//ribosome//integral component of membrane//fatty acid synthase complex//large ribosomal subunit
Cluster-140.2951	8140.66	10918.5	-0.42356	9.0608e-13	5.8718e-11	1557909747	XP_027615541.1	6677	0	hypothetical protein SCP_0606070 [Sparassis crispa]	GO:0009405//GO:0006952//GO:0044419//GO:0006508//GO:0006810//GO:0006144	pathogenesis//defense response//interspecies interaction between organisms//proteolysis//transport//purine nucleobase metabolic process	GO:0005515//GO:0003968//GO:0017111//GO:0004197//GO:0019855	protein binding//RNA-directed 5'-3' RNA polymerase activity//nucleoside-triphosphatase activity//cysteine-type endopeptidase activity//calcium channel inhibitor activity	GO:0031379//GO:0005576	RNA-directed RNA polymerase complex//extracellular region
Cluster-140.813	889.597	1348.22	-0.59977	9.2835e-13	5.8718e-11	691788171	CDO75548.1	761	6.2e-78	hypothetical protein BN946_scf184883.g10 [Trametes cinnabarina]	--	--	--	--	--	--
Cluster-140.2728	2696.76	3975.04	-0.55984	9.5054e-13	5.9092e-11	1372289233	XP_024335219.1	884	1.8e-91	hypothetical protein POSPLADRAFT_1076046 [Postia placenta MAD-698-R-SB12]	--	--	GO:0051539//GO:0005515	4 iron, 4 sulfur cluster binding//protein binding	--	--
Cluster-140.3957	3804.48	5225.95	-0.45803	9.6929e-13	5.9092e-11	1557898041	XP_027609982.1	1235	4.8e-132	S-methyl-5'-thioadenosine phosphorylase [Sparassis crispa]	GO:0055114//GO:0039664//GO:0009116	oxidation-reduction process//lysis of host organelle involved in viral entry into host cell//nucleoside metabolic process	GO:0010181//GO:0005515//GO:0016491//GO:0003824	FMN binding//protein binding//oxidoreductase activity//catalytic activity	GO:0019028	viral capsid
Cluster-140.4050	7816.66	5437.44	0.52372	9.6386e-13	5.9092e-11	1557917215	XP_027619173.1	4310	0	Peroxide stress-activated histidine kinase mak2 [Sparassis crispa]	GO:0006544//GO:0016310//GO:0006123//GO:0007165//GO:0006778//GO:0006783//GO:0042967//GO:0000160//GO:0006566//GO:0006563	glycine metabolic process//phosphorylation//mitochondrial electron transport, cytochrome c to oxygen//signal transduction//porphyrin-containing compound metabolic process//heme biosynthetic process//obsolete acyl-carrier-protein biosynthetic process//phosphorelay signal transduction system//threonine metabolic process//L-serine metabolic process	GO:0003723//GO:0000155//GO:0003870//GO:0030170//GO:0004129//GO:0005515	RNA binding//phosphorelay sensor kinase activity//5-aminolevulinate synthase activity//pyridoxal phosphate binding//cytochrome-c oxidase activity//protein binding	GO:0005759//GO:0009365//GO:0045277	mitochondrial matrix//protein histidine kinase complex//respiratory chain complex IV
Cluster-140.2834	37732.6	55625.1	-0.55993	1.1336e-12	6.8286e-11	1372289935	XP_024334403.1	1686	6.8e-184	hypothetical protein POSPLADRAFT_1036691 [Postia placenta MAD-698-R-SB12]	GO:0042254//GO:0006412//GO:0032065//GO:0006355	ribosome biogenesis//translation//maintenance of protein location in cell cortex//regulation of transcription, DNA-templated	GO:0000981//GO:0005515//GO:0003735//GO:0005543//GO:0008270//GO:0000062	DNA-binding transcription factor activity, RNA polymerase II-specific//protein binding//structural constituent of ribosome//phospholipid binding//zinc ion binding//fatty-acyl-CoA binding	GO:0005938//GO:0005840//GO:0005634	cell cortex//ribosome//nucleus
Cluster-140.2606	3973.22	6034.63	-0.6028	1.1563e-12	6.8837e-11	--	--	--	--	--	--	--	--	--	GO:0019867	outer membrane
Cluster-140.3086	30454.5	41660.6	-0.45205	1.1821e-12	6.9553e-11	403411648	CCL98348.1	3787	0	predicted protein [Fibroporia radiculosa]	GO:0006777//GO:0006355//GO:0055114//GO:0006270//GO:0019835//GO:0055085//GO:0006886//GO:1905775//GO:0009405//GO:0019058//GO:0006810//GO:0015074	Mo-molybdopterin cofactor biosynthetic process//regulation of transcription, DNA-templated//oxidation-reduction process//DNA replication initiation//cytolysis//transmembrane transport//intracellular protein transport//negative regulation of DNA helicase activity//pathogenesis//viral life cycle//transport//DNA integration	GO:0005524//GO:0003924//GO:0003676//GO:0008134//GO:0003677//GO:0033743//GO:0016887//GO:0042626//GO:0005525//GO:0016790//GO:0051539	ATP binding//GTPase activity//nucleic acid binding//transcription factor binding//DNA binding//peptide-methionine (R)-S-oxide reductase activity//ATPase activity//ATPase-coupled transmembrane transporter activity//GTP binding//thiolester hydrolase activity//4 iron, 4 sulfur cluster binding	GO:0019031//GO:0005634//GO:0042555//GO:0016021//GO:0019008//GO:0005667//GO:0019867	viral envelope//nucleus//MCM complex//integral component of membrane//molybdopterin synthase complex//transcription regulator complex//outer membrane
Cluster-140.4295	4093.34	5788.98	-0.49989	1.4862e-12	8.6437e-11	1023210751	KZT07914.1	726	4.8e-73	aldo/keto reductase [Laetiporus sulphureus 93-53]	--	--	--	--	--	--
Cluster-140.4058	6660.75	10253.1	-0.62237	1.546e-12	8.8896e-11	1023268505	KZT63494.1	1238	1.2e-132	dihydroxyacetone kinase 1 [Daedalea quercina L-15889]	GO:0046486//GO:0006071	glycerolipid metabolic process//glycerol metabolic process	GO:0004371	glycerone kinase activity	--	--
Cluster-140.1789	2077.78	1453.82	0.51506	1.8578e-12	1.0562e-10	1023207366	KZT04548.1	1029	2.1e-108	hypothetical protein LAESUDRAFT_728044 [Laetiporus sulphureus 93-53]	--	--	--	--	--	--
Cluster-140.4172	4740.73	3621.37	0.38863	1.8954e-12	1.0657e-10	1519189679	RPD82153.1	3516	0	hypothetical protein L226DRAFT_451661 [Lentinus tigrinus ALCF2SS1-7]	--	--	--	--	--	--
Cluster-140.3955	12519.6	17098.1	-0.44967	1.9826e-12	1.1024e-10	1557915056	XP_027618104.1	1654	1.2e-180	predicted protein [Sparassis crispa]	GO:0007186//GO:0005975	G protein-coupled receptor signaling pathway//carbohydrate metabolic process	GO:0061630//GO:0005515//GO:0010181//GO:0003824//GO:0004930	ubiquitin protein ligase activity//protein binding//FMN binding//catalytic activity//G protein-coupled receptor activity	--	--
Cluster-140.2196	950.838	1416.88	-0.57575	2.1559e-12	1.1857e-10	1023275531	KZT70393.1	356	7.7e-31	NAD(P)-binding protein [Daedalea quercina L-15889]	GO:0007165	signal transduction	GO:0042162//GO:0004864	telomeric DNA binding//protein phosphatase inhibitor activity	GO:0000781	chromosome, telomeric region
Cluster-140.2944	23787.9	32687.6	-0.4585	2.6056e-12	1.4177e-10	1557917284	XP_027619207.1	1701	5.9e-186	hypothetical protein SCP_1301090 [Sparassis crispa]	GO:0055114//GO:0055085	oxidation-reduction process//transmembrane transport	GO:0016491//GO:0005515//GO:0022857//GO:0030151	oxidoreductase activity//protein binding//transmembrane transporter activity//molybdenum ion binding	GO:0005886	plasma membrane
Cluster-140.2720	2090.57	1442.43	0.53533	3.4392e-12	1.8513e-10	1043290775	OBZ77977.1	2185	1.1e-242	Sexual differentiation process protein isp4 [Grifola frondosa]	GO:0055085	transmembrane transport	--	--	--	--
Cluster-140.1736	336.34	643.508	-0.93501	4.001e-12	2.131e-10	1557900303	XP_027611050.1	270	1.8e-21	hypothetical protein SCP_0213400 [Sparassis crispa]	--	--	--	--	--	--
Cluster-140.1205	586.93	920.601	-0.64883	4.8778e-12	2.571e-10	1510875908	GBE79456.1	551	2.1e-53	hypothetical protein SCP_0206560 [Sparassis crispa]	--	--	--	--	--	--
Cluster-140.2762	2341.19	3847.21	-0.71643	5.1741e-12	2.6991e-10	1585540734	TBU49810.1	364	2e-31	hypothetical protein BD309DRAFT_1076179 [Dichomitus squalens]	--	--	--	--	GO:0016021	integral component of membrane
Cluster-140.2919	4967.8	6468.55	-0.38084	5.6397e-12	2.9119e-10	1557897615	XP_027609787.1	1508	1.3e-163	DnaJ subfamily C member 3 [Sparassis crispa]	GO:0009271//GO:0006355//GO:0006281//GO:0006352//GO:0051382	phage shock//regulation of transcription, DNA-templated//DNA repair//DNA-templated transcription, initiation//kinetochore assembly	GO:0005515//GO:0003677	protein binding//DNA binding	GO:0000786//GO:0019031	nucleosome//viral envelope
Cluster-140.3572	7573.68	5247.99	0.52938	5.8191e-12	2.9742e-10	1557895693	XP_027608863.1	7881	0	vacuolar protein sorting-associated protein [Sparassis crispa]	GO:0006260//GO:0042254//GO:0009089	DNA replication//ribosome biogenesis//lysine biosynthetic process via diaminopimelate	GO:0008837//GO:0003723//GO:0051082	diaminopimelate epimerase activity//RNA binding//unfolded protein binding	GO:0005634//GO:0042025	nucleus//host cell nucleus
Cluster-140.2546	22244.4	13533	0.71693	5.9787e-12	3.0252e-10	403416299	CCM02999.1	1139	8.4e-121	predicted protein [Fibroporia radiculosa]	GO:0009405	pathogenesis	--	--	--	--
Cluster-140.3069	2767.78	3916.6	-0.50099	6.5266e-12	3.2698e-10	1247170867	PCH44552.1	1423	8e-154	glycoside hydrolase family 5 protein [Wolfiporia cocos MD-104 SS10]	GO:0055114//GO:0009089//GO:0009085//GO:0005975	oxidation-reduction process//lysine biosynthetic process via diaminopimelate//lysine biosynthetic process//carbohydrate metabolic process	GO:0004553//GO:0008839//GO:0016620//GO:0003824//GO:0051287//GO:0050662	hydrolase activity, hydrolyzing O-glycosyl compounds//4-hydroxy-tetrahydrodipicolinate reductase//oxidoreductase activity, acting on the aldehyde or oxo group of donors, NAD or NADP as acceptor//catalytic activity//NAD binding//obsolete coenzyme binding	--	--
Cluster-140.4490	280.454	510.842	-0.86433	7.2076e-12	3.5755e-10	1519186145	RPD78623.1	1378	2.5e-149	mitochondrial carrier [Lentinus tigrinus ALCF2SS1-7]	GO:0006118//GO:0017004	obsolete electron transport//cytochrome complex assembly	GO:0005200//GO:0045158	structural constituent of cytoskeleton//electron transporter, transferring electrons within cytochrome b6/f complex of photosystem II activity	GO:0005882//GO:0005856//GO:0009512	intermediate filament//cytoskeleton//cytochrome b6f complex
Cluster-140.3318	14331.2	18624	-0.37801	9.3972e-12	4.5721e-10	1247167199	PCH40884.1	2897	0	Zn-dependent exopeptidase [Wolfiporia cocos MD-104 SS10]	GO:0034314//GO:0051382//GO:0055114//GO:0006355//GO:0030833//GO:0016032//GO:0090529//GO:0043093	Arp2/3 complex-mediated actin nucleation//kinetochore assembly//oxidation-reduction process//regulation of transcription, DNA-templated//regulation of actin filament polymerization//viral process//cell septum assembly//FtsZ-dependent cytokinesis	GO:0008270//GO:0016616//GO:0046872//GO:0035091//GO:0016787	zinc ion binding//oxidoreductase activity, acting on the CH-OH group of donors, NAD or NADP as acceptor//metal ion binding//phosphatidylinositol binding//hydrolase activity	GO:0005634//GO:0000776//GO:0005885//GO:0005737//GO:0005856	nucleus//kinetochore//Arp2/3 protein complex//cytoplasm//cytoskeleton
Cluster-140.4098	9371.59	7023.97	0.41601	9.5595e-12	4.6068e-10	807755369	XP_012182479.1	2793	0	predicted protein [Fibroporia radiculosa]	--	--	GO:0003924//GO:0016787//GO:0005525	GTPase activity//hydrolase activity//GTP binding	--	--
Cluster-140.4536	1273.95	845.236	0.59214	1.0384e-11	4.9567e-10	1045907762	OCH85079.1	339	1.7e-28	hypothetical protein OBBRIDRAFT_891399 [Obba rivulosa]	GO:0009405//GO:0006810	pathogenesis//transport	GO:0019871	sodium channel inhibitor activity	GO:0042151	nematocyst
Cluster-140.3523	1910.59	2658.1	-0.47639	1.0659e-11	5.0407e-10	1043284939	OBZ72177.1	849	1.2e-87	hypothetical protein A0H81_07612 [Grifola frondosa]	GO:0045046	protein import into peroxisome membrane	GO:0044877	protein-containing complex binding	GO:0005779	integral component of peroxisomal membrane
Cluster-140.3927	688.632	1101.04	-0.67631	1.1635e-11	5.4513e-10	1045915135	OCH92214.1	566	3.1e-55	hypothetical protein OBBRIDRAFT_818381 [Obba rivulosa]	--	--	--	--	--	--
Cluster-140.4266	5012.99	3763.09	0.41373	1.4152e-11	6.5696e-10	1023206101	KZT03292.1	5435	0	hypothetical protein LAESUDRAFT_744673 [Laetiporus sulphureus 93-53]	GO:0006468//GO:0000742//GO:0006323//GO:0048288	protein phosphorylation//karyogamy involved in conjugation with cellular fusion//DNA packaging//nuclear membrane fusion involved in karyogamy	GO:0043130//GO:0005524//GO:0005515//GO:0004672	ubiquitin binding//ATP binding//protein binding//protein kinase activity	GO:0019013	viral nucleocapsid
Cluster-140.2062	1769.14	2433.45	-0.46015	1.4874e-11	6.8422e-10	220729844	EED83711.1	252	2.6e-18	predicted protein [Postia placenta Mad-698-R]	GO:0006367	transcription initiation from RNA polymerase II promoter	--	--	GO:0005672	transcription factor TFIIA complex
Cluster-140.2714	1202.45	1953.13	-0.69993	1.6053e-11	7.2524e-10	1372283987	XP_024336902.1	2230	1.1e-247	hypothetical protein POSPLADRAFT_1147407 [Postia placenta MAD-698-R-SB12]	GO:0043039//GO:0006425//GO:0006418	tRNA aminoacylation//glutaminyl-tRNA aminoacylation//tRNA aminoacylation for protein translation	GO:0005524//GO:0000166//GO:0004812//GO:0004819	ATP binding//nucleotide binding//aminoacyl-tRNA ligase activity//glutamine-tRNA ligase activity	GO:0005737	cytoplasm
Cluster-140.643	37.6299	122.825	-1.709	1.5924e-11	7.2524e-10	1465669733	RGB21529.1	279	3.4e-22	hypothetical protein C1646_732223 [Rhizophagus diaphanus]	--	--	--	--	--	--
Cluster-140.3408	34884.7	49350.4	-0.50047	1.6347e-11	7.3201e-10	1510878152	GBE78542.1	1563	3.1e-170	Glucan endo-1,3-alpha-glucosidase agn1 [Sparassis crispa]	GO:0055114//GO:0019069	oxidation-reduction process//viral capsid assembly	GO:0016787//GO:0010181//GO:0016491//GO:0005524	hydrolase activity//FMN binding//oxidoreductase activity//ATP binding	--	--
Cluster-140.2137	6200.75	8555.66	-0.46448	1.7029e-11	7.5586e-10	1247171203	PCH44888.1	3066	0	proline-tRNA ligase [Wolfiporia cocos MD-104 SS10]	GO:0006355//GO:0006813//GO:0006433//GO:0009584//GO:0018298//GO:0006560//GO:0006525//GO:0006418//GO:0015858	regulation of transcription, DNA-templated//potassium ion transport//prolyl-tRNA aminoacylation//detection of visible light//protein-chromophore linkage//proline metabolic process//arginine metabolic process//tRNA aminoacylation for protein translation//nucleoside transport	GO:0030955//GO:0005524//GO:0005249//GO:0000166//GO:0002161//GO:0005337//GO:0004827//GO:0004812	potassium ion binding//ATP binding//voltage-gated potassium channel activity//nucleotide binding//aminoacyl-tRNA editing activity//nucleoside transmembrane transporter activity//proline-tRNA ligase activity//aminoacyl-tRNA ligase activity	GO:0008076//GO:0016021//GO:0005737	voltage-gated potassium channel complex//integral component of membrane//cytoplasm
Cluster-140.3257	11534.8	15018.5	-0.38075	1.8631e-11	8.1849e-10	1557905342	XP_027613435.1	2087	5.2e-231	Alpha-amylase 1 [Sparassis crispa]	GO:0006952//GO:0005975	defense response//carbohydrate metabolic process	GO:0005515//GO:0003824	protein binding//catalytic activity	GO:0005576	extracellular region
Cluster-140.4194	2828.23	2071.17	0.44977	1.8764e-11	8.1849e-10	1043280420	OBZ67717.1	1708	5.3e-187	hypothetical protein A0H81_12347 [Grifola frondosa]	--	--	GO:0005506//GO:0008168//GO:0003755	iron ion binding//methyltransferase activity//peptidyl-prolyl cis-trans isomerase activity	--	--
Cluster-140.2654	4755.08	6388.55	-0.42583	2.1757e-11	9.2515e-10	1045917025	OCH94079.1	1727	3e-189	hypothetical protein OBBRIDRAFT_789608 [Obba rivulosa]	GO:0005975//GO:0006807//GO:0006367//GO:0032968	carbohydrate metabolic process//nitrogen compound metabolic process//transcription initiation from RNA polymerase II promoter//positive regulation of transcription elongation from RNA polymerase II promoter	GO:0003677//GO:0016810	DNA binding//hydrolase activity, acting on carbon-nitrogen (but not peptide) bonds	GO:0005634//GO:0032040	nucleus//small-subunit processome
Cluster-140.3115	3673.31	5842.82	-0.66979	2.1608e-11	9.2515e-10	1184862516	OSD07719.1	876	5.2e-91	hypothetical protein PYCCODRAFT_343043 [Trametes coccinea BRFM310]	--	--	--	--	--	--
Cluster-140.3869	7412.39	10016.4	-0.43429	2.154e-11	9.2515e-10	1557915022	XP_027618087.1	1427	2.3e-154	hypothetical protein SCP_1004210 [Sparassis crispa]	GO:0000372//GO:0006188//GO:0006164//GO:0006144//GO:0006351//GO:0006355//GO:0006807	Group I intron splicing//IMP biosynthetic process//purine nucleotide biosynthetic process//purine nucleobase metabolic process//transcription, DNA-templated//regulation of transcription, DNA-templated//nitrogen compound metabolic process	GO:0003937	IMP cyclohydrolase activity	GO:0042720//GO:1990904	mitochondrial inner membrane peptidase complex//ribonucleoprotein complex
Cluster-140.4459	1469.82	1042.41	0.4957	2.2127e-11	9.33e-10	1510866912	GBE88980.1	537	1.5e-51	hypothetical protein SCP_1403880 [Sparassis crispa]	GO:0016192	vesicle-mediated transport	--	--	--	--
Cluster-140.2911	2001.75	2992.15	-0.57988	2.389e-11	9.9905e-10	1043278324	OBZ65674.1	975	1.6e-102	hypothetical protein A0H81_14287 [Grifola frondosa]	--	--	--	--	--	--
Cluster-140.4180	3998.07	5277.05	-0.40052	2.9795e-11	1.2358e-09	1189368827	OSX57848.1	2365	1.8e-263	hypothetical protein POSPLADRAFT_1156025 [Postia placenta MAD-698-R-SB12]	GO:0006355	regulation of transcription, DNA-templated	GO:0003677//GO:0005524	DNA binding//ATP binding	GO:0016021	integral component of membrane
Cluster-140.1185	652.438	402.089	0.69747	3.0338e-11	1.2481e-09	--	--	--	--	--	GO:0055114	oxidation-reduction process	GO:0016491	oxidoreductase activity	--	--
Cluster-140.2915	3923.55	2915.18	0.42856	3.1324e-11	1.2782e-09	1023204788	KZT01991.1	1242	5.7e-133	cytochrome P450 [Laetiporus sulphureus 93-53]	GO:0006351//GO:0055114//GO:0006144	transcription, DNA-templated//oxidation-reduction process//purine nucleobase metabolic process	GO:0003968//GO:0020037//GO:0005506//GO:0016705//GO:0003723	RNA-directed 5'-3' RNA polymerase activity//heme binding//iron ion binding//oxidoreductase activity, acting on paired donors, with incorporation or reduction of molecular oxygen//RNA binding	GO:0042622//GO:0031379	photoreceptor outer segment membrane//RNA-directed RNA polymerase complex
Cluster-140.3017	1158.68	1649.31	-0.50906	3.1824e-11	1.2882e-09	1510868150	GBE87722.1	1071	1.7e-113	Conserved oligomeric Golgi complex subunit 7 [Sparassis crispa]	GO:0006357//GO:0006886	regulation of transcription by RNA polymerase II//intracellular protein transport	GO:0003712	transcription coregulator activity	GO:0019031//GO:0017119//GO:0005667//GO:0016592	viral envelope//Golgi transport complex//transcription regulator complex//mediator complex
Cluster-140.2979	12001.2	16286.5	-0.44052	4.5809e-11	1.8396e-09	1023215516	KZT12662.1	1753	6.1e-192	Pentulose kinase [Laetiporus sulphureus 93-53]	GO:0042254//GO:0006412//GO:0000079//GO:0009254//GO:0007218//GO:0005975//GO:0006040//GO:0006275	ribosome biogenesis//translation//regulation of cyclin-dependent protein serine/threonine kinase activity//peptidoglycan turnover//neuropeptide signaling pathway//carbohydrate metabolic process//amino sugar metabolic process//regulation of DNA replication	GO:0005184//GO:0019901//GO:0016773//GO:0003713//GO:0005515//GO:0005524//GO:0003735	neuropeptide hormone activity//protein kinase binding//phosphotransferase activity, alcohol group as acceptor//transcription coactivator activity//protein binding//ATP binding//structural constituent of ribosome	GO:0005667//GO:0005840	transcription regulator complex//ribosome
Cluster-140.4070	4247.59	3166.43	0.42361	4.6605e-11	1.8569e-09	1023203199	KZT00431.1	3207	0	HECT-domain-containing protein [Laetiporus sulphureus 93-53]	GO:0006412//GO:0016567//GO:0042254	translation//protein ubiquitination//ribosome biogenesis	GO:0004663//GO:0004842//GO:0003735//GO:0016787//GO:0005515//GO:0008270	Rab geranylgeranyltransferase activity//ubiquitin-protein transferase activity//structural constituent of ribosome//hydrolase activity//protein binding//zinc ion binding	GO:0005840//GO:0005968	ribosome//Rab-protein geranylgeranyltransferase complex
Cluster-140.3952	12340.4	16800.4	-0.4451	5.1569e-11	2.0386e-09	807746331	XP_012177960.1	2570	8.1e-287	predicted protein [Fibroporia radiculosa]	GO:0042254//GO:0006412//GO:0006099//GO:0006508//GO:0006097//GO:0071816//GO:0006090	ribosome biogenesis//translation//tricarboxylic acid cycle//proteolysis//glyoxylate cycle//tail-anchored membrane protein insertion into ER membrane//pyruvate metabolic process	GO:0003755//GO:0051424//GO:0003682//GO:0004252//GO:0004474//GO:0003735	peptidyl-prolyl cis-trans isomerase activity//corticotropin-releasing hormone binding//chromatin binding//serine-type endopeptidase activity//malate synthase activity//structural constituent of ribosome	GO:0000785//GO:0005840	chromatin//ribosome
Cluster-140.3154	7082.79	9139.05	-0.36778	5.8058e-11	2.2773e-09	403419925	CCM06625.1	987	2.5e-103	predicted protein [Fibroporia radiculosa]	GO:0008210//GO:0007275//GO:0006694//GO:0009611//GO:0008207//GO:0006366//GO:0008209//GO:0016560//GO:0007268//GO:0007165//GO:0055114//GO:0006813	estrogen metabolic process//multicellular organism development//steroid biosynthetic process//response to wounding//C21-steroid hormone metabolic process//transcription by RNA polymerase II//androgen metabolic process//protein import into peroxisome matrix, docking//chemical synaptic transmission//signal transduction//oxidation-reduction process//potassium ion transport	GO:0003723//GO:0004867//GO:0030550//GO:0003677//GO:0050662//GO:0003854//GO:0003824//GO:0016616//GO:0005515	RNA binding//serine-type endopeptidase inhibitor activity//acetylcholine receptor inhibitor activity//DNA binding//obsolete coenzyme binding//3-beta-hydroxy-delta5-steroid dehydrogenase activity//catalytic activity//oxidoreductase activity, acting on the CH-OH group of donors, NAD or NADP as acceptor//protein binding	GO:0005576//GO:0005665//GO:0016021//GO:0062023//GO:0005777	extracellular region//RNA polymerase II, core complex//integral component of membrane//collagen-containing extracellular matrix//peroxisome
Cluster-140.4120	6705.41	10248.1	-0.61198	6.5388e-11	2.5451e-09	403412052	CCL98752.1	1678	1e-183	predicted protein [Fibroporia radiculosa]	GO:0006446	regulation of translational initiation	GO:0003743//GO:0003676//GO:0003723	translation initiation factor activity//nucleic acid binding//RNA binding	GO:0005840	ribosome
Cluster-140.1839	2993.37	3929.32	-0.39259	6.7807e-11	2.5993e-09	1045912680	OCH89806.1	1850	8.4e-204	Actin/actin-like protein [Obba rivulosa]	GO:0042254//GO:0006412//GO:0007165	ribosome biogenesis//translation//signal transduction	GO:0003735//GO:0034061//GO:0003677//GO:0005179	structural constituent of ribosome//DNA polymerase activity//DNA binding//hormone activity	GO:0005840//GO:0005576	ribosome//extracellular region
Cluster-140.3626	7154.22	11046.6	-0.62674	6.7713e-11	2.5993e-09	1247169982	PCH43667.1	1820	4.1e-200	hypothetical protein WOLCODRAFT_153717 [Wolfiporia cocos MD-104 SS10]	GO:0015986//GO:0015694	ATP synthesis coupled proton transport//mercury ion transport	GO:0015097//GO:0046933//GO:0016787	mercury ion transmembrane transporter activity//proton-transporting ATP synthase activity, rotational mechanism//hydrolase activity	GO:0016020//GO:0045259	membrane//proton-transporting ATP synthase complex
Cluster-140.1972	863.001	1290.4	-0.57999	7.6417e-11	2.9073e-09	403418831	CCM05531.1	833	5.9e-86	predicted protein [Fibroporia radiculosa]	GO:0009143//GO:0006206//GO:0006915//GO:0006144	nucleoside triphosphate catabolic process//pyrimidine nucleobase metabolic process//apoptotic process//purine nucleobase metabolic process	GO:0047429	nucleoside-triphosphate diphosphatase activity	--	--
Cluster-140.2660	4878.49	6876.14	-0.49523	7.8603e-11	2.9681e-09	1043288364	OBZ75590.1	1114	4.1e-118	Origin recognition complex subunit 2 [Grifola frondosa]	GO:0007017//GO:0006352//GO:0007018//GO:0006355//GO:0006260	microtubule-based process//DNA-templated transcription, initiation//microtubule-based movement//regulation of transcription, DNA-templated//DNA replication	GO:0003777//GO:0003677//GO:0003700//GO:0016987	microtubule motor activity//DNA binding//DNA-binding transcription factor activity//sigma factor activity	GO:0005874//GO:0030286//GO:0005667//GO:0000808//GO:0005634	microtubule//dynein complex//transcription regulator complex//origin recognition complex//nucleus
Cluster-140.1557	1418.42	995.324	0.51083	8.1006e-11	3.0362e-09	1035371780	OAX30499.1	182	1.2e-10	hypothetical protein K503DRAFT_807184 [Rhizopogon vinicolor AM-OR11-026]	--	--	--	--	--	--
Cluster-140.1314	1183.45	775.824	0.60839	8.903e-11	3.3124e-09	527301366	EPT02154.1	164	4.8e-08	hypothetical protein FOMPIDRAFT_99479 [Fomitopsis pinicola FP-58527 SS1]	--	--	GO:0005515	protein binding	--	--
Cluster-140.1103	1586.18	2313.11	-0.54467	9.5547e-11	3.5034e-09	1247169572	PCH43257.1	593	5.5e-58	hypothetical protein WOLCODRAFT_121729, partial [Wolfiporia cocos MD-104 SS10]	GO:0006270	DNA replication initiation	--	--	GO:0019013	viral nucleocapsid
Cluster-140.4311	1982.61	1258.38	0.65578	9.5092e-11	3.5034e-09	749849690	KIJ22827.1	2239	9.7e-249	hypothetical protein M422DRAFT_276688 [Sphaerobolus stellatus SS14]	GO:0051252//GO:0007186//GO:0046677	regulation of RNA metabolic process//G protein-coupled receptor signaling pathway//response to antibiotic	GO:0003676//GO:0004523//GO:0004930	nucleic acid binding//RNA-DNA hybrid ribonuclease activity//G protein-coupled receptor activity	--	--
Cluster-140.3976	5983.34	7727.19	-0.36909	1.0434e-10	3.7982e-09	807761433	XP_012185511.1	1531	3e-166	predicted protein [Fibroporia radiculosa]	GO:0006355//GO:0006582	regulation of transcription, DNA-templated//melanin metabolic process	GO:0000981//GO:0030411//GO:0005509//GO:0003676//GO:0008270	DNA-binding transcription factor activity, RNA polymerase II-specific//scytalone dehydratase activity//calcium ion binding//nucleic acid binding//zinc ion binding	GO:0005634	nucleus
Cluster-140.3381	36418.3	55820.8	-0.61614	1.275e-10	4.6081e-09	1557912175	XP_027616674.1	3034	0	Peroxisome biosynthesis protein [Sparassis crispa]	GO:0006563//GO:0042967//GO:0006783//GO:0055114//GO:0002949//GO:0007165//GO:0006566//GO:0007031//GO:0006778//GO:0045893//GO:0006310//GO:0006281//GO:0006544//GO:0051301//GO:0006418	L-serine metabolic process//obsolete acyl-carrier-protein biosynthetic process//heme biosynthetic process//oxidation-reduction process//tRNA threonylcarbamoyladenosine modification//signal transduction//threonine metabolic process//peroxisome organization//porphyrin-containing compound metabolic process//positive regulation of transcription, DNA-templated//DNA recombination//DNA repair//glycine m…	GO:0016491//GO:0005524//GO:0043531//GO:0003678//GO:0005198//GO:0030170//GO:0098519//GO:0009378//GO:0003723//GO:0005515//GO:0005179//GO:0016301//GO:0000166//GO:0016887//GO:0003724//GO:0003870//GO:0004812	oxidoreductase activity//ATP binding//ADP binding//DNA helicase activity//structural molecule activity//pyridoxal phosphate binding//nucleotide phosphatase activity, acting on free nucleotides//four-way junction helicase activity//RNA binding//protein binding//hormone activity//kinase activity//nucleotide binding//ATPase activity//RNA helicase activity//5-aminolevulinate synthase activity//aminoa…	GO:0009379//GO:0005777//GO:0005657//GO:0005759//GO:0005576//GO:0012506	Holliday junction helicase complex//peroxisome//replication fork//mitochondrial matrix//extracellular region//vesicle membrane
Cluster-140.4721	822.401	488.159	0.7519	1.314e-10	4.7156e-09	1035380637	OAX37302.1	152	2.6e-07	hypothetical protein K503DRAFT_742960 [Rhizopogon vinicolor AM-OR11-026]	--	--	--	--	--	--
Cluster-140.2753	8413.67	10851.5	-0.36715	1.3592e-10	4.8434e-09	554915812	ESK96880.1	1865	4.5e-205	putative rpt3-26s proteasome regulatory subunit [Moniliophthora roreri MCA 2997]	GO:0019079//GO:0006355//GO:0000162//GO:0009094//GO:0002949//GO:0055114//GO:0006281//GO:0006310//GO:0009878//GO:0006571//GO:0051016	viral genome replication//regulation of transcription, DNA-templated//tryptophan biosynthetic process//L-phenylalanine biosynthetic process//tRNA threonylcarbamoyladenosine modification//oxidation-reduction process//DNA repair//DNA recombination//nodule morphogenesis//tyrosine biosynthetic process//barbed-end actin filament capping	GO:0009378//GO:0098519//GO:0008168//GO:0070840//GO:0003723//GO:0046872//GO:0003678//GO:0016758//GO:0005524//GO:0042803//GO:0003676//GO:0003724//GO:0008977//GO:0004665//GO:0008270//GO:0016887//GO:0008134	four-way junction helicase activity//nucleotide phosphatase activity, acting on free nucleotides//methyltransferase activity//dynein complex binding//RNA binding//metal ion binding//DNA helicase activity//transferase activity, transferring hexosyl groups//ATP binding//protein homodimerization activity//nucleic acid binding//RNA helicase activity//prephenate dehydrogenase (NAD+) activity//prephena…	GO:0008290//GO:0005657//GO:0009379//GO:0005667	F-actin capping protein complex//replication fork//Holliday junction helicase complex//transcription regulator complex
Cluster-140.1798	2642.36	3525.43	-0.41587	1.3961e-10	4.9401e-09	1045907941	OCH85246.1	511	2.3e-48	hypothetical protein OBBRIDRAFT_325702 [Obba rivulosa]	--	--	--	--	--	--
Cluster-140.3310	16637.1	21678	-0.38185	1.6089e-10	5.6533e-09	1510871981	GBE83424.1	2705	4.4e-302	hypothetical protein SCP_0504720 [Sparassis crispa]	GO:0006355//GO:0055114//GO:0006364//GO:0006270//GO:0009401//GO:0006310//GO:0006302//GO:0000105//GO:0006418	regulation of transcription, DNA-templated//oxidation-reduction process//rRNA processing//DNA replication initiation//phosphoenolpyruvate-dependent sugar phosphotransferase system//DNA recombination//double-strand break repair//histidine biosynthetic process//tRNA aminoacylation for protein translation	GO:0005524//GO:0016491//GO:0003824//GO:0005507//GO:0005515//GO:0003676//GO:0016772//GO:0000166//GO:0003677//GO:0003700//GO:0004812	ATP binding//oxidoreductase activity//catalytic activity//copper ion binding//protein binding//nucleic acid binding//transferase activity, transferring phosphorus-containing groups//nucleotide binding//DNA binding//DNA-binding transcription factor activity//aminoacyl-tRNA ligase activity	GO:0042025//GO:0005732//GO:0005634//GO:0034457//GO:0005667	host cell nucleus//small nucleolar ribonucleoprotein complex//nucleus//Mpp10 complex//transcription regulator complex
Cluster-140.3740	4008.38	5487.89	-0.45337	1.6767e-10	5.851e-09	1023213760	KZT10914.1	1801	1.1e-197	hypothetical protein LAESUDRAFT_721313 [Laetiporus sulphureus 93-53]	GO:0045122//GO:0006260//GO:0006355//GO:0018149//GO:0006281	aflatoxin biosynthetic process//DNA replication//regulation of transcription, DNA-templated//peptide cross-linking//DNA repair	GO:0003810//GO:0003677//GO:0046872//GO:0003911//GO:0016787	protein-glutamine gamma-glutamyltransferase activity//DNA binding//metal ion binding//DNA ligase (NAD+) activity//hydrolase activity	GO:0005634	nucleus
Cluster-140.1977	7766.98	5880.02	0.40163	1.8112e-10	6.2772e-09	1608049110	TFY55153.1	788	1.6e-80	hypothetical protein EVJ58_g8427 [Fomitopsis rosea]	--	--	GO:0017048	Rho GTPase binding	--	--
Cluster-140.1342	3643.76	2473.69	0.559	1.8315e-10	6.3043e-09	807755303	XP_012182446.1	4455	0	predicted protein [Fibroporia radiculosa]	GO:0016310//GO:0007131//GO:0032259//GO:0000160	phosphorylation//reciprocal meiotic recombination//methylation//phosphorelay signal transduction system	GO:0003677//GO:0046983//GO:0000155//GO:0008168	DNA binding//protein dimerization activity//phosphorelay sensor kinase activity//methyltransferase activity	GO:0009365//GO:0016021	protein histidine kinase complex//integral component of membrane
Cluster-140.3801	27489.6	38812.3	-0.49766	1.8469e-10	6.3143e-09	403417202	CCM03902.1	969	2.5e-101	predicted protein [Fibroporia radiculosa]	GO:0046497//GO:0009405//GO:0006810//GO:0042546//GO:0042254//GO:0006412//GO:0009435	nicotinate nucleotide metabolic process//pathogenesis//transport//cell wall biogenesis//ribosome biogenesis//translation//NAD biosynthetic process	GO:0005199//GO:0004514//GO:0003735//GO:0008200//GO:0030695	structural constituent of cell wall//nicotinate-nucleotide diphosphorylase (carboxylating) activity//structural constituent of ribosome//ion channel inhibitor activity//GTPase regulator activity	GO:0005840//GO:0005576//GO:0009277//GO:0005618	ribosome//extracellular region//fungal-type cell wall//cell wall
Cluster-140.3290	47678.1	67026.6	-0.49139	2.1496e-10	7.2999e-09	754371947	KIP04672.1	1696	4.1e-185	hypothetical protein PHLGIDRAFT_183272 [Phlebiopsis gigantea 11061_1 CR5-6]	GO:0006352//GO:0006430//GO:0007186//GO:0055085//GO:0007165//GO:0009085//GO:0023041//GO:0006355	DNA-templated transcription, initiation//lysyl-tRNA aminoacylation//G protein-coupled receptor signaling pathway//transmembrane transport//signal transduction//lysine biosynthetic process//neuronal signal transduction//regulation of transcription, DNA-templated	GO:0004824//GO:0005525//GO:0019001//GO:0019955//GO:0003700//GO:0031683//GO:0003677//GO:0000166//GO:0022857//GO:0005524//GO:0003924//GO:0016987	lysine-tRNA ligase activity//GTP binding//guanyl nucleotide binding//cytokine binding//DNA-binding transcription factor activity//G-protein beta/gamma-subunit complex binding//DNA binding//nucleotide binding//transmembrane transporter activity//ATP binding//GTPase activity//sigma factor activity	GO:0005667//GO:0030867//GO:0005737//GO:0016021//GO:0016020	transcription regulator complex//rough endoplasmic reticulum membrane//cytoplasm//integral component of membrane//membrane
Cluster-140.1830	1067.29	1605.66	-0.58887	2.3837e-10	8.041e-09	1247171311	PCH44996.1	1284	2.3e-138	translation initiation factor eIF3g [Wolfiporia cocos MD-104 SS10]	GO:0007165	signal transduction	GO:0003676//GO:0005179//GO:0003723	nucleic acid binding//hormone activity//RNA binding	GO:0005576//GO:0016020	extracellular region//membrane
Cluster-140.3570	4935.71	3782.81	0.3838	3.3518e-10	1.1232e-08	1043288137	OBZ75363.1	4439	0	Autophagy-related protein 2 [Grifola frondosa]	--	--	--	--	GO:0016021	integral component of membrane
Cluster-140.1124	68.7434	200.561	-1.5417	3.5358e-10	1.177e-08	1247169490	PCH43175.1	270	2.5e-21	hypothetical protein WOLCODRAFT_138229 [Wolfiporia cocos MD-104 SS10]	--	--	--	--	--	--
Cluster-140.1838	2118.14	3050.49	-0.52655	3.7032e-10	1.2216e-08	527348635	AGS12598.1	955	5.5e-100	hydroxyquinol 1,2-dioxygenase [Taiwanofungus camphoratus]	GO:0018874//GO:0042184//GO:0019261//GO:0006725//GO:0042203//GO:0055114//GO:0009712//GO:0046232	benzoate metabolic process//xylene catabolic process//1,4-dichlorobenzene catabolic process//cellular aromatic compound metabolic process//toluene catabolic process//oxidation-reduction process//catechol-containing compound metabolic process//carbazole catabolic process	GO:0003824//GO:0005506//GO:0008199//GO:0018576	catalytic activity//iron ion binding//ferric iron binding//catechol 1,2-dioxygenase activity	--	--
Cluster-140.3710	799.739	1340.64	-0.74506	3.718e-10	1.2216e-08	1043282400	OBZ69672.1	1336	5.5e-144	L-pipecolate oxidase [Grifola frondosa]	GO:0055114	oxidation-reduction process	GO:0008641//GO:0016491//GO:0071949	ubiquitin-like modifier activating enzyme activity//oxidoreductase activity//FAD binding	--	--
Cluster-140.2715	4656.32	6154.59	-0.40248	4.0328e-10	1.3094e-08	1045918404	OCH95447.1	654	6e-65	hypothetical protein OBBRIDRAFT_788333 [Obba rivulosa]	--	--	GO:0051537//GO:0005515	2 iron, 2 sulfur cluster binding//protein binding	GO:0005789//GO:0043231	endoplasmic reticulum membrane//intracellular membrane-bounded organelle
Cluster-140.3029	7020.56	8903.87	-0.34291	4.037e-10	1.3094e-08	1372273171	XP_024343098.1	3315	0	hypothetical protein POSPLADRAFT_1177741 [Postia placenta MAD-698-R-SB12]	GO:0006412//GO:0042254//GO:0006355//GO:0042967//GO:0016573//GO:0006357	translation//ribosome biogenesis//regulation of transcription, DNA-templated//obsolete acyl-carrier-protein biosynthetic process//histone acetylation//regulation of transcription by RNA polymerase II	GO:0016787//GO:0003700//GO:0004402//GO:0005524//GO:0003735//GO:0008080//GO:0003677//GO:0000978//GO:0003676	hydrolase activity//DNA-binding transcription factor activity//histone acetyltransferase activity//ATP binding//structural constituent of ribosome//N-acetyltransferase activity//DNA binding//RNA polymerase II cis-regulatory region sequence-specific DNA binding//nucleic acid binding	GO:0005840//GO:0000123//GO:0005667//GO:0005634	ribosome//histone acetyltransferase complex//transcription regulator complex//nucleus
Cluster-140.1873	572.799	875.227	-0.61137	4.393e-10	1.4158e-08	1184858524	OSD03739.1	663	1.9e-66	eukaryotic translation initiation factor SUI1 family protein [Trametes coccinea BRFM310]	--	--	GO:0003723	RNA binding	--	--
Cluster-140.1835	1469.24	2024.61	-0.46266	4.6349e-10	1.4843e-08	1372270949	XP_024344520.1	608	3.4e-60	hypothetical protein POSPLADRAFT_1176643 [Postia placenta MAD-698-R-SB12]	--	--	--	--	--	--
Cluster-140.3032	19430.1	26606.1	-0.45343	4.764e-10	1.5116e-08	1189375049	OSX64057.1	1925	5.6e-212	hypothetical protein POSPLADRAFT_1073730 [Postia placenta MAD-698-R-SB12]	GO:0006457//GO:0006633//GO:0005975	protein folding//fatty acid biosynthetic process//carbohydrate metabolic process	GO:0051082//GO:0016790//GO:0004553//GO:0052855//GO:0005515	unfolded protein binding//thiolester hydrolase activity//hydrolase activity, hydrolyzing O-glycosyl compounds//ADP-dependent NAD(P)H-hydrate dehydratase activity//protein binding	GO:0005737	cytoplasm
Cluster-140.3799	2718.24	9458.59	-1.799	4.7798e-10	1.5116e-08	1247163467	PCH37152.1	2038	3.6e-225	iron reductase [Wolfiporia cocos MD-104 SS10]	GO:0055085//GO:0008654//GO:0055114	transmembrane transport//phospholipid biosynthetic process//oxidation-reduction process	GO:0022857//GO:0016491//GO:0016301	transmembrane transporter activity//oxidoreductase activity//kinase activity	GO:0016020//GO:0016021	membrane//integral component of membrane
Cluster-140.1509	1961.89	1319.08	0.57217	5.2891e-10	1.6623e-08	1045909243	OCH86476.1	1293	4.4e-139	hypothetical protein OBBRIDRAFT_737959 [Obba rivulosa]	GO:0006355//GO:0006351	regulation of transcription, DNA-templated//transcription, DNA-templated	GO:0008270//GO:0000981//GO:0003677//GO:0005515	zinc ion binding//DNA-binding transcription factor activity, RNA polymerase II-specific//DNA binding//protein binding	GO:0005634	nucleus
Cluster-140.2243	1204.06	1658.36	-0.4618	5.5811e-10	1.7432e-08	1189373710	OSX62720.1	3135	0	hypothetical protein POSPLADRAFT_1180806 [Postia placenta MAD-698-R-SB12]	GO:0042967	obsolete acyl-carrier-protein biosynthetic process	GO:0008080//GO:0005515	N-acetyltransferase activity//protein binding	--	--
Cluster-140.4281	1326.26	1901.03	-0.51981	5.813e-10	1.8045e-08	1557900319	XP_027611058.1	480	2.3e-45	hypothetical protein SCP_0213480 [Sparassis crispa]	--	--	--	--	--	--
Cluster-140.3375	4727.61	6095.38	-0.36652	6.2116e-10	1.9165e-08	1045911298	OCH88457.1	1158	3e-123	hypothetical protein OBBRIDRAFT_734375 [Obba rivulosa]	GO:0007283	spermatogenesis	GO:0005515//GO:0003677	protein binding//DNA binding	GO:0000786//GO:0005634	nucleosome//nucleus
Cluster-140.2357	3276.6	5267.27	-0.68506	6.335e-10	1.9427e-08	1247159758	PCH33443.1	279	1.7e-21	ATPase V1 complex subunit C [Wolfiporia cocos MD-104 SS10]	GO:1902600	proton transmembrane transport	GO:0015078	proton transmembrane transporter activity	GO:0033180	proton-transporting V-type ATPase, V1 domain
Cluster-140.3124	36094.9	58395.3	-0.69408	6.4208e-10	1.9455e-08	1247165738	PCH39423.1	639	3.4e-63	NAD(P)-binding protein [Wolfiporia cocos MD-104 SS10]	GO:0055114//GO:0006813	oxidation-reduction process//potassium ion transport	--	--	--	--
Cluster-140.3282	1100.39	1547.96	-0.49249	6.4069e-10	1.9455e-08	1510869385	GBE86735.1	330	1e-27	predicted protein [Sparassis crispa]	GO:0006810//GO:0006260//GO:0009405	transport//DNA replication//pathogenesis	GO:0019870	potassium channel inhibitor activity	GO:0042025//GO:0005576	host cell nucleus//extracellular region
Cluster-140.3365	5775.98	9195.96	-0.67093	6.514e-10	1.9619e-08	807751529	XP_012180559.1	894	1.1e-92	predicted protein [Fibroporia radiculosa]	GO:0015986//GO:0006351	ATP synthesis coupled proton transport//transcription, DNA-templated	GO:0015078//GO:0005515//GO:0043565	proton transmembrane transporter activity//protein binding//sequence-specific DNA binding	GO:0000276	mitochondrial proton-transporting ATP synthase complex, coupling factor F(o)
Cluster-140.3724	27138.6	35124.5	-0.37216	6.6275e-10	1.9843e-08	807756615	XP_012183102.1	4729	0	predicted protein [Fibroporia radiculosa]	GO:0043044//GO:0006355//GO:0006338//GO:0016575	ATP-dependent chromatin remodeling//regulation of transcription, DNA-templated//chromatin remodeling//histone deacetylation	GO:0008270//GO:0003678//GO:0016818//GO:0005524//GO:0003677//GO:0003676//GO:0031491//GO:0043565//GO:0016787	zinc ion binding//DNA helicase activity//hydrolase activity, acting on acid anhydrides, in phosphorus-containing anhydrides//ATP binding//DNA binding//nucleic acid binding//nucleosome binding//sequence-specific DNA binding//hydrolase activity	GO:0005634//GO:0000786//GO:0071821//GO:0070823//GO:0005657//GO:0000785	nucleus//nucleosome//FANCM-MHF complex//HDA1 complex//replication fork//chromatin
Cluster-140.2159	1945.69	2619.59	-0.42936	7.0231e-10	2.0904e-08	1189373759	OSX62769.1	680	2.3e-68	hypothetical protein POSPLADRAFT_1046171 [Postia placenta MAD-698-R-SB12]	--	--	--	--	--	--
Cluster-140.1210	1558.02	2112.01	-0.43848	7.7293e-10	2.2739e-08	449545097	EMD36069.1	1329	1.7e-143	hypothetical protein CERSUDRAFT_138831 [Gelatoporia subvermispora B]	GO:0019836	hemolysis by symbiont of host erythrocytes	--	--	GO:0005576	extracellular region
Cluster-140.2261	4429.85	5622.48	-0.3441	7.6988e-10	2.2739e-08	1189379102	OSX68107.1	1333	1.1e-143	hypothetical protein POSPLADRAFT_1064434 [Postia placenta MAD-698-R-SB12]	GO:0006464//GO:0033014//GO:0015031//GO:0015994//GO:0016226	cellular protein modification process//tetrapyrrole biosynthetic process//protein transport//chlorophyll metabolic process//iron-sulfur cluster assembly	GO:0051536//GO:0004418//GO:0005506	iron-sulfur cluster binding//hydroxymethylbilane synthase activity//iron ion binding	--	--
Cluster-140.2401	16937.4	10970.9	0.62658	8.0086e-10	2.3424e-08	1247165281	PCH38966.1	4891	0	ATP-dependent bile acid permease [Wolfiporia cocos MD-104 SS10]	GO:0055085//GO:0019073//GO:0006810//GO:0006508//GO:0002949//GO:0006397	transmembrane transport//viral DNA genome packaging//transport//proteolysis//tRNA threonylcarbamoyladenosine modification//mRNA processing	GO:0016787//GO:0042626//GO:0005525//GO:0003723//GO:0008236//GO:0003824//GO:0005524//GO:0043531//GO:0005198//GO:0003924//GO:0050662//GO:0003677//GO:0000166//GO:0016887	hydrolase activity//ATPase-coupled transmembrane transporter activity//GTP binding//RNA binding//serine-type peptidase activity//catalytic activity//ATP binding//ADP binding//structural molecule activity//GTPase activity//obsolete coenzyme binding//DNA binding//nucleotide binding//ATPase activity	GO:0005737//GO:0016021//GO:0016020//GO:0005634	cytoplasm//integral component of membrane//membrane//nucleus
Cluster-140.2334	5520.97	7740.41	-0.48752	8.1593e-10	2.3727e-08	403412266	CCL98966.1	1292	5.1e-139	predicted protein [Fibroporia radiculosa]	GO:0006413//GO:0006446	translational initiation//regulation of translational initiation	GO:0003723//GO:0003743	RNA binding//translation initiation factor activity	GO:0005840//GO:0032040	ribosome//small-subunit processome
Cluster-140.4776	62.9613	166.146	-1.4006	8.6506e-10	2.5013e-08	1475796523	RIA79045.1	221	3.4e-15	hypothetical protein C1645_133682 [Glomus cerebriforme]	--	--	--	--	--	--
Cluster-140.2616	17752.1	24518.8	-0.46596	8.9016e-10	2.5592e-08	1557905222	XP_027613376.1	1810	5.4e-199	Transketolase 1 [Sparassis crispa]	GO:0016114//GO:0015979//GO:0046718//GO:0006122//GO:0006694	terpenoid biosynthetic process//photosynthesis//viral entry into host cell//mitochondrial electron transport, ubiquinol to cytochrome c//steroid biosynthetic process	GO:0010333//GO:0008661//GO:0016624//GO:0016829	terpene synthase activity//1-deoxy-D-xylulose-5-phosphate synthase activity//oxidoreductase activity, acting on the aldehyde or oxo group of donors, disulfide as acceptor//lyase activity	GO:0005750//GO:0009522	mitochondrial respiratory chain complex III//photosystem I
Cluster-140.1616	1035.88	1577.3	-0.60657	1.0878e-09	3.1097e-08	403414289	CCM00989.1	747	3.4e-76	predicted protein [Fibroporia radiculosa]	--	--	--	--	--	--
Cluster-140.1482	2512.06	1757.2	0.51567	1.1065e-09	3.1455e-08	1557895989	XP_027609001.1	6937	0	Proteasome activator complex subunit 4A [Sparassis crispa]	--	--	GO:0003924//GO:0005515//GO:0005525	GTPase activity//protein binding//GTP binding	GO:0016020	membrane
Cluster-140.3073	22088.4	28777.3	-0.38163	1.1499e-09	3.2505e-08	403413693	CCM00393.1	2951	0	predicted protein [Fibroporia radiculosa]	GO:0042254//GO:0008544//GO:0030436//GO:0015986//GO:0018144//GO:0006270//GO:0009058//GO:0006606//GO:0016032//GO:0015979//GO:0006413//GO:0006412//GO:0006446//GO:0006816//GO:0006144//GO:0006355//GO:0006874	ribosome biogenesis//epidermis development//asexual sporulation//ATP synthesis coupled proton transport//RNA-protein covalent cross-linking//DNA replication initiation//biosynthetic process//protein import into nucleus//viral process//photosynthesis//translational initiation//translation//regulation of translational initiation//calcium ion transport//purine nucleobase metabolic process//regulatio…	GO:0016779//GO:0005219//GO:0005515//GO:0003735//GO:0015078//GO:0003723//GO:0003743//GO:0031369//GO:0043565//GO:0003968//GO:0016818//GO:0005198	nucleotidyltransferase activity//ryanodine-sensitive calcium-release channel activity//protein binding//structural constituent of ribosome//proton transmembrane transporter activity//RNA binding//translation initiation factor activity//translation initiation factor binding//sequence-specific DNA binding//RNA-directed 5'-3' RNA polymerase activity//hydrolase activity, acting on acid anhydrides, in…	GO:0032040//GO:0005852//GO:0031379//GO:0005840//GO:0000276//GO:0009579//GO:0016021//GO:0005622	small-subunit processome//eukaryotic translation initiation factor 3 complex//RNA-directed RNA polymerase complex//ribosome//mitochondrial proton-transporting ATP synthase complex, coupling factor F(o)//thylakoid//integral component of membrane//intracellular
Cluster-140.4290	3647.33	5136.74	-0.49418	1.1565e-09	3.2511e-08	527301720	EPT02506.1	802	1.3e-81	hypothetical protein FOMPIDRAFT_1118218 [Fomitopsis pinicola FP-58527 SS1]	GO:0007165//GO:0016310//GO:0006468//GO:0016485//GO:0000160	signal transduction//phosphorylation//protein phosphorylation//protein processing//phosphorelay signal transduction system	GO:0004672//GO:0000155//GO:0004190//GO:0005524//GO:0008168//GO:0019888	protein kinase activity//phosphorelay sensor kinase activity//aspartic-type endopeptidase activity//ATP binding//methyltransferase activity//protein phosphatase regulator activity	GO:0030289//GO:0016021//GO:0009365//GO:0005886	protein phosphatase 4 complex//integral component of membrane//protein histidine kinase complex//plasma membrane
Cluster-140.1556	1646.29	1172.11	0.48973	1.2692e-09	3.5481e-08	1023215659	KZT12805.1	1603	3.3e-175	glycosyltransferase family 57 protein [Laetiporus sulphureus 93-53]	--	--	GO:0005201//GO:0016758	extracellular matrix structural constituent//transferase activity, transferring hexosyl groups	GO:0005789	endoplasmic reticulum membrane
Cluster-140.1118	3122.13	2373.83	0.39521	1.4406e-09	3.9642e-08	1189372794	OSX61806.1	346	3e-29	hypothetical protein POSPLADRAFT_1040200 [Postia placenta MAD-698-R-SB12]	--	--	--	--	GO:0016020	membrane
Cluster-140.3479	23964	38989.6	-0.70224	1.4331e-09	3.9642e-08	1372290173	XP_024334522.1	2584	1.2e-288	hypothetical protein POSPLADRAFT_1049932 [Postia placenta MAD-698-R-SB12]	GO:0005975	carbohydrate metabolic process	GO:0003824//GO:0016832//GO:0030976//GO:0050840//GO:0003677	catalytic activity//aldehyde-lyase activity//thiamine pyrophosphate binding//extracellular matrix binding//DNA binding	GO:0019012//GO:0005576	virion//extracellular region
Cluster-140.3670	7764.63	10604	-0.44967	1.813e-09	4.932e-08	1247169226	PCH42911.1	3475	0	glycosyltransferase family 20 protein [Wolfiporia cocos MD-104 SS10]	GO:0006760//GO:0005992//GO:0046656//GO:0006119//GO:1902600	folic acid-containing compound metabolic process//trehalose biosynthetic process//folic acid biosynthetic process//oxidative phosphorylation//proton transmembrane transport	GO:0004150//GO:0003824//GO:0009678//GO:0004427	dihydroneopterin aldolase activity//catalytic activity//pyrophosphate hydrolysis-driven proton transmembrane transporter activity//inorganic diphosphatase activity	GO:0016020	membrane
Cluster-140.4099	15198.6	19807.9	-0.38215	1.9079e-09	5.1364e-08	1247160658	PCH34343.1	2480	2.8e-276	histidyl-tRNA synthetase [Wolfiporia cocos MD-104 SS10]	GO:0006418//GO:0006123//GO:0045087	tRNA aminoacylation for protein translation//mitochondrial electron transport, cytochrome c to oxygen//innate immune response	GO:0004812//GO:0000166//GO:0003676//GO:0008270//GO:0004129//GO:0005515//GO:0005524	aminoacyl-tRNA ligase activity//nucleotide binding//nucleic acid binding//zinc ion binding//cytochrome-c oxidase activity//protein binding//ATP binding	GO:0005576//GO:0005743//GO:0045277	extracellular region//mitochondrial inner membrane//respiratory chain complex IV
Cluster-140.3455	19695.1	27327.7	-0.47255	1.9332e-09	5.1757e-08	807755451	XP_012182520.1	3530	0	predicted protein [Fibroporia radiculosa]	GO:0006493//GO:0009085//GO:0006260//GO:0055114//GO:0008209//GO:0006952//GO:0015031//GO:0008207//GO:0008210//GO:0006694//GO:0009089	protein O-linked glycosylation//lysine biosynthetic process//DNA replication//oxidation-reduction process//androgen metabolic process//defense response//protein transport//C21-steroid hormone metabolic process//estrogen metabolic process//steroid biosynthetic process//lysine biosynthetic process via diaminopimelate	GO:0016616//GO:0016491//GO:0005524//GO:0003854//GO:0000030//GO:0017025//GO:0003887//GO:0008168//GO:0051287//GO:0008839//GO:0016620	oxidoreductase activity, acting on the CH-OH group of donors, NAD or NADP as acceptor//oxidoreductase activity//ATP binding//3-beta-hydroxy-delta5-steroid dehydrogenase activity//mannosyltransferase activity//TBP-class protein binding//DNA-directed DNA polymerase activity//methyltransferase activity//NAD binding//4-hydroxy-tetrahydrodipicolinate reductase//oxidoreductase activity, acting on the a…	GO:0042025//GO:0016020//GO:0042575//GO:0005576//GO:0000136	host cell nucleus//membrane//DNA polymerase complex//extracellular region//alpha-1,6-mannosyltransferase complex
Cluster-140.809	1143.8	1622.43	-0.50414	1.9584e-09	5.2156e-08	403413242	CCL99942.1	513	1.5e-48	predicted protein [Fibroporia radiculosa]	GO:0006355	regulation of transcription, DNA-templated	GO:0003700	DNA-binding transcription factor activity	GO:0005667//GO:0042025	transcription regulator complex//host cell nucleus
Cluster-140.1535	1515.45	2024.21	-0.41756	2.1081e-09	5.5728e-08	449543451	EMD34427.1	884	9.8e-92	hypothetical protein CERSUDRAFT_117298 [Gelatoporia subvermispora B]	--	--	GO:0003677	DNA binding	--	--
Cluster-140.3866	1321.28	1851.36	-0.48673	2.1146e-09	5.5728e-08	1023211819	KZT08978.1	2091	9.8e-232	AAA-domain-containing protein [Laetiporus sulphureus 93-53]	GO:0019079//GO:0006310//GO:0006281	viral genome replication//DNA recombination//DNA repair	GO:0003724//GO:0005524//GO:0003678//GO:0009378//GO:0003723//GO:0016887	RNA helicase activity//ATP binding//DNA helicase activity//four-way junction helicase activity//RNA binding//ATPase activity	GO:0009379//GO:0005657	Holliday junction helicase complex//replication fork
Cluster-140.2131	294.665	495.002	-0.74675	2.1738e-09	5.6992e-08	807746683	XP_012178136.1	439	9.4e-41	predicted protein [Fibroporia radiculosa]	--	--	--	--	--	--
Cluster-140.1532	2035.1	2795.81	-0.45854	2.1949e-09	5.7247e-08	1510870566	GBE85334.1	1685	1.2e-184	Asparagine--tRNA ligase, mitochondrial [Sparassis crispa]	GO:0006418//GO:0006464//GO:0045893//GO:0043039	tRNA aminoacylation for protein translation//cellular protein modification process//positive regulation of transcription, DNA-templated//tRNA aminoacylation	GO:0004812//GO:0000166//GO:0003676//GO:0000049//GO:0005524	aminoacyl-tRNA ligase activity//nucleotide binding//nucleic acid binding//tRNA binding//ATP binding	GO:0042025	host cell nucleus
Cluster-140.1760	2540.06	3330.36	-0.39089	2.2778e-09	5.8805e-08	691795076	CDO70048.1	1236	1.7e-132	hypothetical protein BN946_scf184650.g6 [Trametes cinnabarina]	--	--	GO:0005515	protein binding	--	--
Cluster-140.4698	91.7674	233.52	-1.3497	2.2702e-09	5.8805e-08	1475796524	RIA79046.1	525	3.2e-50	cell wall-associated hydrolase [Glomus cerebriforme]	GO:0042254//GO:0006412	ribosome biogenesis//translation	GO:0003735//GO:0019843	structural constituent of ribosome//rRNA binding	GO:0009507//GO:0005840	chloroplast//ribosome
Cluster-140.2913	4727.63	6645	-0.49123	2.3422e-09	6.016e-08	1023203042	KZT00278.1	1629	3.7e-178	ornithine-oxo-acid aminotransferase [Laetiporus sulphureus 93-53]	GO:0009058	biosynthetic process	GO:0030170//GO:0008483//GO:0005524	pyridoxal phosphate binding//transaminase activity//ATP binding	--	--
Cluster-140.3023	3463.6	4661.51	-0.42862	2.3726e-09	6.0428e-08	1023209571	KZT06740.1	1511	2e-164	VHS-domain-containing protein [Laetiporus sulphureus 93-53]	GO:0006886//GO:0006119//GO:1902600	intracellular protein transport//oxidative phosphorylation//proton transmembrane transport	GO:0046961	proton-transporting ATPase activity, rotational mechanism	GO:0033178	proton-transporting two-sector ATPase complex, catalytic domain
Cluster-140.3867	3548.77	4677.08	-0.39845	2.3774e-09	6.0428e-08	1557920263	XP_027620673.1	400	3.7e-35	hypothetical protein SCP_1700850 [Sparassis crispa]	GO:0006355	regulation of transcription, DNA-templated	GO:0003700//GO:0000981//GO:0008270	DNA-binding transcription factor activity//DNA-binding transcription factor activity, RNA polymerase II-specific//zinc ion binding	GO:0005634//GO:0005667//GO:0042025	nucleus//transcription regulator complex//host cell nucleus
Cluster-140.2489	5007.16	7153.82	-0.51489	2.4271e-09	6.1101e-08	1247166857	PCH40542.1	740	1.2e-74	cytochrome P450 [Wolfiporia cocos MD-104 SS10]	GO:0006468//GO:0055114	protein phosphorylation//oxidation-reduction process	GO:0005524//GO:0004672//GO:0020037//GO:0005506//GO:0016705	ATP binding//protein kinase activity//heme binding//iron ion binding//oxidoreductase activity, acting on paired donors, with incorporation or reduction of molecular oxygen	--	--
Cluster-140.739	640.002	418.35	0.61361	2.5554e-09	6.4011e-08	691795523	CDO69650.1	565	5.5e-55	hypothetical protein BN946_scf184851.g38 [Trametes cinnabarina]	--	--	--	--	--	--
Cluster-140.4470	3856.74	2993.8	0.36547	2.6447e-09	6.5922e-08	1023213966	KZT11119.1	3060	0	aminophospholipid-transporting P-type ATPase [Laetiporus sulphureus 93-53]	--	--	GO:0008270	zinc ion binding	--	--
Cluster-140.4010	4713.5	3737.68	0.33459	2.7176e-09	6.7408e-08	1510877342	GBE77732.1	1828	6.9e-201	hypothetical protein SCP_0106140 [Sparassis crispa]	GO:0006890	retrograde vesicle-mediated transport, Golgi to endoplasmic reticulum	GO:0046983//GO:0004252//GO:0003677	protein dimerization activity//serine-type endopeptidase activity//DNA binding	GO:0016021	integral component of membrane
Cluster-140.3557	2979.95	2174.45	0.45497	3.2154e-09	7.9366e-08	1023212964	KZT10120.1	313	2.5e-25	hypothetical protein LAESUDRAFT_756314 [Laetiporus sulphureus 93-53]	--	--	GO:0003676	nucleic acid binding	--	--
Cluster-140.1832	3411.61	4408.04	-0.36972	3.2852e-09	8.0696e-08	1189372757	OSX61769.1	1131	2.7e-120	glycosyltransferase family 8 protein [Postia placenta MAD-698-R-SB12]	GO:0000041//GO:0016573//GO:0042967//GO:0006355//GO:0055085	transition metal ion transport//histone acetylation//obsolete acyl-carrier-protein biosynthetic process//regulation of transcription, DNA-templated//transmembrane transport	GO:0016757//GO:0004402	transferase activity, transferring glycosyl groups//histone acetyltransferase activity	GO:0000123//GO:0009512//GO:0016021//GO:0005887	histone acetyltransferase complex//cytochrome b6f complex//integral component of membrane//integral component of plasma membrane
Cluster-140.3423	21209.1	27407.1	-0.3699	3.309e-09	8.0887e-08	1023279957	KZT74800.1	2321	6e-258	decarboxylating 6-phosphogluconate dehydrogenase [Daedalea quercina L-15889]	GO:0006098//GO:0007411//GO:0019521//GO:0055114//GO:0016055	pentose-phosphate shunt//axon guidance//D-gluconate metabolic process//oxidation-reduction process//Wnt signaling pathway	GO:0004616//GO:0003824//GO:0050661	phosphogluconate dehydrogenase (decarboxylating) activity//catalytic activity//NADP binding	GO:0005576	extracellular region
Cluster-140.844	53.6043	155.033	-1.5317	3.5038e-09	8.5236e-08	1465669732	RGB21528.1	291	1.7e-23	hypothetical protein C1646_748743 [Rhizophagus diaphanus]	--	--	--	--	--	--
Cluster-140.2716	2243.28	2941.2	-0.39072	3.9427e-09	9.5454e-08	527303403	EPT04181.1	1572	2.8e-171	hypothetical protein FOMPIDRAFT_1058014 [Fomitopsis pinicola FP-58527 SS1]	GO:0030488	tRNA methylation	GO:0016746	transferase activity, transferring acyl groups	GO:0032040//GO:0031515	small-subunit processome//tRNA (m1A) methyltransferase complex
Cluster-140.2476	4482.74	3480.89	0.36503	4.2759e-09	1.0303e-07	1247160238	PCH33923.1	2596	5.5e-290	hypothetical protein WOLCODRAFT_135391 [Wolfiporia cocos MD-104 SS10]	GO:0070072//GO:0006904//GO:0007165	vacuolar proton-transporting V-type ATPase complex assembly//vesicle docking involved in exocytosis//signal transduction	GO:0005525//GO:0005515	GTP binding//protein binding	GO:0000145	exocyst
Cluster-140.1938	2994.86	2227.76	0.4269	4.8486e-09	1.1628e-07	403417462	CCM04162.1	2039	2.7e-225	predicted protein [Fibroporia radiculosa]	GO:0055114	oxidation-reduction process	GO:0016491//GO:0005507	oxidoreductase activity//copper ion binding	--	--
Cluster-140.4031	11024	7600.34	0.53642	5.141e-09	1.227e-07	403411634	CCL98334.1	894	1e-92	predicted protein [Fibroporia radiculosa]	--	--	GO:0046872//GO:0008270	metal ion binding//zinc ion binding	--	--
Cluster-140.1016	108.162	244.869	-1.1756	5.1738e-09	1.2291e-07	1557899063	XP_027610451.1	202	1.6e-13	Metal homeostatis protein [Sparassis crispa]	--	--	--	--	--	--
Cluster-140.4605	856.747	591.976	0.53308	5.3441e-09	1.2636e-07	220727619	EED81532.1	449	3e-41	predicted protein [Postia placenta Mad-698-R]	--	--	--	--	--	--
Cluster-140.2677	2859.2	4026.36	-0.49363	5.5498e-09	1.3001e-07	1557918935	XP_027620013.1	910	1.4e-94	zf-PARP-domain-containing protein [Sparassis crispa]	--	--	GO:0003676//GO:0046872//GO:0003677//GO:0008270//GO:0003723	nucleic acid binding//metal ion binding//DNA binding//zinc ion binding//RNA binding	GO:0032040//GO:0005634	small-subunit processome//nucleus
Cluster-140.1415	486.293	813.416	-0.74292	5.5835e-09	1.302e-07	807756697	XP_012183143.1	1053	6.9e-112	predicted protein [Fibroporia radiculosa]	GO:0006813//GO:0006260	potassium ion transport//DNA replication	GO:0003887//GO:0050661//GO:0051287//GO:0008408//GO:0003677	DNA-directed DNA polymerase activity//NADP binding//NAD binding//3'-5' exonuclease activity//DNA binding	GO:0009360//GO:0042575	DNA polymerase III complex//DNA polymerase complex
Cluster-140.4171	6069.48	4558.92	0.41271	5.846e-09	1.3569e-07	1247167480	PCH41165.1	3172	0	heat shock protein Hsp90 [Wolfiporia cocos MD-104 SS10]	GO:0016485//GO:0000398//GO:0006457	protein processing//mRNA splicing, via spliceosome//protein folding	GO:0005515//GO:0005524//GO:0004190//GO:0051082	protein binding//ATP binding//aspartic-type endopeptidase activity//unfolded protein binding	GO:0016021//GO:0005681	integral component of membrane//spliceosomal complex
Cluster-140.3040	22661.7	36938.3	-0.7049	5.9662e-09	1.3785e-07	--	--	--	--	--	GO:0042546	cell wall biogenesis	GO:0005199	structural constituent of cell wall	GO:0009277//GO:0005618	fungal-type cell wall//cell wall
Cluster-140.1188	1993.65	1501.3	0.40928	6.9662e-09	1.595e-07	1510872198	GBE83641.1	775	3.5e-79	hypothetical protein SCP_0506960 [Sparassis crispa]	GO:0006139	nucleobase-containing compound metabolic process	GO:0003676//GO:0008408	nucleic acid binding//3'-5' exonuclease activity	--	--
Cluster-140.2548	2364.46	3243.85	-0.45619	7.1553e-09	1.6309e-07	1023208992	KZT06164.1	1454	1e-157	Brix-domain-containing protein [Laetiporus sulphureus 93-53]	GO:0030488//GO:0008033//GO:0055114//GO:0009451	tRNA methylation//tRNA processing//oxidation-reduction process//RNA modification	GO:0016429	tRNA (adenine-N1-)-methyltransferase activity	GO:0031515	tRNA (m1A) methyltransferase complex
Cluster-140.3253	9398.27	12788.4	-0.44435	7.2358e-09	1.6418e-07	1189370820	OSX59835.1	348	2.5e-29	hypothetical protein POSPLADRAFT_1075346 [Postia placenta MAD-698-R-SB12]	--	--	--	--	--	--
Cluster-140.2025	2386.31	1822.57	0.38884	7.6534e-09	1.7288e-07	1023210064	KZT07230.1	1756	1.4e-192	hypothetical protein LAESUDRAFT_120001 [Laetiporus sulphureus 93-53]	GO:0006574//GO:0006631//GO:0055114//GO:0006550//GO:0006568//GO:0016226//GO:0006554//GO:0018874//GO:0006552//GO:0006633//GO:0006813//GO:0016032	valine catabolic process//fatty acid metabolic process//oxidation-reduction process//isoleucine catabolic process//tryptophan metabolic process//iron-sulfur cluster assembly//lysine catabolic process//benzoate metabolic process//leucine catabolic process//fatty acid biosynthetic process//potassium ion transport//viral process	GO:0051287//GO:0071949//GO:0008641//GO:0016616//GO:0016491//GO:0003857	NAD binding//FAD binding//ubiquitin-like modifier activating enzyme activity//oxidoreductase activity, acting on the CH-OH group of donors, NAD or NADP as acceptor//oxidoreductase activity//3-hydroxyacyl-CoA dehydrogenase activity	GO:0019031	viral envelope
Cluster-140.1430	842.82	583.776	0.52927	7.8253e-09	1.7598e-07	1372282389	XP_024338521.1	554	1.1e-53	hypothetical protein POSPLADRAFT_1144317 [Postia placenta MAD-698-R-SB12]	GO:0000469	cleavage involved in rRNA processing	--	--	--	--
Cluster-140.4440	2949.69	2248.55	0.39167	8.068e-09	1.8064e-07	761924303	KIY45655.1	188	2.1e-11	26S proteasome subunit P45 [Fistulina hepatica ATCC 64428]	--	--	--	--	--	--
Cluster-140.3300	12163.1	15771.1	-0.37477	8.3294e-09	1.8567e-07	1184861731	OSD06936.1	2075	4.5e-229	PLP-dependent transferase [Trametes coccinea BRFM310]	GO:0042254//GO:0006412//GO:0007165//GO:0019752//GO:0009058	ribosome biogenesis//translation//signal transduction//carboxylic acid metabolic process//biosynthetic process	GO:0030170//GO:0003735//GO:0001664//GO:0016831	pyridoxal phosphate binding//structural constituent of ribosome//G protein-coupled receptor binding//carboxy-lyase activity	GO:0005634//GO:0005840	nucleus//ribosome
Cluster-140.1481	775.652	1164.21	-0.58548	8.4792e-09	1.8818e-07	1023204412	KZT01620.1	985	1e-103	alpha/beta-hydrolase [Laetiporus sulphureus 93-53]	--	--	--	--	--	--
Cluster-140.3882	2964.06	3972.81	-0.42255	8.7625e-09	1.9362e-07	220729238	EED83116.1	2135	1.3e-236	predicted protein [Postia placenta Mad-698-R]	GO:0006891//GO:0006323	intra-Golgi vesicle-mediated transport//DNA packaging	GO:0003676//GO:0003682//GO:0003677	nucleic acid binding//chromatin binding//DNA binding	GO:0000775//GO:0000785//GO:0017119//GO:0005634	chromosome, centromeric region//chromatin//Golgi transport complex//nucleus
Cluster-140.538	571.473	375.806	0.60406	9.2277e-09	2.0301e-07	636609711	XP_008035990.1	152	6.1e-07	hypothetical protein TRAVEDRAFT_19023 [Trametes versicolor FP-101664 SS1]	--	--	--	--	--	--
Cluster-140.1976	2280.43	1617.08	0.49602	9.9298e-09	2.1751e-07	1247169964	PCH43649.1	1156	6.5e-123	hypothetical protein WOLCODRAFT_138497 [Wolfiporia cocos MD-104 SS10]	GO:0007165//GO:0006351//GO:0006396//GO:0006355	signal transduction//transcription, DNA-templated//RNA processing//regulation of transcription, DNA-templated	GO:0005179//GO:0003677//GO:0000981//GO:0008270	hormone activity//DNA binding//DNA-binding transcription factor activity, RNA polymerase II-specific//zinc ion binding	GO:0005576//GO:0005634	extracellular region//nucleus
Cluster-140.1676	804.809	495.95	0.69877	1.0149e-08	2.2135e-07	749849690	KIJ22827.1	1291	4.5e-139	hypothetical protein M422DRAFT_276688 [Sphaerobolus stellatus SS14]	GO:0051252	regulation of RNA metabolic process	GO:0004523//GO:0003676	RNA-DNA hybrid ribonuclease activity//nucleic acid binding	--	--
Cluster-140.2124	1978.43	2567.08	-0.37551	1.0732e-08	2.3307e-07	1557913152	XP_027617161.1	1668	1.3e-182	Probable gamma-glutamyl phosphate [Sparassis crispa]	GO:0000921//GO:0046677//GO:0007165//GO:0015994//GO:0055114//GO:0006779	septin ring assembly//response to antibiotic//signal transduction//chlorophyll metabolic process//oxidation-reduction process//porphyrin-containing compound biosynthetic process	GO:0016491//GO:0004853//GO:0005515//GO:0005179//GO:0016779	oxidoreductase activity//uroporphyrinogen decarboxylase activity//protein binding//hormone activity//nucleotidyltransferase activity	GO:0005940//GO:0016021//GO:0005576	septin ring//integral component of membrane//extracellular region
Cluster-140.4213	3876.66	5123.68	-0.40237	1.1167e-08	2.4148e-07	1557898073	XP_027609998.1	827	5.8e-85	predicted protein [Sparassis crispa]	GO:0030001//GO:0055085//GO:0016485//GO:0023041//GO:0006260//GO:0006807	metal ion transport//transmembrane transport//protein processing//neuronal signal transduction//DNA replication//nitrogen compound metabolic process	GO:0046873//GO:0016812//GO:0003677//GO:0004190	metal ion transmembrane transporter activity//hydrolase activity, acting on carbon-nitrogen (but not peptide) bonds, in cyclic amides//DNA binding//aspartic-type endopeptidase activity	GO:0030867//GO:0016021//GO:0016020	rough endoplasmic reticulum membrane//integral component of membrane//membrane
Cluster-140.1805	1730.02	1283.02	0.43123	1.4147e-08	3.0332e-07	1510870013	GBE86087.1	2377	2e-264	hypothetical protein SCP_0806110 [Sparassis crispa]	GO:0006869//GO:0009403//GO:0055085	lipid transport//toxin biosynthetic process//transmembrane transport	GO:0005515//GO:0022857//GO:0005319	protein binding//transmembrane transporter activity//lipid transporter activity	GO:0016020//GO:0016021	membrane//integral component of membrane
Cluster-140.3767	221.792	412.909	-0.89617	1.4257e-08	3.0439e-07	527304740	EPT05514.1	275	6.9e-22	hypothetical protein FOMPIDRAFT_1021331 [Fomitopsis pinicola FP-58527 SS1]	--	--	GO:0000062	fatty-acyl-CoA binding	--	--
Cluster-140.2464	2132.31	3311.35	-0.63478	1.5487e-08	3.2789e-07	1608065038	TFY69646.1	1195	1.1e-127	hypothetical protein EVJ58_g296 [Fomitopsis rosea]	GO:0006886//GO:0006888	intracellular protein transport//endoplasmic reticulum to Golgi vesicle-mediated transport	GO:0016787	hydrolase activity	GO:0030127	COPII vesicle coat
Cluster-140.1059	973.453	690.506	0.49506	1.5774e-08	3.3257e-07	1557903828	XP_027612690.1	373	1.6e-32	hypothetical protein SCP_0401500 [Sparassis crispa]	--	--	--	--	--	--
Cluster-140.994	2022.43	1559.17	0.37537	1.6601e-08	3.4855e-07	1043289135	OBZ76352.1	385	6.3e-34	hypothetical protein A0H81_03069 [Grifola frondosa]	--	--	--	--	--	--
Cluster-140.2024	4138.92	3237.8	0.35417	1.6763e-08	3.505e-07	1023204607	KZT01812.1	3400	0	ARM repeat-containing protein [Laetiporus sulphureus 93-53]	GO:0006886//GO:0007165	intracellular protein transport//signal transduction	GO:0005515//GO:0008536//GO:0005049	protein binding//Ran GTPase binding//nuclear export signal receptor activity	GO:0005887	integral component of plasma membrane
Cluster-140.981	338.452	520.728	-0.62157	1.7061e-08	3.5525e-07	1557920422	XP_027620752.1	507	2.4e-48	hypothetical protein SCP_1701640 [Sparassis crispa]	--	--	--	--	--	--
Cluster-140.3363	9210.27	7376.16	0.32046	1.7357e-08	3.5994e-07	1557896833	XP_027609412.1	8330	0	histidine kinase [Sparassis crispa]	GO:0055085//GO:0006281//GO:0006468//GO:0006289//GO:0042254//GO:0016310//GO:0000160//GO:0006357//GO:0001522//GO:0006284//GO:0007165	transmembrane transport//DNA repair//protein phosphorylation//nucleotide-excision repair//ribosome biogenesis//phosphorylation//phosphorelay signal transduction system//regulation of transcription by RNA polymerase II//pseudouridine synthesis//base-excision repair//signal transduction	GO:0003906//GO:0030515//GO:0004672//GO:0003684//GO:0000155//GO:0016799//GO:0005515//GO:0005524//GO:0022857//GO:0003712//GO:0008270	DNA-(apurinic or apyrimidinic site) endonuclease activity//snoRNA binding//protein kinase activity//damaged DNA binding//phosphorelay sensor kinase activity//hydrolase activity, hydrolyzing N-glycosyl compounds//protein binding//ATP binding//transmembrane transporter activity//transcription coregulator activity//zinc ion binding	GO:0016021//GO:0009365//GO:0016020//GO:0016592//GO:0005667	integral component of membrane//protein histidine kinase complex//membrane//mediator complex//transcription regulator complex
Cluster-140.2461	12604.4	16893.7	-0.42257	1.7736e-08	3.6631e-07	403413029	CCL99729.1	2849	0	predicted protein [Fibroporia radiculosa]	GO:0045893//GO:0006281//GO:0006631//GO:0006574//GO:0006554//GO:0018874//GO:0006552//GO:0006633//GO:0055114//GO:0006550//GO:0006568//GO:0046677	positive regulation of transcription, DNA-templated//DNA repair//fatty acid metabolic process//valine catabolic process//lysine catabolic process//benzoate metabolic process//leucine catabolic process//fatty acid biosynthetic process//oxidation-reduction process//isoleucine catabolic process//tryptophan metabolic process//response to antibiotic	GO:0071949//GO:0003684//GO:0016491//GO:0005198//GO:0003857//GO:0016779//GO:0003677	FAD binding//damaged DNA binding//oxidoreductase activity//structural molecule activity//3-hydroxyacyl-CoA dehydrogenase activity//nucleotidyltransferase activity//DNA binding	GO:0019028//GO:0000786//GO:0005634//GO:0071821	viral capsid//nucleosome//nucleus//FANCM-MHF complex
Cluster-140.3050	5091.62	6720.58	-0.40062	1.8853e-08	3.8779e-07	1023215698	KZT12844.1	1247	1e-133	4-hydroxybenzoate polyprenyl transferase [Laetiporus sulphureus 93-53]	GO:0046688	response to copper ion	GO:0016765//GO:0008658//GO:0046872//GO:0005094//GO:0005507	transferase activity, transferring alkyl or aryl (other than methyl) groups//penicillin binding//metal ion binding//Rho GDP-dissociation inhibitor activity//copper ion binding	GO:0042597//GO:0005737//GO:0016021	periplasmic space//cytoplasm//integral component of membrane
Cluster-140.2254	6360.62	8695.11	-0.45094	1.9583e-08	4.0117e-07	1184861145	OSD06351.1	715	7e-72	DUF1630-domain-containing protein [Trametes coccinea BRFM310]	--	--	--	--	GO:0005741	mitochondrial outer membrane
Cluster-140.1387	690.706	442.888	0.64142	2.0501e-08	4.1164e-07	1043287509	OBZ74737.1	355	1.3e-30	hypothetical protein A0H81_05279 [Grifola frondosa]	GO:1990961//GO:0006810	xenobiotic detoxification by transmembrane export across the plasma membrane//transport	GO:0042910	xenobiotic transmembrane transporter activity	GO:0005886	plasma membrane
Cluster-140.1530	1087.76	769.907	0.49889	2.0448e-08	4.1164e-07	--	--	--	--	--	GO:0006355	regulation of transcription, DNA-templated	GO:0000981//GO:0008270//GO:0003824	DNA-binding transcription factor activity, RNA polymerase II-specific//zinc ion binding//catalytic activity	GO:0005634	nucleus
Cluster-140.2918	1880.96	2549.33	-0.43874	2.0176e-08	4.1164e-07	1510868331	GBE86884.1	729	7.4e-74	hypothetical protein SCP_1001280 [Sparassis crispa]	GO:0034755//GO:0006826	iron ion transmembrane transport//iron ion transport	GO:0005381	iron ion transmembrane transporter activity	GO:0016021	integral component of membrane
Cluster-140.3324	7685.1	12384.3	-0.68842	2.0356e-08	4.1164e-07	1023268957	KZT63918.1	1613	4.6e-176	thiolase [Daedalea quercina L-15889]	GO:0042967//GO:0006633	obsolete acyl-carrier-protein biosynthetic process//fatty acid biosynthetic process	GO:0004315//GO:0016747	3-oxoacyl-[acyl-carrier-protein] synthase activity//transferase activity, transferring acyl groups other than amino-acyl groups	GO:0005835	fatty acid synthase complex
Cluster-140.3992	6876.8	10129.8	-0.55893	2.044e-08	4.1164e-07	403412573	CCL99273.1	1535	9.3e-167	predicted protein [Fibroporia radiculosa]	GO:0009058//GO:0055114	biosynthetic process//oxidation-reduction process	GO:0030170//GO:0016627//GO:0046872//GO:0003677//GO:0050660	pyridoxal phosphate binding//oxidoreductase activity, acting on the CH-CH group of donors//metal ion binding//DNA binding//flavin adenine dinucleotide binding	GO:0005634	nucleus
Cluster-140.2822	8529.32	12628.3	-0.56618	2.1304e-08	4.2609e-07	1023203780	KZT00998.1	2042	1e-225	acyl-CoA dehydrogenase NM domain-like protein [Laetiporus sulphureus 93-53]	GO:0007165//GO:0055114	signal transduction//oxidation-reduction process	GO:0016627//GO:0071949//GO:0009882	oxidoreductase activity, acting on the CH-CH group of donors//FAD binding//blue light photoreceptor activity	--	--
Cluster-140.2574	3533.57	2731.22	0.37183	2.1683e-08	4.2857e-07	1189378210	OSX67215.1	5047	0	hypothetical protein POSPLADRAFT_1072233 [Postia placenta MAD-698-R-SB12]	GO:0045639//GO:0007165//GO:0030261//GO:0007059//GO:0006614	positive regulation of myeloid cell differentiation//signal transduction//chromosome condensation//chromosome segregation//SRP-dependent cotranslational protein targeting to membrane	GO:0016301//GO:0005125//GO:0005525//GO:0016887//GO:0003677//GO:0005524//GO:0003924	kinase activity//cytokine activity//GTP binding//ATPase activity//DNA binding//ATP binding//GTPase activity	GO:0009295	nucleoid
Cluster-140.3000	32398.3	50640.4	-0.6444	2.1675e-08	4.2857e-07	763727920	KJA25335.1	364	9.2e-32	hypothetical protein HYPSUDRAFT_76067 [Hypholoma sublateritium FD-334 SS-4]	GO:0009405//GO:0006886	pathogenesis//intracellular protein transport	--	--	GO:0005741//GO:0005576	mitochondrial outer membrane//extracellular region
Cluster-140.923	446.951	283.889	0.65394	2.1608e-08	4.2857e-07	749759639	KII84638.1	540	5.1e-52	hypothetical protein PLICRDRAFT_355567 [Plicaturopsis crispa FD-325 SS-3]	GO:0055085	transmembrane transport	GO:0022857	transmembrane transporter activity	GO:0016020//GO:0016021	membrane//integral component of membrane
Cluster-140.3911	4735.7	6554.15	-0.46881	2.2199e-08	4.3707e-07	807748197	XP_012178893.1	1289	1.8e-138	predicted protein [Fibroporia radiculosa]	GO:0002098	tRNA wobble uridine modification	GO:0005515	protein binding	GO:0033588	Elongator holoenzyme complex
Cluster-140.4187	2275.83	1583.99	0.52278	2.312e-08	4.5343e-07	1510872090	GBE83533.1	3019	0	predicted protein [Sparassis crispa]	GO:0006351//GO:0005975	transcription, DNA-templated//carbohydrate metabolic process	GO:0008184//GO:0008270//GO:0003677	glycogen phosphorylase activity//zinc ion binding//DNA binding	GO:0005634	nucleus
Cluster-140.4545	3901.1	2772.52	0.49261	2.3954e-08	4.6798e-07	1189375992	OSX64999.1	4110	0	hypothetical protein POSPLADRAFT_1133614 [Postia placenta MAD-698-R-SB12]	--	--	GO:0005515	protein binding	--	--
Cluster-140.4045	5064.73	6592.76	-0.38026	2.4762e-08	4.819e-07	1608053718	TFY59146.1	2666	7.3e-298	hypothetical protein EVJ58_g5971 [Fomitopsis rosea]	GO:0055114//GO:0009231//GO:0007076//GO:0055085//GO:0019087	oxidation-reduction process//riboflavin biosynthetic process//mitotic chromosome condensation//transmembrane transport//transformation of host cell by virus	GO:0016903//GO:0008686//GO:0042302//GO:0022857	oxidoreductase activity, acting on the aldehyde or oxo group of donors//3,4-dihydroxy-2-butanone-4-phosphate synthase activity//structural constituent of cuticle//transmembrane transporter activity	GO:0000796//GO:0032040//GO:0016021	condensin complex//small-subunit processome//integral component of membrane
Cluster-140.4248	7026.97	8960.9	-0.35074	2.553e-08	4.9496e-07	1023202075	KZS99470.1	360	3.4e-31	SRF-TF-domain-containing protein, partial [Laetiporus sulphureus 93-53]	--	--	GO:0046983//GO:0003677	protein dimerization activity//DNA binding	--	--
Cluster-140.2595	3694.65	4652.21	-0.33263	2.7195e-08	5.2521e-07	1247166788	PCH40473.1	1447	1.6e-156	thiamine diphosphate-binding protein [Wolfiporia cocos MD-104 SS10]	GO:0031110//GO:0005982//GO:0000272//GO:0005985	regulation of microtubule polymerization or depolymerization//starch metabolic process//polysaccharide catabolic process//sucrose metabolic process	GO:0016755//GO:0008810//GO:0016757//GO:0000287//GO:0003824//GO:0005096//GO:0016831//GO:0030976	transferase activity, transferring amino-acyl groups//cellulase activity//transferase activity, transferring glycosyl groups//magnesium ion binding//catalytic activity//GTPase activator activity//carboxy-lyase activity//thiamine pyrophosphate binding	--	--
Cluster-140.4143	24355.1	31595.8	-0.37553	2.8277e-08	5.4405e-07	1247162831	PCH36516.1	2321	6.9e-258	hypothetical protein WOLCODRAFT_28645 [Wolfiporia cocos MD-104 SS10]	GO:0006629//GO:0009396//GO:0046487//GO:0006508	lipid metabolic process//folic acid-containing compound biosynthetic process//glyoxylate metabolic process//proteolysis	GO:0003824//GO:0004488//GO:0050662//GO:0004185	catalytic activity//methylenetetrahydrofolate dehydrogenase (NADP+) activity//obsolete coenzyme binding//serine-type carboxypeptidase activity	--	--
Cluster-140.2505	7974.4	10751.7	-0.43115	2.9418e-08	5.6385e-07	1023213225	KZT10380.1	1237	3.9e-132	glycoside hydrolase family 16 protein [Laetiporus sulphureus 93-53]	GO:0006886//GO:0005975//GO:0016192//GO:0006508	intracellular protein transport//carbohydrate metabolic process//vesicle-mediated transport//proteolysis	GO:0005198//GO:0004553//GO:0008233	structural molecule activity//hydrolase activity, hydrolyzing O-glycosyl compounds//peptidase activity	GO:0030130//GO:0030132	clathrin coat of trans-Golgi network vesicle//clathrin coat of coated pit
Cluster-140.1768	2771.2	3605.65	-0.38006	2.9581e-08	5.6483e-07	1247167692	PCH41377.1	338	2.8e-28	hypothetical protein WOLCODRAFT_163038 [Wolfiporia cocos MD-104 SS10]	--	--	--	--	--	--
Cluster-140.4062	2308.82	3182.47	-0.4629	3.2036e-08	6.0712e-07	1445350039	RDX56765.1	435	5.6e-40	60S ribosomal protein L7 [Polyporus brumalis]	--	--	--	--	--	--
Cluster-140.2191	1389	2208.54	-0.66924	3.3486e-08	6.2988e-07	--	--	--	--	--	GO:0005975	carbohydrate metabolic process	GO:0004553	hydrolase activity, hydrolyzing O-glycosyl compounds	--	--
Cluster-140.4449	778.887	1271.62	-0.70728	3.3413e-08	6.2988e-07	1247165199	PCH38884.1	358	3.6e-31	60S ribosomal protein L17/L23 [Wolfiporia cocos MD-104 SS10]	GO:0006412//GO:0015931//GO:0042254//GO:0033227	translation//nucleobase-containing compound transport//ribosome biogenesis//dsRNA transport	GO:0051033//GO:0003735	RNA transmembrane transporter activity//structural constituent of ribosome	GO:0005840//GO:0016021	ribosome//integral component of membrane
Cluster-140.1340	578.986	924.7	-0.67489	3.434e-08	6.4119e-07	220732012	EED85851.1	593	2.5e-58	mitochondrial ribosomal protein L16 [Postia placenta Mad-698-R]	GO:0042254//GO:0006412	ribosome biogenesis//translation	GO:0003735	structural constituent of ribosome	GO:0005840	ribosome
Cluster-140.4358	1589.36	2124.95	-0.41898	3.5405e-08	6.5864e-07	1608063275	TFY67961.1	4407	0	hypothetical protein EVJ58_g1304 [Fomitopsis rosea]	GO:0006206//GO:0006139//GO:0006576//GO:0002949//GO:0006144	pyrimidine nucleobase metabolic process//nucleobase-containing compound metabolic process//cellular biogenic amine metabolic process//tRNA threonylcarbamoyladenosine modification//purine nucleobase metabolic process	GO:0003724//GO:0016787//GO:0098519//GO:0005525//GO:0004127//GO:0003723//GO:0005524//GO:0003968//GO:0043022//GO:0003678//GO:0003924//GO:0016301//GO:0003677//GO:0016887	RNA helicase activity//hydrolase activity//nucleotide phosphatase activity, acting on free nucleotides//GTP binding//cytidylate kinase activity//RNA binding//ATP binding//RNA-directed 5'-3' RNA polymerase activity//ribosome binding//DNA helicase activity//GTPase activity//kinase activity//DNA binding//ATPase activity	GO:0016021//GO:0005657//GO:0031379	integral component of membrane//replication fork//RNA-directed RNA polymerase complex
Cluster-140.3042	21632.9	27867.6	-0.36537	3.5736e-08	6.6236e-07	1189371147	OSX60161.1	690	9e-69	hypothetical protein POSPLADRAFT_1147565 [Postia placenta MAD-698-R-SB12]	GO:0006355	regulation of transcription, DNA-templated	GO:0005515//GO:0043565//GO:0008270	protein binding//sequence-specific DNA binding//zinc ion binding	--	--
Cluster-140.4017	7508.46	9546.23	-0.34642	3.8075e-08	7.0057e-07	403417441	CCM04141.1	1810	1.6e-198	predicted protein [Fibroporia radiculosa]	GO:0007275//GO:0006508//GO:0001522//GO:0006396//GO:0009451	multicellular organism development//proteolysis//pseudouridine synthesis//RNA processing//RNA modification	GO:0003723//GO:0008173//GO:0004197//GO:0009982//GO:0008270//GO:0005515//GO:0003824	RNA binding//RNA methyltransferase activity//cysteine-type endopeptidase activity//pseudouridine synthase activity//zinc ion binding//protein binding//catalytic activity	--	--
Cluster-140.2741	3061.82	4195.19	-0.45412	3.8531e-08	7.064e-07	1247160735	PCH34420.1	2122	4.3e-235	TIP49-domain-containing protein [Wolfiporia cocos MD-104 SS10]	GO:0006260//GO:0006355//GO:0006310//GO:0006281//GO:0006412//GO:0042254	DNA replication//regulation of transcription, DNA-templated//DNA recombination//DNA repair//translation//ribosome biogenesis	GO:0003735//GO:0005524//GO:0003678//GO:0016887//GO:0009378//GO:0003700	structural constituent of ribosome//ATP binding//DNA helicase activity//ATPase activity//four-way junction helicase activity//DNA-binding transcription factor activity	GO:0009379//GO:0005840//GO:0005657//GO:0005667	Holliday junction helicase complex//ribosome//replication fork//transcription regulator complex
Cluster-140.2773	2694.24	3593.03	-0.41565	4.0338e-08	7.3686e-07	1557896081	XP_027609047.1	2830	0	WD40 repeat-like protein [Sparassis crispa]	GO:0090266	regulation of mitotic cell cycle spindle assembly checkpoint	GO:0005515	protein binding	GO:0005680	anaphase-promoting complex
Cluster-140.3241	1089.2	1559.58	-0.51821	4.1993e-08	7.6434e-07	449549418	EMD40383.1	763	4.7e-78	hypothetical protein CERSUDRAFT_130181 [Gelatoporia subvermispora B]	GO:0075733	intracellular transport of virus	--	--	--	--
Cluster-140.3854	11948.1	16382.7	-0.45535	4.2396e-08	7.689e-07	1247167893	PCH41578.1	661	2.1e-65	60S ribosomal protein L18 [Wolfiporia cocos MD-104 SS10]	GO:0006355//GO:0035556//GO:0009190//GO:0006413//GO:0055114	regulation of transcription, DNA-templated//intracellular signal transduction//cyclic nucleotide biosynthetic process//translational initiation//oxidation-reduction process	GO:0003723//GO:0003700	RNA binding//DNA-binding transcription factor activity	GO:0016020//GO:0005667//GO:0019012	membrane//transcription regulator complex//virion
Cluster-140.2431	2158.9	1602	0.43005	4.3192e-08	7.8054e-07	1247169902	PCH43587.1	1787	2.4e-196	hypothetical protein WOLCODRAFT_138453 [Wolfiporia cocos MD-104 SS10]	GO:0006355//GO:0006351	regulation of transcription, DNA-templated//transcription, DNA-templated	GO:0003677//GO:0000981//GO:0003676//GO:0008270//GO:0005516	DNA binding//DNA-binding transcription factor activity, RNA polymerase II-specific//nucleic acid binding//zinc ion binding//calmodulin binding	GO:0005634	nucleus
Cluster-140.4327	368.016	565.09	-0.61802	4.4646e-08	8.0394e-07	807760565	XP_012185077.1	337	1.9e-28	predicted protein [Fibroporia radiculosa]	GO:0019050	suppression by virus of host apoptotic process	--	--	--	--
Cluster-140.2303	6720.54	5096.57	0.39918	5.0085e-08	8.9869e-07	403417182	CCM03882.1	2185	3.4e-242	predicted protein [Fibroporia radiculosa]	GO:0006351//GO:0098542//GO:0006206//GO:0071705//GO:0006230	transcription, DNA-templated//defense response to other organism//pyrimidine nucleobase metabolic process//nitrogen compound transport//TMP biosynthetic process	GO:0005524//GO:0008270//GO:0004797//GO:0003677	ATP binding//zinc ion binding//thymidine kinase activity//DNA binding	GO:0005634	nucleus
Cluster-140.4572	1016.13	691.258	0.55535	5.0713e-08	9.0673e-07	449546183	EMD37153.1	967	3.9e-101	laccase [Gelatoporia subvermispora B]	GO:0055114//GO:0106005	oxidation-reduction process//RNA 5'-cap (guanine-N7)-methylation	GO:0016491//GO:0005507//GO:0005515//GO:0003723	oxidoreductase activity//copper ion binding//protein binding//RNA binding	GO:0005845	mRNA cap binding complex
Cluster-140.2759	6127.86	8250.61	-0.42896	5.22e-08	9.2678e-07	1557903099	XP_027612339.1	1414	8.6e-153	FAD/NAD(P)-binding domain-containing protein [Sparassis crispa]	GO:0007186//GO:0006694//GO:0009452//GO:0055114//GO:0042157//GO:0005976//GO:0006869//GO:0016114//GO:0001510	G protein-coupled receptor signaling pathway//steroid biosynthetic process//7-methylguanosine RNA capping//oxidation-reduction process//lipoprotein metabolic process//polysaccharide metabolic process//lipid transport//terpenoid biosynthetic process//RNA methylation	GO:0019001//GO:0008171//GO:0005525//GO:0071949//GO:0004506//GO:0008168//GO:0050660//GO:0016779//GO:0031683//GO:0003924//GO:0016491//GO:0008289	guanyl nucleotide binding//O-methyltransferase activity//GTP binding//FAD binding//squalene monooxygenase activity//methyltransferase activity//flavin adenine dinucleotide binding//nucleotidyltransferase activity//G-protein beta/gamma-subunit complex binding//GTPase activity//oxidoreductase activity//lipid binding	GO:0005576//GO:0016021	extracellular region//integral component of membrane
Cluster-140.1956	3722.41	2778.85	0.42146	5.2555e-08	9.2982e-07	1023273059	KZT67941.1	1773	1e-194	DUF647-domain-containing protein [Daedalea quercina L-15889]	--	--	GO:0003677//GO:0005534	DNA binding//galactose binding	--	--
Cluster-140.1575	2069.1	1548.59	0.41829	5.5338e-08	9.7565e-07	1247165692	PCH39377.1	2632	2.2e-294	hypothetical protein WOLCODRAFT_29517 [Wolfiporia cocos MD-104 SS10]	GO:0006355//GO:0006351	regulation of transcription, DNA-templated//transcription, DNA-templated	GO:0003677//GO:0008270//GO:0000981//GO:0046914	DNA binding//zinc ion binding//DNA-binding transcription factor activity, RNA polymerase II-specific//transition metal ion binding	GO:0005634	nucleus
Cluster-140.1814	708.117	991.388	-0.48567	5.5602e-08	9.7689e-07	1585536746	TBU45882.1	280	3.9e-22	mRNA capping enzyme-domain-containing protein [Dichomitus squalens]	--	--	--	--	--	--
Cluster-140.814	330.923	577.662	-0.80413	5.6535e-08	9.8984e-07	1275229222	PIL37573.1	617	2.4e-61	hypothetical protein GSI_01267 [Ganoderma sinense ZZ0214-1]	--	--	--	--	--	--
Cluster-140.3020	5116.97	7590.4	-0.569	5.7499e-08	1.0033e-06	1247164611	PCH38296.1	922	9.3e-96	hypothetical protein WOLCODRAFT_136153 [Wolfiporia cocos MD-104 SS10]	GO:0006118//GO:0055114//GO:0015940//GO:0006814//GO:0019482	obsolete electron transport//oxidation-reduction process//pantothenate biosynthetic process//sodium ion transport//beta-alanine metabolic process	GO:0020037//GO:0005506//GO:0016655//GO:0008270//GO:0016705//GO:0004592	heme binding//iron ion binding//oxidoreductase activity, acting on NAD(P)H, quinone or similar compound as acceptor//zinc ion binding//oxidoreductase activity, acting on paired donors, with incorporation or reduction of molecular oxygen//pantoate-beta-alanine ligase activity	GO:0005576	extracellular region
Cluster-140.4377	1389.83	1828.2	-0.39516	5.8797e-08	1.0224e-06	1557902953	XP_027612286.1	832	1.4e-85	hypothetical protein SCP_0311000 [Sparassis crispa]	GO:0051775//GO:0045892	response to redox state//negative regulation of transcription, DNA-templated	GO:0016787	hydrolase activity	--	--
Cluster-140.2484	3094.81	4454.44	-0.52547	6.1961e-08	1.0737e-06	1510866284	GBE89096.1	1446	1.1e-156	hypothetical protein SCP_1500990 [Sparassis crispa]	GO:0042254//GO:0006412//GO:0055114//GO:0000398	ribosome biogenesis//translation//oxidation-reduction process//mRNA splicing, via spliceosome	GO:0003824//GO:0003735	catalytic activity//structural constituent of ribosome	GO:0005789//GO:0005681//GO:0005840//GO:0016021	endoplasmic reticulum membrane//spliceosomal complex//ribosome//integral component of membrane
Cluster-140.3645	14228.4	18717.5	-0.39562	8.0601e-08	1.3919e-06	1023278758	KZT73605.1	1289	1.7e-138	kinase-like protein [Daedalea quercina L-15889]	GO:0006355//GO:0006468//GO:0006508	regulation of transcription, DNA-templated//protein phosphorylation//proteolysis	GO:0005524//GO:0004222//GO:0004672//GO:0003700	ATP binding//metalloendopeptidase activity//protein kinase activity//DNA-binding transcription factor activity	GO:0005667	transcription regulator complex
Cluster-140.2381	2032.81	1516.87	0.42188	8.497e-08	1.4624e-06	1023210046	KZT07212.1	745	1.3e-75	UbiA prenyltransferase [Laetiporus sulphureus 93-53]	--	--	GO:0016765	transferase activity, transferring alkyl or aryl (other than methyl) groups	GO:0016021	integral component of membrane
Cluster-140.1646	808.408	1257.58	-0.63754	8.7003e-08	1.4873e-06	403415286	CCM01986.1	296	5.3e-24	predicted protein [Fibroporia radiculosa]	GO:0042254//GO:0006412	ribosome biogenesis//translation	GO:0003735	structural constituent of ribosome	GO:0005840	ribosome
Cluster-140.2831	1020.8	1593.79	-0.64349	8.7419e-08	1.4894e-06	1247163463	PCH37148.1	317	1.2e-26	NADH dehydrogenase alpha subcomplex subunit 2, partial [Wolfiporia cocos MD-104 SS10]	--	--	--	--	--	--
Cluster-140.965	1070.09	735.291	0.54082	9.3991e-08	1.596e-06	1023204594	KZT01799.1	603	2.2e-59	hypothetical protein LAESUDRAFT_717278 [Laetiporus sulphureus 93-53]	GO:0000278	mitotic cell cycle	--	--	GO:0042729//GO:0072686	DASH complex//mitotic spindle
Cluster-140.2236	1919.78	2670	-0.47571	1.044e-07	1.7667e-06	1247167402	PCH41087.1	1176	1.2e-125	hypothetical protein WOLCODRAFT_137182 [Wolfiporia cocos MD-104 SS10]	GO:0006355//GO:0045859//GO:0043486//GO:0006338	regulation of transcription, DNA-templated//regulation of protein kinase activity//histone exchange//chromatin remodeling	GO:0003677//GO:0008134//GO:0019888//GO:0019887	DNA binding//transcription factor binding//protein phosphatase regulator activity//protein kinase regulator activity	GO:0005667//GO:0005869//GO:0030289//GO:0005730//GO:0005634//GO:0005956	transcription regulator complex//dynactin complex//protein phosphatase 4 complex//nucleolus//nucleus//protein kinase CK2 complex
Cluster-140.2398	505.691	733.09	-0.53532	1.0479e-07	1.7674e-06	1189378912	OSX67917.1	924	2.2e-96	glycoside hydrolase family 5 protein [Postia placenta MAD-698-R-SB12]	GO:0055114//GO:0008207//GO:0006694//GO:0008210//GO:0008209//GO:0005975	oxidation-reduction process//C21-steroid hormone metabolic process//steroid biosynthetic process//estrogen metabolic process//androgen metabolic process//carbohydrate metabolic process	GO:0004553//GO:0016491//GO:0003824//GO:0016616//GO:0050662//GO:0003854	hydrolase activity, hydrolyzing O-glycosyl compounds//oxidoreductase activity//catalytic activity//oxidoreductase activity, acting on the CH-OH group of donors, NAD or NADP as acceptor//obsolete coenzyme binding//3-beta-hydroxy-delta5-steroid dehydrogenase activity	--	--
Cluster-140.2564	5831.92	4532.74	0.36361	1.094e-07	1.839e-06	1595198338	TDL28197.1	4414	0	ABC transporter [Rickenella mellea]	GO:0006810//GO:0043386//GO:0055085//GO:0019049	transport//mycotoxin biosynthetic process//transmembrane transport//mitigation of host defenses by virus	GO:0016887//GO:0005525//GO:0016301//GO:0042626//GO:0003924//GO:0005524	ATPase activity//GTP binding//kinase activity//ATPase-coupled transmembrane transporter activity//GTPase activity//ATP binding	GO:0016021	integral component of membrane
Cluster-140.2086	1031.93	719.227	0.52034	1.1051e-07	1.8516e-06	1189372196	OSX61209.1	757	1.1e-76	hypothetical protein POSPLADRAFT_1047454 [Postia placenta MAD-698-R-SB12]	GO:0006355//GO:0006351	regulation of transcription, DNA-templated//transcription, DNA-templated	GO:0003677//GO:0008270//GO:0000981//GO:0005515	DNA binding//zinc ion binding//DNA-binding transcription factor activity, RNA polymerase II-specific//protein binding	GO:0005634	nucleus
Cluster-140.2909	38922.3	30446.2	0.35437	1.1875e-07	1.9831e-06	403414752	CCM01452.1	2770	5.0e-310	predicted protein [Fibroporia radiculosa]	GO:0009069//GO:0016310//GO:0006468	serine family amino acid metabolic process//phosphorylation//protein phosphorylation	GO:0004672//GO:0003677//GO:0003723//GO:0005524//GO:0004674	protein kinase activity//DNA binding//RNA binding//ATP binding//protein serine/threonine kinase activity	GO:0005634	nucleus
Cluster-140.2935	11286.5	14589.1	-0.37031	1.2567e-07	2.0849e-06	1023213258	KZT10413.1	4983	0	ATP-citrate synthase [Laetiporus sulphureus 93-53]	GO:0006118//GO:0055085//GO:0045454//GO:0007010//GO:0009061	obsolete electron transport//transmembrane transport//cell redox homeostasis//cytoskeleton organization//anaerobic respiration	GO:0003824//GO:0022857//GO:0008017//GO:0009055//GO:0015035//GO:0048037//GO:0046912	catalytic activity//transmembrane transporter activity//microtubule binding//electron transfer activity//protein disulfide oxidoreductase activity//obsolete cofactor binding//transferase activity, transferring acyl groups, acyl groups converted into alkyl on transfer	GO:0005753//GO:0045298//GO:0005576	mitochondrial proton-transporting ATP synthase complex//tubulin complex//extracellular region
Cluster-140.2045	5078.1	6516.51	-0.35962	1.3142e-07	2.1732e-06	449544433	EMD35406.1	393	1.5e-34	hypothetical protein CERSUDRAFT_124727 [Gelatoporia subvermispora B]	GO:0006811	ion transport	--	--	GO:0016021	integral component of membrane
Cluster-140.1743	3264.73	4637.85	-0.50637	1.3552e-07	2.2193e-06	1247160900	PCH34585.1	3220	0	elongation factor G mitochondrial [Wolfiporia cocos MD-104 SS10]	GO:0042254	ribosome biogenesis	GO:0003924//GO:0005525	GTPase activity//GTP binding	GO:0005882	intermediate filament
Cluster-140.3609	16935.9	21521.4	-0.34572	1.3542e-07	2.2193e-06	1557899619	XP_027610729.1	7699	0	hypothetical protein SCP_0210170 [Sparassis crispa]	GO:0016310//GO:0006508//GO:0043065//GO:0045087//GO:0006367//GO:0006396//GO:0097193//GO:0090200//GO:0009069//GO:0006397//GO:0006073//GO:0055114//GO:0051252	phosphorylation//proteolysis//positive regulation of apoptotic process//innate immune response//transcription initiation from RNA polymerase II promoter//RNA processing//intrinsic apoptotic signaling pathway//positive regulation of release of cytochrome c from mitochondria//serine family amino acid metabolic process//mRNA processing//cellular glucan metabolic process//oxidation-reduction process/…	GO:0016762//GO:0004525//GO:0004674//GO:0005515//GO:0016491//GO:0003824	xyloglucan:xyloglucosyl transferase activity//ribonuclease III activity//protein serine/threonine kinase activity//protein binding//oxidoreductase activity//catalytic activity	GO:0005672//GO:0005576//GO:0032040//GO:0005618//GO:0000445//GO:0048046//GO:0005739	transcription factor TFIIA complex//extracellular region//small-subunit processome//cell wall//THO complex part of transcription export complex//apoplast//mitochondrion
Cluster-140.4019	2616.51	1912.85	0.45216	1.503e-07	2.4534e-06	1372289231	XP_024335218.1	1778	3.8e-195	hypothetical protein POSPLADRAFT_1067615 [Postia placenta MAD-698-R-SB12]	GO:0015947//GO:0006979//GO:0042407//GO:0006804//GO:0006568//GO:0055114	methane metabolic process//response to oxidative stress//cristae formation//obsolete peroxidase reaction//tryptophan metabolic process//oxidation-reduction process	GO:0020037//GO:0004096	heme binding//catalase activity	GO:0044284//GO:0061617	mitochondrial crista junction//MICOS complex
Cluster-140.4711	67.9727	144.556	-1.087	1.658e-07	2.6976e-06	527301306	EPT02094.1	240	4.5e-18	hypothetical protein FOMPIDRAFT_161006 [Fomitopsis pinicola FP-58527 SS1]	--	--	--	--	--	--
Cluster-140.1895	1633.71	2401.49	-0.55582	1.6981e-07	2.7477e-06	1023215614	KZT12760.1	824	8e-85	acyl-CoA N-acyltransferase [Laetiporus sulphureus 93-53]	GO:0042967	obsolete acyl-carrier-protein biosynthetic process	GO:0016747//GO:0008080	transferase activity, transferring acyl groups other than amino-acyl groups//N-acetyltransferase activity	--	--
Cluster-140.3552	2351.38	3337.8	-0.50553	1.7817e-07	2.8711e-06	1189375854	OSX64861.1	381	1.3e-33	hypothetical protein POSPLADRAFT_1178402 [Postia placenta MAD-698-R-SB12]	GO:0042967//GO:0045454//GO:0055114	obsolete acyl-carrier-protein biosynthetic process//cell redox homeostasis//oxidation-reduction process	GO:0008080	N-acetyltransferase activity	GO:0005634	nucleus
Cluster-140.1633	1239.87	917.874	0.43374	1.7923e-07	2.879e-06	1510869921	GBE85995.1	539	2.3e-51	hypothetical protein SCP_0805190 [Sparassis crispa]	GO:0008283//GO:0040007//GO:0007165//GO:0016567	cell population proliferation//growth//signal transduction//protein ubiquitination	GO:0008270//GO:0008083//GO:0046872//GO:0004842//GO:0003723//GO:0003677	zinc ion binding//growth factor activity//metal ion binding//ubiquitin-protein transferase activity//RNA binding//DNA binding	GO:0005680	anaphase-promoting complex
Cluster-140.3083	1625.48	2091.33	-0.36393	1.8437e-07	2.9523e-06	1510867030	GBE88285.1	1311	1.6e-141	Serine/threonine-protein phosphatase PP2A catalytic subunit [Sparassis crispa]	--	--	GO:0016787	hydrolase activity	--	--
Cluster-140.4121	6639.9	8797.68	-0.40614	1.9026e-07	3.037e-06	1247170783	PCH44468.1	1413	7.5e-153	FAD/NAD(P)-binding domain-containing protein [Wolfiporia cocos MD-104 SS10]	GO:0055085//GO:0055114//GO:0006614	transmembrane transport//oxidation-reduction process//SRP-dependent cotranslational protein targeting to membrane	GO:0022857//GO:0016491//GO:0071949	transmembrane transporter activity//oxidoreductase activity//FAD binding	GO:0016021	integral component of membrane
Cluster-140.2341	1773.48	2293.15	-0.37058	1.9337e-07	3.0768e-06	1434147645	RDB29042.1	1430	4e-155	Altered inheritance of mitochondria protein 9, mitochondrial [Hypsizygus marmoreus]	--	--	--	--	--	--
Cluster-140.1844	884.527	1224.35	-0.46848	2.0416e-07	3.2385e-06	1247164670	PCH38355.1	599	7e-59	tryptophan synthase beta subunit-like PLP-dependent enzyme [Wolfiporia cocos MD-104 SS10]	GO:0033617	mitochondrial cytochrome c oxidase assembly	--	--	GO:0005743//GO:0005739	mitochondrial inner membrane//mitochondrion
Cluster-140.3691	7338.73	9998.37	-0.44612	2.1043e-07	3.3275e-06	449547828	EMD38795.1	2197	1.4e-243	hypothetical protein CERSUDRAFT_133320 [Gelatoporia subvermispora B]	GO:0051258//GO:0009306//GO:0006352//GO:0007023//GO:0030168//GO:0007021//GO:0007165	protein polymerization//protein secretion//DNA-templated transcription, initiation//post-chaperonin tubulin folding pathway//platelet activation//tubulin complex assembly//signal transduction	GO:0005515//GO:0048487//GO:0005102//GO:0003677	protein binding//beta-tubulin binding//signaling receptor binding//DNA binding	GO:0000786//GO:0045298//GO:0005577//GO:0071821	nucleosome//tubulin complex//fibrinogen complex//FANCM-MHF complex
Cluster-140.3243	14997.7	24077.2	-0.68293	2.1275e-07	3.3536e-06	1605419371	TFK57626.1	1082	2.5e-114	MFS general substrate transporter [Heliocybe sulcata]	GO:0030488//GO:0009451//GO:0055085//GO:0006725//GO:0006631//GO:0008033	tRNA methylation//RNA modification//transmembrane transport//cellular aromatic compound metabolic process//fatty acid metabolic process//tRNA processing	GO:0004497//GO:0016429//GO:0050151//GO:0003824//GO:0008168//GO:0022857//GO:0071949	monooxygenase activity//tRNA (adenine-N1-)-methyltransferase activity//oleate hydratase activity//catalytic activity//methyltransferase activity//transmembrane transporter activity//FAD binding	GO:0031515	tRNA (m1A) methyltransferase complex
Cluster-140.3041	7924.43	10094	-0.34913	2.1692e-07	3.3982e-06	220727466	EED81384.1	576	1.7e-55	hypothetical protein POSPLDRAFT_57386 [Postia placenta Mad-698-R]	GO:0007218//GO:0018990	neuropeptide signaling pathway//ecdysis, chitin-based cuticle	GO:0008255	ecdysis-triggering hormone activity	--	--
Cluster-140.3334	1375.87	1868.28	-0.44178	2.1769e-07	3.3998e-06	1247161571	PCH35256.1	666	1.9e-66	diamine N-acetyltransferase [Wolfiporia cocos MD-104 SS10]	GO:0042967	obsolete acyl-carrier-protein biosynthetic process	GO:0008080//GO:0016747//GO:0003779	N-acetyltransferase activity//transferase activity, transferring acyl groups other than amino-acyl groups//actin binding	--	--
Cluster-140.1099	2747.45	2122.33	0.37246	2.3834e-07	3.7107e-06	1608055033	TFY60334.1	1956	7.2e-216	hypothetical protein EVJ58_g5216 [Fomitopsis rosea]	GO:0006629//GO:0035556//GO:0006869//GO:0006886	lipid metabolic process//intracellular signal transduction//lipid transport//intracellular protein transport	GO:0005515//GO:0046872//GO:0008047//GO:0003723	protein binding//metal ion binding//enzyme activator activity//RNA binding	GO:0042627	chylomicron
Cluster-140.3340	3322.35	4345.61	-0.38716	2.3939e-07	3.7156e-06	1557895817	XP_027608925.1	1296	1.8e-139	hypothetical protein SCP_0108940 [Sparassis crispa]	--	--	--	--	--	--
Cluster-140.1715	4357.69	3306.6	0.39847	2.425e-07	3.7525e-06	1510878021	GBE78411.1	3464	0	hypothetical protein SCP_0112990 [Sparassis crispa]	GO:0006355	regulation of transcription, DNA-templated	GO:0004519//GO:0003676//GO:0043539//GO:0003700	endonuclease activity//nucleic acid binding//protein serine/threonine kinase activator activity//DNA-binding transcription factor activity	GO:0005667	transcription regulator complex
Cluster-140.4208	3165.27	2431.05	0.38077	2.4808e-07	3.8271e-06	807751991	XP_012180790.1	1458	4.3e-158	predicted protein [Fibroporia radiculosa]	GO:0006355	regulation of transcription, DNA-templated	GO:0043565//GO:0008270	sequence-specific DNA binding//zinc ion binding	--	--
Cluster-140.1712	2173.79	1520.83	0.51554	2.6957e-07	4.1459e-06	1247169716	PCH43401.1	232	6.8e-16	hypothetical protein WOLCODRAFT_75497 [Wolfiporia cocos MD-104 SS10]	GO:0006508	proteolysis	GO:0003676//GO:0004190	nucleic acid binding//aspartic-type endopeptidase activity	GO:0016020	membrane
Cluster-140.4072	5418.35	6936.68	-0.35633	2.7303e-07	4.1865e-06	1189376179	OSX65186.1	1958	4.3e-216	hypothetical protein POSPLADRAFT_1065120 [Postia placenta MAD-698-R-SB12]	GO:0019835//GO:0055085	cytolysis//transmembrane transport	GO:0003824//GO:0022857	catalytic activity//transmembrane transporter activity	--	--
Cluster-140.2340	652.584	958.529	-0.55414	2.809e-07	4.2683e-06	1189374034	OSX63044.1	1098	1.8e-116	hypothetical protein POSPLADRAFT_1065993 [Postia placenta MAD-698-R-SB12]	GO:0018279	protein N-linked glycosylation via asparagine	--	--	GO:0005789	endoplasmic reticulum membrane
Cluster-140.3441	4031.33	3122.62	0.36858	2.9952e-07	4.5376e-06	807760449	XP_012185019.1	1281	1.5e-137	predicted protein [Fibroporia radiculosa]	--	--	--	--	--	--
Cluster-140.3631	5218.34	7605.68	-0.54363	3.071e-07	4.6386e-06	220729396	EED83271.1	1452	2.1e-157	predicted protein [Postia placenta Mad-698-R]	GO:0005975//GO:0046765//GO:0046802//GO:0009116	carbohydrate metabolic process//viral budding from nuclear membrane//exit of virus from host cell nucleus by nuclear egress//nucleoside metabolic process	GO:0016853	isomerase activity	--	--
Cluster-140.2322	4058.87	5254.61	-0.3725	3.1671e-07	4.7554e-06	1184856189	OSD01416.1	935	5.1e-97	P-loop containing nucleoside triphosphate hydrolase protein [Trametes coccinea BRFM310]	GO:0002100//GO:0006270//GO:0006260//GO:0006807//GO:0006771//GO:0009231	tRNA wobble adenosine to inosine editing//DNA replication initiation//DNA replication//nitrogen compound metabolic process//riboflavin metabolic process//riboflavin biosynthetic process	GO:0008251//GO:0000166//GO:0003677//GO:0003919//GO:0005524//GO:0003924//GO:0005525//GO:0003887	tRNA-specific adenosine deaminase activity//nucleotide binding//DNA binding//FMN adenylyltransferase activity//ATP binding//GTPase activity//GTP binding//DNA-directed DNA polymerase activity	GO:0042575//GO:0016020	DNA polymerase complex//membrane
Cluster-140.2868	11610.5	9053.57	0.35899	3.331e-07	4.9866e-06	807757967	XP_012183778.1	8263	0	predicted protein [Fibroporia radiculosa]	GO:0006275//GO:0006310//GO:0005982//GO:0006075//GO:0005985//GO:0006508	regulation of DNA replication//DNA recombination//starch metabolic process//(1->3)-beta-D-glucan biosynthetic process//sucrose metabolic process//proteolysis	GO:0004180//GO:0003843//GO:0003677	carboxypeptidase activity//1,3-beta-D-glucan synthase activity//DNA binding	GO:0005634//GO:0016020//GO:0000148	nucleus//membrane//1,3-beta-D-glucan synthase complex
Cluster-140.3621	102880	143536	-0.48045	3.4214e-07	5.1069e-06	47156030	AAT11911.1	630	8.9e-62	immunomodulatory protein [Taiwanofungus camphoratus]	GO:0006206//GO:0042254//GO:0006412//GO:0006144//GO:0006351	pyrimidine nucleobase metabolic process//ribosome biogenesis//translation//purine nucleobase metabolic process//transcription, DNA-templated	GO:0003677//GO:0003899//GO:0003735//GO:0019843	DNA binding//DNA-directed 5'-3' RNA polymerase activity//structural constituent of ribosome//rRNA binding	GO:0009507//GO:0005730//GO:0005840	chloroplast//nucleolus//ribosome
Cluster-140.662	1231.74	1660.27	-0.43133	3.5568e-07	5.2933e-06	1189372141	OSX61154.1	275	1.2e-21	hypothetical protein POSPLADRAFT_1034654 [Postia placenta MAD-698-R-SB12]	--	--	GO:0003677	DNA binding	GO:0000786	nucleosome
Cluster-140.3104	81922.5	108970	-0.41159	3.6587e-07	5.4291e-06	403411658	CCL98358.1	2363	9.1e-263	predicted protein [Fibroporia radiculosa]	GO:0000278	mitotic cell cycle	GO:0005515	protein binding	GO:0072686//GO:0042729	mitotic spindle//DASH complex
Cluster-140.2851	2344.94	1718.17	0.44888	3.675e-07	5.4372e-06	1510878403	GBE78793.1	2565	3.4e-286	hypothetical protein SCP_0116860 [Sparassis crispa]	GO:0006351//GO:1902600	transcription, DNA-templated//proton transmembrane transport	GO:0015078//GO:0005515	proton transmembrane transporter activity//protein binding	GO:0005634//GO:0033179	nucleus//proton-transporting V-type ATPase, V0 domain
Cluster-140.2588	11362.5	8701.93	0.38499	3.8535e-07	5.6848e-06	1247159751	PCH33436.1	3751	0	cytoplasmic protein [Wolfiporia cocos MD-104 SS10]	GO:0019856	pyrimidine nucleobase biosynthetic process	GO:0005515//GO:0008168//GO:0046872//GO:0003676//GO:0003723	protein binding//methyltransferase activity//metal ion binding//nucleic acid binding//RNA binding	--	--
Cluster-140.3485	9537.51	12556.3	-0.3968	4.0208e-07	5.9143e-06	807750519	XP_012180054.1	776	2.4e-79	predicted protein [Fibroporia radiculosa]	GO:0006801//GO:0055114	superoxide metabolic process//oxidation-reduction process	GO:0004784//GO:0046872	superoxide dismutase activity//metal ion binding	--	--
Cluster-140.3374	2531.2	3234.04	-0.35385	5.0859e-07	7.4378e-06	646289692	KDQ10920.1	280	1.4e-21	hypothetical protein BOTBODRAFT_35864 [Botryobasidium botryosum FD-172 SS1]	--	--	--	--	--	--
Cluster-140.2884	1043.38	729.534	0.51559	5.1335e-07	7.4857e-06	807755929	XP_012182759.1	957	1e-100	predicted protein [Fibroporia radiculosa]	GO:0006468	protein phosphorylation	GO:0004672//GO:0005524	protein kinase activity//ATP binding	--	--
Cluster-140.2686	3713.15	4708.8	-0.34257	6.0246e-07	8.7348e-06	403416650	CCM03350.1	1452	1.4e-157	predicted protein [Fibroporia radiculosa]	GO:0032922//GO:0007304//GO:0006913	circadian regulation of gene expression//chorion-containing eggshell formation//nucleocytoplasmic transport	GO:0017056//GO:0000976//GO:0005213	structural constituent of nuclear pore//transcription regulatory region sequence-specific DNA binding//structural constituent of egg chorion	GO:0042600//GO:0005576//GO:0005643	egg chorion//extracellular region//nuclear pore
Cluster-140.2285	4277.69	3370.2	0.34385	6.1928e-07	8.953e-06	1189375491	OSX64499.1	5388	0	hypothetical protein POSPLADRAFT_1045530 [Postia placenta MAD-698-R-SB12]	--	--	GO:0008289	lipid binding	--	--
Cluster-140.2477	1570.18	2067.3	-0.39687	6.3059e-07	9.0905e-06	1045917389	OCH94440.1	855	3.4e-88	hypothetical protein OBBRIDRAFT_145530 [Obba rivulosa]	GO:0006260//GO:0042407	DNA replication//cristae formation	GO:0003887//GO:0003677	DNA-directed DNA polymerase activity//DNA binding	GO:0061617//GO:0042575	MICOS complex//DNA polymerase complex
Cluster-140.3775	7193.42	11245.2	-0.64465	6.6796e-07	9.6019e-06	1510870873	GBE84180.1	1465	1.5e-158	incomplete iron reductase [Sparassis crispa]	GO:0055114//GO:0006886//GO:0005975//GO:0019064//GO:0045893	oxidation-reduction process//intracellular protein transport//carbohydrate metabolic process//fusion of virus membrane with host plasma membrane//positive regulation of transcription, DNA-templated	GO:0030248//GO:0016491	cellulose binding//oxidoreductase activity	GO:0005576//GO:0017119//GO:0019031	extracellular region//Golgi transport complex//viral envelope
Cluster-140.4233	4614.62	3601.45	0.35762	6.8114e-07	9.7636e-06	1023270247	KZT65169.1	2939	0	DNA ligase I [Daedalea quercina L-15889]	GO:0006310//GO:0006378//GO:0006260//GO:0006281	DNA recombination//mRNA polyadenylation//DNA replication//DNA repair	GO:0005524//GO:0003910//GO:0003677//GO:0003729	ATP binding//DNA ligase (ATP) activity//DNA binding//mRNA binding	GO:0005849	mRNA cleavage factor complex
Cluster-140.4156	1117.53	795.69	0.49	7.5211e-07	1.075e-05	403418924	CCM05624.1	184	1.3e-10	predicted protein [Fibroporia radiculosa]	--	--	--	--	--	--
Cluster-140.1238	1450.08	1113.51	0.38144	7.8009e-07	1.1119e-05	1557901263	XP_027611487.1	1343	6.5e-145	predicted protein [Sparassis crispa]	GO:0006468	protein phosphorylation	GO:0005524//GO:0046983//GO:0004672	ATP binding//protein dimerization activity//protein kinase activity	--	--
Cluster-140.3901	15082.8	20304.9	-0.42893	8.0651e-07	1.1431e-05	1189370126	OSX59143.1	1540	2.1e-167	hypothetical protein POSPLADRAFT_1071323 [Postia placenta MAD-698-R-SB12]	--	--	--	--	--	--
Cluster-140.4368	2876.96	3634.14	-0.33736	8.0622e-07	1.1431e-05	807746749	XP_012178169.1	1563	5.7e-170	predicted protein [Fibroporia radiculosa]	GO:0009405//GO:0006810//GO:0007186//GO:0007342//GO:0006265//GO:0007340//GO:0019048//GO:0006355	pathogenesis//transport//G protein-coupled receptor signaling pathway//fusion of sperm to egg plasma membrane involved in single fertilization//DNA topological change//acrosome reaction//modulation by virus of host process//regulation of transcription, DNA-templated	GO:0016787//GO:0003690//GO:0019855//GO:0005515//GO:0004930	hydrolase activity//double-stranded DNA binding//calcium channel inhibitor activity//protein binding//G protein-coupled receptor activity	GO:0016021//GO:0016020//GO:0005576//GO:0001669	integral component of membrane//membrane//extracellular region//acrosomal vesicle
Cluster-140.3524	10101.7	12757	-0.33672	8.1104e-07	1.1463e-05	1510874953	GBE81328.1	2759	0	predicted protein [Sparassis crispa]	GO:0006308//GO:0006313//GO:0039704//GO:0039657	DNA catabolic process//transposition, DNA-mediated//viral translational shunt//suppression by virus of host gene expression	GO:0008855//GO:0005515//GO:0005524//GO:0004803//GO:0003723//GO:0003677	exodeoxyribonuclease VII activity//protein binding//ATP binding//transposase activity//RNA binding//DNA binding	GO:0009318	exodeoxyribonuclease VII complex
Cluster-140.1410	3892.72	3085.12	0.33516	8.2054e-07	1.1565e-05	1247170968	PCH44653.1	2183	3.4e-242	hypothetical protein WOLCODRAFT_139125 [Wolfiporia cocos MD-104 SS10]	GO:0006887	exocytosis	GO:0005515	protein binding	GO:0000145	exocyst
Cluster-140.2517	647.175	454.666	0.50896	8.2834e-07	1.1643e-05	1112947788	OJT02254.1	210	8.7e-14	hypothetical protein TRAPUB_7235 [Trametes pubescens]	GO:0009405	pathogenesis	--	--	GO:0005576	extracellular region
Cluster-140.4188	1440.43	1884.68	-0.38836	8.3089e-07	1.1646e-05	403418932	CCM05632.1	806	1.5e-82	predicted protein [Fibroporia radiculosa]	GO:0055085	transmembrane transport	GO:0022857	transmembrane transporter activity	GO:0016020	membrane
Cluster-140.2845	33335	47836.1	-0.52108	8.7075e-07	1.2138e-05	1045916855	OCH93911.1	712	1.6e-71	cyclophilin [Obba rivulosa]	GO:0000413//GO:0055114	protein peptidyl-prolyl isomerization//oxidation-reduction process	GO:0003755	peptidyl-prolyl cis-trans isomerase activity	--	--
Cluster-140.3373	6305.55	4951.45	0.34897	8.7437e-07	1.2155e-05	1557902307	XP_027611986.1	6945	0	E3 ubiquitin-protein ligase ptr1 [Sparassis crispa]	GO:0016567	protein ubiquitination	GO:0004842//GO:0046872	ubiquitin-protein transferase activity//metal ion binding	GO:0045202	synapse
Cluster-140.2866	10775.7	14238.9	-0.40212	8.9981e-07	1.2474e-05	89027968	ABD59350.1	1501	5.1e-163	glutathione-dependent formaldehyde dehydrogenase [Taiwanofungus camphoratus]	GO:0006813//GO:0055085//GO:0042254//GO:0006450//GO:0055114	potassium ion transport//transmembrane transport//ribosome biogenesis//regulation of translational fidelity//oxidation-reduction process	GO:0000062//GO:0051287//GO:0003735	fatty-acyl-CoA binding//NAD binding//structural constituent of ribosome	GO:0016020//GO:0005840//GO:0005739//GO:0042622	membrane//ribosome//mitochondrion//photoreceptor outer segment membrane
Cluster-140.3592	2909.88	3829.41	-0.39603	9.4648e-07	1.305e-05	1247162267	PCH35952.1	5141	0	phosphoribosylformylglycinamidin [Wolfiporia cocos MD-104 SS10]	GO:0006310//GO:0042138	DNA recombination//meiotic DNA double-strand break formation	GO:0016757//GO:0051537	transferase activity, transferring glycosyl groups//2 iron, 2 sulfur cluster binding	GO:0043231	intracellular membrane-bounded organelle
Cluster-140.2927	492.716	1632.49	-1.7283	9.9175e-07	1.36e-05	1557895523	XP_027608778.1	1846	2.1e-203	3-phytase A [Sparassis crispa]	--	--	--	--	--	--
Cluster-140.927	875.096	632.807	0.46725	1.0047e-06	1.3739e-05	1557919267	XP_027620178.1	933	3.8e-97	proline iminopeptidase [Sparassis crispa]	GO:0043386//GO:0009058//GO:0007224//GO:0009405	mycotoxin biosynthetic process//biosynthetic process//smoothened signaling pathway//pathogenesis	GO:0005515//GO:0016788	protein binding//hydrolase activity, acting on ester bonds	--	--
Cluster-140.3106	37311.5	58688	-0.65347	1.0197e-06	1.3907e-05	--	--	--	--	--	GO:0042546	cell wall biogenesis	GO:0005199	structural constituent of cell wall	GO:0009277//GO:0005618	fungal-type cell wall//cell wall
Cluster-140.1912	730.042	524.352	0.47758	1.0309e-06	1.4022e-05	328796066	AEB40222.1	2719	1.7e-304	cytochrome P450 monooxygenase [Taiwanofungus camphoratus]	GO:0055114	oxidation-reduction process	GO:0020037//GO:0005506//GO:0016705	heme binding//iron ion binding//oxidoreductase activity, acting on paired donors, with incorporation or reduction of molecular oxygen	--	--
Cluster-140.2738	1074.93	820.296	0.38989	1.0646e-06	1.4443e-05	527299211	EPT00014.1	241	3.7e-17	hypothetical protein FOMPIDRAFT_1060560 [Fomitopsis pinicola FP-58527 SS1]	--	--	--	--	--	--
Cluster-140.2004	1103.8	1476.06	-0.41948	1.1062e-06	1.4943e-05	1184852374	OSC97637.1	482	2.4e-45	hypothetical protein PYCCODRAFT_1419136 [Trametes coccinea BRFM310]	--	--	GO:0008168	methyltransferase activity	--	--
Cluster-140.3956	9551.26	12391	-0.37562	1.1074e-06	1.4943e-05	1557905450	XP_027613489.1	1807	3.5e-198	Fructose-2,6-bisphosphatase [Sparassis crispa]	GO:0030245//GO:0006506//GO:0006000//GO:0051604//GO:0006807//GO:0005975//GO:0006013	cellulose catabolic process//GPI anchor biosynthetic process//fructose metabolic process//protein maturation//nitrogen compound metabolic process//carbohydrate metabolic process//mannose metabolic process	GO:0016757//GO:0031072//GO:0003873//GO:0005525//GO:0016151//GO:0051082//GO:0004553//GO:0043022//GO:0003924//GO:0005524	transferase activity, transferring glycosyl groups//heat shock protein binding//6-phosphofructo-2-kinase activity//GTP binding//nickel cation binding//unfolded protein binding//hydrolase activity, hydrolyzing O-glycosyl compounds//ribosome binding//GTPase activity//ATP binding	GO:0005789//GO:0019031	endoplasmic reticulum membrane//viral envelope
Cluster-140.1443	1550.85	1166.42	0.41082	1.1288e-06	1.5191e-05	1356686634	AVL28575.1	11296	0	polyketide synthase [Taiwanofungus camphoratus]	GO:0055114	oxidation-reduction process	GO:0050662//GO:0016747//GO:0003824//GO:0016491//GO:0050661	obsolete coenzyme binding//transferase activity, transferring acyl groups other than amino-acyl groups//catalytic activity//oxidoreductase activity//NADP binding	--	--
Cluster-140.4254	1352.84	1767.2	-0.3851	1.1744e-06	1.5763e-05	1045908007	OCH85307.1	601	6.9e-59	hypothetical protein OBBRIDRAFT_798305 [Obba rivulosa]	GO:0016032	viral process	GO:0003676	nucleic acid binding	GO:0005840//GO:0019012//GO:0019028	ribosome//virion//viral capsid
Cluster-140.1132	414.827	275.499	0.59095	1.2034e-06	1.6109e-05	1608062254	TFY66993.1	1426	1.7e-154	hypothetical protein EVJ58_g1912 [Fomitopsis rosea]	--	--	--	--	--	--
Cluster-140.2222	579.963	380.394	0.6083	1.2873e-06	1.7076e-05	1608044237	TFY51424.1	942	4.8e-99	hypothetical protein EVJ58_g10574, partial [Fomitopsis rosea]	GO:0019835//GO:0009405	cytolysis//pathogenesis	GO:0005515	protein binding	GO:0019867	outer membrane
Cluster-140.1191	1361.47	1986.55	-0.54511	1.3048e-06	1.7203e-05	1372279721	XP_024339567.1	312	1.4e-25	hypothetical protein POSPLADRAFT_1141735 [Postia placenta MAD-698-R-SB12]	GO:0055114	oxidation-reduction process	GO:0050661//GO:0016491//GO:0004499//GO:0050660	NADP binding//oxidoreductase activity//N,N-dimethylaniline monooxygenase activity//flavin adenine dinucleotide binding	--	--
Cluster-140.2782	2257.2	3124.92	-0.46927	1.3429e-06	1.7649e-05	1023269233	KZT64182.1	1297	1.6e-139	thioredoxin reductase [Daedalea quercina L-15889]	GO:0009236//GO:0055114//GO:0051188	cobalamin biosynthetic process//oxidation-reduction process//obsolete cofactor biosynthetic process	GO:0000166//GO:0043752//GO:0016491//GO:0005515//GO:0071949	nucleotide binding//adenosylcobinamide kinase activity//oxidoreductase activity//protein binding//FAD binding	--	--
Cluster-140.4333	726.519	534.387	0.44316	1.3464e-06	1.7649e-05	1045915726	OCH92797.1	191	2.1e-11	hypothetical protein OBBRIDRAFT_886033 [Obba rivulosa]	GO:0006355	regulation of transcription, DNA-templated	GO:0003677	DNA binding	--	--
Cluster-140.1049	869.373	599.527	0.53629	1.3778e-06	1.8014e-05	527301913	EPT02698.1	1393	1.1e-150	hypothetical protein FOMPIDRAFT_1160247 [Fomitopsis pinicola FP-58527 SS1]	--	--	GO:0003677//GO:0016787//GO:0005524	DNA binding//hydrolase activity//ATP binding	--	--
Cluster-140.3444	6536.15	9334.78	-0.51417	1.4403e-06	1.8784e-05	1510874324	GBE80699.1	768	5.1e-78	Probable glycosidase [Sparassis crispa]	GO:0005975	carbohydrate metabolic process	GO:0004553	hydrolase activity, hydrolyzing O-glycosyl compounds	GO:0009279	cell outer membrane
Cluster-140.2585	1719.72	2603.57	-0.5986	1.5078e-06	1.9614e-05	1189368017	OSX57041.1	699	2e-70	hypothetical protein POSPLADRAFT_1158299 [Postia placenta MAD-698-R-SB12]	GO:0006013//GO:0006000//GO:0005975	mannose metabolic process//fructose metabolic process//carbohydrate metabolic process	GO:0004476//GO:0008270	mannose-6-phosphate isomerase activity//zinc ion binding	--	--
Cluster-140.2650	4982.34	6590.16	-0.40368	1.5391e-06	1.9968e-05	1510871639	GBE83082.1	964	5e-101	hypothetical protein SCP_0501280 [Sparassis crispa]	--	--	--	--	--	--
Cluster-140.3625	2766.76	3547.02	-0.35851	1.5495e-06	2.0053e-05	1247162596	PCH36281.1	1073	3.6e-113	MFS general substrate transporter [Wolfiporia cocos MD-104 SS10]	GO:0006730//GO:0071985//GO:0055085//GO:0006807	one-carbon metabolic process//multivesicular body sorting pathway//transmembrane transport//nitrogen compound metabolic process	GO:0046872//GO:0022857//GO:0005515//GO:0004089//GO:0008270	metal ion binding//transmembrane transporter activity//protein binding//carbonate dehydratase activity//zinc ion binding	GO:0000814//GO:0005737//GO:0016020	ESCRT II complex//cytoplasm//membrane
Cluster-140.2788	9985.27	7255.44	0.46079	1.6941e-06	2.1812e-05	1275224192	PIL32554.1	3744	0	hypothetical protein GSI_05257 [Ganoderma sinense ZZ0214-1]	GO:0005975//GO:0016032	carbohydrate metabolic process//viral process	GO:0008061	chitin binding	--	--
Cluster-140.2698	3594.29	2814.87	0.35254	1.704e-06	2.1883e-05	1189376162	OSX65169.1	1092	1e-115	hypothetical protein POSPLADRAFT_1032019 [Postia placenta MAD-698-R-SB12]	GO:0016192	vesicle-mediated transport	GO:0003676//GO:0005515	nucleic acid binding//protein binding	--	--
Cluster-140.1861	4152.06	5445.71	-0.39119	1.7097e-06	2.1901e-05	1247166375	PCH40060.1	1209	4e-129	chorismate mutase [Wolfiporia cocos MD-104 SS10]	GO:0055114//GO:0046417	oxidation-reduction process//chorismate metabolic process	GO:0005524//GO:0016491//GO:0003924//GO:0071949//GO:0005525//GO:0000166//GO:0003677	ATP binding//oxidoreductase activity//GTPase activity//FAD binding//GTP binding//nucleotide binding//DNA binding	--	--
Cluster-140.3849	1469.01	1080.07	0.44296	1.765e-06	2.2553e-05	1045913407	OCH90516.1	996	1.3e-104	hypothetical protein OBBRIDRAFT_793177 [Obba rivulosa]	--	--	--	--	--	--
Cluster-140.2779	1842.24	1474.87	0.32111	1.7896e-06	2.2809e-05	1045918514	OCH95556.1	2027	3.5e-224	DNA repair helicase [Obba rivulosa]	GO:0006139//GO:0051191	nucleobase-containing compound metabolic process//prosthetic group biosynthetic process	GO:0016787//GO:0005524//GO:0016818//GO:0004386//GO:0003678//GO:0003676//GO:0003677	hydrolase activity//ATP binding//hydrolase activity, acting on acid anhydrides, in phosphorus-containing anhydrides//helicase activity//DNA helicase activity//nucleic acid binding//DNA binding	GO:0005657	replication fork
Cluster-140.3839	3624.41	4599.72	-0.34373	1.8228e-06	2.3174e-05	1445332725	RDX41280.1	1051	8e-111	clathrin adaptor mu subunit [Polyporus brumalis]	GO:0006886//GO:0071107	intracellular protein transport//response to parathyroid hormone	GO:0003924//GO:0005525//GO:0005047	GTPase activity//GTP binding//signal recognition particle binding	GO:0005786//GO:0016020//GO:0005785	signal recognition particle, endoplasmic reticulum targeting//membrane//signal recognition particle receptor complex
Cluster-140.1994	3297.93	4213.36	-0.35316	1.8919e-06	2.3993e-05	1557901013	XP_027611385.1	697	5.1e-70	hypothetical protein SCP_0301870 [Sparassis crispa]	GO:0006355	regulation of transcription, DNA-templated	GO:0003700//GO:0003677	DNA-binding transcription factor activity//DNA binding	GO:0005634//GO:0005667	nucleus//transcription regulator complex
Cluster-140.3463	13399.1	17321.5	-0.37046	1.9915e-06	2.5134e-05	807752325	XP_012180957.1	1136	9.4e-121	predicted protein [Fibroporia radiculosa]	GO:0005975	carbohydrate metabolic process	GO:0004553	hydrolase activity, hydrolyzing O-glycosyl compounds	--	--
Cluster-140.4532	1531.67	1147.46	0.41639	1.9919e-06	2.5134e-05	1023276785	KZT71640.1	2451	3.6e-273	hypothetical protein DAEQUDRAFT_763509 [Daedalea quercina L-15889]	GO:0006355//GO:0031023//GO:0051225	regulation of transcription, DNA-templated//microtubule organizing center organization//spindle assembly	GO:0008270//GO:0000981	zinc ion binding//DNA-binding transcription factor activity, RNA polymerase II-specific	GO:0005634	nucleus
Cluster-140.2042	1195.74	899.138	0.41138	1.9971e-06	2.5138e-05	1043290121	OBZ77323.1	572	2e-55	hypothetical protein A0H81_01660 [Grifola frondosa]	GO:0042967	obsolete acyl-carrier-protein biosynthetic process	GO:0016409	palmitoyltransferase activity	--	--
Cluster-140.957	381.055	250.525	0.60621	2.009e-06	2.5225e-05	403414771	CCM01471.1	862	6.6e-89	predicted protein [Fibroporia radiculosa]	GO:0006355	regulation of transcription, DNA-templated	GO:0003677	DNA binding	--	--
Cluster-140.3899	1928.69	2429.36	-0.3334	2.2307e-06	2.7733e-05	1371492501	PSR88909.1	324	3.2e-27	hypothetical protein PHLCEN_2v5058 [Phlebia centrifuga]	--	--	--	--	--	--
Cluster-140.3892	5636.89	3980.16	0.50195	2.4153e-06	2.9881e-05	1557911605	XP_027616390.1	1595	8.8e-174	Arginine permease CAN1 [Sparassis crispa]	GO:0009306//GO:0050790//GO:0055085	protein secretion//regulation of catalytic activity//transmembrane transport	GO:0003723//GO:0030234//GO:0008270//GO:0022857	RNA binding//enzyme regulator activity//zinc ion binding//transmembrane transporter activity	GO:0016020	membrane
Cluster-140.1095	1925.93	1470.68	0.38949	2.5324e-06	3.1178e-05	1510870157	GBE84925.1	4701	0	Helicase SEN1 [Sparassis crispa]	GO:0055114	oxidation-reduction process	GO:0008017//GO:0005524//GO:0004386//GO:0016491//GO:0016787//GO:0003677//GO:0050660//GO:0003676	microtubule binding//ATP binding//helicase activity//oxidoreductase activity//hydrolase activity//DNA binding//flavin adenine dinucleotide binding//nucleic acid binding	GO:0005634//GO:0045298	nucleus//tubulin complex
Cluster-140.2251	1316.54	1735.65	-0.39889	2.8322e-06	3.4616e-05	636624167	XP_008043218.1	258	2.1e-19	peptidyl-tRNA hydrolase II [Trametes versicolor FP-101664 SS1]	GO:0045893	positive regulation of transcription, DNA-templated	GO:0004045	aminoacyl-tRNA hydrolase activity	--	--
Cluster-140.3380	4076.12	6241.44	-0.61467	2.8272e-06	3.4616e-05	62005080	AAX59894.1	1175	1.5e-125	1-Cys peroxiredoxin [Taiwanofungus camphoratus]	GO:0006470//GO:0006397//GO:0055114	protein dephosphorylation//mRNA processing//oxidation-reduction process	GO:0004721//GO:0016491//GO:0016209//GO:0051920	phosphoprotein phosphatase activity//oxidoreductase activity//antioxidant activity//peroxiredoxin activity	GO:0005634	nucleus
Cluster-140.3218	2031.7	2662.66	-0.39058	3.0214e-06	3.6839e-05	1189377949	OSX66954.1	545	1.3e-52	hypothetical protein POSPLADRAFT_1127019 [Postia placenta MAD-698-R-SB12]	--	--	GO:0046983	protein dimerization activity	--	--
Cluster-140.1330	1168.64	1495.95	-0.35626	3.4256e-06	4.1668e-05	1557903948	XP_027612750.1	623	9.7e-62	Zinc-type alcohol dehydrogenase-like protein [Sparassis crispa]	GO:0055114//GO:0006571//GO:0000162//GO:0009094//GO:0006432	oxidation-reduction process//tyrosine biosynthetic process//tryptophan biosynthetic process//L-phenylalanine biosynthetic process//phenylalanyl-tRNA aminoacylation	GO:0004826//GO:0003723	phenylalanine-tRNA ligase activity//RNA binding	GO:0009328	phenylalanine-tRNA ligase complex
Cluster-140.3166	8869.42	11198.1	-0.33644	3.4797e-06	4.2224e-05	1023212375	KZT09532.1	1172	7.7e-125	Aldo/keto reductase [Laetiporus sulphureus 93-53]	GO:0006367//GO:0032968//GO:0000278//GO:0055085	transcription initiation from RNA polymerase II promoter//positive regulation of transcription elongation from RNA polymerase II promoter//mitotic cell cycle//transmembrane transport	GO:0003677//GO:0030151//GO:0003824//GO:0030170//GO:0022857	DNA binding//molybdenum ion binding//catalytic activity//pyridoxal phosphate binding//transmembrane transporter activity	GO:0072686//GO:0042729//GO:0001405//GO:0005634//GO:0016021	mitotic spindle//DASH complex//PAM complex, Tim23 associated import motor//nucleus//integral component of membrane
Cluster-140.2777	4457.84	9228.97	-1.0499	3.9247e-06	4.7396e-05	1023210013	KZT07179.1	182	2.5e-10	hypothetical protein LAESUDRAFT_725072 [Laetiporus sulphureus 93-53]	--	--	--	--	--	--
Cluster-140.2690	7176.9	5116.75	0.48801	4.143e-06	4.9677e-05	807749213	XP_012179401.1	2257	8.6e-251	predicted protein [Fibroporia radiculosa]	GO:0006355//GO:0009231//GO:0006351	regulation of transcription, DNA-templated//riboflavin biosynthetic process//transcription, DNA-templated	GO:0003677//GO:0000981//GO:0008270	DNA binding//DNA-binding transcription factor activity, RNA polymerase II-specific//zinc ion binding	GO:0009349//GO:0005634	riboflavin synthase complex//nucleus
Cluster-140.4592	602.959	436.552	0.46629	4.387e-06	5.2477e-05	1045910848	OCH88020.1	327	1.1e-27	hypothetical protein OBBRIDRAFT_115613 [Obba rivulosa]	--	--	--	--	--	--
Cluster-140.3026	92469.6	123289	-0.415	4.5082e-06	5.3801e-05	449544175	EMD35149.1	1647	1.3e-179	glyceraldehyde-3-phosphate dehydrogenase [Gelatoporia subvermispora B]	GO:0055114//GO:0009069//GO:0016310//GO:0009636//GO:0007178//GO:0006955//GO:0031342//GO:0006468	oxidation-reduction process//serine family amino acid metabolic process//phosphorylation//response to toxic substance//transmembrane receptor protein serine/threonine kinase signaling pathway//immune response//negative regulation of cell killing//protein phosphorylation	GO:0016620//GO:0005524//GO:0004675//GO:0015643	oxidoreductase activity, acting on the aldehyde or oxo group of donors, NAD or NADP as acceptor//ATP binding//transmembrane receptor protein serine/threonine kinase activity//toxic substance binding	GO:0019814//GO:0016020	immunoglobulin complex//membrane
Cluster-140.3417	2328.46	3053.55	-0.39125	5.148e-06	6.1004e-05	1023210092	KZT07258.1	1819	6.5e-200	alpha/beta-hydrolase [Laetiporus sulphureus 93-53]	GO:0002949//GO:0005985//GO:0006355//GO:0006012//GO:0006508//GO:0006281//GO:0005982//GO:0000079//GO:0006310//GO:0019079	tRNA threonylcarbamoyladenosine modification//sucrose metabolic process//regulation of transcription, DNA-templated//galactose metabolic process//proteolysis//DNA repair//starch metabolic process//regulation of cyclin-dependent protein serine/threonine kinase activity//DNA recombination//viral genome replication	GO:0016887//GO:0008134//GO:0003678//GO:0005524//GO:0003723//GO:0019901//GO:0004575//GO:0004185//GO:0009378//GO:0004564//GO:0003724	ATPase activity//transcription factor binding//DNA helicase activity//ATP binding//RNA binding//protein kinase binding//sucrose alpha-glucosidase activity//serine-type carboxypeptidase activity//four-way junction helicase activity//beta-fructofuranosidase activity//RNA helicase activity	GO:0009379//GO:0005667//GO:0005657//GO:0017177	Holliday junction helicase complex//transcription regulator complex//replication fork//glucosidase II complex
Cluster-140.4145	2896.12	3665.61	-0.33983	5.2802e-06	6.2424e-05	1247171198	PCH44883.1	2432	7e-271	hypothetical protein WOLCODRAFT_133416 [Wolfiporia cocos MD-104 SS10]	GO:0006457	protein folding	GO:0051082//GO:0005515	unfolded protein binding//protein binding	GO:0016272//GO:0005634	prefoldin complex//nucleus
Cluster-140.2838	1460.41	1135.66	0.36259	5.3292e-06	6.2857e-05	1510875080	GBE81455.1	744	2.4e-75	hypothetical protein SCP_0311840 [Sparassis crispa]	--	--	--	--	--	--
Cluster-140.3614	20577.2	26866.4	-0.38481	5.7785e-06	6.7684e-05	1247163197	PCH36882.1	1677	2e-183	aryl-alcohol dehydrogenase [Wolfiporia cocos MD-104 SS10]	--	--	--	--	GO:0061617//GO:0005743	MICOS complex//mitochondrial inner membrane
Cluster-140.2126	2124.35	1684.82	0.33473	5.8614e-06	6.8496e-05	1045910401	OCH87588.1	415	1.7e-37	hypothetical protein OBBRIDRAFT_827616 [Obba rivulosa]	--	--	--	--	--	--
Cluster-140.3119	1588.93	2025.08	-0.34956	6.2324e-06	7.2663e-05	220724963	EED78974.1	1117	1.8e-118	predicted protein [Postia placenta Mad-698-R]	GO:0055085//GO:0050852//GO:0050853	transmembrane transport//T cell receptor signaling pathway//B cell receptor signaling pathway	GO:0022857//GO:0005515	transmembrane transporter activity//protein binding	--	--
Cluster-140.2524	3559.28	5562.67	-0.6442	6.2652e-06	7.2711e-05	807756107	XP_012182848.1	203	1.7e-13	predicted protein [Fibroporia radiculosa]	--	--	--	--	--	--
Cluster-140.3266	45388	63730.3	-0.48968	7.3779e-06	8.4654e-05	1247160369	PCH34054.1	2903	0	atypical/TAF1 protein kinase [Wolfiporia cocos MD-104 SS10]	GO:0008283//GO:0040007//GO:0018990//GO:0055114//GO:0007165//GO:0006520//GO:0007218	cell population proliferation//growth//ecdysis, chitin-based cuticle//oxidation-reduction process//signal transduction//cellular amino acid metabolic process//neuropeptide signaling pathway	GO:0005515//GO:0003824//GO:0016491//GO:0050662//GO:0008270//GO:0008083//GO:0003676//GO:0003677//GO:0016743//GO:0008255	protein binding//catalytic activity//oxidoreductase activity//obsolete coenzyme binding//zinc ion binding//growth factor activity//nucleic acid binding//DNA binding//carboxyl- or carbamoyltransferase activity//ecdysis-triggering hormone activity	--	--
Cluster-140.4298	2373.64	3135.61	-0.40161	7.6355e-06	8.7262e-05	1023273097	KZT67979.1	2820	0	P-loop containing nucleoside triphosphate hydrolase protein [Daedalea quercina L-15889]	GO:0006810//GO:0055085//GO:0007283	transport//transmembrane transport//spermatogenesis	GO:0003677//GO:0016887//GO:0005525//GO:0042626//GO:0005515//GO:0005524	DNA binding//ATPase activity//GTP binding//ATPase-coupled transmembrane transporter activity//protein binding//ATP binding	GO:0005634//GO:0000786//GO:0016021	nucleus//nucleosome//integral component of membrane
Cluster-140.3649	2501.44	3425.29	-0.45369	7.7349e-06	8.7952e-05	403412662	CCL99362.1	432	3.9e-39	predicted protein [Fibroporia radiculosa]	--	--	--	--	--	--
Cluster-140.1193	1396.35	1065.07	0.39071	8.2275e-06	9.3344e-05	1372277859	XP_024341367.1	2392	2.2e-266	hypothetical protein POSPLADRAFT_1073955 [Postia placenta MAD-698-R-SB12]	GO:0006813//GO:0071805	potassium ion transport//potassium ion transmembrane transport	GO:0015079	potassium ion transmembrane transporter activity	GO:0016020	membrane
Cluster-140.4164	916.063	691.865	0.40441	8.7677e-06	9.9028e-05	403411841	CCL98541.1	1072	1.7e-113	predicted protein [Fibroporia radiculosa]	GO:0006810//GO:0009405	transport//pathogenesis	GO:0019871//GO:0016838	sodium channel inhibitor activity//carbon-oxygen lyase activity, acting on phosphates	GO:0005576	extracellular region
Cluster-140.3021	17644.2	23319.7	-0.40239	8.9739e-06	0.00010113	1189371958	OSX60971.1	3207	0	hypothetical protein POSPLADRAFT_1074770 [Postia placenta MAD-698-R-SB12]	GO:1901135	carbohydrate derivative metabolic process	GO:0097367	carbohydrate derivative binding	--	--
Cluster-140.3132	3475.86	5486.79	-0.65866	9.345e-06	0.00010485	1247166776	PCH40461.1	1383	9.6e-150	coproporphyrinogen III oxidase [Wolfiporia cocos MD-104 SS10]	GO:0015994//GO:0006779//GO:0055114	chlorophyll metabolic process//porphyrin-containing compound biosynthetic process//oxidation-reduction process	GO:0004109	coproporphyrinogen oxidase activity	--	--
Cluster-140.3078	11233.6	14363	-0.3546	1.0353e-05	0.00011463	1372283775	XP_024338062.1	2698	1.1e-301	glycosyltransferase family 20 protein [Postia placenta MAD-698-R-SB12]	GO:0005992	trehalose biosynthetic process	GO:0003723//GO:0003824//GO:0003676	RNA binding//catalytic activity//nucleic acid binding	--	--
Cluster-140.1493	1227.01	1561.74	-0.34794	1.0969e-05	0.00012118	403411729	CCL98429.1	917	2.5e-95	predicted protein [Fibroporia radiculosa]	GO:0006801//GO:0043386	superoxide metabolic process//mycotoxin biosynthetic process	GO:0046872	metal ion binding	--	--
Cluster-140.2673	6712.44	13453.4	-1.0031	1.1437e-05	0.00012553	1372291619	XP_024333788.1	527	1.7e-50	hypothetical protein POSPLADRAFT_1067993 [Postia placenta MAD-698-R-SB12]	--	--	--	--	--	--
Cluster-140.2465	5853.31	3786.83	0.62843	1.1504e-05	0.000126	1023207775	KZT04954.1	1890	3.6e-208	multicopper oxidase [Laetiporus sulphureus 93-53]	GO:0055114//GO:0006012//GO:0005982//GO:0005985	oxidation-reduction process//galactose metabolic process//starch metabolic process//sucrose metabolic process	GO:0016491//GO:0005507//GO:0008484//GO:0004564//GO:0016788//GO:0004575	oxidoreductase activity//copper ion binding//sulfuric ester hydrolase activity//beta-fructofuranosidase activity//hydrolase activity, acting on ester bonds//sucrose alpha-glucosidase activity	GO:0016021//GO:0017177//GO:0005634//GO:0016020//GO:0005886	integral component of membrane//glucosidase II complex//nucleus//membrane//plasma membrane
Cluster-140.2454	1479.85	1899.02	-0.35969	1.2253e-05	0.00013334	1043278834	OBZ66160.1	1442	8.9e-157	60S ribosomal protein L4-A [Grifola frondosa]	GO:0042254//GO:0006412	ribosome biogenesis//translation	GO:0003735	structural constituent of ribosome	GO:0005840	ribosome
Cluster-140.631	25.9028	72.0401	-1.4738	1.2636e-05	0.00013691	1023278738	KZT73585.1	243	2.7e-18	PLP-dependent transferase [Daedalea quercina L-15889]	--	--	--	--	--	--
Cluster-140.727	552.396	385.843	0.51851	1.2739e-05	0.00013773	1605445317	TFK80039.1	368	1.1e-31	hypothetical protein K466DRAFT_533376 [Polyporus arcularius HHB13444]	GO:0006338//GO:0043486//GO:0006468//GO:0006355//GO:0006270	chromatin remodeling//histone exchange//protein phosphorylation//regulation of transcription, DNA-templated//DNA replication initiation	GO:0004672	protein kinase activity	GO:0005634	nucleus
Cluster-140.1587	1262.06	952.588	0.40565	1.3184e-05	0.00014223	1275220203	PIL28580.1	895	6.4e-93	hypothetical protein GSI_08621 [Ganoderma sinense ZZ0214-1]	GO:0006118	obsolete electron transport	GO:0015035	protein disulfide oxidoreductase activity	--	--
Cluster-140.716	154.733	83.5353	0.88685	1.3211e-05	0.00014223	1227146051	XP_021877819.1	145	1e-06	acyl-CoA dehydrogenase/oxidase [Lobosporangium transversale]	GO:0055114	oxidation-reduction process	GO:0003677//GO:0050660//GO:0016627	DNA binding//flavin adenine dinucleotide binding//oxidoreductase activity, acting on the CH-CH group of donors	--	--
Cluster-140.2984	4454.64	5700.92	-0.35602	1.3319e-05	0.00014278	807747699	XP_012178644.1	1708	4.2e-187	predicted protein [Fibroporia radiculosa]	GO:0051382//GO:0006355//GO:0006396//GO:0007059//GO:0051252//GO:0006351	kinetochore assembly//regulation of transcription, DNA-templated//RNA processing//chromosome segregation//regulation of RNA metabolic process//transcription, DNA-templated	GO:0003677//GO:0004525//GO:0000981//GO:0008270	DNA binding//ribonuclease III activity//DNA-binding transcription factor activity, RNA polymerase II-specific//zinc ion binding	GO:0005634	nucleus
Cluster-140.3736	2179.29	1727.94	0.33491	1.3736e-05	0.00014663	1608063268	TFY67954.1	745	1.8e-75	hypothetical protein EVJ58_g1305 [Fomitopsis rosea]	GO:0009117//GO:0005975//GO:0005982//GO:0005985	nucleotide metabolic process//carbohydrate metabolic process//starch metabolic process//sucrose metabolic process	GO:0009044	xylan 1,4-beta-xylosidase activity	GO:0034272	phosphatidylinositol 3-kinase complex, class III, type II
Cluster-140.1833	2037.14	2595.14	-0.3488	1.5183e-05	0.0001614	1608048972	TFY55039.1	1722	5.9e-189	hypothetical protein EVJ58_g8501 [Fomitopsis rosea]	--	--	GO:0016787	hydrolase activity	--	--
Cluster-140.3619	14473.6	18122.6	-0.32439	1.5752e-05	0.0001664	807751321	XP_012180455.1	2525	4.6e-281	predicted protein [Fibroporia radiculosa]	GO:0006869//GO:0042967//GO:0006812//GO:0042981//GO:0055114//GO:0006885//GO:0055085//GO:0071107	lipid transport//obsolete acyl-carrier-protein biosynthetic process//cation transport//regulation of apoptotic process//oxidation-reduction process//regulation of pH//transmembrane transport//response to parathyroid hormone	GO:0005198//GO:0005515//GO:0008289//GO:0016491//GO:0022857//GO:0016758//GO:0005524//GO:0008080//GO:0003677//GO:0000166//GO:0016747//GO:0015299//GO:0004045	structural molecule activity//protein binding//lipid binding//oxidoreductase activity//transmembrane transporter activity//transferase activity, transferring hexosyl groups//ATP binding//N-acetyltransferase activity//DNA binding//nucleotide binding//transferase activity, transferring acyl groups other than amino-acyl groups//solute:proton antiporter activity//aminoacyl-tRNA hydrolase activity	GO:0005634//GO:0016021//GO:0005576	nucleus//integral component of membrane//extracellular region
Cluster-140.918	124.224	263.481	-1.0834	1.5868e-05	0.00016693	807752325	XP_012180957.1	224	1e-15	predicted protein [Fibroporia radiculosa]	GO:0005975	carbohydrate metabolic process	GO:0004553//GO:0016817	hydrolase activity, hydrolyzing O-glycosyl compounds//hydrolase activity, acting on acid anhydrides	--	--
Cluster-140.4332	744.443	1016.34	-0.44987	1.6616e-05	0.00017372	1189372146	OSX61159.1	2131	2e-236	hypothetical protein POSPLADRAFT_1146526 [Postia placenta MAD-698-R-SB12]	GO:0006508	proteolysis	GO:0008236	serine-type peptidase activity	--	--
Cluster-140.1787	1979.07	2488.85	-0.33092	1.6841e-05	0.00017484	1557896719	XP_027609355.1	1047	1.2e-110	PLC-like phosphodiesterase [Sparassis crispa]	GO:0006118//GO:0006629//GO:0006744//GO:0006814//GO:0006120	obsolete electron transport//lipid metabolic process//ubiquinone biosynthetic process//sodium ion transport//mitochondrial electron transport, NADH to ubiquinone	GO:0008137//GO:0005198//GO:0003954//GO:0008081	NADH dehydrogenase (ubiquinone) activity//structural molecule activity//NADH dehydrogenase activity//phosphoric diester hydrolase activity	GO:0005739	mitochondrion
Cluster-140.2152	7942.39	10153.9	-0.35453	1.6862e-05	0.00017484	1023212086	KZT09244.1	1473	5.7e-160	actinin-like protein [Laetiporus sulphureus 93-53]	GO:0015914//GO:0006308//GO:0070206//GO:0006357	phospholipid transport//DNA catabolic process//protein trimerization//regulation of transcription by RNA polymerase II	GO:0005200//GO:0005548//GO:0005509//GO:0070840//GO:0005515//GO:0003779//GO:0005198//GO:0003712//GO:0008855//GO:0016798//GO:0008134//GO:0003677//GO:0042803	structural constituent of cytoskeleton//phospholipid transporter activity//calcium ion binding//dynein complex binding//protein binding//actin binding//structural molecule activity//transcription coregulator activity//exodeoxyribonuclease VII activity//hydrolase activity, acting on glycosyl bonds//transcription factor binding//DNA binding//protein homodimerization activity	GO:0005856//GO:0016592//GO:0005882//GO:0019028//GO:0005667//GO:0009318//GO:0019031	cytoskeleton//mediator complex//intermediate filament//viral capsid//transcription regulator complex//exodeoxyribonuclease VII complex//viral envelope
Cluster-140.3049	9441.93	11972.6	-0.34268	1.6841e-05	0.00017484	1023269796	KZT64727.1	1676	2.5e-183	mannose-6-phosphate isomerase [Daedalea quercina L-15889]	GO:0006000//GO:0006020//GO:0006096//GO:0015976//GO:0005975//GO:0006355//GO:0006094//GO:0006013//GO:0055070//GO:0046486	fructose metabolic process//inositol metabolic process//glycolytic process//carbon utilization//carbohydrate metabolic process//regulation of transcription, DNA-templated//gluconeogenesis//mannose metabolic process//copper ion homeostasis//glycerolipid metabolic process	GO:0004807//GO:0008270//GO:0004476//GO:0005507	triose-phosphate isomerase activity//zinc ion binding//mannose-6-phosphate isomerase activity//copper ion binding	--	--
Cluster-140.3772	7014.79	5602.9	0.32417	1.6957e-05	0.00017513	1247159951	PCH33636.1	2848	0	glycosyltransferase family 41 protein [Wolfiporia cocos MD-104 SS10]	GO:0015886//GO:0006260//GO:0005975	heme transport//DNA replication//carbohydrate metabolic process	GO:0000166//GO:0015232//GO:0003677//GO:0005515//GO:0003887	nucleotide binding//heme transmembrane transporter activity//DNA binding//protein binding//DNA-directed DNA polymerase activity	GO:0042575	DNA polymerase complex
Cluster-140.4638	452.722	320.324	0.49864	1.8295e-05	0.00018777	1275214731	PIL23157.1	285	2e-22	hypothetical protein GSI_14466 [Ganoderma sinense ZZ0214-1]	--	--	--	--	--	--
Cluster-140.4246	2607.26	2070.84	0.33188	1.8338e-05	0.00018783	1372289553	XP_024334795.1	2946	0	glycoside hydrolase family 115 protein [Postia placenta MAD-698-R-SB12]	--	--	--	--	--	--
Cluster-140.812	172.045	100.928	0.76945	1.9538e-05	0.00019932	1605464329	TFK97948.1	208	4.6e-14	hypothetical protein BDV98DRAFT_573684 [Pterula gracilis]	--	--	--	--	--	--
Cluster-140.801	319.133	493.358	-0.63042	2.0152e-05	0.00020517	807751367	XP_012180478.1	137	6.2e-06	predicted protein [Fibroporia radiculosa]	--	--	--	--	--	--
Cluster-140.1984	3973.88	3111.73	0.35279	2.0799e-05	0.00021133	1372275487	XP_024342071.1	2261	2.5e-251	hypothetical protein POSPLADRAFT_1134742 [Postia placenta MAD-698-R-SB12]	GO:0055085	transmembrane transport	GO:0022857	transmembrane transporter activity	GO:0016020	membrane
Cluster-140.4530	1163.64	871.635	0.41671	2.1433e-05	0.00021647	1023268875	KZT63840.1	364	6.6e-31	hypothetical protein DAEQUDRAFT_86048 [Daedalea quercina L-15889]	--	--	GO:0003676//GO:0005515//GO:0003677	nucleic acid binding//protein binding//DNA binding	--	--
Cluster-140.3586	1658.96	2255.77	-0.44368	2.2317e-05	0.00022361	403417204	CCM03904.1	222	7.5e-15	predicted protein [Fibroporia radiculosa]	GO:0042546	cell wall biogenesis	GO:0005199	structural constituent of cell wall	GO:0005618//GO:0005747//GO:0009277//GO:0005739	cell wall//mitochondrial respiratory chain complex I//fungal-type cell wall//mitochondrion
Cluster-140.3507	4186.45	5321.59	-0.34588	2.2405e-05	0.00022405	1372277607	XP_024341241.1	2130	4.6e-236	hypothetical protein POSPLADRAFT_1180087 [Postia placenta MAD-698-R-SB12]	--	--	GO:0003676//GO:0003723	nucleic acid binding//RNA binding	--	--
Cluster-140.1733	965.237	664.761	0.53787	2.267e-05	0.00022626	749865254	KIJ35686.1	577	4.2e-56	hypothetical protein M422DRAFT_262095 [Sphaerobolus stellatus SS14]	--	--	--	--	GO:0005759	mitochondrial matrix
Cluster-140.890	1857.17	1473.58	0.33332	2.296e-05	0.0002287	449548585	EMD39551.1	2760	0	hypothetical protein CERSUDRAFT_111868 [Gelatoporia subvermispora B]	GO:0007186//GO:0016310//GO:0006355//GO:0000160//GO:0006109//GO:0006270//GO:0006576//GO:0002949	G protein-coupled receptor signaling pathway//phosphorylation//regulation of transcription, DNA-templated//phosphorelay signal transduction system//regulation of carbohydrate metabolic process//DNA replication initiation//cellular biogenic amine metabolic process//tRNA threonylcarbamoyladenosine modification	GO:0003724//GO:0003723//GO:0000155//GO:0019001//GO:0005509//GO:0004672//GO:0005525//GO:0003924//GO:0043531//GO:0005524//GO:0016887//GO:0003677//GO:0008134//GO:0031683	RNA helicase activity//RNA binding//phosphorelay sensor kinase activity//guanyl nucleotide binding//calcium ion binding//protein kinase activity//GTP binding//GTPase activity//ADP binding//ATP binding//ATPase activity//DNA binding//transcription factor binding//G-protein beta/gamma-subunit complex binding	GO:0009365//GO:0005667//GO:0005634	protein histidine kinase complex//transcription regulator complex//nucleus
Cluster-140.4414	2870.25	3671.18	-0.35512	2.3152e-05	0.00022971	1247162704	PCH36389.1	832	2.4e-85	60S ribosomal protein L11 [Wolfiporia cocos MD-104 SS10]	GO:0019079//GO:0006412//GO:0042254	viral genome replication//translation//ribosome biogenesis	GO:0003735//GO:0005515	structural constituent of ribosome//protein binding	GO:0005840	ribosome
Cluster-140.1672	589.607	779.991	-0.40282	2.3203e-05	0.00022976	1510875884	GBE79432.1	324	4.2e-27	hypothetical protein SCP_0206300 [Sparassis crispa]	--	--	--	--	--	--
Cluster-140.978	328.033	202.353	0.69532	2.3285e-05	0.00023012	1557914760	XP_027617962.1	195	3.4e-12	hypothetical protein SCP_1002960 [Sparassis crispa]	--	--	--	--	--	--
Cluster-140.4585	240.441	368.197	-0.61415	2.4442e-05	0.00023968	1023203811	KZT01028.1	612	1.3e-60	hypothetical protein LAESUDRAFT_664796 [Laetiporus sulphureus 93-53]	GO:0055085	transmembrane transport	GO:0022857	transmembrane transporter activity	GO:0005886	plasma membrane
Cluster-140.4436	1879.54	1391.16	0.43362	2.4847e-05	0.00024271	1372271339	XP_024344715.1	1851	1.1e-203	hypothetical protein POSPLADRAFT_1064349 [Postia placenta MAD-698-R-SB12]	GO:0009058	biosynthetic process	GO:0003824	catalytic activity	--	--
Cluster-140.4556	1125.02	861.778	0.38412	2.5954e-05	0.00025145	--	--	--	--	--	GO:0006144//GO:0006351//GO:0006206	purine nucleobase metabolic process//transcription, DNA-templated//pyrimidine nucleobase metabolic process	GO:0003899//GO:0046983	DNA-directed 5'-3' RNA polymerase activity//protein dimerization activity	GO:0005730	nucleolus
Cluster-140.4201	3062.66	3938.16	-0.36295	2.6179e-05	0.00025232	1247166830	PCH40515.1	1144	6.8e-122	hypothetical protein WOLCODRAFT_24169 [Wolfiporia cocos MD-104 SS10]	GO:0042967	obsolete acyl-carrier-protein biosynthetic process	GO:0008080	N-acetyltransferase activity	--	--
Cluster-140.3422	1006.72	768.409	0.38913	2.691e-05	0.00025886	449544207	EMD35181.1	1068	2.3e-113	STE3-like pheromone receptor B mating type [Gelatoporia subvermispora B]	GO:0007606//GO:0007186//GO:0019236	sensory perception of chemical stimulus//G protein-coupled receptor signaling pathway//response to pheromone	GO:0004932	mating-type factor pheromone receptor activity	GO:0016021	integral component of membrane
Cluster-140.1375	1135.1	878.403	0.36972	2.7587e-05	0.00026438	1247161821	PCH35506.1	2091	2.2e-231	nucleoside triphosphate hydrolase protein [Wolfiporia cocos MD-104 SS10]	--	--	GO:0003676//GO:0046872//GO:0005524	nucleic acid binding//metal ion binding//ATP binding	--	--
Cluster-140.4549	377.285	240.258	0.64984	2.797e-05	0.00026754	1510866912	GBE88980.1	689	2.6e-69	hypothetical protein SCP_1403880 [Sparassis crispa]	--	--	--	--	--	--
Cluster-140.4501	765.867	1002.72	-0.38953	2.8716e-05	0.00027364	1045908689	OCH85949.1	319	2.1e-26	hypothetical protein OBBRIDRAFT_762123 [Obba rivulosa]	--	--	GO:0005506	iron ion binding	--	--
Cluster-140.1852	729.566	951.399	-0.38239	3.0125e-05	0.00028492	1023214872	KZT12021.1	764	4.1e-78	nucleic acid-binding protein [Laetiporus sulphureus 93-53]	GO:0007304	chorion-containing eggshell formation	GO:0003676//GO:0000049//GO:0005213	nucleic acid binding//tRNA binding//structural constituent of egg chorion	GO:0005576//GO:0042600	extracellular region//egg chorion
Cluster-140.3170	73845.6	93375.4	-0.33852	3.1848e-05	0.00029954	1510874795	GBE81170.1	2116	1.1e-233	Glutaminase A [Sparassis crispa]	GO:0016567//GO:0009405//GO:0006480//GO:0018298//GO:0055114	protein ubiquitination//pathogenesis//N-terminal protein amino acid methylation//protein-chromophore linkage//oxidation-reduction process	GO:0008171//GO:0046872//GO:0004842//GO:0071949//GO:0030170//GO:0043130//GO:0008168//GO:0008483//GO:0008270//GO:0016491	O-methyltransferase activity//metal ion binding//ubiquitin-protein transferase activity//FAD binding//pyridoxal phosphate binding//ubiquitin binding//methyltransferase activity//transaminase activity//zinc ion binding//oxidoreductase activity	GO:0030076//GO:0005680	light-harvesting complex//anaphase-promoting complex
Cluster-140.2386	1873.65	2356.45	-0.33075	3.2168e-05	0.00030199	1557913650	XP_027617409.1	1604	2.5e-175	SWI/SNF and RSC complexes subunit arp9 [Sparassis crispa]	--	--	--	--	--	--
Cluster-140.2063	429.65	597.783	-0.4761	3.2239e-05	0.0003021	807759023	XP_012184306.1	304	8.1e-25	predicted protein [Fibroporia radiculosa]	GO:0007275//GO:0045454//GO:0055114//GO:0009966	multicellular organism development//cell redox homeostasis//oxidation-reduction process//regulation of signal transduction	GO:0016491	oxidoreductase activity	GO:0016020//GO:0005634	membrane//nucleus
Cluster-140.422	289.197	188.01	0.62108	3.4452e-05	0.00032104	1023213770	KZT10924.1	605	1.3e-59	hypothetical protein LAESUDRAFT_644190 [Laetiporus sulphureus 93-53]	GO:0009058	biosynthetic process	GO:0016742	hydroxymethyl-, formyl- and related transferase activity	--	--
Cluster-140.1527	1739.19	1337.89	0.37827	3.4634e-05	0.00032156	1247163831	PCH37516.1	414	3.4e-37	hypothetical protein WOLCODRAFT_29156 [Wolfiporia cocos MD-104 SS10]	GO:0006888//GO:0015074	endoplasmic reticulum to Golgi vesicle-mediated transport//DNA integration	--	--	GO:0005789//GO:0019012	endoplasmic reticulum membrane//virion
Cluster-140.3937	1501.37	1903.08	-0.34217	3.6114e-05	0.00033285	1587117618	TCD69914.1	1966	3.1e-217	hypothetical protein EIP91_005738 [Steccherinum ochraceum]	GO:0006281//GO:0006144//GO:0006508//GO:0055114	DNA repair//purine nucleobase metabolic process//proteolysis//oxidation-reduction process	GO:0005524//GO:0003968//GO:0051287//GO:0050661//GO:0016616//GO:0003677//GO:0004197//GO:0017111//GO:0003697	ATP binding//RNA-directed 5'-3' RNA polymerase activity//NAD binding//NADP binding//oxidoreductase activity, acting on the CH-OH group of donors, NAD or NADP as acceptor//DNA binding//cysteine-type endopeptidase activity//nucleoside-triphosphatase activity//single-stranded DNA binding	GO:0031379	RNA-directed RNA polymerase complex
Cluster-140.4666	107.857	179.286	-0.73232	3.917e-05	0.00035776	527299252	EPT00055.1	531	6.2e-51	hypothetical protein FOMPIDRAFT_1016764 [Fomitopsis pinicola FP-58527 SS1]	--	--	GO:0016787	hydrolase activity	--	--
Cluster-140.4390	336.338	488.927	-0.53963	4.1846e-05	0.00038083	--	--	--	--	--	GO:0006397//GO:0046660	mRNA processing//female sex differentiation	GO:0016765//GO:0003712	transferase activity, transferring alkyl or aryl (other than methyl) groups//transcription coregulator activity	GO:0005667//GO:0000124//GO:0016021//GO:0042025	transcription regulator complex//SAGA complex//integral component of membrane//host cell nucleus
Cluster-140.4455	717.3	1045.48	-0.54425	4.3394e-05	0.00039279	--	--	--	--	--	GO:0006351//GO:0006144//GO:0007304//GO:0006206	transcription, DNA-templated//purine nucleobase metabolic process//chorion-containing eggshell formation//pyrimidine nucleobase metabolic process	GO:0005213//GO:0003899//GO:0051087//GO:0003677//GO:0030246	structural constituent of egg chorion//DNA-directed 5'-3' RNA polymerase activity//chaperone binding//DNA binding//carbohydrate binding	GO:0005730//GO:0042600//GO:0005576	nucleolus//egg chorion//extracellular region
Cluster-140.1293	1094.56	1402.07	-0.35684	4.4403e-05	0.00040104	1247161368	PCH35053.1	833	7.2e-86	UPF0220-domain-containing protein [Wolfiporia cocos MD-104 SS10]	GO:0007165//GO:0045639	signal transduction//positive regulation of myeloid cell differentiation	GO:0005125	cytokine activity	--	--
Cluster-140.1940	1139.15	888.201	0.359	4.4902e-05	0.00040427	403412760	CCL99460.1	1427	8.9e-155	predicted protein [Fibroporia radiculosa]	GO:0055114//GO:0009308	oxidation-reduction process//amine metabolic process	GO:0050660//GO:0004499//GO:0008131//GO:0051287//GO:0016491//GO:0050661//GO:0005507//GO:0048038	flavin adenine dinucleotide binding//N,N-dimethylaniline monooxygenase activity//primary amine oxidase activity//NAD binding//oxidoreductase activity//NADP binding//copper ion binding//quinone binding	--	--
Cluster-140.1297	1733.37	1325.92	0.38614	4.6912e-05	0.00042065	807760539	XP_012185064.1	1896	3.7e-209	predicted protein [Fibroporia radiculosa]	--	--	--	--	--	--
Cluster-140.1897	4718.57	5945.35	-0.33352	4.697e-05	0.00042065	449548732	EMD39698.1	872	1e-90	hypothetical protein CERSUDRAFT_103687 [Gelatoporia subvermispora B]	--	--	--	--	--	--
Cluster-140.836	256.444	461.439	-0.84561	4.8227e-05	0.00043038	1608045206	TFY52098.1	173	5.2e-10	hypothetical protein EVJ58_g10200 [Fomitopsis rosea]	--	--	--	--	--	--
Cluster-140.2081	1126.11	880.226	0.35514	4.8729e-05	0.0004341	1275219122	PIL27512.1	1791	1.2e-196	MFS general substrate transporter [Ganoderma sinense ZZ0214-1]	GO:0055085	transmembrane transport	GO:0016765//GO:0022857	transferase activity, transferring alkyl or aryl (other than methyl) groups//transmembrane transporter activity	GO:0001405//GO:0016021	PAM complex, Tim23 associated import motor//integral component of membrane
Cluster-140.3845	8041.58	6425.9	0.32362	4.9737e-05	0.00043998	1557901995	XP_027611830.1	820	7e-84	Transcriptional activator Myb [Sparassis crispa]	--	--	GO:0051537	2 iron, 2 sulfur cluster binding	GO:0005737//GO:0043231	cytoplasm//intracellular membrane-bounded organelle
Cluster-140.1626	1418.75	1831.25	-0.36791	5.0272e-05	0.00044394	1045916102	OCH93167.1	2253	1.9e-250	Hydantoinase B/oxoprolinase [Obba rivulosa]	--	--	GO:0003824	catalytic activity	--	--
Cluster-140.2483	751.787	1162.82	-0.62943	5.2575e-05	0.000462	1445342439	RDX49878.1	804	1.5e-82	FMN-linked oxidoreductase [Polyporus brumalis]	GO:0055114	oxidation-reduction process	GO:0016491//GO:0010181	oxidoreductase activity//FMN binding	--	--
Cluster-140.3128	7887.55	10868.4	-0.46254	5.617e-05	0.00049004	1247167852	PCH41537.1	1306	2.7e-140	Pkinase-domain-containing protein [Wolfiporia cocos MD-104 SS10]	GO:0006744//GO:0016485//GO:0006270//GO:0006367//GO:0006468	ubiquinone biosynthetic process//protein processing//DNA replication initiation//transcription initiation from RNA polymerase II promoter//protein phosphorylation	GO:0005524//GO:0003712//GO:0005549//GO:0004672//GO:0004190	ATP binding//transcription coregulator activity//odorant binding//protein kinase activity//aspartic-type endopeptidase activity	GO:0005886//GO:0071203//GO:0032040//GO:0016021//GO:0019028//GO:0000124//GO:0005667//GO:0005672	plasma membrane//WASH complex//small-subunit processome//integral component of membrane//viral capsid//SAGA complex//transcription regulator complex//transcription factor TFIIA complex
Cluster-140.2085	6564.4	5199.93	0.336	5.8387e-05	0.0005085	1510870689	GBE85457.1	3203	0	Chitin synthase 4 [Sparassis crispa]	GO:0006031//GO:0006355	chitin biosynthetic process//regulation of transcription, DNA-templated	GO:0005515//GO:0004100	protein binding//chitin synthase activity	--	--
Cluster-140.1346	1188.63	1490.31	-0.32606	5.8927e-05	0.00051144	807758477	XP_012184033.1	468	1.6e-43	predicted protein [Fibroporia radiculosa]	GO:0006270	DNA replication initiation	--	--	GO:0001533//GO:0032040	cornified envelope//small-subunit processome
Cluster-140.995	784.902	583.487	0.42862	5.9139e-05	0.0005124	1043281519	OBZ68801.1	533	1.9e-51	hypothetical protein A0H81_11306 [Grifola frondosa]	GO:0006355	regulation of transcription, DNA-templated	GO:0008134//GO:0003682//GO:0003677	transcription factor binding//chromatin binding//DNA binding	GO:0000775//GO:0005667//GO:0000785//GO:0005634//GO:0005730	chromosome, centromeric region//transcription regulator complex//chromatin//nucleus//nucleolus
Cluster-140.1771	1577.82	2162.55	-0.45471	6.4631e-05	0.00055618	1247163988	PCH37673.1	748	1.2e-75	short chain oxidoreductase [Wolfiporia cocos MD-104 SS10]	GO:0051252	regulation of RNA metabolic process	GO:0004523//GO:0003676	RNA-DNA hybrid ribonuclease activity//nucleic acid binding	--	--
Cluster-140.2110	1134.88	1535.08	-0.43522	6.5908e-05	0.00056519	1510872100	GBE83543.1	3897	0	DNA replication licensing factor mcm4 [Sparassis crispa]	GO:0006270//GO:0006355	DNA replication initiation//regulation of transcription, DNA-templated	GO:0016887//GO:0003677//GO:0008134//GO:0005525//GO:0003924//GO:0005524	ATPase activity//DNA binding//transcription factor binding//GTP binding//GTPase activity//ATP binding	GO:0005667	transcription regulator complex
Cluster-140.2272	2130.72	2721.5	-0.35273	6.6013e-05	0.00056519	1023203577	KZT00800.1	2254	1.8e-250	SART-1 protein [Laetiporus sulphureus 93-53]	GO:0000398	mRNA splicing, via spliceosome	--	--	--	--
Cluster-140.1480	597.033	778.064	-0.38137	6.9931e-05	0.00059671	1023205584	KZT02779.1	583	7.3e-57	hypothetical protein LAESUDRAFT_661018, partial [Laetiporus sulphureus 93-53]	--	--	--	--	--	--
Cluster-140.2387	1631.83	2217.63	-0.44309	7.0635e-05	0.00059907	1045916915	OCH93970.1	225	1.7e-15	hypothetical protein OBBRIDRAFT_789670 [Obba rivulosa]	--	--	--	--	--	--
Cluster-140.2530	4325.17	5895.53	-0.44705	7.0556e-05	0.00059907	807759603	XP_012184596.1	256	1e-18	predicted protein [Fibroporia radiculosa]	--	--	GO:0008270	zinc ion binding	--	--
Cluster-140.1623	1701.52	1327.39	0.35869	7.0934e-05	0.00060021	1510865279	GBE90166.1	378	4.4e-33	hypothetical protein SCP_1900150 [Sparassis crispa]	GO:0023041	neuronal signal transduction	GO:0005515	protein binding	GO:0030867	rough endoplasmic reticulum membrane
Cluster-140.1730	65.6581	28.3168	1.2135	7.3302e-05	0.00061773	449549131	EMD40097.1	271	1.4e-21	hypothetical protein CERSUDRAFT_81380 [Gelatoporia subvermispora B]	--	--	--	--	--	--
Cluster-140.804	344.28	226.648	0.60222	7.6931e-05	0.00064449	--	--	--	--	--	GO:0006313	transposition, DNA-mediated	GO:0003677//GO:0004803	DNA binding//transposase activity	--	--
Cluster-140.2458	7662.81	11141.2	-0.53992	7.9546e-05	0.0006642	1247169904	PCH43589.1	1731	7.6e-190	hypothetical protein WOLCODRAFT_138454 [Wolfiporia cocos MD-104 SS10]	GO:0009405	pathogenesis	GO:0016757	transferase activity, transferring glycosyl groups	--	--
Cluster-140.4468	485.081	638.498	-0.39553	7.9712e-05	0.00066449	1608044892	TFY51876.1	829	5.7e-86	hypothetical protein EVJ58_g10330 [Fomitopsis rosea]	--	--	--	--	--	--
Cluster-140.1253	2034.99	1583.85	0.36195	8.185e-05	0.00067896	1023205499	KZT02695.1	1694	1.1e-185	DCP2-domain-containing protein [Laetiporus sulphureus 93-53]	--	--	GO:0016787	hydrolase activity	--	--
Cluster-140.2691	2347.16	2962.52	-0.33572	8.3545e-05	0.00068962	1043287705	OBZ74933.1	1488	1.2e-161	Ubiquitin carboxyl-terminal hydrolase 6 [Grifola frondosa]	GO:0009085//GO:0016579//GO:0009089//GO:0055114	lysine biosynthetic process//protein deubiquitination//lysine biosynthetic process via diaminopimelate//oxidation-reduction process	GO:0005515//GO:0051287//GO:0016491//GO:0036459//GO:0016620//GO:0008839	protein binding//NAD binding//oxidoreductase activity//thiol-dependent ubiquitinyl hydrolase activity//oxidoreductase activity, acting on the aldehyde or oxo group of donors, NAD or NADP as acceptor//4-hydroxy-tetrahydrodipicolinate reductase	--	--
Cluster-140.3251	5825.81	4627.6	0.3324	8.5015e-05	0.00070061	1372284225	XP_024337021.1	2912	0	hypothetical protein POSPLADRAFT_1074993 [Postia placenta MAD-698-R-SB12]	--	--	--	--	--	--
Cluster-140.2577	1132.08	891.484	0.34505	8.7517e-05	0.00071889	1045909512	OCH86733.1	1286	1.9e-138	GWT1-domain-containing protein [Obba rivulosa]	GO:0006506	GPI anchor biosynthetic process	GO:0016746	transferase activity, transferring acyl groups	GO:0016021	integral component of membrane
Cluster-140.1601	2408.84	3124.97	-0.37572	8.8479e-05	0.00072444	1587111024	TCD63588.1	569	2.1e-55	RING-box protein 1 [Steccherinum ochraceum]	GO:0016567	protein ubiquitination	GO:0004842//GO:0046872//GO:0008270	ubiquitin-protein transferase activity//metal ion binding//zinc ion binding	GO:0005680	anaphase-promoting complex
Cluster-140.1664	1058.5	1367.85	-0.36952	8.9456e-05	0.00073126	1510865452	GBE90059.1	963	4.5e-101	hypothetical protein SCP_1800810 [Sparassis crispa]	GO:0055114	oxidation-reduction process	GO:0051287//GO:0005515	NAD binding//protein binding	--	--
Cluster-140.3959	1877.35	1491.06	0.33211	9.3143e-05	0.00075895	1557914218	XP_027617692.1	311	4e-25	RuvB-like helicase 1 [Sparassis crispa]	--	--	GO:0005515	protein binding	--	--
Cluster-140.2943	1585.56	1265.59	0.32493	9.4555e-05	0.00076666	1023213150	KZT10305.1	1236	3.9e-132	DNA mismatch repair protein MutL [Laetiporus sulphureus 93-53]	GO:0006298	mismatch repair	GO:0030983//GO:0005524//GO:0003676	mismatched DNA binding//ATP binding//nucleic acid binding	--	--
Cluster-140.3638	40558.9	58168.9	-0.52024	9.4867e-05	0.00076682	646387195	KDQ52159.1	1406	3.9e-152	hypothetical protein JAAARDRAFT_40508 [Jaapia argillacea MUCL 33604]	GO:0055114//GO:0006446//GO:0055085//GO:0023041	oxidation-reduction process//regulation of translational initiation//transmembrane transport//neuronal signal transduction	GO:0016491//GO:0003743//GO:0022857//GO:0071949	oxidoreductase activity//translation initiation factor activity//transmembrane transporter activity//FAD binding	GO:0030867//GO:0005886//GO:0005840	rough endoplasmic reticulum membrane//plasma membrane//ribosome
Cluster-140.4618	287.771	429.743	-0.5776	9.5408e-05	0.00076873	1371486936	PSR83460.1	316	3.7e-26	hypothetical protein PHLCEN_2v5732 [Phlebia centrifuga]	--	--	--	--	--	--
Cluster-140.795	27.8393	77.5477	-1.4704	9.7355e-05	0.00078193	--	--	--	--	--	GO:0006367	transcription initiation from RNA polymerase II promoter	GO:0003712	transcription coregulator activity	GO:0005672//GO:0005667//GO:0000124	transcription factor TFIIA complex//transcription regulator complex//SAGA complex
Cluster-140.1424	13.085	41.4782	-1.6599	0.0001018	0.00081245	758344886	GAN11851.1	366	1.9e-32	hydrolase, partial [Mucor ambiguus]	--	--	--	--	--	--
Cluster-140.1849	1316.11	1731.67	-0.39536	0.00011377	0.00089951	1189368855	OSX57875.1	1714	1.3e-187	hypothetical protein POSPLADRAFT_1067622 [Postia placenta MAD-698-R-SB12]	GO:0030178//GO:0007275//GO:0055085//GO:0016192	negative regulation of Wnt signaling pathway//multicellular organism development//transmembrane transport//vesicle-mediated transport	GO:0022857	transmembrane transporter activity	GO:0005576//GO:0030008//GO:0016020	extracellular region//TRAPP complex//membrane
Cluster-140.2168	1030.53	804.228	0.35779	0.00011425	0.00090189	1587109828	TCD62473.1	174	1.1e-09	hypothetical protein EIP91_006821 [Steccherinum ochraceum]	--	--	--	--	--	--
Cluster-140.3984	1695.23	2335.26	-0.46214	0.00011518	0.00090781	521729755	EPQ59840.1	2028	4.5e-224	TIP49-domain-containing protein [Gloeophyllum trabeum ATCC 11539]	GO:0006310//GO:0019079//GO:0006506//GO:0006281//GO:0006355//GO:0006260	DNA recombination//viral genome replication//GPI anchor biosynthetic process//DNA repair//regulation of transcription, DNA-templated//DNA replication	GO:0016787//GO:0009378//GO:0005524//GO:0003678//GO:0008134//GO:0016301//GO:0003677//GO:0017176//GO:0016887	hydrolase activity//four-way junction helicase activity//ATP binding//DNA helicase activity//transcription factor binding//kinase activity//DNA binding//phosphatidylinositol N-acetylglucosaminyltransferase activity//ATPase activity	GO:0016021//GO:0005657//GO:0005667//GO:0009379//GO:0042025	integral component of membrane//replication fork//transcription regulator complex//Holliday junction helicase complex//host cell nucleus
Cluster-140.942	627.416	420.197	0.57932	0.00011996	0.00094104	1043289723	OBZ76940.1	503	2.5e-47	NAD(P)H azoreductase [Grifola frondosa]	GO:0006144	purine nucleobase metabolic process	GO:0003968	RNA-directed 5'-3' RNA polymerase activity	GO:0031379	RNA-directed RNA polymerase complex
Cluster-140.3465	30490.2	40716.7	-0.41725	0.00012037	0.00094286	1023202368	KZS99653.1	2163	1.7e-239	aldehyde dehydrogenase [Laetiporus sulphureus 93-53]	GO:0055114//GO:0042967	oxidation-reduction process//obsolete acyl-carrier-protein biosynthetic process	GO:0016491//GO:0016747//GO:0008080	oxidoreductase activity//transferase activity, transferring acyl groups other than amino-acyl groups//N-acetyltransferase activity	GO:0016021	integral component of membrane
Cluster-140.655	14.5108	46.4201	-1.6793	0.00012204	0.00095448	758344937	GAN11837.1	190	1.5e-11	conserved hypothetical protein [Mucor ambiguus]	--	--	--	--	--	--
Cluster-140.2870	1636.8	1226.74	0.41586	0.00013177	0.0010242	1247160854	PCH34539.1	1402	1.8e-151	hypothetical protein WOLCODRAFT_165645, partial [Wolfiporia cocos MD-104 SS10]	--	--	GO:0042302	structural constituent of cuticle	--	--
Cluster-140.1207	1041.21	820.931	0.34321	0.00013514	0.0010421	597936096	XP_007322392.1	653	4.1e-65	glutathione s-transferase variant 2 [Serpula lacrymans var. lacrymans S7.9]	GO:0006355	regulation of transcription, DNA-templated	GO:0008270	zinc ion binding	GO:0005634	nucleus
Cluster-140.2434	459.293	603.076	-0.39252	0.00013531	0.0010421	1510870199	GBE84967.1	766	4.6e-78	SMAD/FHA domain-containing protein [Sparassis crispa]	GO:2001033//GO:0035556	negative regulation of double-strand break repair via nonhomologous end joining//intracellular signal transduction	GO:0051537//GO:0003676//GO:0005515	2 iron, 2 sulfur cluster binding//nucleic acid binding//protein binding	GO:0043231	intracellular membrane-bounded organelle
Cluster-140.1357	587.857	817.176	-0.47459	0.00013552	0.0010422	1510869851	GBE85925.1	655	2.8e-65	hypothetical protein SCP_0804490 [Sparassis crispa]	--	--	--	--	--	--
Cluster-140.3413	5344.73	6783.78	-0.34419	0.00014384	0.0010978	751724407	KIM72815.1	342	7.9e-29	hypothetical protein PILCRDRAFT_15794 [Piloderma croceum F 1598]	GO:0019074	viral RNA genome packaging	--	--	GO:0019013	viral nucleocapsid
Cluster-140.3280	6186.44	7822.55	-0.33856	0.00015017	0.0011444	403415440	CCM02140.1	2099	3e-232	predicted protein [Fibroporia radiculosa]	GO:0006809//GO:0055114	nitric oxide biosynthetic process//oxidation-reduction process	GO:0004517	nitric-oxide synthase activity	--	--
Cluster-140.1511	78.0004	138.055	-0.8224	0.00015087	0.001147	1045917321	OCH94372.1	417	1.7e-38	ribosome biogenesis protein Sqt1 [Obba rivulosa]	--	--	GO:0005515	protein binding	--	--
Cluster-140.3145	568.388	408.195	0.47759	0.00015124	0.0011473	403419434	CCM06134.1	500	6e-47	predicted protein [Fibroporia radiculosa]	GO:0006606	protein import into nucleus	--	--	--	--
Cluster-140.4448	873.596	685.513	0.3501	0.00015215	0.0011525	1372291703	XP_024333830.1	763	1.2e-77	hypothetical protein POSPLADRAFT_1158026 [Postia placenta MAD-698-R-SB12]	GO:0055114	oxidation-reduction process	GO:0016491//GO:0005515//GO:0071949	oxidoreductase activity//protein binding//FAD binding	--	--
Cluster-140.1842	967.838	759.202	0.35007	0.00015285	0.0011561	1247168443	PCH42128.1	773	9e-79	DUF1768-domain-containing protein [Wolfiporia cocos MD-104 SS10]	GO:0006413//GO:0006446	translational initiation//regulation of translational initiation	GO:0003743//GO:0003723	translation initiation factor activity//RNA binding	GO:0005840	ribosome
Cluster-140.3270	10053.7	13583	-0.43404	0.00015565	0.0011755	1372273731	XP_024343378.1	487	1e-45	hypothetical protein POSPLADRAFT_1043977 [Postia placenta MAD-698-R-SB12]	--	--	--	--	--	--
Cluster-140.2161	1883.94	2421.63	-0.36225	0.00015808	0.0011886	302689311	XP_003034335.1	364	8.3e-32	60S ribosomal protein L25 [Schizophyllum commune H4-8]	GO:0009152//GO:0006144//GO:0006412//GO:0042254//GO:0006188//GO:0006531//GO:0006522	purine ribonucleotide biosynthetic process//purine nucleobase metabolic process//translation//ribosome biogenesis//IMP biosynthetic process//aspartate metabolic process//alanine metabolic process	GO:0004018//GO:0003735	N6-(1,2-dicarboxyethyl)AMP AMP-lyase (fumarate-forming) activity//structural constituent of ribosome	GO:0005840	ribosome
Cluster-140.931	627.713	463.474	0.43869	0.00015926	0.0011957	1184863579	OSD08781.1	436	8.2e-40	hypothetical protein PYCCODRAFT_1401530 [Trametes coccinea BRFM310]	GO:0006886	intracellular protein transport	GO:0005525//GO:0005047//GO:0003924	GTP binding//signal recognition particle binding//GTPase activity	GO:0005786//GO:0005785	signal recognition particle, endoplasmic reticulum targeting//signal recognition particle receptor complex
Cluster-140.2198	5205	6644.54	-0.35225	0.00015984	0.0011982	1247169311	PCH42996.1	1846	5.9e-203	galactose oxidase [Wolfiporia cocos MD-104 SS10]	GO:0006260//GO:0023041	DNA replication//neuronal signal transduction	GO:0005515//GO:0046872//GO:0003677	protein binding//metal ion binding//DNA binding	GO:0019031//GO:0019028//GO:0030867//GO:0005664	viral envelope//viral capsid//rough endoplasmic reticulum membrane//nuclear origin of replication recognition complex
Cluster-140.2898	7012.67	5396.05	0.37821	0.00016262	0.0012118	1510868873	GBE86223.1	2570	5.9e-287	predicted protein [Sparassis crispa]	GO:0007017	microtubule-based process	--	--	GO:0030286	dynein complex
Cluster-140.488	284.522	190.856	0.57559	0.00017546	0.0012999	--	--	--	--	--	GO:0006355//GO:0035434//GO:0006825	regulation of transcription, DNA-templated//copper ion transmembrane transport//copper ion transport	GO:0005375//GO:0003677	copper ion transmembrane transporter activity//DNA binding	GO:0016021	integral component of membrane
Cluster-140.3079	53169.4	68621.4	-0.36808	0.0001799	0.0013308	807748661	XP_012179125.1	2260	4.9e-251	predicted protein [Fibroporia radiculosa]	GO:0006468//GO:0042546	protein phosphorylation//cell wall biogenesis	GO:0005199//GO:0004672//GO:0005524	structural constituent of cell wall//protein kinase activity//ATP binding	GO:0009277//GO:0005618	fungal-type cell wall//cell wall
Cluster-140.2355	7367.62	9468.33	-0.36199	0.00018258	0.0013487	1510875683	GBE79231.1	1053	3.7e-111	tRNA modification GTPase MSS1, mitochondrial [Sparassis crispa]	GO:0015986//GO:0000272//GO:0005975	ATP synthesis coupled proton transport//polysaccharide catabolic process//carbohydrate metabolic process	GO:0005515//GO:0015078//GO:0005509//GO:0004553	protein binding//proton transmembrane transporter activity//calcium ion binding//hydrolase activity, hydrolyzing O-glycosyl compounds	GO:0016021//GO:0000276	integral component of membrane//mitochondrial proton-transporting ATP synthase complex, coupling factor F(o)
Cluster-140.932	305.869	417.529	-0.44879	0.00019184	0.0014088	1023278883	KZT73729.1	173	9.6e-10	hypothetical protein DAEQUDRAFT_661798 [Daedalea quercina L-15889]	--	--	--	--	--	--
Cluster-140.4673	192.741	106.311	0.85521	0.0001993	0.001451	1189369698	OSX58715.1	175	2.3e-10	hypothetical protein POSPLADRAFT_1172943 [Postia placenta MAD-698-R-SB12]	--	--	--	--	--	--
Cluster-140.228	9.92836	37.4308	-1.9157	0.00020357	0.00148	1475796524	RIA79046.1	313	2e-26	cell wall-associated hydrolase [Glomus cerebriforme]	--	--	--	--	--	--
Cluster-140.1518	364.837	501.325	-0.45886	0.00020597	0.0014953	1510871865	GBE83308.1	593	4.7e-58	hypothetical protein SCP_0503560 [Sparassis crispa]	--	--	--	--	--	--
Cluster-140.1546	917.502	1205.95	-0.39484	0.00020656	0.0014974	1247160290	PCH33975.1	178	2.1e-10	DUF1754-domain-containing protein [Wolfiporia cocos MD-104 SS10]	--	--	--	--	--	--
Cluster-140.3209	15235.4	19679.2	-0.36925	0.00022798	0.0016319	1189371404	OSX60418.1	2534	1.1e-282	hypothetical protein POSPLADRAFT_1066716 [Postia placenta MAD-698-R-SB12]	GO:0009094//GO:0000162//GO:0006571//GO:0030001//GO:0007034//GO:0023041//GO:0006432	L-phenylalanine biosynthetic process//tryptophan biosynthetic process//tyrosine biosynthetic process//metal ion transport//vacuolar transport//neuronal signal transduction//phenylalanyl-tRNA aminoacylation	GO:0000287//GO:0003723//GO:0004826//GO:0005506//GO:0005524	magnesium ion binding//RNA binding//phenylalanine-tRNA ligase activity//iron ion binding//ATP binding	GO:0030867//GO:0009328	rough endoplasmic reticulum membrane//phenylalanine-tRNA ligase complex
Cluster-140.4587	781.064	606.062	0.36606	0.0002317	0.0016559	220727001	EED80933.1	433	2.4e-39	predicted protein [Postia placenta Mad-698-R]	--	--	--	--	--	--
Cluster-140.4461	623.989	820.873	-0.3948	0.0002477	0.0017603	527301294	EPT02082.1	1016	1.4e-107	hypothetical protein FOMPIDRAFT_1022950 [Fomitopsis pinicola FP-58527 SS1]	GO:0006550//GO:0006574//GO:0000350//GO:0019482//GO:0006552	isoleucine catabolic process//valine catabolic process//generation of catalytic spliceosome for second transesterification step//beta-alanine metabolic process//leucine catabolic process	GO:0003860	3-hydroxyisobutyryl-CoA hydrolase activity	--	--
Cluster-140.1270	443.981	333.158	0.41494	0.00026244	0.0018495	630348867	XP_007863734.1	387	2.4e-34	hypothetical protein GLOTRDRAFT_137264, partial [Gloeophyllum trabeum ATCC 11539]	--	--	--	--	--	--
Cluster-140.2392	1847.69	1461.82	0.33771	0.00026502	0.0018651	449546797	EMD37766.1	1532	6.2e-167	hypothetical protein CERSUDRAFT_114429 [Gelatoporia subvermispora B]	--	--	GO:0016787	hydrolase activity	--	--
Cluster-140.4226	4921.83	3883.29	0.34172	0.00026649	0.0018728	1372285585	XP_024336563.1	1206	4.5e-129	hypothetical protein POSPLADRAFT_1048245 [Postia placenta MAD-698-R-SB12]	GO:0055114//GO:0008207//GO:0008210//GO:0006694//GO:0008209//GO:0006813	oxidation-reduction process//C21-steroid hormone metabolic process//estrogen metabolic process//steroid biosynthetic process//androgen metabolic process//potassium ion transport	GO:0050661//GO:0016616//GO:0003824//GO:0051287//GO:0003854//GO:0050662	NADP binding//oxidoreductase activity, acting on the CH-OH group of donors, NAD or NADP as acceptor//catalytic activity//NAD binding//3-beta-hydroxy-delta5-steroid dehydrogenase activity//obsolete coenzyme binding	--	--
Cluster-140.4291	587.328	753.503	-0.35989	0.00026979	0.0018881	1189371232	OSX60246.1	535	2.5e-51	hypothetical protein POSPLADRAFT_1092751, partial [Postia placenta MAD-698-R-SB12]	GO:0007034	vacuolar transport	--	--	--	--
Cluster-140.3033	174.206	111.261	0.64755	0.00028715	0.0020013	1275218794	PIL27184.1	218	3.4e-15	hypothetical protein GSI_10326 [Ganoderma sinense ZZ0214-1]	--	--	--	--	--	--
Cluster-140.1652	909.451	725.957	0.32449	0.00028827	0.0020064	1043280600	OBZ67897.1	1326	4.6e-143	DNA repair and recombination protein rhm52 [Grifola frondosa]	--	--	--	--	--	--
Cluster-140.1079	197.07	124.712	0.66092	0.00029986	0.0020814	1023271302	KZT66206.1	154	1.5e-07	glycoside hydrolase family 13 protein [Daedalea quercina L-15889]	--	--	--	--	--	--
Cluster-140.1186	682.41	865.379	-0.34316	0.00030364	0.0021018	1045914773	OCH91858.1	492	1.6e-46	hypothetical protein OBBRIDRAFT_774409 [Obba rivulosa]	GO:0023041//GO:1902600	neuronal signal transduction//proton transmembrane transport	GO:0015078	proton transmembrane transporter activity	GO:0033177//GO:0005634//GO:0030867	proton-transporting two-sector ATPase complex, proton-transporting domain//nucleus//rough endoplasmic reticulum membrane
Cluster-140.756	880.423	1132.88	-0.36355	0.00030543	0.0021113	1557903620	XP_027612599.1	1560	7.6e-170	hypothetical protein SCP_0400570 [Sparassis crispa]	GO:0006605//GO:0007165	protein targeting//signal transduction	GO:0016788	hydrolase activity, acting on ester bonds	--	--
Cluster-140.3917	7337.36	9968.8	-0.4422	0.00030598	0.0021122	1372278305	XP_024340151.1	1686	6.7e-185	hypothetical protein POSPLADRAFT_1045702 [Postia placenta MAD-698-R-SB12]	GO:0055114//GO:0006550//GO:0006568//GO:0006520//GO:0006574//GO:0006554//GO:0018874//GO:0006552//GO:0006633//GO:0006813//GO:0006631	oxidation-reduction process//isoleucine catabolic process//tryptophan metabolic process//cellular amino acid metabolic process//valine catabolic process//lysine catabolic process//benzoate metabolic process//leucine catabolic process//fatty acid biosynthetic process//potassium ion transport//fatty acid metabolic process	GO:0016491//GO:0051287//GO:0003857	oxidoreductase activity//NAD binding//3-hydroxyacyl-CoA dehydrogenase activity	--	--
Cluster-140.2376	512.181	374.932	0.45127	0.00031454	0.0021624	1510865523	GBE90130.1	359	6.7e-31	hypothetical protein SCP_1801540 [Sparassis crispa]	--	--	GO:0008168	methyltransferase activity	--	--
Cluster-140.582	196.738	127.773	0.62355	0.00032285	0.0022166	749849690	KIJ22827.1	1193	1.4e-127	hypothetical protein M422DRAFT_276688 [Sphaerobolus stellatus SS14]	--	--	GO:0003676//GO:0008270	nucleic acid binding//zinc ion binding	--	--
Cluster-140.1528	1629.72	1295.21	0.33198	0.00033217	0.0022744	807762033	XP_012185811.1	3227	0	predicted protein [Fibroporia radiculosa]	GO:0006415//GO:0006449	translational termination//regulation of translational termination	GO:0003747	translation release factor activity	GO:0005840//GO:0018444//GO:0016020	ribosome//translation release factor complex//membrane
Cluster-140.606	254.027	170.006	0.57787	0.00034416	0.002347	807749599	XP_012179594.1	277	1.1e-21	predicted protein [Fibroporia radiculosa]	--	--	--	--	--	--
Cluster-140.3593	9089.31	11967.6	-0.39698	0.00034484	0.0023484	1247166218	PCH39903.1	1922	3.6e-212	citrate synthase [Wolfiporia cocos MD-104 SS10]	--	--	GO:0046912	transferase activity, transferring acyl groups, acyl groups converted into alkyl on transfer	--	--
Cluster-140.2989	8583.94	10731.9	-0.32224	0.00036201	0.0024489	1557913470	XP_027617319.1	1365	2.6e-147	Protein phosphatase PP2A regulatory subunit B [Sparassis crispa]	--	--	GO:0005515//GO:0003824	protein binding//catalytic activity	GO:0016021	integral component of membrane
Cluster-140.4479	650.805	484.58	0.42686	0.00037251	0.0024933	807745975	XP_012177782.1	1833	1.6e-201	predicted protein [Fibroporia radiculosa]	GO:0043087	regulation of GTPase activity	GO:0005085	guanyl-nucleotide exchange factor activity	--	--
Cluster-140.1772	875.836	1109.86	-0.34233	0.00039433	0.0026223	1557895036	XP_027608536.1	456	1.1e-42	Thioredoxin-2 [Sparassis crispa]	GO:0045454//GO:0046849	cell redox homeostasis//bone remodeling	--	--	GO:0005576	extracellular region
Cluster-140.3346	16363.2	21642.6	-0.40343	0.00041037	0.0027106	1023277525	KZT72377.1	2142	1.1e-237	Myo-inositol-1-phosphate synthase [Daedalea quercina L-15889]	GO:0006021//GO:0019872//GO:0008654	inositol biosynthetic process//streptomycin biosynthetic process//phospholipid biosynthetic process	GO:0004512	inositol-3-phosphate synthase activity	--	--
Cluster-140.4597	508.91	359.617	0.50107	0.00041194	0.0027106	1557895247	XP_027608640.1	426	9.4e-39	hypothetical protein SCP_0106090 [Sparassis crispa]	GO:0006355	regulation of transcription, DNA-templated	GO:0003677	DNA binding	--	--
Cluster-140.2623	584.244	744.422	-0.35029	0.00042829	0.0028108	403414359	CCM01059.1	271	8.7e-21	predicted protein [Fibroporia radiculosa]	--	--	--	--	--	--
Cluster-140.1121	1215.29	961.738	0.33772	0.00043568	0.0028519	646392437	KDQ56951.1	474	5.4e-44	hypothetical protein JAAARDRAFT_47669 [Jaapia argillacea MUCL 33604]	--	--	GO:0016829	lyase activity	--	--
Cluster-140.4610	1539.31	1947.36	-0.33913	0.00043678	0.0028539	1247163702	PCH37387.1	351	5.9e-30	hypothetical protein WOLCODRAFT_30510, partial [Wolfiporia cocos MD-104 SS10]	--	--	--	--	--	--
Cluster-140.2447	1641.06	2247.95	-0.45427	0.00043829	0.0028579	1372270265	XP_024344178.1	204	4.1e-13	hypothetical protein POSPLADRAFT_1130684 [Postia placenta MAD-698-R-SB12]	--	--	--	--	--	--
Cluster-140.695	92.6948	152.028	-0.71445	0.00047003	0.0030375	1445338420	RDX46270.1	270	1.8e-21	hypothetical protein OH76DRAFT_1457293 [Polyporus brumalis]	GO:0051252//GO:0008033	regulation of RNA metabolic process//tRNA processing	GO:0004540	ribonuclease activity	--	--
Cluster-140.3910	1172.85	1565.91	-0.41675	0.00048295	0.003117	1557896213	XP_027609113.1	549	3.7e-53	Protein priA [Sparassis crispa]	--	--	--	--	--	--
Cluster-140.613	185.331	263.252	-0.50559	0.00049	0.0031504	1510867310	GBE88565.1	158	5.6e-08	hypothetical protein SCP_1303820 [Sparassis crispa]	--	--	--	--	--	--
Cluster-140.2466	1897.09	2602.14	-0.45588	0.0004989	0.0031995	1023211980	KZT09138.1	1366	1.8e-147	ras GEF [Laetiporus sulphureus 93-53]	GO:0043087//GO:0006412//GO:0007165//GO:0042254//GO:0030683//GO:0007264	regulation of GTPase activity//translation//signal transduction//ribosome biogenesis//mitigation of host immune response by virus//small GTPase mediated signal transduction	GO:0005085//GO:0003735	guanyl-nucleotide exchange factor activity//structural constituent of ribosome	GO:0005840	ribosome
Cluster-140.4139	995.652	794.323	0.32531	0.00050921	0.0032451	1510875671	GBE79219.1	464	9.4e-43	hypothetical protein SCP_0204160 [Sparassis crispa]	GO:0000079//GO:0009411//GO:0042967//GO:0005975	regulation of cyclin-dependent protein serine/threonine kinase activity//response to UV//obsolete acyl-carrier-protein biosynthetic process//carbohydrate metabolic process	GO:0004867//GO:0016747//GO:0019901//GO:0008080	serine-type endopeptidase inhibitor activity//transferase activity, transferring acyl groups other than amino-acyl groups//protein kinase binding//N-acetyltransferase activity	--	--
Cluster-140.1149	563.587	439.106	0.36037	0.00053102	0.0033714	1247161350	PCH35035.1	175	1e-09	hypothetical protein WOLCODRAFT_165976 [Wolfiporia cocos MD-104 SS10]	--	--	--	--	--	--
Cluster-140.3260	310	163.16	0.92547	0.00053258	0.003377	1043288551	OBZ75777.1	217	5e-15	Versiconal hemiacetal acetate reductase [Grifola frondosa]	GO:0009229//GO:0006772//GO:0015979	thiamine diphosphate biosynthetic process//thiamine metabolic process//photosynthesis	GO:0005524//GO:0004788	ATP binding//thiamine diphosphokinase activity	--	--
Cluster-140.1007	884.383	644.108	0.45724	0.00054593	0.0034487	751004380	KIK46480.1	168	3e-09	hypothetical protein CY34DRAFT_75879 [Suillus luteus UH-Slu-Lm8-n1]	--	--	GO:0003676//GO:0008270	nucleic acid binding//zinc ion binding	--	--
Cluster-140.4064	25.0949	57.1813	-1.1885	0.00056978	0.0035726	1510878308	GBE78698.1	163	9.2e-09	hypothetical protein SCP_0115890 [Sparassis crispa]	--	--	--	--	--	--
Cluster-140.3211	22134.8	29129.4	-0.39621	0.00057669	0.003607	527303357	EPT04135.1	679	6.3e-68	hypothetical protein FOMPIDRAFT_1021890 [Fomitopsis pinicola FP-58527 SS1]	GO:0006825//GO:0035434	copper ion transport//copper ion transmembrane transport	GO:0046872//GO:0016787//GO:0005375	metal ion binding//hydrolase activity//copper ion transmembrane transporter activity	GO:0016021	integral component of membrane
Cluster-140.3225	6149.26	7698.34	-0.32423	0.00060166	0.0037401	1023210864	KZT08027.1	634	2.2e-62	serine carboxypeptidase [Laetiporus sulphureus 93-53]	GO:0006508	proteolysis	GO:0004185	serine-type carboxypeptidase activity	--	--
Cluster-140.3707	4870.74	3674.46	0.40679	0.00060347	0.0037467	1023213506	KZT10660.1	4152	0	P-loop containing nucleoside triphosphate hydrolase protein [Laetiporus sulphureus 93-53]	GO:0016573//GO:0042967//GO:0000921//GO:0006355	histone acetylation//obsolete acyl-carrier-protein biosynthetic process//septin ring assembly//regulation of transcription, DNA-templated	GO:0046872//GO:0016887//GO:0005524//GO:0004402	metal ion binding//ATPase activity//ATP binding//histone acetyltransferase activity	GO:0000123//GO:0005940//GO:0016021	histone acetyltransferase complex//septin ring//integral component of membrane
Cluster-140.3651	1055.59	1322.83	-0.32539	0.00060487	0.0037508	1608048215	TFY54420.1	1173	2e-125	hypothetical protein EVJ58_g8875 [Fomitopsis rosea]	--	--	--	--	--	--
Cluster-140.399	150.189	90.1524	0.73456	0.00060837	0.0037679	449550365	EMD41329.1	199	4.9e-13	hypothetical protein CERSUDRAFT_42259 [Gelatoporia subvermispora B]	--	--	--	--	--	--
Cluster-140.1035	757.321	962.491	-0.34666	0.00062937	0.0038837	1023278268	KZT73117.1	1695	8.5e-186	acyl-CoA dehydrogenase NM domain-like protein [Daedalea quercina L-15889]	GO:0055114	oxidation-reduction process	GO:0016627	oxidoreductase activity, acting on the CH-CH group of donors	--	--
Cluster-140.348	263.309	181.93	0.53537	0.00063056	0.0038863	1247163009	PCH36694.1	467	8.4e-44	hypothetical protein WOLCODRAFT_82666 [Wolfiporia cocos MD-104 SS10]	--	--	GO:0003824	catalytic activity	--	--
Cluster-140.4531	1072.32	1387.96	-0.37166	0.00063212	0.0038864	807760151	XP_012184870.1	700	3.3e-70	predicted protein [Fibroporia radiculosa]	GO:0007155	cell adhesion	GO:0016765//GO:0003676	transferase activity, transferring alkyl or aryl (other than methyl) groups//nucleic acid binding	GO:0016021	integral component of membrane
Cluster-140.1536	2410.95	1852.05	0.38089	0.00063421	0.0038898	807751055	XP_012180322.1	3153	0	predicted protein [Fibroporia radiculosa]	GO:0006357	regulation of transcription by RNA polymerase II	GO:0003712	transcription coregulator activity	GO:0005667//GO:0016592	transcription regulator complex//mediator complex
Cluster-140.3178	31612.2	42264.6	-0.41899	0.0006341	0.0038898	1184862134	OSD07338.1	1157	5.5e-123	pyruvate decarboxylase [Trametes coccinea BRFM310]	--	--	GO:0030976//GO:0000287//GO:0003824//GO:0005515	thiamine pyrophosphate binding//magnesium ion binding//catalytic activity//protein binding	--	--
Cluster-140.1117	850.07	666.292	0.35122	0.00064066	0.0039151	1043287614	OBZ74842.1	972	6.9e-102	Pheromone B beta 1 receptor [Grifola frondosa]	GO:0019236//GO:0007186//GO:0007606	response to pheromone//G protein-coupled receptor signaling pathway//sensory perception of chemical stimulus	GO:0004932	mating-type factor pheromone receptor activity	GO:0016021	integral component of membrane
Cluster-140.1066	624.56	492.973	0.34147	0.00067499	0.0040982	1189374447	OSX63456.1	360	9.2e-31	hypothetical protein POSPLADRAFT_1055515 [Postia placenta MAD-698-R-SB12]	--	--	GO:0003676//GO:0008270//GO:0003677	nucleic acid binding//zinc ion binding//DNA binding	--	--
Cluster-140.1763	2194.49	1735.86	0.3383	0.00069368	0.0041836	1557904212	XP_027612882.1	5116	0	hypothetical protein SCP_0403450 [Sparassis crispa]	GO:0035556	intracellular signal transduction	--	--	--	--
Cluster-140.4413	1287.17	1005.54	0.35682	0.00069944	0.0042133	1557914010	XP_027617588.1	972	4.2e-102	hypothetical protein SCP_0905550 [Sparassis crispa]	GO:0006801	superoxide metabolic process	GO:0005515//GO:0046872	protein binding//metal ion binding	--	--
Cluster-140.656	705.905	561.366	0.32988	0.00072195	0.0043334	1510867839	GBE87411.1	765	4.1e-78	Ceramide very long chain fatty acid hydroxylase SCS7 [Sparassis crispa]	GO:0050830//GO:0055114//GO:0050829//GO:0008610	defense response to Gram-positive bacterium//oxidation-reduction process//defense response to Gram-negative bacterium//lipid biosynthetic process	GO:0016491//GO:0005506	oxidoreductase activity//iron ion binding	--	--
Cluster-140.3235	2771.27	3699.9	-0.41706	0.00073073	0.0043706	1184860152	OSD05361.1	730	1.1e-73	GMC oxidoreductase [Trametes coccinea BRFM310]	GO:0055114//GO:0042254//GO:0006412	oxidation-reduction process//ribosome biogenesis//translation	GO:0050660//GO:0016491//GO:0003735//GO:0016614	flavin adenine dinucleotide binding//oxidoreductase activity//structural constituent of ribosome//oxidoreductase activity, acting on CH-OH group of donors	GO:0005840	ribosome
Cluster-140.4645	134.213	74.2522	0.85474	0.00076114	0.0045257	1045913646	OCH90751.1	320	9e-27	hypothetical protein OBBRIDRAFT_792947 [Obba rivulosa]	--	--	GO:0016787	hydrolase activity	--	--
Cluster-140.1199	390.136	525.31	-0.42906	0.00076768	0.0045539	1557911069	XP_027616123.1	1823	7.6e-201	Serine/threonine-protein kinase ark1 [Sparassis crispa]	GO:0006468	protein phosphorylation	GO:0004672//GO:0005524	protein kinase activity//ATP binding	--	--
Cluster-140.2435	2218.54	2834.86	-0.35375	0.00081537	0.0047863	1023208181	KZT05357.1	1182	2.8e-126	AB-hydrolase YheT [Laetiporus sulphureus 93-53]	GO:0042783	evasion of host immune response	--	--	--	--
Cluster-140.3239	4083.9	5448.32	-0.4159	0.00082825	0.0048562	807754097	XP_012181843.1	1049	1.2e-110	predicted protein [Fibroporia radiculosa]	GO:0006397//GO:0006468//GO:0017004//GO:0017003	mRNA processing//protein phosphorylation//cytochrome complex assembly//protein-heme linkage	GO:0003677//GO:0004672//GO:0005524//GO:0005515//GO:0020037	DNA binding//protein kinase activity//ATP binding//protein binding//heme binding	--	--
Cluster-140.1885	489.839	365.161	0.42368	0.00083383	0.0048833	1510867729	GBE88163.1	875	1.5e-90	hypothetical protein SCP_1203930 [Sparassis crispa]	--	--	GO:0033905//GO:0005515//GO:0005524	xylan endo-1,3-beta-xylosidase activity//protein binding//ATP binding	--	--
Cluster-140.2070	776.499	1050.18	-0.43603	0.00083643	0.0048929	--	--	--	--	--	GO:0007165	signal transduction	GO:0000772	mating pheromone activity	GO:0016020	membrane
Cluster-140.2111	917.015	1209.65	-0.39997	0.00088481	0.0051284	1608057176	TFY62290.1	311	1.2e-25	hypothetical protein EVJ58_g3959 [Fomitopsis rosea]	--	--	--	--	--	--
Cluster-140.1025	666.632	514.633	0.37231	0.00089138	0.005143	1045913203	OCH90316.1	861	2.9e-89	4-hydroxybenzoate polyprenyl transferase [Obba rivulosa]	GO:0055114	oxidation-reduction process	GO:0050660//GO:0016765//GO:0004499//GO:0016491//GO:0050661	flavin adenine dinucleotide binding//transferase activity, transferring alkyl or aryl (other than methyl) groups//N,N-dimethylaniline monooxygenase activity//oxidoreductase activity//NADP binding	GO:0016021//GO:0009279	integral component of membrane//cell outer membrane
Cluster-140.4406	49.6509	92.4573	-0.89706	0.00089304	0.0051467	1112947782	OJT02248.1	307	1.1e-25	Pleckstrin -like domain-containing family A member 1 [Trametes pubescens]	--	--	--	--	--	--
Cluster-140.1047	336.6	443.69	-0.39833	0.00090196	0.0051841	646392569	KDQ57083.1	206	1.2e-13	hypothetical protein JAAARDRAFT_194263 [Jaapia argillacea MUCL 33604]	--	--	--	--	--	--
Cluster-140.1674	1584.19	1259.38	0.33048	0.00097133	0.0055075	1043280339	OBZ67636.1	1278	3.4e-137	Docosahexaenoic acid omega-hydroxylase CYP4F3 [Grifola frondosa]	GO:0055114	oxidation-reduction process	GO:0005506//GO:0020037//GO:0016705	iron ion binding//heme binding//oxidoreductase activity, acting on paired donors, with incorporation or reduction of molecular oxygen	--	--
Cluster-140.2602	7758.51	6157.1	0.33355	0.00097198	0.0055075	403413882	CCM00582.1	2325	1.9e-258	predicted protein [Fibroporia radiculosa]	GO:0007165//GO:0006886//GO:0008277	signal transduction//intracellular protein transport//regulation of G protein-coupled receptor signaling pathway	GO:0015026//GO:0042302//GO:0016787	coreceptor activity//structural constituent of cuticle//hydrolase activity	GO:0016021	integral component of membrane
Cluster-140.1567	581.62	446.326	0.383	0.00097946	0.0055437	1043285581	OBZ72813.1	897	2.2e-93	putative MFS-type transporter EfpA [Grifola frondosa]	GO:0055085//GO:0006812	transmembrane transport//cation transport	GO:0022857//GO:0008324	transmembrane transporter activity//cation transmembrane transporter activity	GO:0016021	integral component of membrane
Cluster-140.3236	1280.73	1626.68	-0.34489	0.0011152	0.0062078	807751249	XP_012180419.1	328	1.3e-27	predicted protein [Fibroporia radiculosa]	GO:0034508//GO:0000413	centromere complex assembly//protein peptidyl-prolyl isomerization	GO:0003755	peptidyl-prolyl cis-trans isomerase activity	GO:0000776	kinetochore
Cluster-140.557	194.471	132.509	0.5538	0.0011206	0.0062309	1023203999	KZT01213.1	531	5.9e-51	hypothetical protein LAESUDRAFT_739252 [Laetiporus sulphureus 93-53]	--	--	GO:0003676	nucleic acid binding	--	--
Cluster-140.4328	3653.4	2816.85	0.37527	0.0013194	0.0072021	1045910260	OCH87452.1	850	1.1e-87	UbiA prenyltransferase [Obba rivulosa]	GO:0055085//GO:0006351//GO:0006144//GO:0006206	transmembrane transport//transcription, DNA-templated//purine nucleobase metabolic process//pyrimidine nucleobase metabolic process	GO:0022857//GO:0003899//GO:0016765//GO:0003677	transmembrane transporter activity//DNA-directed 5'-3' RNA polymerase activity//transferase activity, transferring alkyl or aryl (other than methyl) groups//DNA binding	GO:0005730//GO:0016021	nucleolus//integral component of membrane
Cluster-140.3508	1655.63	2090.97	-0.33698	0.0013689	0.0074084	1184857802	OSD03020.1	207	3.6e-13	Shr3 amino acid permease chaperone [Trametes coccinea BRFM310]	--	--	--	--	--	--
Cluster-140.4731	331.787	232.952	0.51097	0.0015582	0.0082821	--	--	--	--	--	GO:0006206//GO:0006230	pyrimidine nucleobase metabolic process//TMP biosynthetic process	GO:0005524//GO:0004797	ATP binding//thymidine kinase activity	--	--
Cluster-140.4383	421.803	313.969	0.42551	0.0015734	0.0083453	1557898149	XP_027610036.1	1048	9.9e-111	hypothetical protein SCP_0203200 [Sparassis crispa]	GO:0055114	oxidation-reduction process	GO:0016491//GO:0050661//GO:0050660//GO:0004499	oxidoreductase activity//NADP binding//flavin adenine dinucleotide binding//N,N-dimethylaniline monooxygenase activity	--	--
Cluster-140.537	633.999	490.951	0.36861	0.0016382	0.0086617	1045914357	OCH91449.1	431	2.6e-39	hypothetical protein OBBRIDRAFT_886969 [Obba rivulosa]	GO:0001503	ossification	--	--	GO:0016021	integral component of membrane
Cluster-140.1516	560.831	430.033	0.38345	0.0016742	0.0088335	--	--	--	--	--	GO:0008380	RNA splicing	--	--	GO:0005681	spliceosomal complex
Cluster-140.2095	6167.06	7943.36	-0.36517	0.0017369	0.0090992	1510867628	GBE88062.1	1107	1.7e-117	Transcription initiation factor IIF subunit beta [Sparassis crispa]	GO:0032515//GO:0045893//GO:0006118//GO:0007224	negative regulation of phosphoprotein phosphatase activity//positive regulation of transcription, DNA-templated//obsolete electron transport//smoothened signaling pathway	GO:0020037//GO:0009055//GO:0004865	heme binding//electron transfer activity//protein serine/threonine phosphatase inhibitor activity	--	--
Cluster-140.3183	1182.88	1508.17	-0.35057	0.0017541	0.0091505	807756977	XP_012183283.1	721	5.4e-73	predicted protein [Fibroporia radiculosa]	--	--	--	--	--	--
Cluster-140.1303	879.199	696.579	0.33563	0.0018014	0.0093775	--	--	--	--	--	GO:0001522//GO:0019076//GO:0007165//GO:0042254//GO:0075521//GO:0046718	pseudouridine synthesis//viral release from host cell//signal transduction//ribosome biogenesis//microtubule-dependent intracellular transport of viral material towards nucleus//viral entry into host cell	GO:0030515//GO:0003676//GO:0008270	snoRNA binding//nucleic acid binding//zinc ion binding	GO:0019028//GO:0044163//GO:0030430//GO:0042025	viral capsid//host cytoskeleton//host cell cytoplasm//host cell nucleus
Cluster-140.2854	15046.9	19187	-0.3507	0.0018191	0.0094534	1023208697	KZT05870.1	3077	0	hypothetical protein LAESUDRAFT_654694 [Laetiporus sulphureus 93-53]	GO:0007339//GO:0005975//GO:0019073//GO:0006123	binding of sperm to zona pellucida//carbohydrate metabolic process//viral DNA genome packaging//mitochondrial electron transport, cytochrome c to oxygen	GO:0016857//GO:0004129	racemase and epimerase activity, acting on carbohydrates and derivatives//cytochrome-c oxidase activity	GO:0005576//GO:0005751//GO:0045277//GO:0005743	extracellular region//mitochondrial respiratory chain complex IV//respiratory chain complex IV//mitochondrial inner membrane
Cluster-140.2289	660.441	899.493	-0.4467	0.0018253	0.009473	1608059920	TFY64837.1	358	3.5e-31	hypothetical protein EVJ58_g2356 [Fomitopsis rosea]	GO:0006511	ubiquitin-dependent protein catabolic process	--	--	--	--
Cluster-140.2567	1544.31	2019.91	-0.38747	0.0018728	0.0096992	403412026	CCL98726.1	1451	1.2e-157	predicted protein [Fibroporia radiculosa]	GO:0055114//GO:0006520	oxidation-reduction process//cellular amino acid metabolic process	GO:0050661//GO:0016491//GO:0051287//GO:0003677//GO:0016620	NADP binding//oxidoreductase activity//NAD binding//DNA binding//oxidoreductase activity, acting on the aldehyde or oxo group of donors, NAD or NADP as acceptor	GO:0000786	nucleosome
Cluster-140.939	72.8824	38.4764	0.92394	0.0019358	0.0099443	311319679	EFQ87912.1	377	3.8e-33	hypothetical protein PTT_16409 [Pyrenophora teres f. teres 0-1]	--	--	--	--	--	--
Cluster-140.2758	3711.68	4818.83	-0.37675	0.0019414	0.0099627	1247164354	PCH38039.1	396	5.5e-36	Epl1 protein [Wolfiporia cocos MD-104 SS10]	--	--	--	--	--	--
Cluster-140.945	537.766	417.344	0.36581	0.0019635	0.010059	--	--	--	--	--	GO:0042254//GO:0006412	ribosome biogenesis//translation	GO:0003735	structural constituent of ribosome	GO:0005840//GO:0015934	ribosome//large ribosomal subunit
Cluster-140.480	61.4317	107.667	-0.81122	0.0019788	0.010104	--	--	--	--	--	GO:0043213//GO:0006810	bacteriocin transport//transport	GO:0019534	toxin transmembrane transporter activity	GO:0016021	integral component of membrane
Cluster-140.1378	694.525	877.763	-0.33818	0.0019874	0.010135	1510877812	GBE78202.1	566	5.2e-55	hypothetical protein SCP_0110850 [Sparassis crispa]	GO:0055114	oxidation-reduction process	--	--	--	--
Cluster-140.761	397.561	551.076	-0.47055	0.0020637	0.010432	403414924	CCM01624.1	3342	0	predicted protein [Fibroporia radiculosa]	GO:0006270//GO:0006446	DNA replication initiation//regulation of translational initiation	GO:0003677//GO:0016887//GO:0003743//GO:0005524	DNA binding//ATPase activity//translation initiation factor activity//ATP binding	GO:0005840	ribosome
Cluster-140.1166	607.503	478.155	0.34438	0.0022363	0.011226	1510866296	GBE89108.1	313	1.4e-25	hypothetical protein SCP_1501110 [Sparassis crispa]	GO:0055114	oxidation-reduction process	GO:0061630//GO:0046872//GO:0008270//GO:0010277	ubiquitin protein ligase activity//metal ion binding//zinc ion binding//chlorophyllide a oxygenase [overall] activity	--	--
Cluster-140.1468	483.884	383.131	0.33639	0.0022788	0.011394	1510865586	GBE89717.1	411	4.5e-37	Short chain dehydrogenase citE [Sparassis crispa]	GO:0008615//GO:0032509	pyridoxine biosynthetic process//endosome transport via multivesicular body sorting pathway	GO:0033856//GO:0043130	pyridoxine 5'-phosphate synthase activity//ubiquitin binding	GO:0000813//GO:0005737	ESCRT I complex//cytoplasm
Cluster-140.955	21.4099	46.898	-1.1335	0.002298	0.011479	1023279147	KZT73992.1	440	3.1e-41	hypothetical protein DAEQUDRAFT_720836 [Daedalea quercina L-15889]	--	--	--	--	--	--
Cluster-140.4140	14908.8	11690.8	0.35077	0.002373	0.0118	1557918955	XP_027620023.1	1466	5.3e-159	Efflux pump vrtL [Sparassis crispa]	GO:0055085//GO:0006508//GO:0055114//GO:0006144	transmembrane transport//proteolysis//oxidation-reduction process//purine nucleobase metabolic process	GO:0020037//GO:0005506//GO:0003968//GO:0022857//GO:0016705//GO:0004197//GO:0017111	heme binding//iron ion binding//RNA-directed 5'-3' RNA polymerase activity//transmembrane transporter activity//oxidoreductase activity, acting on paired donors, with incorporation or reduction of molecular oxygen//cysteine-type endopeptidase activity//nucleoside-triphosphatase activity	GO:0016021//GO:0031379//GO:0016020	integral component of membrane//RNA-directed RNA polymerase complex//membrane
Cluster-140.847	358.626	246.963	0.53766	0.0023807	0.011822	1247167035	PCH40720.1	1508	6.1e-164	cytochrome P450 [Wolfiporia cocos MD-104 SS10]	GO:0055114//GO:0009306//GO:0006570//GO:0006118	oxidation-reduction process//protein secretion//tyrosine metabolic process//obsolete electron transport	GO:0016705//GO:0004097//GO:0020037//GO:0005506	oxidoreductase activity, acting on paired donors, with incorporation or reduction of molecular oxygen//catechol oxidase activity//heme binding//iron ion binding	GO:0016020	membrane
Cluster-140.1456	331.873	246.902	0.4255	0.0024391	0.012041	1023210744	KZT07907.1	926	2.1e-96	SET domain-containing protein [Laetiporus sulphureus 93-53]	--	--	GO:0005515	protein binding	--	--
Cluster-140.2055	696.949	884.564	-0.34365	0.0025171	0.012353	449543450	EMD34426.1	566	3.6e-55	hypothetical protein CERSUDRAFT_117296 [Gelatoporia subvermispora B]	GO:0006118	obsolete electron transport	GO:0009055//GO:0005507	electron transfer activity//copper ion binding	--	--
Cluster-140.4609	496.085	622.524	-0.32853	0.0026277	0.012837	1557901987	XP_027611826.1	330	1.4e-27	hypothetical protein SCP_0306350 [Sparassis crispa]	--	--	GO:0016787//GO:0046872	hydrolase activity//metal ion binding	--	--
Cluster-140.264	166.718	112.471	0.56558	0.0026355	0.01286	1608059033	TFY64006.1	370	2.1e-32	hypothetical protein EVG20_g6090 [Dentipellis fragilis]	--	--	--	--	--	--
Cluster-140.4779	371.348	286.015	0.3758	0.0028543	0.013794	1045913909	OCH91009.1	191	2.6e-11	hypothetical protein OBBRIDRAFT_729638 [Obba rivulosa]	GO:0006265	DNA topological change	GO:0003917//GO:0003677	DNA topoisomerase type I (single strand cut, ATP-independent) activity//DNA binding	--	--
Cluster-140.831	391.172	537.483	-0.45846	0.0028536	0.013794	1608050179	TFY56053.1	1122	2.8e-119	hypothetical protein EVJ58_g7870 [Fomitopsis rosea]	--	--	GO:0005515	protein binding	--	--
Cluster-140.543	170.45	104.618	0.701	0.0030868	0.014749	392565606	EIW58783.1	200	4.4e-13	hypothetical protein TRAVEDRAFT_20687 [Trametes versicolor FP-101664 SS1]	--	--	--	--	--	--
Cluster-153.0	11.7474	0.639742	4.1485	0.0031548	0.015031	1181494057	YP_009355798.1	1507	2.2e-164	apocytochrome b (mitochondrion) [Fomitopsis palustris]	GO:0042246//GO:0007155//GO:0006118	tissue regeneration//cell adhesion//obsolete electron transport	GO:0009055//GO:0016491	electron transfer activity//oxidoreductase activity	GO:0016020//GO:0016021	membrane//integral component of membrane
Cluster-140.4745	516.513	413.397	0.32105	0.0031655	0.015054	1510875452	GBE79000.1	589	2.4e-57	predicted protein [Sparassis crispa]	GO:0006270//GO:0006468	DNA replication initiation//protein phosphorylation	GO:0005524//GO:0004672	ATP binding//protein kinase activity	--	--
Cluster-140.1675	332.624	233.775	0.5099	0.0033607	0.015863	1517430494	ROW00167.1	151	1.2e-06	hypothetical protein VSDG_03485 [Valsa sordida]	--	--	--	--	--	--
Cluster-140.1543	182.052	124.628	0.54753	0.0034762	0.016332	220726817	EED80755.1	280	1.1e-22	predicted protein [Postia placenta Mad-698-R]	--	--	--	--	--	--
Cluster-140.4487	1759.26	1406.28	0.32305	0.0035159	0.016503	1557911869	XP_027616522.1	1245	2.2e-133	Uncharacterized membrane protein [Sparassis crispa]	GO:0006940	regulation of smooth muscle contraction	--	--	GO:0016020//GO:0016021	membrane//integral component of membrane
Cluster-140.2439	1571.5	2046	-0.38054	0.0035207	0.01651	1585514316	TBU24736.1	181	1.5e-10	hypothetical protein BD311DRAFT_536598 [Dichomitus squalens]	GO:0006673	inositol phosphoceramide metabolic process	GO:0003677//GO:0070917	DNA binding//inositol phosphoceramide synthase regulator activity	--	--
Cluster-140.692	114.378	71.4085	0.67725	0.0036531	0.016974	1043286687	OBZ73917.1	273	2.4e-21	hypothetical protein A0H81_06415 [Grifola frondosa]	GO:0006355	regulation of transcription, DNA-templated	GO:0008270//GO:0003700//GO:0005515	zinc ion binding//DNA-binding transcription factor activity//protein binding	GO:0005634//GO:0005667	nucleus//transcription regulator complex
Cluster-140.1202	445.734	339.862	0.39106	0.0036803	0.017053	1043279318	OBZ66636.1	542	6.7e-52	Serine/threonine-protein kinase SRPK [Grifola frondosa]	GO:0007165//GO:0008380	signal transduction//RNA splicing	GO:0001664	G protein-coupled receptor binding	--	--
Cluster-140.4569	426.797	324.551	0.39398	0.0037612	0.017349	527300168	EPT00964.1	161	1.2e-08	hypothetical protein FOMPIDRAFT_1060085 [Fomitopsis pinicola FP-58527 SS1]	--	--	--	--	--	--
Cluster-140.1484	429.984	329.609	0.38355	0.0038524	0.017673	1184857966	OSD03183.1	563	9.3e-55	glycoside hydrolase family 16 protein [Trametes coccinea BRFM310]	GO:0006078	(1->6)-beta-D-glucan biosynthetic process	--	--	--	--
Cluster-140.4688	320.263	221.428	0.53257	0.0038591	0.017687	1557916582	XP_027618858.1	540	3.8e-52	hypothetical protein SCP_1201710 [Sparassis crispa]	--	--	GO:0005525	GTP binding	--	--
Cluster-140.4709	156.5	213.668	-0.44952	0.0038785	0.017756	1045908846	OCH86097.1	418	8.6e-38	hypothetical protein OBBRIDRAFT_259953 [Obba rivulosa]	GO:0055070	copper ion homeostasis	GO:0005507	copper ion binding	--	--
Cluster-140.857	269.749	190.267	0.5054	0.0038811	0.017756	--	--	--	--	--	--	--	GO:0004859	phospholipase inhibitor activity	GO:0005576	extracellular region
Cluster-140.3676	1648.83	2247.36	-0.44674	0.0040812	0.018537	1519186266	RPD78744.1	639	2e-63	histone 3 [Lentinus tigrinus ALCF2SS1-7]	--	--	GO:0003677	DNA binding	GO:0000786//GO:0071821	nucleosome//FANCM-MHF complex
Cluster-140.4619	74.2827	120.46	-0.69716	0.0041206	0.018666	1023209371	KZT06541.1	172	4.8e-10	hypothetical protein LAESUDRAFT_679565 [Laetiporus sulphureus 93-53]	--	--	--	--	--	--
Cluster-140.3305	9337.97	3419.71	1.4492	0.0041837	0.018884	1608063396	TFY68076.1	937	6.2e-98	hypothetical protein EVJ58_g1240 [Fomitopsis rosea]	GO:0006888//GO:0006886	endoplasmic reticulum to Golgi vesicle-mediated transport//intracellular protein transport	--	--	GO:0030127	COPII vesicle coat
Cluster-140.1269	844.576	633.185	0.415	0.0041975	0.018929	--	--	--	--	--	GO:0006260	DNA replication	GO:0003887//GO:0008408//GO:0003677	DNA-directed DNA polymerase activity//3'-5' exonuclease activity//DNA binding	GO:0042575//GO:0009360	DNA polymerase complex//DNA polymerase III complex
Cluster-140.4730	296.827	222.932	0.41462	0.0042068	0.018938	1510877337	GBE77727.1	357	1e-30	hypothetical protein SCP_0106090 [Sparassis crispa]	GO:0006355	regulation of transcription, DNA-templated	GO:0003677	DNA binding	--	--
Cluster-140.1038	66.0369	108.206	-0.71356	0.004334	0.01939	1247162383	PCH36068.1	365	2.1e-32	carbohydrate kinase [Wolfiporia cocos MD-104 SS10]	--	--	--	--	--	--
Cluster-140.3109	7781.92	13245.5	-0.7673	0.0043635	0.019488	1184851393	OSC96678.1	1194	1.1e-127	hypothetical protein PYCCODRAFT_1347963, partial [Trametes coccinea BRFM310]	--	--	--	--	GO:0042720	mitochondrial inner membrane peptidase complex
Cluster-140.1914	725.507	560.299	0.37352	0.0043753	0.019523	1557911125	XP_027616151.1	210	2e-13	hypothetical protein SCP_0704250 [Sparassis crispa]	--	--	--	--	--	--
Cluster-140.1043	453.009	575.038	-0.34432	0.0043843	0.019532	1023211428	KZT08588.1	548	3.8e-53	hypothetical protein LAESUDRAFT_43623 [Laetiporus sulphureus 93-53]	GO:0006952	defense response	GO:0004222	metalloendopeptidase activity	--	--
Cluster-140.3617	28724.2	37464.4	-0.38326	0.0044721	0.019833	1247164354	PCH38039.1	400	1.4e-35	Epl1 protein [Wolfiporia cocos MD-104 SS10]	--	--	--	--	--	--
Cluster-140.2049	230.697	167.881	0.45803	0.0044853	0.019859	--	--	--	--	--	--	--	GO:0050840	extracellular matrix binding	GO:0005576	extracellular region
Cluster-140.744	20.905	46.1071	-1.1434	0.0045479	0.020116	1519165643	RPD58349.1	190	3e-12	pre-mRNA splicing factor [Lentinus tigrinus ALCF2SS1-6]	--	--	--	--	--	--
Cluster-140.3258	5872.68	4500.47	0.38396	0.0046889	0.020631	--	--	--	--	--	GO:0006367	transcription initiation from RNA polymerase II promoter	--	--	GO:0005634	nucleus
Cluster-140.4604	36.6927	16.5699	1.1517	0.0047308	0.020779	1445338841	RDX46640.1	159	1.1e-08	flavo protein WrbA [Polyporus brumalis]	--	--	--	--	--	--
Cluster-140.789	574.541	449.864	0.35328	0.0048243	0.021099	1045914699	OCH91785.1	584	3.8e-57	hypothetical protein OBBRIDRAFT_791895 [Obba rivulosa]	--	--	GO:0008270	zinc ion binding	--	--
Cluster-140.1319	119.551	177.532	-0.56999	0.0049593	0.021577	1023203464	KZT00689.1	255	2.2e-19	inosine guanosine and [Laetiporus sulphureus 93-53]	--	--	--	--	--	--
Cluster-140.4270	201.026	129.662	0.63142	0.005019	0.021767	1110583745	CZR69096.1	1112	4e-118	uncharacterized protein PAC_18997 [Phialocephala subalpina]	--	--	GO:0005515//GO:0003724//GO:0005524//GO:0043531//GO:0008270//GO:0003924//GO:0008237//GO:0003723//GO:0016887	protein binding//RNA helicase activity//ATP binding//ADP binding//zinc ion binding//GTPase activity//metallopeptidase activity//RNA binding//ATPase activity	--	--
Cluster-140.806	331.397	257.244	0.36519	0.0050225	0.021767	1275219987	PIL28365.1	1103	4.5e-117	hypothetical protein GSI_09516 [Ganoderma sinense ZZ0214-1]	GO:0035556	intracellular signal transduction	--	--	--	--
Cluster-140.191	58.9368	19.7566	1.5761	0.0051657	0.022308	1369124120	YP_009471413.1	2488	8.2e-278	cytochrome c oxidase subunit 1 (mitochondrion) [Trametes hirsuta]	GO:0006123//GO:0009060//GO:0055114	mitochondrial electron transport, cytochrome c to oxygen//aerobic respiration//oxidation-reduction process	GO:0004129//GO:0020037	cytochrome-c oxidase activity//heme binding	GO:0016021//GO:0045277	integral component of membrane//respiratory chain complex IV
Cluster-140.4683	155.259	108.333	0.51767	0.0051669	0.022308	--	--	--	--	--	GO:0007218	neuropeptide signaling pathway	GO:0005184	neuropeptide hormone activity	GO:0005576	extracellular region
Cluster-140.3294	6266.96	8004.76	-0.35316	0.0051909	0.022373	807757977	XP_012183783.1	974	1.5e-102	predicted protein [Fibroporia radiculosa]	GO:0015986	ATP synthesis coupled proton transport	GO:0003755//GO:0046933	peptidyl-prolyl cis-trans isomerase activity//proton-transporting ATP synthase activity, rotational mechanism	GO:0045259//GO:0045261	proton-transporting ATP synthase complex//proton-transporting ATP synthase complex, catalytic core F(1)
Cluster-140.4782	93.2191	57.2135	0.7065	0.0051903	0.022373	1510874360	GBE80735.1	155	1.3e-07	hypothetical protein SCP_0304540 [Sparassis crispa]	--	--	--	--	--	--
Cluster-140.2685	616.841	469.18	0.39351	0.0052212	0.022485	403411809	CCL98509.1	1225	1.8e-131	predicted protein [Fibroporia radiculosa]	GO:0005975	carbohydrate metabolic process	GO:0004553	hydrolase activity, hydrolyzing O-glycosyl compounds	--	--
Cluster-140.1740	74.1985	113.064	-0.60657	0.0052473	0.022539	--	--	--	--	--	GO:0009405	pathogenesis	--	--	--	--
Cluster-140.3759	6950.67	8786.05	-0.33803	0.0052848	0.022666	328796066	AEB40222.1	1871	1e-205	cytochrome P450 monooxygenase [Taiwanofungus camphoratus]	GO:0016310//GO:0055114//GO:0006351	phosphorylation//oxidation-reduction process//transcription, DNA-templated	GO:0016705//GO:0016301//GO:0016774//GO:0020037//GO:0005506	oxidoreductase activity, acting on paired donors, with incorporation or reduction of molecular oxygen//kinase activity//phosphotransferase activity, carboxyl group as acceptor//heme binding//iron ion binding	--	--
Cluster-140.1784	330.871	422.844	-0.35467	0.0054055	0.023101	1557900319	XP_027611058.1	184	6.1e-11	hypothetical protein SCP_0213480 [Sparassis crispa]	--	--	--	--	--	--
Cluster-140.2270	81.362	131.097	-0.68457	0.005602	0.023775	521726729	EPQ56891.1	240	9.4e-18	hypothetical protein GLOTRDRAFT_73361 [Gloeophyllum trabeum ATCC 11539]	--	--	--	--	--	--
Cluster-140.3196	16000	20239.6	-0.33912	0.0056055	0.023775	1372269371	XP_024343731.1	1088	5e-115	hypothetical protein POSPLADRAFT_1051101 [Postia placenta MAD-698-R-SB12]	GO:0008616//GO:0009069//GO:0016310//GO:0006364	queuosine biosynthetic process//serine family amino acid metabolic process//phosphorylation//rRNA processing	GO:0004674//GO:0008171//GO:0033739	protein serine/threonine kinase activity//O-methyltransferase activity//preQ1 synthase activity	GO:0030688	preribosome, small subunit precursor
Cluster-140.2017	630.664	860.102	-0.44749	0.0056887	0.024047	749760736	KII85665.1	297	1.2e-23	carbohydrate esterase family 1 protein [Plicaturopsis crispa FD-325 SS-3]	GO:0009103	lipopolysaccharide biosynthetic process	GO:0003725	double-stranded RNA binding	GO:0016020	membrane
Cluster-140.377	25.2027	8.62236	1.536	0.006067	0.025371	1023212976	KZT10132.1	144	1.3e-06	linoleate diol synthase [Laetiporus sulphureus 93-53]	--	--	--	--	--	--
Cluster-140.1781	171.401	233.304	-0.44402	0.0061968	0.025828	220731452	EED85296.1	289	5.8e-23	predicted protein [Postia placenta Mad-698-R]	--	--	GO:0003677	DNA binding	--	--
Cluster-140.4750	38.5653	16.378	1.2315	0.0062227	0.025915	--	--	--	--	--	GO:0019229	regulation of vasoconstriction	--	--	GO:0005576	extracellular region
Cluster-140.4516	368.126	292.569	0.33103	0.0065839	0.027151	1045917802	OCH94849.1	680	7.9e-68	ICMT-domain-containing protein [Obba rivulosa]	GO:0006479//GO:0006481//GO:0016126//GO:0010468	protein methylation//C-terminal protein methylation//sterol biosynthetic process//regulation of gene expression	GO:0004671//GO:0016628	protein C-terminal S-isoprenylcysteine carboxyl O-methyltransferase activity//oxidoreductase activity, acting on the CH-CH group of donors, NAD or NADP as acceptor	GO:0016021//GO:0016020	integral component of membrane//membrane
Cluster-140.4788	323.69	242.39	0.4158	0.0066367	0.02728	449545797	EMD36767.1	147	6.2e-07	hypothetical protein CERSUDRAFT_137030 [Gelatoporia subvermispora B]	--	--	--	--	--	--
Cluster-140.4737	123.773	84.08	0.55742	0.0069161	0.028177	1510866635	GBE88703.1	683	6.5e-69	hypothetical protein SCP_1401080 [Sparassis crispa]	GO:0070836	caveola assembly	--	--	--	--
Cluster-140.683	370.21	291.495	0.34491	0.0070457	0.028636	403417840	CCM04540.1	684	2.4e-68	predicted protein [Fibroporia radiculosa]	GO:0006468//GO:0006355//GO:0006259	protein phosphorylation//regulation of transcription, DNA-templated//DNA metabolic process	GO:0005524//GO:0016746//GO:0003677//GO:0004672//GO:0003676	ATP binding//transferase activity, transferring acyl groups//DNA binding//protein kinase activity//nucleic acid binding	--	--
Cluster-140.421	96.2989	56.9287	0.75579	0.0074527	0.030039	1247164982	PCH38667.1	157	9.4e-08	hypothetical protein WOLCODRAFT_15997 [Wolfiporia cocos MD-104 SS10]	--	--	GO:0016787	hydrolase activity	--	--
Cluster-140.612	48.6843	82.1017	-0.75581	0.007863	0.031427	1184858749	OSD03963.1	256	7.4e-20	HAD hydrolase subfamily IA REG-2-like protein [Trametes coccinea BRFM310]	--	--	--	--	--	--
Cluster-140.858	451.986	571.395	-0.33908	0.0082048	0.032587	1045913646	OCH90751.1	640	7.9e-64	hypothetical protein OBBRIDRAFT_792947 [Obba rivulosa]	--	--	GO:0016787	hydrolase activity	--	--
Cluster-140.1018	46.1104	79.353	-0.78387	0.0082604	0.032731	319904083	ADV77220.1	197	7.7e-13	aryl-alcohol dehydrogenase [Taiwanofungus camphoratus]	GO:0006355	regulation of transcription, DNA-templated	--	--	--	--
Cluster-140.3369	7238.46	5727.06	0.33791	0.0082914	0.032803	1247168653	PCH42338.1	1435	2.6e-155	homocitrate synthase [Wolfiporia cocos MD-104 SS10]	GO:0007586//GO:0016042	digestion//lipid catabolic process	GO:0008047//GO:0000287//GO:0016829//GO:0010333//GO:0003824	enzyme activator activity//magnesium ion binding//lyase activity//terpene synthase activity//catalytic activity	GO:0005576//GO:0016592	extracellular region//mediator complex
Cluster-140.3865	10729	8521.78	0.33226	0.0087308	0.034253	449549932	EMD40897.1	981	5.8e-103	hypothetical protein CERSUDRAFT_111476 [Gelatoporia subvermispora B]	GO:0006470//GO:0006570//GO:0016311	protein dephosphorylation//tyrosine metabolic process//dephosphorylation	GO:0004725//GO:0008138	protein tyrosine phosphatase activity//protein tyrosine/serine/threonine phosphatase activity	--	--
Cluster-140.4276	261.954	201.349	0.3783	0.0087207	0.034253	449544776	EMD35748.1	394	8.8e-36	hypothetical protein CERSUDRAFT_84845 [Gelatoporia subvermispora B]	--	--	--	--	--	--
Cluster-140.4591	380.464	303.755	0.32429	0.0089213	0.034939	1023268875	KZT63840.1	219	1.5e-14	hypothetical protein DAEQUDRAFT_86048 [Daedalea quercina L-15889]	--	--	GO:0003676	nucleic acid binding	--	--
Cluster-140.4074	444.699	592.709	-0.41582	0.0093415	0.036332	1043292180	OBZ79363.1	470	6.7e-44	(S)-2-haloacid dehalogenase 4A [Grifola frondosa]	GO:0006807//GO:0002100	nitrogen compound metabolic process//tRNA wobble adenosine to inosine editing	GO:0008270//GO:0008251	zinc ion binding//tRNA-specific adenosine deaminase activity	--	--
Cluster-140.842	89.9274	139.666	-0.63748	0.0096717	0.037386	--	--	--	--	--	GO:0019048//GO:0006355	modulation by virus of host process//regulation of transcription, DNA-templated	--	--	--	--
Cluster-140.993	405.911	307.094	0.40267	0.0098134	0.037847	1247163882	PCH37567.1	1792	9.7e-197	subtilisin-like protein [Wolfiporia cocos MD-104 SS10]	GO:0015940	pantothenate biosynthetic process	GO:0003864//GO:0008236	3-methyl-2-oxobutanoate hydroxymethyltransferase activity//serine-type peptidase activity	--	--
Cluster-140.3622	101.203	65.2201	0.63501	0.010518	0.040076	1557915939	XP_027618543.1	404	2.3e-36	DnaJ-domain-containing protein [Sparassis crispa]	GO:0006355	regulation of transcription, DNA-templated	GO:0003700//GO:0043565	DNA-binding transcription factor activity//sequence-specific DNA binding	GO:0005667	transcription regulator complex
Cluster-140.573	577.128	451.012	0.35659	0.010599	0.040335	1023209100	KZT06271.1	1330	2e-143	P-loop containing nucleoside triphosphate hydrolase protein [Laetiporus sulphureus 93-53]	GO:0055085//GO:0019073//GO:0006810	transmembrane transport//viral DNA genome packaging//transport	GO:0005524//GO:0016787//GO:0003924//GO:0042626//GO:0016301//GO:0005525//GO:0016887//GO:0000166//GO:0003677	ATP binding//hydrolase activity//GTPase activity//ATPase-coupled transmembrane transporter activity//kinase activity//GTP binding//ATPase activity//nucleotide binding//DNA binding	GO:0016021	integral component of membrane
Cluster-140.364	29.469	11.6661	1.3299	0.01086	0.041132	319904083	ADV77220.1	232	5.7e-17	aryl-alcohol dehydrogenase [Taiwanofungus camphoratus]	--	--	--	--	--	--
Cluster-140.4915	28.3978	12.4497	1.1926	0.011312	0.042557	1372273727	XP_024343376.1	543	9.9e-53	hypothetical protein POSPLADRAFT_1043976 [Postia placenta MAD-698-R-SB12]	--	--	GO:0005198	structural molecule activity	--	--
Cluster-140.1371	395.991	495.996	-0.32411	0.011479	0.04309	807753485	XP_012181537.1	1079	2.6e-114	predicted protein [Fibroporia radiculosa]	--	--	GO:0008168//GO:0003677	methyltransferase activity//DNA binding	--	--
Cluster-140.335	12.9224	30.4939	-1.2405	0.011777	0.044043	1608056581	TFY61743.1	251	2.7e-19	hypothetical protein EVJ58_g4314 [Fomitopsis rosea]	--	--	GO:0005515	protein binding	--	--
Cluster-140.4038	511.069	747.691	-0.54849	0.011884	0.044379	1045913607	OCH90713.1	1612	2.1e-176	hypothetical protein OBBRIDRAFT_825788 [Obba rivulosa]	GO:0009263//GO:0019058	deoxyribonucleotide biosynthetic process//viral life cycle	--	--	GO:0042025	host cell nucleus
Cluster-140.4799	43.8492	12.1298	1.855	0.012019	0.044818	1372293269	XP_024332897.1	2903	0	hypothetical protein POSPLADRAFT_1161004 [Postia placenta MAD-698-R-SB12]	GO:0042773//GO:0055114//GO:0006814//GO:0006120//GO:0006744	ATP synthesis coupled electron transport//oxidation-reduction process//sodium ion transport//mitochondrial electron transport, NADH to ubiquinone//ubiquinone biosynthetic process	GO:0008137	NADH dehydrogenase (ubiquinone) activity	--	--
Cluster-140.1824	131.307	88.574	0.56755	0.012352	0.045855	1587118219	TCD70504.1	376	3e-33	proteinral negative regulator of transcription subunit 5 [Steccherinum ochraceum]	GO:0006355	regulation of transcription, DNA-templated	--	--	GO:0034719//GO:0005634	SMN-Sm protein complex//nucleus
Cluster-140.675	93.6732	60.676	0.62779	0.012825	0.047301	751723795	KIM72244.1	193	1.4e-12	hypothetical protein PILCRDRAFT_16303 [Piloderma croceum F 1598]	--	--	--	--	--	--
Cluster-140.3525	32189.1	46716.8	-0.53737	0.01318	0.048466	1023209962	KZT07129.1	1448	1.3e-156	GroES-like protein [Laetiporus sulphureus 93-53]	GO:0006468//GO:0055085//GO:0007165//GO:0055114	protein phosphorylation//transmembrane transport//signal transduction//oxidation-reduction process	GO:0016491//GO:0020037//GO:0005506//GO:0005524//GO:0022857//GO:0005179//GO:0016705//GO:0004672	oxidoreductase activity//heme binding//iron ion binding//ATP binding//transmembrane transporter activity//hormone activity//oxidoreductase activity, acting on paired donors, with incorporation or reduction of molecular oxygen//protein kinase activity	GO:0016020//GO:0016021//GO:0005576	membrane//integral component of membrane//extracellular region
Cluster-140.1214	89.113	131.747	-0.56641	0.014338	0.052046	1189375706	OSX64713.1	230	1.4e-16	hypothetical protein POSPLADRAFT_1073164 [Postia placenta MAD-698-R-SB12]	--	--	GO:0016301	kinase activity	--	--
Cluster-140.4650	52.0336	28.8966	0.84969	0.014855	0.053652	1247169272	PCH42957.1	234	4.5e-17	hypothetical protein WOLCODRAFT_102847 [Wolfiporia cocos MD-104 SS10]	--	--	--	--	--	--
Cluster-140.750	58.181	96.8016	-0.73236	0.014878	0.053696	807758695	XP_012184142.1	231	7.6e-17	predicted protein [Fibroporia radiculosa]	--	--	--	--	--	--
Cluster-140.1555	169.811	220.437	-0.37708	0.015392	0.055197	--	--	--	--	--	GO:0007165	signal transduction	GO:0005179	hormone activity	GO:0005576	extracellular region
Cluster-140.4583	266.315	333.907	-0.32632	0.01641	0.058108	--	--	--	--	--	GO:0006357	regulation of transcription by RNA polymerase II	GO:0003712	transcription coregulator activity	GO:0005667//GO:0016592	transcription regulator complex//mediator complex
Cluster-140.575	146.747	98.3589	0.57855	0.016923	0.059672	328796070	AEB40224.1	406	2.6e-36	cytochrome P450 monooxygenase [Taiwanofungus camphoratus]	GO:0016226//GO:0055114	iron-sulfur cluster assembly//oxidation-reduction process	GO:0005506//GO:0020037//GO:0016705	iron ion binding//heme binding//oxidoreductase activity, acting on paired donors, with incorporation or reduction of molecular oxygen	--	--
Cluster-140.4634	314.335	250.551	0.32686	0.017128	0.060311	763718300	KJA15817.1	312	1.4e-25	hypothetical protein HYPSUDRAFT_58602 [Hypholoma sublateritium FD-334 SS-4]	GO:0006265//GO:0006468	DNA topological change//protein phosphorylation	GO:0004672//GO:0005524//GO:0003677//GO:0003917	protein kinase activity//ATP binding//DNA binding//DNA topoisomerase type I (single strand cut, ATP-independent) activity	--	--
Cluster-140.3562	15578.5	12452.2	0.3231	0.018048	0.062808	1023209426	KZT06595.1	4954	0	endoplasmic reticulum Ca-transporting P-type ATPase [Laetiporus sulphureus 93-53]	--	--	--	--	--	--
Cluster-140.1405	320.132	247.821	0.36918	0.018425	0.063901	1605450194	TFK84363.1	281	9.8e-22	hypothetical protein K466DRAFT_665208 [Polyporus arcularius HHB13444]	--	--	--	--	--	--
Cluster-140.1012	142.126	104.584	0.44317	0.018456	0.063964	751057348	KIK92342.1	185	3e-11	hypothetical protein PAXRUDRAFT_13280 [Paxillus rubicundulus Ve08.2h10]	--	--	--	--	--	--
Cluster-140.3744	23242.8	40627.7	-0.80568	0.018549	0.064112	807746667	XP_012178128.1	2053	7.9e-227	predicted protein [Fibroporia radiculosa]	GO:0006508//GO:0006687//GO:0055114//GO:0005975	proteolysis//glycosphingolipid metabolic process//oxidation-reduction process//carbohydrate metabolic process	GO:0008236//GO:0016829//GO:0016705//GO:0016787//GO:0005506//GO:0004252//GO:0020037//GO:0004308	serine-type peptidase activity//lyase activity//oxidoreductase activity, acting on paired donors, with incorporation or reduction of molecular oxygen//hydrolase activity//iron ion binding//serine-type endopeptidase activity//heme binding//exo-alpha-sialidase activity	GO:0016020//GO:0016021//GO:0033644//GO:0055036	membrane//integral component of membrane//host cell membrane//virion membrane
Cluster-140.987	53.2126	28.8307	0.87935	0.018574	0.064155	392562204	EIW55385.1	150	2.2e-07	glycoside hydrolase family 27 protein [Trametes versicolor FP-101664 SS1]	--	--	--	--	--	--
Cluster-140.3053	21710.4	14878.8	0.54512	0.018671	0.064224	1189368969	OSX57989.1	1144	6.4e-122	hypothetical protein POSPLADRAFT_1185423 [Postia placenta MAD-698-R-SB12]	--	--	GO:0070569//GO:0008270	uridylyltransferase activity//zinc ion binding	--	--
Cluster-140.4946	6.68096	0.666719	3.3114	0.019508	0.066608	--	--	--	--	--	GO:0006449//GO:0006415	regulation of translational termination//translational termination	GO:0003747	translation release factor activity	GO:0005840//GO:0018444	ribosome//translation release factor complex
Cluster-140.4199	407.685	299.833	0.44327	0.019674	0.067084	1043288730	OBZ75956.1	452	6.5e-42	hypothetical protein A0H81_04937 [Grifola frondosa]	--	--	GO:0005515	protein binding	--	--
Cluster-140.893	167.133	216.661	-0.37278	0.020363	0.069153	1557900355	XP_027611076.1	310	3e-25	hypothetical protein SCP_0213690 [Sparassis crispa]	GO:0030436	asexual sporulation	--	--	--	--
Cluster-140.1339	256.546	200.502	0.35589	0.020496	0.06951	749849690	KIJ22827.1	978	1.3e-102	hypothetical protein M422DRAFT_276688 [Sphaerobolus stellatus SS14]	GO:0051252	regulation of RNA metabolic process	GO:0004523//GO:0003676	RNA-DNA hybrid ribonuclease activity//nucleic acid binding	--	--
Cluster-140.654	12.8773	28.2479	-1.1356	0.020562	0.069687	1475796524	RIA79046.1	433	5.5e-40	cell wall-associated hydrolase [Glomus cerebriforme]	--	--	--	--	--	--
Cluster-140.411	7.2629	18.543	-1.354	0.02079	0.070132	758344937	GAN11837.1	254	8.9e-19	conserved hypothetical protein [Mucor ambiguus]	--	--	--	--	--	--
Cluster-140.1707	692.775	486.595	0.50876	0.021943	0.072851	1585517505	TBU27879.1	149	3.1e-07	hypothetical protein BD311DRAFT_759490, partial [Dichomitus squalens]	--	--	--	--	--	--
Cluster-140.1225	143.575	105.141	0.45154	0.022222	0.073541	403415960	CCM02660.1	226	1.2e-15	predicted protein [Fibroporia radiculosa]	GO:0055114	oxidation-reduction process	GO:0016616	oxidoreductase activity, acting on the CH-OH group of donors, NAD or NADP as acceptor	--	--
Cluster-140.640	44.256	25.5331	0.79406	0.022545	0.074512	--	--	--	--	--	GO:0019083	viral transcription	--	--	--	--
Cluster-140.752	30.0202	15.1795	0.98433	0.022799	0.075156	1608063689	TFY68355.1	151	1.2e-07	hypothetical protein EVJ58_g1047 [Fomitopsis rosea]	--	--	--	--	--	--
Cluster-140.4513	95.6769	65.0882	0.55459	0.023138	0.075828	--	--	--	--	--	--	--	GO:0005515	protein binding	--	--
Cluster-140.1702	641.178	861.708	-0.42722	0.023867	0.077763	1608053080	TFY58578.1	1548	3.9e-169	hypothetical protein EVJ58_g6329 [Fomitopsis rosea]	GO:0006744//GO:0019752//GO:0016567//GO:0006520//GO:0006814//GO:0006120	ubiquinone biosynthetic process//carboxylic acid metabolic process//protein ubiquitination//cellular amino acid metabolic process//sodium ion transport//mitochondrial electron transport, NADH to ubiquinone	GO:0016831//GO:0008137//GO:0030170//GO:0016829//GO:0004842	carboxy-lyase activity//NADH dehydrogenase (ubiquinone) activity//pyridoxal phosphate binding//lyase activity//ubiquitin-protein transferase activity	GO:0005739	mitochondrion
Cluster-140.410	21.9624	9.30706	1.2324	0.024659	0.080137	636620963	XP_008041616.1	172	3.6e-10	hypothetical protein TRAVEDRAFT_104962, partial [Trametes versicolor FP-101664 SS1]	--	--	--	--	--	--
Cluster-140.604	18.2167	7.07696	1.3691	0.024974	0.080953	1510876254	GBE79802.1	188	6.6e-12	Poly(A) polymerase pla1 [Sparassis crispa]	--	--	--	--	--	--
Cluster-140.1262	170.203	126.327	0.43103	0.025702	0.082676	1023203104	KZT00338.1	530	6.7e-51	hypothetical protein LAESUDRAFT_709013 [Laetiporus sulphureus 93-53]	--	--	--	--	--	--
Cluster-140.4729	229.519	180.801	0.34279	0.026036	0.083487	395327133	EJF59535.1	227	7.3e-16	hexose transporter [Dichomitus squalens LYAD-421 SS1]	GO:0055085//GO:0006310//GO:0006308//GO:0006281	transmembrane transport//DNA recombination//DNA catabolic process//DNA repair	GO:0022857//GO:0004520	transmembrane transporter activity//endodeoxyribonuclease activity	GO:0016021	integral component of membrane
Cluster-140.486	115.138	159.69	-0.47115	0.026647	0.085015	1587107198	TCD60134.1	295	4.6e-24	hypothetical protein EIP91_010682 [Steccherinum ochraceum]	--	--	--	--	--	--
Cluster-140.724	348.37	275.526	0.33862	0.026956	0.085893	1372277189	XP_024341032.1	795	1.8e-81	hypothetical protein POSPLADRAFT_1137667 [Postia placenta MAD-698-R-SB12]	--	--	GO:0005515	protein binding	--	--
Cluster-140.1155	149.525	112.332	0.41427	0.028036	0.088777	1608044237	TFY51424.1	374	2.6e-33	hypothetical protein EVJ58_g10574, partial [Fomitopsis rosea]	GO:0006355	regulation of transcription, DNA-templated	GO:0003677	DNA binding	--	--
Cluster-140.4670	98.509	134.801	-0.45288	0.028353	0.089322	1023214416	KZT11569.1	157	2.9e-08	glutathione reductase [Laetiporus sulphureus 93-53]	GO:0045454//GO:0055114	cell redox homeostasis//oxidation-reduction process	--	--	--	--
Cluster-140.4834	45.2757	19.9814	1.1827	0.028385	0.089322	734657532	KHN94608.1	162	4.3e-08	Hemolysin-type calcium-binding region:RTX N-terminal domain protein [Metarhizium album ARSEF 1941]	--	--	--	--	--	--
Cluster-140.969	366.025	291.112	0.33105	0.029259	0.091586	1189374760	OSX63769.1	418	7.1e-38	hypothetical protein POSPLADRAFT_1139544 [Postia placenta MAD-698-R-SB12]	--	--	--	--	--	--
Cluster-140.413	302.885	227.648	0.41177	0.030792	0.095236	807754217	XP_012181903.1	228	3.4e-16	predicted protein [Fibroporia radiculosa]	GO:0006355	regulation of transcription, DNA-templated	GO:0008270//GO:0043565	zinc ion binding//sequence-specific DNA binding	--	--
Cluster-140.403	334.753	258.345	0.37469	0.031529	0.096999	807753057	XP_012181323.1	309	4.3e-25	predicted protein [Fibroporia radiculosa]	--	--	GO:0005515	protein binding	--	--
Cluster-140.4736	361.064	278.803	0.3736	0.031527	0.096999	749849690	KIJ22827.1	602	4.5e-59	hypothetical protein M422DRAFT_276688 [Sphaerobolus stellatus SS14]	GO:0051252	regulation of RNA metabolic process	GO:0003676//GO:0004523	nucleic acid binding//RNA-DNA hybrid ribonuclease activity	--	--
Cluster-140.4757	103.537	73.7915	0.48619	0.032364	0.098889	1189374943	OSX63951.1	1752	2e-192	hypothetical protein POSPLADRAFT_1138543 [Postia placenta MAD-698-R-SB12]	GO:0055085	transmembrane transport	--	--	--	--
Cluster-140.272	20.4779	6.12936	1.745	0.032543	0.099318	1372293235	XP_024332911.1	961	6.2e-101	hypothetical protein POSPLADRAFT_1160973 [Postia placenta MAD-698-R-SB12]	--	--	GO:0004519	endonuclease activity	--	--
Cluster-140.1093	263.403	207.991	0.33986	0.033269	0.10101	409047071	EKM56550.1	237	7.4e-17	hypothetical protein PHACADRAFT_253742 [Phanerochaete carnosa HHB-10118-sp]	--	--	--	--	--	--
Cluster-140.308	20.1559	36.4335	-0.85896	0.034138	0.10301	1247164744	PCH38429.1	469	2.7e-44	cytochrome P450 [Wolfiporia cocos MD-104 SS10]	--	--	--	--	--	--
Cluster-140.908	154.559	111.361	0.47448	0.034334	0.10341	449549927	EMD40892.1	175	7.8e-10	hypothetical protein CERSUDRAFT_111473 [Gelatoporia subvermispora B]	--	--	--	--	--	--
Cluster-140.496	70.4436	47.2778	0.57324	0.03442	0.10361	1023209538	KZT06707.1	150	5.6e-07	hypothetical protein LAESUDRAFT_759201 [Laetiporus sulphureus 93-53]	--	--	--	--	--	--
Cluster-140.2314	335.288	262.942	0.35175	0.034611	0.10412	1510866912	GBE88980.1	625	1.1e-61	hypothetical protein SCP_1403880 [Sparassis crispa]	--	--	--	--	--	--
Cluster-140.702	46.5218	69.1253	-0.57201	0.03564	0.10665	--	--	--	--	--	GO:0007165	signal transduction	GO:0005179	hormone activity	GO:0005576	extracellular region
Cluster-140.562	42.4455	65.0591	-0.61552	0.036243	0.108	1372270797	XP_024344444.1	396	6.3e-36	hypothetical protein POSPLADRAFT_1042849 [Postia placenta MAD-698-R-SB12]	--	--	--	--	--	--
Cluster-140.1658	294.371	222.569	0.40179	0.03648	0.10852	1189367750	OSX56775.1	139	4.4e-06	hypothetical protein POSPLADRAFT_1062251 [Postia placenta MAD-698-R-SB12]	--	--	--	--	--	--
Cluster-140.644	32.8195	52.7884	-0.68475	0.036665	0.109	--	--	--	--	--	--	--	GO:0030695	GTPase regulator activity	--	--
Cluster-140.4953	4.54911	0.319871	3.6553	0.036841	0.10946	1181494050	YP_009355791.1	669	2.3e-67	NADH dehydrogenase subunit 2 (mitochondrion) [Fomitopsis palustris]	--	--	--	--	--	--
Cluster-140.2893	363.617	279.158	0.38031	0.037173	0.11026	1045909765	OCH86976.1	918	1.8e-95	hypothetical protein OBBRIDRAFT_806401 [Obba rivulosa]	--	--	--	--	--	--
Cluster-140.4812	32.634	17.5115	0.90143	0.038689	0.11375	1557910013	XP_027615674.1	323	1.1e-27	General alpha-glucoside permease [Sparassis crispa]	GO:0055085	transmembrane transport	GO:0022857	transmembrane transporter activity	GO:0016021	integral component of membrane
Cluster-140.4910	7.91531	0.666719	3.5673	0.038927	0.11412	384494869	EIE85360.1	149	1.8e-07	hypothetical protein RO3G_10070 [Rhizopus delemar RA 99-880]	--	--	--	--	--	--
Cluster-140.1276	163.778	229.212	-0.48357	0.039595	0.11548	1608056035	TFY61244.1	672	1.5e-67	hypothetical protein EVJ58_g4632 [Fomitopsis rosea]	GO:0090529//GO:0001837//GO:0051607//GO:0006260//GO:0009405//GO:0043093	cell septum assembly//epithelial to mesenchymal transition//defense response to virus//DNA replication//pathogenesis//FtsZ-dependent cytokinesis	GO:0000978//GO:0001228//GO:0019865	RNA polymerase II cis-regulatory region sequence-specific DNA binding//DNA-binding transcription activator activity, RNA polymerase II-specific//immunoglobulin binding	GO:0019867//GO:0000775//GO:0019814//GO:0005737	outer membrane//chromosome, centromeric region//immunoglobulin complex//cytoplasm
Cluster-140.4636	218.951	175.273	0.32179	0.040413	0.11712	1608046270	TFY52888.1	415	6.9e-38	hypothetical protein EVJ58_g9762 [Fomitopsis rosea]	--	--	--	--	--	--
Cluster-140.4744	187.755	148.29	0.34072	0.041479	0.11959	1372276739	XP_024340807.1	642	1.7e-64	hypothetical protein POSPLADRAFT_1137330, partial [Postia placenta MAD-698-R-SB12]	--	--	--	--	--	--
Cluster-140.772	125.002	159.598	-0.35216	0.041615	0.11971	1043292268	OBZ79451.1	466	3.2e-44	Pre-mRNA-processing factor 17 [Grifola frondosa]	--	--	GO:0005515	protein binding	--	--
Cluster-140.1497	40.7696	22.2017	0.87012	0.04244	0.12153	--	--	--	--	--	GO:0006810//GO:0009405	transport//pathogenesis	GO:0019871	sodium channel inhibitor activity	GO:0005576	extracellular region
Cluster-140.2793	1523.29	1208.09	0.33466	0.043348	0.12329	449541976	EMD32957.1	1128	4.2e-120	hypothetical protein CERSUDRAFT_118386 [Gelatoporia subvermispora B]	GO:0006268//GO:0016226	DNA unwinding involved in DNA replication//iron-sulfur cluster assembly	GO:0003677//GO:0005506//GO:0051536	DNA binding//iron ion binding//iron-sulfur cluster binding	--	--
Cluster-140.4561	17.0979	30.6998	-0.84304	0.043663	0.12398	1347532135	PPQ72451.1	191	2.7e-12	hypothetical protein CVT24_003117, partial [Panaeolus cyanescens]	GO:0005975	carbohydrate metabolic process	GO:0004553	hydrolase activity, hydrolyzing O-glycosyl compounds	--	--
Cluster-140.526	11.3222	3.10963	1.8779	0.043815	0.12434	1189370669	OSX59684.1	199	3e-13	hypothetical protein POSPLADRAFT_1149056 [Postia placenta MAD-698-R-SB12]	--	--	--	--	--	--
Cluster-140.510	11.7676	3.62349	1.6874	0.044467	0.12588	1372287909	XP_024335872.1	313	3.4e-26	hypothetical protein POSPLADRAFT_1075850 [Postia placenta MAD-698-R-SB12]	GO:0055114	oxidation-reduction process	GO:0016491	oxidoreductase activity	--	--
Cluster-140.4794	196.563	156.694	0.32772	0.046118	0.1295	1043280295	OBZ67592.1	293	1.1e-23	hypothetical protein A0H81_12399 [Grifola frondosa]	--	--	--	--	--	--
Cluster-140.539	62.5484	88.8399	-0.50407	0.046445	0.13008	646303461	KDQ24609.1	160	1.6e-08	hypothetical protein PLEOSDRAFT_1078682 [Pleurotus ostreatus PC15]	--	--	--	--	--	--
Cluster-140.1317	242.973	99.6522	1.286	0.047129	0.13146	--	--	--	--	--	GO:0070836	caveola assembly	--	--	--	--
Cluster-140.2695	11573.1	8279.56	0.48316	0.047634	0.13265	327343263	BAK09384.1	1716	7.4e-188	cytochrome P450 [Postia placenta]	GO:0008033//GO:0055114	tRNA processing//oxidation-reduction process	GO:0016437//GO:0005515//GO:0005506//GO:0020037//GO:0004810//GO:0016705//GO:0016779	tRNA cytidylyltransferase activity//protein binding//iron ion binding//heme binding//tRNA adenylyltransferase activity//oxidoreductase activity, acting on paired donors, with incorporation or reduction of molecular oxygen//nucleotidyltransferase activity	GO:0005861	troponin complex
Cluster-140.1115	112.482	83.9961	0.41948	0.048137	0.13361	1595194268	TDL24136.1	321	8.2e-27	hypothetical protein BD410DRAFT_719993 [Rickenella mellea]	--	--	--	--	--	--
Cluster-140.4543	69.1119	48.4292	0.51265	0.048798	0.13493	1557910799	XP_027616066.1	237	1.6e-17	Protein JLP2 [Sparassis crispa]	--	--	--	--	--	--
Cluster-140.877	197.353	152.497	0.37038	0.049222	0.13595	1510868226	GBE86779.1	190	5.9e-12	RuvB-like helicase 1 [Sparassis crispa]	--	--	--	--	--	--
Cluster-140.646	45.0502	28.0689	0.68552	0.049501	0.13635	1189368590	OSX57611.1	150	1.3e-07	hypothetical protein POSPLADRAFT_1155765 [Postia placenta MAD-698-R-SB12]	--	--	--	--	--	--

## Sheet: Fe_9d vs CK_9d_DEGs
GeneID	Fe_9d_readcount	CK_9d_readcount	log2FoldChange	p-value	adjusted p-value	NR GI	NR ID	NR Score	NR Evalue	NR Description	Gene Ontology Molecular Function	MF Description	Gene Ontology Cellular Component	CC Description
Cluster-140.3579	2045.04	7717.03	-1.9159	1.4664e-34	7.4212e-31	1247159934	PCH33619.1	1433	1.8e-155	MFS general substrate transporter [Wolfiporia cocos MD-104 SS10]	GO:0022857	transmembrane transporter activity	GO:0016021//GO:0016020	integral component of membrane//membrane
Cluster-140.3210	1887.92	515.114	1.875	6.6285e-28	1.6773e-24	1247164345	PCH38030.1	311	3.8e-26	heat shock protein 30 [Wolfiporia cocos MD-104 SS10]	GO:0005216	ion channel activity	GO:0005886//GO:0016020	plasma membrane//membrane
Cluster-140.3480	5844.03	16499.9	-1.4975	2.8266e-26	4.7684e-23	1372278805	XP_024340401.1	1379	1.7e-148	hypothetical protein POSPLADRAFT_1180529 [Postia placenta MAD-698-R-SB12]	GO:0004725//GO:0009055//GO:0020037//GO:0005507//GO:0016491//GO:0005212//GO:0016787//GO:0019239//GO:0005381	protein tyrosine phosphatase activity//electron transfer activity//heme binding//copper ion binding//oxidoreductase activity//structural constituent of eye lens//hydrolase activity//deaminase activity//iron ion transmembrane transporter activity	GO:0005615//GO:0016020//GO:0033573	extracellular space//membrane//high-affinity iron permease complex
Cluster-140.2927	305.783	741.71	-1.2774	2.4453e-18	3.094e-15	1557895523	XP_027608778.1	1846	2.1e-203	3-phytase A [Sparassis crispa]	--	--	--	--
Cluster-140.1433	2606.96	686.415	1.9252	5.8068e-18	5.8776e-15	1023210034	KZT07200.1	177	7.4e-10	hypothetical protein LAESUDRAFT_725103 [Laetiporus sulphureus 93-53]	--	--	--	--
Cluster-140.639	433.594	130.987	1.7249	2.0045e-17	1.6908e-14	1023210034	KZT07200.1	177	1.2e-10	hypothetical protein LAESUDRAFT_725103 [Laetiporus sulphureus 93-53]	--	--	--	--
Cluster-140.2465	5030.47	2080.57	1.2738	2.9178e-17	2.1096e-14	1023207775	KZT04954.1	1890	3.6e-208	multicopper oxidase [Laetiporus sulphureus 93-53]	GO:0016491//GO:0005507//GO:0008484//GO:0004564//GO:0016788//GO:0004575	oxidoreductase activity//copper ion binding//sulfuric ester hydrolase activity//beta-fructofuranosidase activity//hydrolase activity, acting on ester bonds//sucrose alpha-glucosidase activity	GO:0016021//GO:0017177//GO:0005634//GO:0016020//GO:0005886	integral component of membrane//glucosidase II complex//nucleus//membrane//plasma membrane
Cluster-140.3782	7437.13	4707.91	0.65981	1.1122e-12	6.2542e-10	1510869053	GBE86403.1	1441	7.4e-156	F-box protein [Sparassis crispa]	GO:0005515	protein binding	--	--
Cluster-140.3662	12170.4	6301.51	0.94971	1.4431e-12	7.3034e-10	1045911289	OCH88448.1	367	4.2e-32	hypothetical protein OBBRIDRAFT_795216 [Obba rivulosa]	--	--	--	--
Cluster-140.2401	12921.5	7746.64	0.73817	2.0002e-12	9.2025e-10	1247165281	PCH38966.1	4891	0	ATP-dependent bile acid permease [Wolfiporia cocos MD-104 SS10]	GO:0016787//GO:0042626//GO:0005525//GO:0003723//GO:0008236//GO:0003824//GO:0005524//GO:0043531//GO:0005198//GO:0003924//GO:0050662//GO:0003677//GO:0000166//GO:0016887	hydrolase activity//ATPase-coupled transmembrane transporter activity//GTP binding//RNA binding//serine-type peptidase activity//catalytic activity//ATP binding//ADP binding//structural molecule activity//GTPase activity//obsolete coenzyme binding//DNA binding//nucleotide binding//ATPase activity	GO:0005737//GO:0016021//GO:0016020//GO:0005634	cytoplasm//integral component of membrane//membrane//nucleus
Cluster-140.4076	2319.21	1470.37	0.65751	4.3033e-11	1.8149e-08	449544773	EMD35745.1	371	3.3e-32	hypothetical protein CERSUDRAFT_84842 [Gelatoporia subvermispora B]	GO:0046873	metal ion transmembrane transporter activity	GO:0016020	membrane
Cluster-140.3094	2599.53	4723.12	-0.86141	4.3484e-10	1.6928e-07	1247171438	PCH45123.1	2040	2.7e-225	MFS general substrate transporter [Wolfiporia cocos MD-104 SS10]	GO:0030247//GO:0022857//GO:0005515	polysaccharide binding//transmembrane transporter activity//protein binding	--	--
Cluster-140.3749	1212.19	2575.1	-1.087	4.7397e-10	1.7134e-07	807750919	XP_012180254.1	1421	3.5e-154	predicted protein [Fibroporia radiculosa]	--	--	--	--
Cluster-140.3195	3360.59	4975.3	-0.56592	2.0012e-09	6.3301e-07	1557895489	XP_027608761.1	2057	2.6e-227	predicted protein [Sparassis crispa]	GO:0016791//GO:0003824//GO:0003700//GO:0003677//GO:0051539	phosphatase activity//catalytic activity//DNA-binding transcription factor activity//DNA binding//4 iron, 4 sulfur cluster binding	GO:0005634//GO:0005737//GO:0042025//GO:0005667	nucleus//cytoplasm//host cell nucleus//transcription regulator complex
Cluster-140.3182	22695.4	14892.3	0.60786	2.5421e-09	7.5681e-07	403415441	CCM02141.1	488	2.2e-45	predicted protein [Fibroporia radiculosa]	GO:0005515//GO:0043548//GO:0005102	protein binding//phosphatidylinositol 3-kinase binding//signaling receptor binding	GO:0016020	membrane
Cluster-140.3396	14777.6	28067.8	-0.9255	6.9467e-09	1.9532e-06	1247160212	PCH33897.1	2982	0	aminoimidazole ribonucleotide synthetase [Wolfiporia cocos MD-104 SS10]	GO:0004637//GO:0003677//GO:0046872//GO:0005515//GO:0005524	phosphoribosylamine-glycine ligase activity//DNA binding//metal ion binding//protein binding//ATP binding	GO:0005887	integral component of plasma membrane
Cluster-140.3830	5214.84	7148.44	-0.45501	4.1695e-08	1.1106e-05	1189370101	OSX59118.1	1377	2e-148	hypothetical protein POSPLADRAFT_1049248 [Postia placenta MAD-698-R-SB12]	GO:0015035//GO:0019211//GO:0008047//GO:0003677//GO:0015276//GO:0009055//GO:0003678	protein disulfide oxidoreductase activity//phosphatase activator activity//enzyme activator activity//DNA binding//ligand-gated ion channel activity//electron transfer activity//DNA helicase activity	GO:0005576//GO:0016020//GO:0005657	extracellular region//membrane//replication fork
Cluster-140.2284	5321.66	3729.21	0.51297	1.1554e-07	2.9237e-05	1247165667	PCH39352.1	1670	1.5e-182	Indoleamine 2,3-dioxygenase [Wolfiporia cocos MD-104 SS10]	GO:0008270//GO:0020037//GO:0003676	zinc ion binding//heme binding//nucleic acid binding	--	--
Cluster-140.2891	11861.9	8969.45	0.40323	2.1424e-07	5.1631e-05	807749189	XP_012179389.1	2956	0	predicted protein [Fibroporia radiculosa]	GO:0016491//GO:0016614//GO:0050660	oxidoreductase activity//oxidoreductase activity, acting on CH-OH group of donors//flavin adenine dinucleotide binding	--	--
Cluster-140.3223	89214	58033.2	0.62041	2.3292e-07	5.3583e-05	403415702	CCM02402.1	1052	6.1e-111	predicted protein [Fibroporia radiculosa]	GO:0003743//GO:0019888//GO:0005216//GO:0008233	translation initiation factor activity//protein phosphatase regulator activity//ion channel activity//peptidase activity	GO:0005840//GO:0016020//GO:0016021//GO:0030289//GO:0019031	ribosome//membrane//integral component of membrane//protein phosphatase 4 complex//viral envelope
Cluster-140.3168	9693.95	7229.25	0.42328	4.5411e-07	9.9924e-05	1247169346	PCH43031.1	2858	0	heat shock protein 70 [Wolfiporia cocos MD-104 SS10]	GO:0005515//GO:0016787//GO:0016773	protein binding//hydrolase activity//phosphotransferase activity, alcohol group as acceptor	--	--
Cluster-140.4012	4390.11	2848.73	0.62393	6.5233e-07	0.00013756	1510866344	GBE89156.1	872	1.5e-90	Aldo-keto reductase yakc [NADP(+)] [Sparassis crispa]	GO:0003677//GO:0008270	DNA binding//zinc ion binding	GO:0005634	nucleus
Cluster-140.1981	7391.8	4658.09	0.66614	7.4116e-07	0.00015004	403414230	CCM00930.1	241	2.3e-17	predicted protein [Fibroporia radiculosa]	--	--	--	--
Cluster-140.3571	197.214	436.015	-1.1436	9.4784e-07	0.0001845	1587110376	TCD62984.1	354	1.1e-30	Sec61p translocation complex subunit [Steccherinum ochraceum]	GO:0005540//GO:0003824	hyaluronic acid binding//catalytic activity	GO:0016020	membrane
Cluster-140.3370	41227.6	28183.9	0.54878	1.4594e-06	0.00027356	1510874410	GBE80785.1	2462	3.1e-274	hypothetical protein SCP_0305040 [Sparassis crispa]	GO:0005216//GO:0005179//GO:0042030//GO:0005515//GO:0005246	ion channel activity//hormone activity//ATPase inhibitor activity//protein binding//calcium channel regulator activity	GO:0005576//GO:0016020	extracellular region//membrane
Cluster-140.1298	862.765	608.964	0.50293	1.78e-06	0.00032174	1247164749	PCH38434.1	1049	2.5e-111	SNF2 chromatin remodeling protein [Wolfiporia cocos MD-104 SS10]	GO:0005515	protein binding	--	--
Cluster-140.4113	29860.8	15733.1	0.92446	2.3192e-06	0.00040475	1023279094	KZT73940.1	1436	2.4e-155	hypothetical protein DAEQUDRAFT_362059 [Daedalea quercina L-15889]	GO:0003676//GO:0003723	nucleic acid binding//RNA binding	--	--
Cluster-140.4296	4497.52	2873.68	0.6462	2.4677e-06	0.00041631	1372292933	XP_024333115.1	506	5.7e-48	hypothetical protein POSPLADRAFT_1076668 [Postia placenta MAD-698-R-SB12]	GO:0004190	aspartic-type endopeptidase activity	--	--
Cluster-140.2940	10287.9	7317.98	0.49149	2.6938e-06	0.00043978	1045909819	OCH87028.1	2830	0	hypothetical protein OBBRIDRAFT_736896 [Obba rivulosa]	GO:0090482//GO:0005525//GO:0000287//GO:0005515//GO:0050483//GO:0003924	vitamin transmembrane transporter activity//GTP binding//magnesium ion binding//protein binding//IMP 5'-nucleotidase activity//GTPase activity	GO:0019028//GO:0016021	viral capsid//integral component of membrane
Cluster-140.1191	14716.7	8183.68	0.84664	4.2563e-06	0.00061546	1372279721	XP_024339567.1	312	1.4e-25	hypothetical protein POSPLADRAFT_1141735 [Postia placenta MAD-698-R-SB12]	GO:0050661//GO:0016491//GO:0004499//GO:0050660	NADP binding//oxidoreductase activity//N,N-dimethylaniline monooxygenase activity//flavin adenine dinucleotide binding	--	--
Cluster-140.2583	395.324	577.968	-0.54785	3.9434e-06	0.00061546	1189371164	OSX60178.1	414	1.6e-37	hypothetical protein POSPLADRAFT_1148766 [Postia placenta MAD-698-R-SB12]	--	--	--	--
Cluster-140.4673	419.875	207.566	1.0156	4.1064e-06	0.00061546	1189369698	OSX58715.1	175	2.3e-10	hypothetical protein POSPLADRAFT_1172943 [Postia placenta MAD-698-R-SB12]	--	--	--	--
Cluster-140.801	308.4	504.999	-0.71169	4.1626e-06	0.00061546	807751367	XP_012180478.1	137	6.2e-06	predicted protein [Fibroporia radiculosa]	--	--	--	--
Cluster-140.3896	336.013	524.865	-0.64272	4.6264e-06	0.0006504	1371482548	PSR79482.1	181	1.3e-10	hypothetical protein PHLCEN_2v7007 [Phlebia centrifuga]	--	--	--	--
Cluster-140.3679	14986	11117.2	0.43086	6.4414e-06	0.00085549	1587112056	TCD64562.1	907	7.4e-94	hypothetical protein EIP91_003920 [Steccherinum ochraceum]	GO:0016887//GO:0019901//GO:0003700//GO:0003677//GO:0098519//GO:0005524//GO:0043130//GO:0005507	ATPase activity//protein kinase binding//DNA-binding transcription factor activity//DNA binding//nucleotide phosphatase activity, acting on free nucleotides//ATP binding//ubiquitin binding//copper ion binding	GO:0005667//GO:0042025	transcription regulator complex//host cell nucleus
Cluster-140.524	141.219	251.118	-0.83102	6.5924e-06	0.00085549	1247159935	PCH33620.1	205	2.2e-13	alpha/beta-hydrolase [Wolfiporia cocos MD-104 SS10]	--	--	--	--
Cluster-140.3014	49518.4	32655.3	0.60068	8.2713e-06	0.0010465	403420047	CCM06747.1	3969	0	predicted protein [Fibroporia radiculosa]	GO:0016301//GO:0008134//GO:0003677//GO:0016887//GO:0005524//GO:0003678//GO:0004749//GO:0008855//GO:0004672//GO:0003723//GO:0000287//GO:0016787//GO:0003724//GO:0009378	kinase activity//transcription factor binding//DNA binding//ATPase activity//ATP binding//DNA helicase activity//ribose phosphate diphosphokinase activity//exodeoxyribonuclease VII activity//protein kinase activity//RNA binding//magnesium ion binding//hydrolase activity//RNA helicase activity//four-way junction helicase activity	GO:0019012//GO:0009379//GO:0005634//GO:0005667//GO:0009318//GO:0005657	virion//Holliday junction helicase complex//nucleus//transcription regulator complex//exodeoxyribonuclease VII complex//replication fork
Cluster-140.2762	4457.06	3020.6	0.56116	8.6758e-06	0.0010709	1585540734	TBU49810.1	364	2e-31	hypothetical protein BD309DRAFT_1076179 [Dichomitus squalens]	--	--	GO:0016021	integral component of membrane
Cluster-140.3122	35312.6	27680.1	0.35133	9.2904e-06	0.0011126	1247160921	PCH34606.1	2332	3.1e-259	general substrate transporter [Wolfiporia cocos MD-104 SS10]	GO:0020037//GO:0005506//GO:0022857//GO:0016705//GO:0005102	heme binding//iron ion binding//transmembrane transporter activity//oxidoreductase activity, acting on paired donors, with incorporation or reduction of molecular oxygen//signaling receptor binding	GO:0016021	integral component of membrane
Cluster-140.4050	12609.2	7831.98	0.68706	9.4528e-06	0.0011126	1557917215	XP_027619173.1	4310	0	Peroxide stress-activated histidine kinase mak2 [Sparassis crispa]	GO:0003723//GO:0000155//GO:0003870//GO:0030170//GO:0004129//GO:0005515	RNA binding//phosphorelay sensor kinase activity//5-aminolevulinate synthase activity//pyridoxal phosphate binding//cytochrome-c oxidase activity//protein binding	GO:0005759//GO:0009365//GO:0045277	mitochondrial matrix//protein histidine kinase complex//respiratory chain complex IV
Cluster-140.2309	3073.9	2113.24	0.54102	9.8976e-06	0.0011385	1247161890	PCH35575.1	2171	6.9e-241	hypothetical protein WOLCODRAFT_91614 [Wolfiporia cocos MD-104 SS10]	GO:0004402//GO:0003713	histone acetyltransferase activity//transcription coactivator activity	GO:0000123//GO:0005667//GO:0005634	histone acetyltransferase complex//transcription regulator complex//nucleus
Cluster-140.3036	38835.7	28108.4	0.46638	1.1218e-05	0.0012617	1023215808	KZT12954.1	3547	0	hypothetical protein LAESUDRAFT_689966 [Laetiporus sulphureus 93-53]	GO:0016286//GO:0004671//GO:0003677//GO:0050660//GO:0003824//GO:0005515//GO:0003735//GO:0008270//GO:0016788//GO:0016628//GO:0052636//GO:0008168//GO:0016627//GO:0051087//GO:0046923	small conductance calcium-activated potassium channel activity//protein C-terminal S-isoprenylcysteine carboxyl O-methyltransferase activity//DNA binding//flavin adenine dinucleotide binding//catalytic activity//protein binding//structural constituent of ribosome//zinc ion binding//hydrolase activity, acting on ester bonds//oxidoreductase activity, acting on the CH-CH group of donors, NAD or NADP…	GO:0019028//GO:0030867//GO:0032040//GO:0016020//GO:0005840//GO:0005615//GO:0005634//GO:0016021//GO:0005783//GO:0005763	viral capsid//rough endoplasmic reticulum membrane//small-subunit processome//membrane//ribosome//extracellular space//nucleus//integral component of membrane//endoplasmic reticulum//mitochondrial small ribosomal subunit
Cluster-140.4371	3671.14	2544.15	0.52898	1.2045e-05	0.0013252	1247171007	PCH44692.1	541	7.9e-52	Aldo/keto reductase [Wolfiporia cocos MD-104 SS10]	--	--	--	--
Cluster-140.4465	7538.96	4759.62	0.6635	1.7555e-05	0.0018509	1045913030	OCH90148.1	844	2e-87	NAD(P)-binding protein [Obba rivulosa]	GO:0003951	NAD+ kinase activity	GO:0009538//GO:0009522	photosystem I reaction center//photosystem I
Cluster-140.3266	114513	73585.4	0.63802	1.9266e-05	0.0019899	1247160369	PCH34054.1	2903	0	atypical/TAF1 protein kinase [Wolfiporia cocos MD-104 SS10]	GO:0005515//GO:0003824//GO:0016491//GO:0050662//GO:0008270//GO:0008083//GO:0003676//GO:0003677//GO:0016743//GO:0008255	protein binding//catalytic activity//oxidoreductase activity//obsolete coenzyme binding//zinc ion binding//growth factor activity//nucleic acid binding//DNA binding//carboxyl- or carbamoyltransferase activity//ecdysis-triggering hormone activity	--	--
Cluster-140.2327	5516.56	3948.79	0.48249	2.0965e-05	0.002122	1510866041	GBE89532.1	1471	1.1e-159	hypothetical protein SCP_1601940 [Sparassis crispa]	GO:0005524	ATP binding	GO:0005887	integral component of plasma membrane
Cluster-140.1686	1385.8	2358.79	-0.76698	2.2881e-05	0.0022706	807754735	XP_012182162.1	1043	6e-110	predicted protein [Fibroporia radiculosa]	GO:0003677//GO:0003917//GO:0045735	DNA binding//DNA topoisomerase type I (single strand cut, ATP-independent) activity//nutrient reservoir activity	--	--
Cluster-140.3493	23108.4	15706.5	0.55709	2.5361e-05	0.0024683	807747583	XP_012178586.1	4714	0	predicted protein [Fibroporia radiculosa]	GO:0033735//GO:0004017	aspartate dehydrogenase activity//adenylate kinase activity	GO:0005576//GO:0005882	extracellular region//intermediate filament
Cluster-140.3561	62981.8	40158.8	0.64924	3.1877e-05	0.0029876	1023205288	KZT02486.1	1777	6.6e-195	seryl-tRNA synthetase [Laetiporus sulphureus 93-53]	GO:0000166//GO:0004812//GO:0004197//GO:0005524	nucleotide binding//aminoacyl-tRNA ligase activity//cysteine-type endopeptidase activity//ATP binding	GO:0019028//GO:0032865//GO:0032040//GO:0042025	viral capsid//ERMES complex//small-subunit processome//host cell nucleus
Cluster-140.618	1069.46	661.357	0.69311	3.5045e-05	0.0032248	--	--	--	--	--	GO:0005524//GO:0030983	ATP binding//mismatched DNA binding	GO:0005576	extracellular region
Cluster-140.4490	214.87	370.682	-0.78537	3.6513e-05	0.0032998	1519186145	RPD78623.1	1378	2.5e-149	mitochondrial carrier [Lentinus tigrinus ALCF2SS1-7]	GO:0005200//GO:0045158	structural constituent of cytoskeleton//electron transporter, transferring electrons within cytochrome b6/f complex of photosystem II activity	GO:0005882//GO:0005856//GO:0009512	intermediate filament//cytoskeleton//cytochrome b6f complex
Cluster-140.2354	1865.67	1262.82	0.56319	3.9614e-05	0.0035173	403411311	CCL98011.1	1923	5.8e-212	predicted protein [Fibroporia radiculosa]	GO:0015079//GO:0004308	potassium ion transmembrane transporter activity//exo-alpha-sialidase activity	GO:0033644//GO:0016020//GO:0055036//GO:0005887//GO:0016021//GO:0032040	host cell membrane//membrane//virion membrane//integral component of plasma membrane//integral component of membrane//small-subunit processome
Cluster-140.2115	9427.7	7238.2	0.38133	4.457e-05	0.0038232	1247161302	PCH34987.1	4114	0	plasma-membrane proton-e [Wolfiporia cocos MD-104 SS10]	GO:0061630//GO:0051536//GO:0004930//GO:0009055	ubiquitin protein ligase activity//iron-sulfur cluster binding//G protein-coupled receptor activity//electron transfer activity	GO:0016021	integral component of membrane
Cluster-140.3106	27090.2	51205.2	-0.91851	5.344e-05	0.0045076	--	--	--	--	--	GO:0005199	structural constituent of cell wall	GO:0009277//GO:0005618	fungal-type cell wall//cell wall
Cluster-140.2682	4243.31	2943.24	0.52776	5.9279e-05	0.0049182	--	--	--	--	--	GO:0008830	dTDP-4-dehydrorhamnose 3,5-epimerase activity	--	--
Cluster-140.3670	19862.5	14373	0.4667	6.2646e-05	0.0050326	1247169226	PCH42911.1	3475	0	glycosyltransferase family 20 protein [Wolfiporia cocos MD-104 SS10]	GO:0004150//GO:0003824//GO:0009678//GO:0004427	dihydroneopterin aldolase activity//catalytic activity//pyrophosphate hydrolysis-driven proton transmembrane transporter activity//inorganic diphosphatase activity	GO:0016020	membrane
Cluster-140.4529	2017.02	1294.57	0.63956	6.176e-05	0.0050326	1043289755	OBZ76972.1	200	9.2e-13	hypothetical protein A0H81_03670 [Grifola frondosa]	GO:0008013	beta-catenin binding	GO:0016342	catenin complex
Cluster-140.4116	625.701	831.266	-0.40987	7.8678e-05	0.0060332	1043291065	OBZ78267.1	657	6.9e-66	Glucosamine 6-phosphate N-acetyltransferase 1 [Grifola frondosa]	GO:0008080	N-acetyltransferase activity	--	--
Cluster-140.932	168.265	276.479	-0.71585	7.7999e-05	0.0060332	1023278883	KZT73729.1	173	9.6e-10	hypothetical protein DAEQUDRAFT_661798 [Daedalea quercina L-15889]	--	--	--	--
Cluster-140.2530	2456.35	3651.85	-0.57206	8.87e-05	0.0065632	807759603	XP_012184596.1	256	1e-18	predicted protein [Fibroporia radiculosa]	GO:0008270	zinc ion binding	--	--
Cluster-140.3817	38733.4	26418.7	0.55201	8.948e-05	0.0065632	1247169828	PCH43513.1	3123	0	hypothetical protein WOLCODRAFT_164502 [Wolfiporia cocos MD-104 SS10]	GO:0005515	protein binding	--	--
Cluster-140.3989	30543.8	21525.6	0.50484	9.215e-05	0.0066625	1608060116	TFY65020.1	1085	2.1e-114	hypothetical protein EVJ58_g2226 [Fomitopsis rosea]	GO:0003723//GO:0003677//GO:0000166//GO:0003682//GO:0016879//GO:0005524	RNA binding//DNA binding//nucleotide binding//chromatin binding//ligase activity, forming carbon-nitrogen bonds//ATP binding	GO:0019013//GO:0000785//GO:0000775//GO:0005681//GO:0005634//GO:0005737//GO:0016021	viral nucleocapsid//chromatin//chromosome, centromeric region//spliceosomal complex//nucleus//cytoplasm//integral component of membrane
Cluster-140.2438	13153.1	9284.93	0.50243	9.8316e-05	0.0070081	1023278555	KZT73403.1	809	1.1e-82	carbohydrate-binding module family 21 protein [Daedalea quercina L-15889]	GO:2001070//GO:0003677//GO:0003700//GO:0008134//GO:0008270//GO:0005515	starch binding//DNA binding//DNA-binding transcription factor activity//transcription factor binding//zinc ion binding//protein binding	GO:0005667//GO:0005634//GO:0005730	transcription regulator complex//nucleus//nucleolus
Cluster-140.2469	3684.09	2710.9	0.44244	0.00010994	0.0076223	1510875557	GBE79105.1	1363	4.1e-147	Mitochondrial FAD carrier protein [Sparassis crispa]	GO:0016814//GO:0050660//GO:0004140//GO:0008251//GO:0005524//GO:0008270//GO:0016627	hydrolase activity, acting on carbon-nitrogen (but not peptide) bonds, in cyclic amidines//flavin adenine dinucleotide binding//dephospho-CoA kinase activity//tRNA-specific adenosine deaminase activity//ATP binding//zinc ion binding//oxidoreductase activity, acting on the CH-CH group of donors	--	--
Cluster-140.2700	3038.24	3797.4	-0.32175	0.00010909	0.0076223	1608090972	TFY74266.1	2450	6.7e-273	hypothetical protein EWM64_g9746 [Hericium alpestre]	--	--	--	--
Cluster-140.2635	1169.11	1594.95	-0.44797	0.00012767	0.0085021	1023215801	KZT12947.1	756	7.5e-77	Ribokinase-like protein [Laetiporus sulphureus 93-53]	--	--	--	--
Cluster-140.3661	1388.24	1972.82	-0.50688	0.00012688	0.0085021	1247167475	PCH41160.1	801	3.4e-82	hypothetical protein WOLCODRAFT_69436 [Wolfiporia cocos MD-104 SS10]	GO:0003735	structural constituent of ribosome	GO:0005840	ribosome
Cluster-140.3993	4642.1	3158.83	0.55534	0.00012536	0.0085021	1247160303	PCH33988.1	1999	9e-221	ABC1-domain-containing protein [Wolfiporia cocos MD-104 SS10]	GO:0016491//GO:0010181	oxidoreductase activity//FMN binding	--	--
Cluster-140.3043	24511.4	17709.4	0.46894	0.00013078	0.0085958	1557895755	XP_027608894.1	1394	3.1e-150	hypothetical protein SCP_0108630 [Sparassis crispa]	GO:0008168//GO:0008121//GO:0009055//GO:0003735//GO:0004146//GO:0003677	methyltransferase activity//ubiquinol-cytochrome-c reductase activity//electron transfer activity//structural constituent of ribosome//dihydrofolate reductase activity//DNA binding	GO:0016020//GO:0005840	membrane//ribosome
Cluster-140.795	158.125	82.3119	0.94546	0.00013438	0.0087189	--	--	--	--	--	GO:0003712	transcription coregulator activity	GO:0005672//GO:0005667//GO:0000124	transcription factor TFIIA complex//transcription regulator complex//SAGA complex
Cluster-140.2421	6890.46	5097.04	0.43491	0.00014117	0.0089308	1023207819	KZT04998.1	1525	1.1e-165	FAD-binding domain-containing protein [Laetiporus sulphureus 93-53]	GO:0003677//GO:0050660//GO:0016491//GO:0003885//GO:0019139	DNA binding//flavin adenine dinucleotide binding//oxidoreductase activity//D-arabinono-1,4-lactone oxidase activity//cytokinin dehydrogenase activity	GO:0016021//GO:0016020	integral component of membrane//membrane
Cluster-140.3799	6611.62	11459.2	-0.79348	0.00014055	0.0089308	1247163467	PCH37152.1	2038	3.6e-225	iron reductase [Wolfiporia cocos MD-104 SS10]	GO:0022857//GO:0016491//GO:0016301	transmembrane transporter activity//oxidoreductase activity//kinase activity	GO:0016020//GO:0016021	membrane//integral component of membrane
Cluster-140.2673	46089	25580.7	0.84936	0.00015993	0.0099925	1372291619	XP_024333788.1	527	1.7e-50	hypothetical protein POSPLADRAFT_1067993 [Postia placenta MAD-698-R-SB12]	--	--	--	--
Cluster-140.3354	19927.7	13622.5	0.54878	0.00017743	0.010951	403417741	CCM04441.1	6012	0	predicted protein [Fibroporia radiculosa]	GO:0008270//GO:0022857//GO:0003899//GO:0003677//GO:0035091	zinc ion binding//transmembrane transporter activity//DNA-directed 5'-3' RNA polymerase activity//DNA binding//phosphatidylinositol binding	GO:0005634//GO:0005730//GO:0016020//GO:0016021	nucleus//nucleolus//membrane//integral component of membrane
Cluster-140.1879	11397.6	7708.05	0.56431	0.0001825	0.011128	1189370477	OSX59493.1	877	1.8e-90	hypothetical protein POSPLADRAFT_1150094 [Postia placenta MAD-698-R-SB12]	GO:0003723//GO:0005515	RNA binding//protein binding	GO:0044386//GO:0005737//GO:0043189//GO:0005634	integral to host endoplasmic reticulum membrane//cytoplasm//H4/H2A histone acetyltransferase complex//nucleus
Cluster-140.3572	6697.18	4722.92	0.50396	0.00018826	0.011343	1557895693	XP_027608863.1	7881	0	vacuolar protein sorting-associated protein [Sparassis crispa]	GO:0008837//GO:0003723//GO:0051082	diaminopimelate epimerase activity//RNA binding//unfolded protein binding	GO:0005634//GO:0042025	nucleus//host cell nucleus
Cluster-140.2890	15180.3	11517.5	0.39837	0.00019753	0.011761	403419123	CCM05823.1	1422	5.6e-154	predicted protein [Fibroporia radiculosa]	GO:0003824//GO:0050662	catalytic activity//obsolete coenzyme binding	--	--
Cluster-140.4124	23667.9	14376.1	0.71925	0.00020256	0.01192	1247170141	PCH43826.1	2511	6.4e-280	aspartyl-tRNA synthetase [Wolfiporia cocos MD-104 SS10]	GO:0004812//GO:0000166//GO:0003676//GO:0005515//GO:0005524	aminoacyl-tRNA ligase activity//nucleotide binding//nucleic acid binding//protein binding//ATP binding	GO:0005856	cytoskeleton
Cluster-140.2823	4909.3	3481.31	0.4959	0.00021339	0.012414	1247161982	PCH35667.1	1377	1.4e-148	nucleoside triphosphate hydrolase protein [Wolfiporia cocos MD-104 SS10]	GO:0005525//GO:0005524//GO:0016887//GO:0003924	GTP binding//ATP binding//ATPase activity//GTPase activity	--	--
Cluster-140.1904	2859	3743.08	-0.38883	0.00021641	0.012446	1023210262	KZT07427.1	1507	1.1e-163	hypothetical protein LAESUDRAFT_724896 [Laetiporus sulphureus 93-53]	GO:0051287//GO:0016620//GO:0008839//GO:0003735//GO:0003824//GO:0016491//GO:0016616//GO:0003854//GO:0050662	NAD binding//oxidoreductase activity, acting on the aldehyde or oxo group of donors, NAD or NADP as acceptor//4-hydroxy-tetrahydrodipicolinate reductase//structural constituent of ribosome//catalytic activity//oxidoreductase activity//oxidoreductase activity, acting on the CH-OH group of donors, NAD or NADP as acceptor//3-beta-hydroxy-delta5-steroid dehydrogenase activity//obsolete coenzyme bindi…	GO:0005840//GO:0016593	ribosome//Cdc73/Paf1 complex
Cluster-140.4058	12807.1	9089.92	0.49456	0.00022446	0.012764	1023268505	KZT63494.1	1238	1.2e-132	dihydroxyacetone kinase 1 [Daedalea quercina L-15889]	GO:0004371	glycerone kinase activity	--	--
Cluster-140.3479	47365.2	31004.6	0.61134	0.00023035	0.012953	1372290173	XP_024334522.1	2584	1.2e-288	hypothetical protein POSPLADRAFT_1049932 [Postia placenta MAD-698-R-SB12]	GO:0003824//GO:0016832//GO:0030976//GO:0050840//GO:0003677	catalytic activity//aldehyde-lyase activity//thiamine pyrophosphate binding//extracellular matrix binding//DNA binding	GO:0019012//GO:0005576	virion//extracellular region
Cluster-140.3345	24996.5	16898.4	0.56485	0.00024169	0.013442	1023273566	KZT68443.1	1233	1e-131	hypothetical protein DAEQUDRAFT_727778 [Daedalea quercina L-15889]	GO:0004725//GO:0034597	protein tyrosine phosphatase activity//phosphatidylinositol-4,5-bisphosphate 4-phosphatase activity	--	--
Cluster-140.2820	855.907	1093.05	-0.35267	0.0002521	0.013781	691790080	CDO74252.1	550	5.7e-53	hypothetical protein BN946_scf184637.g3 [Trametes cinnabarina]	GO:0003676//GO:0003677//GO:0003899	nucleic acid binding//DNA binding//DNA-directed 5'-3' RNA polymerase activity	GO:0042025//GO:0005730	host cell nucleus//nucleolus
Cluster-140.4409	24370.9	16075.3	0.60029	0.00025324	0.013781	691794690	CDO70348.1	590	1.2e-57	hypothetical protein BN946_scf184755.g2 [Trametes cinnabarina]	GO:0003677	DNA binding	GO:0005634	nucleus
Cluster-140.4018	2725.35	2100.79	0.37552	0.00025657	0.013814	1557908197	XP_027614804.1	5602	0	Uncharacterized helicase [Sparassis crispa]	GO:0008887//GO:0005524//GO:0003677//GO:0004671//GO:0003676//GO:0016787//GO:0003723//GO:0004540//GO:0016628	glycerate kinase activity//ATP binding//DNA binding//protein C-terminal S-isoprenylcysteine carboxyl O-methyltransferase activity//nucleic acid binding//hydrolase activity//RNA binding//ribonuclease activity//oxidoreductase activity, acting on the CH-CH group of donors, NAD or NADP as acceptor	GO:0016020//GO:0016021	membrane//integral component of membrane
Cluster-140.1733	1033.31	723.622	0.51386	0.00026416	0.014073	749865254	KIJ35686.1	577	4.2e-56	hypothetical protein M422DRAFT_262095 [Sphaerobolus stellatus SS14]	--	--	GO:0005759	mitochondrial matrix
Cluster-140.1905	11641.3	8616.28	0.4342	0.00027748	0.014629	1247161427	PCH35112.1	1013	1.5e-106	Aldo/keto reductase [Wolfiporia cocos MD-104 SS10]	--	--	--	--
Cluster-140.4318	1365.69	1025.87	0.41334	0.00028719	0.014984	1023208904	KZT06076.1	547	1.2e-52	hypothetical protein LAESUDRAFT_631245, partial [Laetiporus sulphureus 93-53]	GO:0003824//GO:0005515	catalytic activity//protein binding	GO:0005886	plasma membrane
Cluster-140.2777	2617.82	7411.46	-1.5014	0.00030968	0.015753	1023210013	KZT07179.1	182	2.5e-10	hypothetical protein LAESUDRAFT_725072 [Laetiporus sulphureus 93-53]	--	--	--	--
Cluster-140.2907	7784.22	5095.23	0.61143	0.00031126	0.015753	1372275419	XP_024342037.1	1650	1.8e-180	hypothetical protein POSPLADRAFT_1065152 [Postia placenta MAD-698-R-SB12]	GO:0016627//GO:0016491	oxidoreductase activity, acting on the CH-CH group of donors//oxidoreductase activity	--	--
Cluster-140.3988	347.206	247.072	0.49154	0.0003079	0.015753	1023206499	KZT03687.1	629	1.1e-62	succinate dehydrogenase iron-sulfur subunit [Laetiporus sulphureus 93-53]	GO:0051536//GO:0009055	iron-sulfur cluster binding//electron transfer activity	--	--
Cluster-140.3578	20287.3	16794.2	0.27261	0.00033182	0.016627	1510871755	GBE83198.1	1620	2.2e-176	hypothetical protein SCP_0502450 [Sparassis crispa]	GO:0090729//GO:0003677//GO:0003824//GO:0016616//GO:0008270//GO:0003854//GO:0050662//GO:0008200//GO:0003700//GO:0003911	toxin activity//DNA binding//catalytic activity//oxidoreductase activity, acting on the CH-OH group of donors, NAD or NADP as acceptor//zinc ion binding//3-beta-hydroxy-delta5-steroid dehydrogenase activity//obsolete coenzyme binding//ion channel inhibitor activity//DNA-binding transcription factor activity//DNA ligase (NAD+) activity	GO:0005741//GO:0042151//GO:0005634//GO:0005667	mitochondrial outer membrane//nematocyst//nucleus//transcription regulator complex
Cluster-140.2612	10541.9	7012.9	0.58804	0.00034477	0.017107	1023210254	KZT07419.1	1061	7.6e-112	hypothetical protein LAESUDRAFT_677856 [Laetiporus sulphureus 93-53]	GO:0004252//GO:0008009	serine-type endopeptidase activity//chemokine activity	GO:0016021//GO:0005576	integral component of membrane//extracellular region
Cluster-140.3475	6116.43	4310.31	0.50488	0.00035471	0.017429	1189369522	OSX58540.1	520	4.8e-49	hypothetical protein POSPLADRAFT_1049326 [Postia placenta MAD-698-R-SB12]	GO:0016838	carbon-oxygen lyase activity, acting on phosphates	--	--
Cluster-140.1292	150.375	86.4155	0.79566	0.00039523	0.018574	1608051051	TFY56798.1	274	5.8e-22	hypothetical protein EVG20_g8787, partial [Dentipellis fragilis]	--	--	--	--
Cluster-140.1745	789.657	1128.08	-0.51395	0.00039635	0.018574	1557902103	XP_027611884.1	2722	9.2e-305	Pkinase-domain-containing protein [Sparassis crispa]	GO:0004672//GO:0005524	protein kinase activity//ATP binding	--	--
Cluster-140.3246	23139.1	14635.9	0.6608	0.00039949	0.018574	1023275798	KZT70659.1	2900	0	hypothetical protein DAEQUDRAFT_756263 [Daedalea quercina L-15889]	GO:0005143//GO:0005515//GO:0008083	interleukin-12 receptor binding//protein binding//growth factor activity	GO:0005634//GO:0043625//GO:0042022//GO:0005576	nucleus//delta DNA polymerase complex//interleukin-12 receptor complex//extracellular region
Cluster-140.3299	27338.1	19503.3	0.48724	0.00039472	0.018574	1247166135	PCH39820.1	2053	1.7e-226	phosphatidylserine synthase 2 [Wolfiporia cocos MD-104 SS10]	GO:0008270//GO:0004842//GO:0046872//GO:0000981//GO:0003677	zinc ion binding//ubiquitin-protein transferase activity//metal ion binding//DNA-binding transcription factor activity, RNA polymerase II-specific//DNA binding	GO:0005680//GO:0005634	anaphase-promoting complex//nucleus
Cluster-140.3598	18492.3	14463.6	0.35454	0.00040003	0.018574	1189375243	OSX64251.1	5264	0	hypothetical protein POSPLADRAFT_1179903 [Postia placenta MAD-698-R-SB12]	GO:0005524//GO:0005515//GO:0004843//GO:0003924//GO:0016301//GO:0016887//GO:0033856//GO:0098519//GO:0042626//GO:0005525//GO:0003700	ATP binding//protein binding//thiol-dependent ubiquitin-specific protease activity//GTPase activity//kinase activity//ATPase activity//pyridoxine 5'-phosphate synthase activity//nucleotide phosphatase activity, acting on free nucleotides//ATPase-coupled transmembrane transporter activity//GTP binding//DNA-binding transcription factor activity	GO:0042025//GO:0016021//GO:0005737//GO:0016592//GO:0005576//GO:0005667	host cell nucleus//integral component of membrane//cytoplasm//mediator complex//extracellular region//transcription regulator complex
Cluster-140.4630	4309.1	3145.28	0.45407	0.00041424	0.019059	1023207365	KZT04547.1	1971	2.4e-217	acetyl-CoA synthetase-like protein [Laetiporus sulphureus 93-53]	GO:0050662//GO:0003824	obsolete coenzyme binding//catalytic activity	GO:0005576	extracellular region
Cluster-140.3435	3300.8	4161.81	-0.33439	0.00045491	0.020741	1247164072	PCH37757.1	2318	1.4e-257	bifunctional tryptophan synthase TRP1 [Wolfiporia cocos MD-104 SS10]	GO:0004834//GO:0016765//GO:0022857//GO:0016491//GO:0003824//GO:0005515//GO:0015078//GO:0005198//GO:0017048//GO:0018580//GO:0019901	tryptophan synthase activity//transferase activity, transferring alkyl or aryl (other than methyl) groups//transmembrane transporter activity//oxidoreductase activity//catalytic activity//protein binding//proton transmembrane transporter activity//structural molecule activity//Rho GTPase binding//nitronate monooxygenase activity//protein kinase binding	GO:0019031//GO:0005886//GO:0019028//GO:0033179	viral envelope//plasma membrane//viral capsid//proton-transporting V-type ATPase, V0 domain
Cluster-140.3128	24479.8	15463.4	0.66273	0.00046161	0.020859	1247167852	PCH41537.1	1306	2.7e-140	Pkinase-domain-containing protein [Wolfiporia cocos MD-104 SS10]	GO:0005524//GO:0003712//GO:0005549//GO:0004672//GO:0004190	ATP binding//transcription coregulator activity//odorant binding//protein kinase activity//aspartic-type endopeptidase activity	GO:0005886//GO:0071203//GO:0032040//GO:0016021//GO:0019028//GO:0000124//GO:0005667//GO:0005672	plasma membrane//WASH complex//small-subunit processome//integral component of membrane//viral capsid//SAGA complex//transcription regulator complex//transcription factor TFIIA complex
Cluster-140.2967	16506.8	13475.3	0.29276	0.00048515	0.021729	1045911952	OCH89094.1	3014	0	succinate dehydrogenase [Obba rivulosa]	GO:0016491//GO:0005506//GO:0020037//GO:0005524//GO:0071949//GO:0008270//GO:0003676//GO:0016705//GO:0016301//GO:0016812	oxidoreductase activity//iron ion binding//heme binding//ATP binding//FAD binding//zinc ion binding//nucleic acid binding//oxidoreductase activity, acting on paired donors, with incorporation or reduction of molecular oxygen//kinase activity//hydrolase activity, acting on carbon-nitrogen (but not peptide) bonds, in cyclic amides	--	--
Cluster-140.3040	17598.7	30148	-0.77657	0.00049653	0.022043	--	--	--	--	--	GO:0005199	structural constituent of cell wall	GO:0009277//GO:0005618	fungal-type cell wall//cell wall
Cluster-140.1124	405.211	234.55	0.78791	0.00052172	0.02296	1247169490	PCH43175.1	270	2.5e-21	hypothetical protein WOLCODRAFT_138229 [Wolfiporia cocos MD-104 SS10]	--	--	--	--
Cluster-140.2270	222.376	146.812	0.60036	0.00053647	0.023237	521726729	EPQ56891.1	240	9.4e-18	hypothetical protein GLOTRDRAFT_73361 [Gloeophyllum trabeum ATCC 11539]	--	--	--	--
Cluster-140.3631	5170.63	6769.45	-0.38879	0.00055213	0.023681	220729396	EED83271.1	1452	2.1e-157	predicted protein [Postia placenta Mad-698-R]	GO:0016853	isomerase activity	--	--
Cluster-140.1353	1526.67	1237.35	0.30328	0.00061911	0.026025	1247168458	PCH42143.1	1884	8.6e-208	MFS Git1p-like glycerophosphoinositol and glycerophosphocholine permease [Wolfiporia cocos MD-104 SS10]	GO:0022857	transmembrane transporter activity	GO:0016021	integral component of membrane
Cluster-140.3775	5842.9	8957.75	-0.61648	0.0006222	0.026025	1510870873	GBE84180.1	1465	1.5e-158	incomplete iron reductase [Sparassis crispa]	GO:0030248//GO:0016491	cellulose binding//oxidoreductase activity	GO:0005576//GO:0017119//GO:0019031	extracellular region//Golgi transport complex//viral envelope
Cluster-140.3562	9114.61	7268.37	0.32654	0.00063595	0.026382	1023209426	KZT06595.1	4954	0	endoplasmic reticulum Ca-transporting P-type ATPase [Laetiporus sulphureus 93-53]	--	--	--	--
Cluster-140.1887	414.998	596.605	-0.52356	0.00066246	0.026822	750996070	KIK38408.1	587	8.5e-58	hypothetical protein CY34DRAFT_809371 [Suillus luteus UH-Slu-Lm8-n1]	--	--	GO:0046540	U4/U6 x U5 tri-snRNP complex
Cluster-140.3278	8687.61	10577.8	-0.28406	0.00066183	0.026822	1372286543	XP_024336101.1	1786	3.7e-196	hypothetical protein POSPLADRAFT_1150825 [Postia placenta MAD-698-R-SB12]	GO:0051536//GO:0005506//GO:0005213	iron-sulfur cluster binding//iron ion binding//structural constituent of egg chorion	GO:0005576//GO:0042600	extracellular region//egg chorion
Cluster-140.4604	116.735	60.4681	0.95198	0.00065425	0.026822	1445338841	RDX46640.1	159	1.1e-08	flavo protein WrbA [Polyporus brumalis]	--	--	--	--
Cluster-140.1214	401.301	280.502	0.51519	0.0006917	0.027364	1189375706	OSX64713.1	230	1.4e-16	hypothetical protein POSPLADRAFT_1073164 [Postia placenta MAD-698-R-SB12]	GO:0016301	kinase activity	--	--
Cluster-140.2063	1073.4	843.99	0.3464	0.00069206	0.027364	807759023	XP_012184306.1	304	8.1e-25	predicted protein [Fibroporia radiculosa]	GO:0016491	oxidoreductase activity	GO:0016020//GO:0005634	membrane//nucleus
Cluster-140.2588	15424.4	11333	0.44473	0.00068273	0.027364	1247159751	PCH33436.1	3751	0	cytoplasmic protein [Wolfiporia cocos MD-104 SS10]	GO:0005515//GO:0008168//GO:0046872//GO:0003676//GO:0003723	protein binding//methyltransferase activity//metal ion binding//nucleic acid binding//RNA binding	--	--
Cluster-140.3750	15961.4	10945.6	0.54423	0.00070004	0.027464	749759098	KII84133.1	1360	2.6e-146	hypothetical protein PLICRDRAFT_46495 [Plicaturopsis crispa FD-325 SS-3]	GO:0022857//GO:0003677//GO:0004177	transmembrane transporter activity//DNA binding//aminopeptidase activity	GO:0005634//GO:0000786//GO:0016021//GO:0019012	nucleus//nucleosome//integral component of membrane//virion
Cluster-140.2941	7920.9	5364.66	0.56217	0.00074235	0.0289	1557920911	XP_027620994.1	1276	1.6e-136	hypothetical protein SCP_1801030 [Sparassis crispa]	GO:0043548//GO:0046872//GO:0005102//GO:0050662//GO:0003824	phosphatidylinositol 3-kinase binding//metal ion binding//signaling receptor binding//obsolete coenzyme binding//catalytic activity	GO:0016020	membrane
Cluster-140.3665	12074.6	9922.26	0.28321	0.0007594	0.02932	1557916111	XP_027618629.1	2724	1.2e-304	Glucose-6-phosphate isomerase [Sparassis crispa]	GO:0004347//GO:0003677//GO:0017176	glucose-6-phosphate isomerase activity//DNA binding//phosphatidylinositol N-acetylglucosaminyltransferase activity	GO:0005634//GO:0000786//GO:0016021	nucleus//nucleosome//integral component of membrane
Cluster-140.4131	17512.4	14377.3	0.28463	0.00076471	0.02932	1557906991	XP_027614255.1	1314	4.4e-141	DNase I-like protein [Sparassis crispa]	GO:0017111//GO:0003755//GO:0000981//GO:0005515//GO:0003968//GO:0005198//GO:0016817//GO:0008270//GO:0004252//GO:0003924//GO:0005525//GO:0004197//GO:0030515//GO:0070008	nucleoside-triphosphatase activity//peptidyl-prolyl cis-trans isomerase activity//DNA-binding transcription factor activity, RNA polymerase II-specific//protein binding//RNA-directed 5'-3' RNA polymerase activity//structural molecule activity//hydrolase activity, acting on acid anhydrides//zinc ion binding//serine-type endopeptidase activity//GTPase activity//GTP binding//cysteine-type endopeptid…	GO:0005634//GO:0019028//GO:0031379	nucleus//viral capsid//RNA-directed RNA polymerase complex
Cluster-140.3260	237.706	165.723	0.52089	0.00077448	0.029471	1043288551	OBZ75777.1	217	5e-15	Versiconal hemiacetal acetate reductase [Grifola frondosa]	GO:0005524//GO:0004788	ATP binding//thiamine diphosphokinase activity	--	--
Cluster-140.2662	8695.04	6005.01	0.53398	0.00078817	0.029768	449543796	EMD34771.1	267	5.6e-20	hypothetical protein CERSUDRAFT_140432 [Gelatoporia subvermispora B]	GO:0003824	catalytic activity	--	--
Cluster-140.4447	3038.52	1959.77	0.63262	0.00082046	0.030758	1247165006	PCH38691.1	2794	0	hypothetical protein WOLCODRAFT_131000 [Wolfiporia cocos MD-104 SS10]	GO:0005524//GO:0003676//GO:0003677//GO:0003700	ATP binding//nucleic acid binding//DNA binding//DNA-binding transcription factor activity	GO:0005815//GO:0005667	microtubule organizing center//transcription regulator complex
Cluster-140.2897	20864.8	15943.2	0.38817	0.00084092	0.031294	1372282003	XP_024338328.1	3036	0	hypothetical protein POSPLADRAFT_1145493 [Postia placenta MAD-698-R-SB12]	GO:0004748//GO:0050897	ribonucleoside-diphosphate reductase activity, thioredoxin disulfide as acceptor//cobalt ion binding	GO:0009349//GO:0005971	riboflavin synthase complex//ribonucleoside-diphosphate reductase complex
Cluster-140.1092	930.133	1221.77	-0.39314	0.0008797	0.032262	1510868076	GBE87648.1	1161	9.5e-124	Negative regulator of sexual conjugation and meiosis [Sparassis crispa]	GO:0004672//GO:0005524//GO:0045158	protein kinase activity//ATP binding//electron transporter, transferring electrons within cytochrome b6/f complex of photosystem II activity	GO:0009512	cytochrome b6f complex
Cluster-140.4187	1868.34	1292.12	0.53196	0.000874	0.032262	1510872090	GBE83533.1	3019	0	predicted protein [Sparassis crispa]	GO:0008184//GO:0008270//GO:0003677	glycogen phosphorylase activity//zinc ion binding//DNA binding	GO:0005634	nucleus
Cluster-140.3655	19999.2	14732	0.44099	0.000921	0.033534	1023212782	KZT09938.1	4841	0	hypothetical protein LAESUDRAFT_756159 [Laetiporus sulphureus 93-53]	GO:0004672//GO:0035091//GO:0005524//GO:0005515	protein kinase activity//phosphatidylinositol binding//ATP binding//protein binding	GO:0030430	host cell cytoplasm
Cluster-140.1690	7586.8	5944.35	0.35194	0.00094459	0.033905	1557910775	XP_027616054.1	1564	3.9e-170	glycoside hydrolase family 37 protein [Sparassis crispa]	GO:0005179//GO:0016772//GO:0003871//GO:0008270//GO:0004555//GO:0016773	hormone activity//transferase activity, transferring phosphorus-containing groups//5-methyltetrahydropteroyltriglutamate-homocysteine S-methyltransferase activity//zinc ion binding//alpha,alpha-trehalase activity//phosphotransferase activity, alcohol group as acceptor	GO:0005576	extracellular region
Cluster-140.3269	1744.67	2365.4	-0.43915	0.00099586	0.035245	1021835415	KZP23756.1	982	3.2e-103	ATP-dependent RNA helicase DBP5 [Fibularhizoctonia sp. CBS 109695]	GO:0003676//GO:0004022//GO:0016746//GO:0005524	nucleic acid binding//alcohol dehydrogenase (NAD+) activity//transferase activity, transferring acyl groups//ATP binding	GO:0016021	integral component of membrane
Cluster-140.4600	5751.73	3878.99	0.56828	0.00099107	0.035245	1587117173	TCD69479.1	404	9.9e-36	hypothetical protein EIP91_007605 [Steccherinum ochraceum]	GO:0005198	structural molecule activity	GO:0031012	extracellular matrix
Cluster-140.3235	2696.38	3822.53	-0.5034	0.0010035	0.035268	1184860152	OSD05361.1	730	1.1e-73	GMC oxidoreductase [Trametes coccinea BRFM310]	GO:0050660//GO:0016491//GO:0003735//GO:0016614	flavin adenine dinucleotide binding//oxidoreductase activity//structural constituent of ribosome//oxidoreductase activity, acting on CH-OH group of donors	GO:0005840	ribosome
Cluster-140.2124	1371.56	1718.39	-0.32523	0.0010712	0.035951	1557913152	XP_027617161.1	1668	1.3e-182	Probable gamma-glutamyl phosphate [Sparassis crispa]	GO:0016491//GO:0004853//GO:0005515//GO:0005179//GO:0016779	oxidoreductase activity//uroporphyrinogen decarboxylase activity//protein binding//hormone activity//nucleotidyltransferase activity	GO:0005940//GO:0016021//GO:0005576	septin ring//integral component of membrane//extracellular region
Cluster-140.3022	23495	16250	0.53193	0.0010686	0.035951	403418741	CCM05441.1	1427	2.1e-154	predicted protein [Fibroporia radiculosa]	GO:0016747//GO:0046872//GO:0046873//GO:0016491//GO:0003824	transferase activity, transferring acyl groups other than amino-acyl groups//metal ion binding//metal ion transmembrane transporter activity//oxidoreductase activity//catalytic activity	GO:0016020	membrane
Cluster-140.3328	34407.2	23122.3	0.57342	0.0010619	0.035951	1023210999	KZT08161.1	1339	6.2e-144	DHH phosphoesterase [Laetiporus sulphureus 93-53]	GO:0016462//GO:0005524//GO:0016491//GO:0008107//GO:0004672	pyrophosphatase activity//ATP binding//oxidoreductase activity//galactoside 2-alpha-L-fucosyltransferase activity//protein kinase activity	GO:0016020//GO:0005737	membrane//cytoplasm
Cluster-140.3517	24046.6	18997	0.34009	0.0010726	0.035951	1557912029	XP_027616602.1	2127	2.3e-235	Uncharacterized MFS-type transporter [Sparassis crispa]	GO:0015385//GO:0022857	sodium:proton antiporter activity//transmembrane transporter activity	GO:0016020//GO:0016021	membrane//integral component of membrane
Cluster-140.3756	26243.4	19550.3	0.42476	0.001046	0.035951	1045917993	OCH95039.1	1389	1e-149	ARM repeat-containing protein [Obba rivulosa]	GO:0008270//GO:0005515//GO:0022857//GO:0015276//GO:0004575//GO:0004564//GO:0030170	zinc ion binding//protein binding//transmembrane transporter activity//ligand-gated ion channel activity//sucrose alpha-glucosidase activity//beta-fructofuranosidase activity//pyridoxal phosphate binding	GO:0005886//GO:0019031//GO:0016020//GO:0017177//GO:0016021	plasma membrane//viral envelope//membrane//glucosidase II complex//integral component of membrane
Cluster-140.3972	29768.7	19205.9	0.63228	0.0010615	0.035951	1189370802	OSX59817.1	886	1e-91	hypothetical protein POSPLADRAFT_1172079 [Postia placenta MAD-698-R-SB12]	GO:0019843//GO:0003735	rRNA binding//structural constituent of ribosome	GO:0005840	ribosome
Cluster-140.3380	3989.56	5450.59	-0.45029	0.0011138	0.037086	62005080	AAX59894.1	1175	1.5e-125	1-Cys peroxiredoxin [Taiwanofungus camphoratus]	GO:0004721//GO:0016491//GO:0016209//GO:0051920	phosphoprotein phosphatase activity//oxidoreductase activity//antioxidant activity//peroxiredoxin activity	GO:0005634	nucleus
Cluster-140.1416	413.802	581.192	-0.48947	0.0011977	0.039425	1510867027	GBE88282.1	1473	5.2e-160	High-affinity glucose transporter [Sparassis crispa]	GO:0022857	transmembrane transporter activity	GO:0016021	integral component of membrane
Cluster-140.2592	6824.77	5158.6	0.40378	0.0012127	0.039596	1519165739	RPD58445.1	759	2.7e-77	Pkinase-domain-containing protein [Lentinus tigrinus ALCF2SS1-6]	GO:0004672//GO:0005524	protein kinase activity//ATP binding	--	--
Cluster-140.3186	8704.2	7268.73	0.26004	0.0012607	0.040381	1247160343	PCH34028.1	2019	4.3e-223	Sec1-like protein [Wolfiporia cocos MD-104 SS10]	GO:0005515	protein binding	GO:0042600//GO:0016020//GO:0005737//GO:0005576	egg chorion//membrane//cytoplasm//extracellular region
Cluster-140.3585	7395.22	6163.32	0.26296	0.0012559	0.040381	1023206792	KZT03978.1	482	9.3e-45	hypothetical protein LAESUDRAFT_658657 [Laetiporus sulphureus 93-53]	GO:0051539//GO:0003700	4 iron, 4 sulfur cluster binding//DNA-binding transcription factor activity	GO:0000818//GO:0019008//GO:0005667	nuclear MIS12/MIND complex//molybdopterin synthase complex//transcription regulator complex
Cluster-140.4006	29931.9	21511.2	0.4766	0.0012508	0.040381	1023273569	KZT68446.1	3644	0	aconitase [Daedalea quercina L-15889]	GO:0022857//GO:0008137	transmembrane transporter activity//NADH dehydrogenase (ubiquinone) activity	GO:0016021//GO:0070652//GO:0000776	integral component of membrane//HAUS complex//kinetochore
Cluster-140.4549	325.695	228.116	0.51255	0.0012905	0.041078	1510866912	GBE88980.1	689	2.6e-69	hypothetical protein SCP_1403880 [Sparassis crispa]	--	--	--	--
Cluster-140.793	678.372	494.125	0.45683	0.0013275	0.041992	807748797	XP_012179193.1	167	3.8e-09	predicted protein [Fibroporia radiculosa]	--	--	--	--
Cluster-140.1746	977.046	711.866	0.45691	0.0013447	0.042269	1510872849	GBE81897.1	1698	5.1e-186	hypothetical protein SCP_0402710 [Sparassis crispa]	GO:0015631//GO:0043047//GO:0003677	tubulin binding//single-stranded telomeric DNA binding//DNA binding	GO:0000784//GO:0045298	nuclear chromosome, telomeric region//tubulin complex
Cluster-140.3606	23623.8	17876.4	0.40216	0.0013813	0.043153	1023206742	KZT03928.1	1478	1.3e-160	hypothetical protein LAESUDRAFT_728628, partial [Laetiporus sulphureus 93-53]	GO:0016491//GO:0004252	oxidoreductase activity//serine-type endopeptidase activity	--	--
Cluster-140.3317	1119.5	1424.59	-0.34737	0.0014519	0.044805	527297263	EPS98082.1	1610	5.4e-176	hypothetical protein FOMPIDRAFT_1037646 [Fomitopsis pinicola FP-58527 SS1]	GO:0005524//GO:0005525//GO:0003924//GO:0016887	ATP binding//GTP binding//GTPase activity//ATPase activity	--	--
Cluster-140.610	125.449	206.964	-0.72169	0.0014441	0.044805	1023206067	KZT03258.1	228	4.5e-16	hypothetical protein LAESUDRAFT_704843 [Laetiporus sulphureus 93-53]	--	--	--	--
Cluster-140.2585	7953.67	5163.94	0.62312	0.0014882	0.045073	1189368017	OSX57041.1	699	2e-70	hypothetical protein POSPLADRAFT_1158299 [Postia placenta MAD-698-R-SB12]	GO:0004476//GO:0008270	mannose-6-phosphate isomerase activity//zinc ion binding	--	--
Cluster-140.2702	20855.9	15314.2	0.44557	0.001494	0.045073	1045910040	OCH87240.1	2460	6.9e-274	DUF221-domain-containing protein [Obba rivulosa]	GO:0016151//GO:0003723//GO:0003700//GO:0046872//GO:0008270//GO:0005198//GO:0005484//GO:0003677//GO:0003676	nickel cation binding//RNA binding//DNA-binding transcription factor activity//metal ion binding//zinc ion binding//structural molecule activity//SNAP receptor activity//DNA binding//nucleic acid binding	GO:0005622//GO:0016020//GO:0005737//GO:0005667//GO:0019028//GO:0019031	intracellular//membrane//cytoplasm//transcription regulator complex//viral capsid//viral envelope
Cluster-140.379	40.7514	74.8794	-0.87399	0.0014812	0.045073	1045911059	OCH88224.1	248	5.9e-19	WD40 repeat-like protein [Obba rivulosa]	--	--	--	--
Cluster-140.4570	11089.9	7193.47	0.62448	0.0014962	0.045073	1045914466	OCH91556.1	265	6.8e-20	Piwi-domain-containing protein [Obba rivulosa]	GO:0016491//GO:0003857//GO:0003676//GO:0004499//GO:0050660//GO:0050661	oxidoreductase activity//3-hydroxyacyl-CoA dehydrogenase activity//nucleic acid binding//N,N-dimethylaniline monooxygenase activity//flavin adenine dinucleotide binding//NADP binding	GO:0016021	integral component of membrane
Cluster-140.2845	21727.3	33809.4	-0.63791	0.0015254	0.045682	1045916855	OCH93911.1	712	1.6e-71	cyclophilin [Obba rivulosa]	GO:0003755	peptidyl-prolyl cis-trans isomerase activity	--	--
Cluster-140.4390	764.838	578.65	0.40322	0.0015686	0.046698	--	--	--	--	--	GO:0016765//GO:0003712	transferase activity, transferring alkyl or aryl (other than methyl) groups//transcription coregulator activity	GO:0005667//GO:0000124//GO:0016021//GO:0042025	transcription regulator complex//SAGA complex//integral component of membrane//host cell nucleus
Cluster-140.1399	166.235	95.4848	0.79904	0.001617	0.04758	1043283320	OBZ70583.1	330	2.1e-28	Protein bli-3 [Grifola frondosa]	--	--	--	--
Cluster-140.2564	14211.8	8891.55	0.67659	0.0016116	0.04758	1595198338	TDL28197.1	4414	0	ABC transporter [Rickenella mellea]	GO:0016887//GO:0005525//GO:0016301//GO:0042626//GO:0003924//GO:0005524	ATPase activity//GTP binding//kinase activity//ATPase-coupled transmembrane transporter activity//GTPase activity//ATP binding	GO:0016021	integral component of membrane
Cluster-140.3264	3182.15	2513.05	0.34057	0.0016518	0.047895	1023272971	KZT67854.1	3608	0	hypothetical protein DAEQUDRAFT_693396 [Daedalea quercina L-15889]	GO:0005524//GO:0004672//GO:0015385	ATP binding//protein kinase activity//sodium:proton antiporter activity	GO:0016020	membrane
Cluster-140.3894	4127.74	3171.05	0.38045	0.0016561	0.047895	1557914684	XP_027617924.1	3702	0	predicted protein [Sparassis crispa]	GO:0005524//GO:0004672	ATP binding//protein kinase activity	--	--
Cluster-140.329	224.111	132.868	0.75559	0.0016729	0.048105	220726441	EED80390.1	337	1.3e-28	predicted protein [Postia placenta Mad-698-R]	--	--	--	--
Cluster-140.2758	2467.84	3403.48	-0.46361	0.0016988	0.048574	1247164354	PCH38039.1	396	5.5e-36	Epl1 protein [Wolfiporia cocos MD-104 SS10]	--	--	--	--
Cluster-140.2025	3811.42	2845.27	0.42175	0.0017411	0.049504	1023210064	KZT07230.1	1756	1.4e-192	hypothetical protein LAESUDRAFT_120001 [Laetiporus sulphureus 93-53]	GO:0051287//GO:0071949//GO:0008641//GO:0016616//GO:0016491//GO:0003857	NAD binding//FAD binding//ubiquitin-like modifier activating enzyme activity//oxidoreductase activity, acting on the CH-OH group of donors, NAD or NADP as acceptor//oxidoreductase activity//3-hydroxyacyl-CoA dehydrogenase activity	GO:0019031	viral envelope
Cluster-140.3904	11460.6	9053.93	0.34005	0.0017535	0.049577	1023274853	KZT69720.1	2623	8.4e-293	LACT-domain-containing protein [Daedalea quercina L-15889]	GO:0008374//GO:0003824//GO:0016616//GO:0016491//GO:0071949//GO:0050662//GO:0003854	O-acyltransferase activity//catalytic activity//oxidoreductase activity, acting on the CH-OH group of donors, NAD or NADP as acceptor//oxidoreductase activity//FAD binding//obsolete coenzyme binding//3-beta-hydroxy-delta5-steroid dehydrogenase activity	--	--
Cluster-140.2070	451.829	660.451	-0.54696	0.0017828	0.049677	--	--	--	--	--	GO:0000772	mating pheromone activity	GO:0016020	membrane
Cluster-140.2810	1413.48	1776.13	-0.32948	0.001796	0.049677	1043280007	OBZ67308.1	2145	6.8e-238	L-galactonate dehydratase [Grifola frondosa]	GO:0008233	peptidase activity	--	--
Cluster-140.3421	11417	9398	0.28077	0.0017963	0.049677	1372274775	XP_024341715.1	4204	0	hypothetical protein POSPLADRAFT_1167041 [Postia placenta MAD-698-R-SB12]	GO:0016491//GO:0050662//GO:0005198	oxidoreductase activity//obsolete coenzyme binding//structural molecule activity	GO:0005680	anaphase-promoting complex
Cluster-140.3772	10019.8	7011.15	0.51514	0.0017899	0.049677	1247159951	PCH33636.1	2848	0	glycosyltransferase family 41 protein [Wolfiporia cocos MD-104 SS10]	GO:0000166//GO:0015232//GO:0003677//GO:0005515//GO:0003887	nucleotide binding//heme transmembrane transporter activity//DNA binding//protein binding//DNA-directed DNA polymerase activity	GO:0042575	DNA polymerase complex
Cluster-140.805	360.037	474.775	-0.39876	0.0018271	0.049983	1557902623	XP_027612121.1	2982	0	hypothetical protein SCP_0309350 [Sparassis crispa]	--	--	--	--
Cluster-140.4610	10895.4	7886.68	0.46622	0.0018587	0.050575	1247163702	PCH37387.1	351	5.9e-30	hypothetical protein WOLCODRAFT_30510, partial [Wolfiporia cocos MD-104 SS10]	--	--	--	--
Cluster-140.1806	461.195	607.309	-0.39654	0.001894	0.050989	1557917714	XP_027619411.1	704	3.3e-71	hypothetical protein SCP_1303140 [Sparassis crispa]	--	--	--	--
Cluster-140.759	96.8637	52.7516	0.87595	0.0018941	0.050989	--	--	--	--	--	--	--	GO:0016020	membrane
Cluster-140.1943	1273.1	897.839	0.50367	0.0019469	0.051587	--	--	--	--	--	--	--	GO:0016021//GO:0005886	integral component of membrane//plasma membrane
Cluster-140.2764	8121.24	6700.44	0.27751	0.0019368	0.051587	1247167261	PCH40946.1	1592	2.1e-173	hypothetical protein WOLCODRAFT_24381 [Wolfiporia cocos MD-104 SS10]	GO:0005096//GO:0005198//GO:0008270//GO:0043565	GTPase activator activity//structural molecule activity//zinc ion binding//sequence-specific DNA binding	--	--
Cluster-140.4138	18880.6	13423.3	0.49219	0.0019445	0.051587	1189376241	OSX65248.1	10128	0	glycosyltransferase family 5 protein [Postia placenta MAD-698-R-SB12]	GO:0004402//GO:0019888//GO:0005524//GO:0005515//GO:0003824//GO:0003723//GO:0003700//GO:0004672//GO:0004809	histone acetyltransferase activity//protein phosphatase regulator activity//ATP binding//protein binding//catalytic activity//RNA binding//DNA-binding transcription factor activity//protein kinase activity//tRNA (guanine-N2-)-methyltransferase activity	GO:0042025//GO:0000123//GO:0005667//GO:0030289//GO:0005576	host cell nucleus//histone acetyltransferase complex//transcription regulator complex//protein phosphatase 4 complex//extracellular region
Cluster-140.1327	450.59	613.177	-0.44388	0.001974	0.052034	807752095	XP_012180842.1	922	3.1e-96	predicted protein [Fibroporia radiculosa]	GO:0005515//GO:0003700//GO:0019901	protein binding//DNA-binding transcription factor activity//protein kinase binding	GO:0005667	transcription regulator complex
Cluster-140.1047	1648.49	1223.75	0.4298	0.0020668	0.052641	646392569	KDQ57083.1	206	1.2e-13	hypothetical protein JAAARDRAFT_194263 [Jaapia argillacea MUCL 33604]	--	--	--	--
Cluster-140.2406	41994.8	29605.7	0.50433	0.0020401	0.052641	449550614	EMD41578.1	2973	0	hypothetical protein CERSUDRAFT_110127 [Gelatoporia subvermispora B]	GO:0003777//GO:0005524//GO:0005515//GO:0008017	microtubule motor activity//ATP binding//protein binding//microtubule binding	GO:0045298//GO:0005874	tubulin complex//microtubule
[truncated: 590 more rows]

## Sheet: Fe_8d vs Fe_7d_DEGs
GeneID	Fe_8d_readcount	Fe_7d_readcount	log2FoldChange	p-value	adjusted p-value	NR GI	NR ID	NR Score	NR Evalue	NR Description	Gene Ontology Biological Pathway	BP Description	Gene Ontology Molecular Function	MF Description	Gene Ontology Cellular Component	CC Description
[truncated: 1,223 more rows]

## Sheet: Fe_9d vs Fe_7d_DEGs
GeneID	Fe_9d_readcount	Fe_7d_readcount	log2FoldChange	p-value	adjusted p-value	NR GI	NR ID	NR Score	NR Evalue	NR Description	Gene Ontology Biological Pathway	BP Description	Gene Ontology Molecular Function	MF Description	Gene Ontology Cellular Component	CC Description
[truncated: 1,992 more rows]

[truncated: 1 more sheets: Fe_9d vs Fe_8d_degs]
